# Supplementary material for: Geometry of the Gene Expression Space of Individual Cells
Source: PLoS Comput Biol. 2015 Jul 10;11(7):e1004224. doi: 10.1371/journal.pcbi.1004224 (PMC4498931; doi:10.1371/journal.pcbi.1004224)
Supplement: S6 Table — Functional gene groups (MSigDB gene sets [66]) enriched at archetypes and their significance levels. The functional categories that appear in this list were found to be robust to bootstrapping—they were enriched in the same archetype in 80% or more of 100 bootstrapped datasets (created by resampling with replacement of the original data, archetypes were computed again for each bootstrapped dataset). The p-value threshold to define significance was set using Benjamini-Hochberg test (FDR<0.1) to prevent multi-hypothesis testing error. (XLSX) [file pcbi.1004224.s030.xlsx]

## Sheet: Sheet 1
MSigDB gene sets	Significance of enrichment
arc1
REACTOME_INTERFERON_ALPHA_BETA_SIGNALING	4.53514e-06
RESPONSE_TO_VIRUS	1.55127e-05
REACTOME_TRAF3_DEPENDENT_IRF_ACTIVATION_PATHWAY	4.85706e-05
REACTOME_TRAF6_MEDIATED_IRF7_ACTIVATION_IN_TLR7_8_OR_9_SIGNALING	0.000140618
CHEMOKINE_ACTIVITY	0.000232843
CHEMOKINE_RECEPTOR_BINDING	0.000260459
KEGG_RIG_I_LIKE_RECEPTOR_SIGNALING_PATHWAY	0.000273457
G_PROTEIN_COUPLED_RECEPTOR_BINDING	0.000298654
SPECIFIC_RNA_POLYMERASE_II_TRANSCRIPTION_FACTOR_ACTIVITY	0.000498983
EXOCYTOSIS	0.00057732
REACTOME_TRAF6_MEDIATED_IRF7_ACTIVATION	0.000879224
REACTOME_ACTIVATION_OF_IRF3_IRF7_MEDIATED_BY_TBK1_IKK_EPSILON	0.00169826
EXONUCLEASE_ACTIVITY	0.00287876
arc2
ACTIN_FILAMENT_BUNDLE_FORMATION	0.000138733
SIG_REGULATION_OF_THE_ACTIN_CYTOSKELETON_BY_RHO_GTPASES	0.000230855
NEURON_DEVELOPMENT	0.000620275
DNA_REPAIR	0.000889495
STEROID_BIOSYNTHETIC_PROCESS	0.000922095
LYTIC_VACUOLE	0.000936375
LYSOSOME	0.000936375
CYTOSKELETON_ORGANIZATION_AND_BIOGENESIS	0.000941197
NEUROGENESIS	0.000971227
COFACTOR_METABOLIC_PROCESS	0.00128561
FEMALE_PREGNANCY	0.00135302
PROTEIN_UBIQUITINATION	0.0014391
KEGG_TYROSINE_METABOLISM	0.00144813
REPRODUCTIVE_PROCESS	0.00152203
VACUOLE	0.00157102
ORGAN_MORPHOGENESIS	0.00163217
TRANSMISSION_OF_NERVE_IMPULSE	0.00170949
ANATOMICAL_STRUCTURE_MORPHOGENESIS	0.00178942
KEGG_ALANINE_ASPARTATE_AND_GLUTAMATE_METABOLISM	0.00191861
AXON_GUIDANCE	0.00192527
KEGG_CYSTEINE_AND_METHIONINE_METABOLISM	0.00195848
INTERCELLULAR_JUNCTION	0.00241868
ENDOPLASMIC_RETICULUM_LUMEN	0.00244534
REACTOME_NEUROTRANSMITTER_RELEASE_CYCLE	0.00314424
arc3
REACTOME_CHEMOKINE_RECEPTORS_BIND_CHEMOKINES	1.13179e-05
REGULATION_OF_CYTOKINE_SECRETION	1.40952e-05
REGULATION_OF_INTERFERON_GAMMA_BIOSYNTHETIC_PROCESS	2.02052e-05
EXTRACELLULAR_SPACE	2.05281e-05
CYTOKINE_SECRETION	2.82314e-05
CYTOKINE_ACTIVITY	3.81836e-05
REGULATION_OF_PROTEIN_SECRETION	3.93429e-05
REGULATION_OF_SECRETION	4.43392e-05
REACTOME_CLASS_A1_RHODOPSIN_LIKE_RECEPTORS	0.000117751
EXOCYTOSIS	0.000154868
EXTRACELLULAR_REGION_PART	0.000163623
KEGG_CYTOKINE_CYTOKINE_RECEPTOR_INTERACTION	0.000202115
INTERFERON_GAMMA_PRODUCTION	0.000302181
INTERFERON_GAMMA_BIOSYNTHETIC_PROCESS	0.000315149
PID_SYNDECAN_1_PATHWAY	0.000463146
ION_HOMEOSTASIS	0.000463233
PID_MYC_REPRESSPATHWAY	0.000479928
CYTOKINE_BINDING	0.000559193
CELL_CELL_SIGNALING	0.00064979
CYTOKINE_PRODUCTION	0.000669234
SECRETION	0.000705167
CELLULAR_DEFENSE_RESPONSE	0.000705804
PROTEIN_MATURATION	0.000741946
REACTOME_GPCR_LIGAND_BINDING	0.000758066
BEHAVIOR	0.000782305
ICOSANOID_METABOLIC_PROCESS	0.00106139
SECRETION_BY_CELL	0.00106834
PID_SYNDECAN_4_PATHWAY	0.00110576
REGULATION_OF_CYTOKINE_BIOSYNTHETIC_PROCESS	0.00115762
EXTRACELLULAR_REGION	0.00117772
KEGG_PRION_DISEASES	0.00137612
ADAPTIVE_IMMUNE_RESPONSE	0.00148543
CYTOKINE_BIOSYNTHETIC_PROCESS	0.00153402
ADAPTIVE_IMMUNE_RESPONSE_GO_0002460	0.00189806
CYTOKINE_METABOLIC_PROCESS	0.00194442
KEGG_PHENYLALANINE_METABOLISM	0.0024495
GROWTH_FACTOR_ACTIVITY	0.00256146
SECRETORY_PATHWAY	0.00256247
FATTY_ACID_BIOSYNTHETIC_PROCESS	0.00271295
arc4
INTERMEDIATE_FILAMENT_CYTOSKELETON	1.92238e-07
INTERMEDIATE_FILAMENT	1.92238e-07
REACTOME_CASPASE_MEDIATED_CLEAVAGE_OF_CYTOSKELETAL_PROTEINS	2.41238e-05
REACTOME_STRIATED_MUSCLE_CONTRACTION	4.58826e-05
REACTOME_GLYCOSPHINGOLIPID_METABOLISM	5.59802e-05
REACTOME_MUSCLE_CONTRACTION	5.73333e-05
REACTOME_SPHINGOLIPID_METABOLISM	0.000119277
REACTOME_PURINE_CATABOLISM	0.000173707
REACTOME_CELL_SURFACE_INTERACTIONS_AT_THE_VASCULAR_WALL	0.000183097
PROTEIN_EXPORT_FROM_NUCLEUS	0.000227411
BIOCARTA_DC_PATHWAY	0.000228542
BIOCARTA_FREE_PATHWAY	0.000236797
KEGG_ARACHIDONIC_ACID_METABOLISM	0.000298037
PID_AURORA_B_PATHWAY	0.000341031
RESPONSE_TO_UV	0.000346755
REACTOME_TRANSCRIPTIONAL_REGULATION_OF_WHITE_ADIPOCYTE_DIFFERENTIATION	0.000397907
ORGANELLE_MEMBRANE	0.000405933
ENZYME_INHIBITOR_ACTIVITY	0.000450068
REACTOME_FORMATION_OF_ATP_BY_CHEMIOSMOTIC_COUPLING	0.000493983
ACTIN_BINDING	0.000503447
NUCLEOCYTOPLASMIC_TRANSPORT	0.00064685
MITOCHONDRION_ORGANIZATION_AND_BIOGENESIS	0.00073164
NUCLEAR_EXPORT	0.00076192
RIBONUCLEOPROTEIN_COMPLEX_BIOGENESIS_AND_ASSEMBLY	0.000782515
REACTOME_APOPTOTIC_CLEAVAGE_OF_CELLULAR_PROTEINS	0.000815682
REACTOME_PURINE_METABOLISM	0.000873353
REGULATION_OF_PROTEIN_IMPORT_INTO_NUCLEUS	0.000963824
VIRAL_REPRODUCTION	0.000999285
REACTOME_APOPTOTIC_EXECUTION_PHASE	0.00108209
ZINC_ION_BINDING	0.00109038
KEGG_BASAL_TRANSCRIPTION_FACTORS	0.00112147
MITOCHONDRIAL_ENVELOPE	0.0011611
VIRAL_REPRODUCTIVE_PROCESS	0.00118106
REACTOME_ASPARAGINE_N_LINKED_GLYCOSYLATION	0.00123706
PID_SYNDECAN_2_PATHWAY	0.00125384
RESPONSE_TO_LIGHT_STIMULUS	0.00133128
PROTON_TRANSPORTING_TWO_SECTOR_ATPASE_COMPLEX	0.00134696
TRANSLATION_INITIATION_FACTOR_ACTIVITY	0.00137258
MITOCHONDRIAL_INNER_MEMBRANE	0.00137702
KEGG_N_GLYCAN_BIOSYNTHESIS	0.00139195
ACTIVE_TRANSMEMBRANE_TRANSPORTER_ACTIVITY	0.00146321
REACTOME_FATTY_ACID_TRIACYLGLYCEROL_AND_KETONE_BODY_METABOLISM	0.00147708
COFACTOR_METABOLIC_PROCESS	0.00149997
MITOCHONDRIAL_MEMBRANE	0.00154961
PROTEIN_RNA_COMPLEX_ASSEMBLY	0.00155759
REGULATION_OF_INTRACELLULAR_TRANSPORT	0.00164595
REGULATION_OF_TRANSPORT	0.00171487
ORGANELLE_INNER_MEMBRANE	0.00172136
REACTOME_ADVANCED_GLYCOSYLATION_ENDPRODUCT_RECEPTOR_SIGNALING	0.0017958
TRANSLATIONAL_INITIATION	0.00180991
TRANSLATION_FACTOR_ACTIVITY_NUCLEIC_ACID_BINDING	0.00196548
REGULATION_OF_NUCLEOCYTOPLASMIC_TRANSPORT	0.00202103
PID_P38_MK2PATHWAY	0.00203611
MEMBRANE_PART	0.00209198
NUCLEAR_TRANSPORT	0.00223077
REACTOME_RECYCLING_PATHWAY_OF_L1	0.00236637
PROTEASE_INHIBITOR_ACTIVITY	0.00241456
KEGG_LYSOSOME	0.00258312
CARBOHYDRATE_BINDING	0.00260583
OXIDOREDUCTASE_ACTIVITY_ACTING_ON_SULFUR_GROUP_OF_DONORS	0.00286152
DNA_RECOMBINATION	0.00289301
NUCLEOBASENUCLEOSIDENUCLEOTIDE_AND_NUCLEIC_ACID_TRANSPORT	0.00298043
POSITIVE_REGULATION_OF_CELLULAR_COMPONENT_ORGANIZATION_AND_BIOGENESIS	0.00301422
STRUCTURE_SPECIFIC_DNA_BINDING	0.00317216
REACTOME_IMMUNOREGULATORY_INTERACTIONS_BETWEEN_A_LYMPHOID_AND_A_NON_LYMPHOID_CELL	0.00377143
