# Supplementary material for: Geometry of the Gene Expression Space of Individual Cells
Source: PLoS Comput Biol. 2015 Jul 10;11(7):e1004224. doi: 10.1371/journal.pcbi.1004224 (PMC4498931; doi:10.1371/journal.pcbi.1004224)
Supplement: S1 Dataset — (CSV) [file pcbi.1004224.s033.csv]

DLL4--092	FSCN1--051	CDKN1A--782	PHLDA1--810	CLDN1--357	DLL1--325	MUC2--094	SPINK4--780	TFF3--625	SPDEF--942	CFC1_1-6--	UGT1A1--055	CLDN8--282	NODAL--136	TDGF1--496	PCGF6--882	ACTB--333	EPCAM--980	CDH1--895	CLDN7--772	AGR2--767	GAPDH--905	NAMPT--184	TCF7L2--053	CXCL2--975	MLLT10--021	LATS2--008	ECT2--168	STMN1--370	ANLN--612	EZH2--789	VEGFA--129	MET--845	AQP1--916	NOTCH1--187	HES1--948	LEFTY1--128	UGT2B17--486	CDCA7--242	RGMB--808	PTPRO--097	RNF43--304	KIF12--523	METTL3--158	AXIN2--344	CDK6--037	OLFM4--437	MYC (c-Myc)--408	CFTR--537	TSPAN6--458
0	5.6691	8.8628	12.211	0	0	0	0	8.3936	0	0	0	4.9792	0	0	0	15.6026	10.1169	9.4838	9.3076	14.1568	13.0767	8.4299	11.1694	11.356	0	0	0	0	0	7.1888	7.2744	0	7.5666	9.0154	0	8.8861	10.8447	9.1873	6.5407	0	0	0	8.1701	0	0	10.3032	6.7155	0	7.5803
7.8885	10.1821	7.7955	8.6299	0	0	0	0	7.505	6.233	0	0	5.786	9.3607	0	0	14.3623	10.0032	10.2763	9.1387	14.7272	12.9879	9.3304	10.2836	8.0757	9.2488	0	0	0	9.0463	10.0852	9.3343	0	5.6728	7.9759	12.3269	11.5854	12.087	6.2709	0	5.9833	7.2754	0	7.7292	0	0	10.4859	10.1938	10.8564	8.5987
0	0	6.2349	0	0	0	9.7143	0	0	0	0	0	2.536	8.5982	6.9942	0	15.1113	9.6116	7.3845	8.9386	13.7286	12.7431	9.4921	12.8033	13.2187	6.1515	6.9793	0	0	0	9.6301	0	0	0	9.3875	12.0611	10.7174	11.5931	8.9678	0	5.9606	7.8242	3.1479	0	0	9.5968	6.4842	0	7.1861	0
0	0	8.3321	6.3629	0	0	0	6.6737	9.4154	7.4857	0	3.707	0	7.5693	9.0208	0	15.4761	10.1521	10.5169	8.6793	13.7414	13.4245	8.5495	11.9573	12.864	7.3767	0	0	7.798	0	7.731	8.2317	0	0	0	8.8505	10.0015	11.6977	7.2287	0	0	7.7651	8.6806	8.4378	0	9.7793	8.3919	0	9.5201	8.9922
9.5196	0	5.3967	0	0	7.0778	0	8.1032	10.3354	6.2553	0	7.3716	0	8.7359	4.8528	0	15.1917	10.3067	9.6751	9.5534	15.9698	13.4113	8.9558	11.3855	10.6376	0	0	0	0	0	6.5191	7.7238	0	9.0694	7.1586	12.4383	12.8202	14.6949	8.5092	10.1452	7.8074	7.8752	7.9005	0	9.906	9.8259	0	6.1621	10.1116	10.6261
9.8377	0	0	0	0	0	0	0	9.4733	0	0	0	0	0	5.0411	0	12.9248	9.5029	10.0206	8.9351	14.5007	13.5277	7.7298	8.7495	7.2973	0	0	0	0	0	6.1268	4.9399	0	7.4855	0	11.3308	12.7504	13.9378	7.9987	8.1558	7.9605	9.4726	8.7288	7.7308	9.179	0	10.6134	0	12.4793	9.5416
10.7691	7.2099	6.4031	5.54	0	0	0	0	9.2763	0	0	0	1.7747	8.4207	2.085	0	13.6416	10.8764	10.0321	9.9297	13.8682	12.1749	9.7533	11.1264	8.6732	0	0	0	0	0	11.0203	9.0174	6.5462	8.2981	10.4657	11.6937	11.0011	12.8535	8.452	9.8709	7.1104	9.5769	6.5919	9.2107	0	9.9449	6.0925	8.4934	11.5965	6.3043
10.1007	7.0488	7.1192	0	0	0	0	0	9.0253	6.8779	0	3.3986	0	7.3988	9.1252	3.7631	15.237	10.4193	9.5799	10.1173	16.1732	13.1725	7.6559	10.5871	8.4217	9.0183	0	0	0	0	7.4807	8.6219	6.3515	5.6508	0	13.3307	13.7656	14.0139	0	0	6.5086	10.038	6.3223	0	6.6457	7.7447	7.0595	9.9518	11.6355	10.5235
9.4369	7.9074	6.2051	0	0	0	6.2464	6.7339	8.8778	7.0424	0	0	3.1433	8.4156	4.905	6.7651	14.8323	10.8672	11.2557	9.4697	15.1147	13.431	6.8293	10.755	12.0616	0	0	0	0	0	8.0736	8.0734	0	6.7607	8.1829	11.5495	12.8306	12.415	7.5521	6.7899	0	8.9349	8.1999	6.9078	9.1852	8.5058	9.2007	6.9465	10.7288	8.166
12.0902	7.7158	6.9461	0	0	0	0	0	9.092	7.0303	5.9715	0	4.8183	8.6804	3.2143	3.7387	14.412	10.5719	11.2299	10.5326	15.3576	13.6668	10.032	12.5446	11.7085	7.8992	0	0	0	0	0	8.8126	5.9386	0	10.0495	12.3792	12.2109	13.8423	6.9137	5.253	0	10.6544	8.0629	6.5491	10.0691	8.1628	7.7792	8.794	12.3209	11.276
10.426	0	9.2054	0	0	0	0	0	8.1036	0	0	0	0	0	2.2803	0	14.063	9.0584	10.6099	9.044	14.2577	11.7159	8.3882	9.8831	12.249	7.4909	0	0	7.0347	0	0	0	0	6.9474	9.1907	12.5494	10.3805	8.788	6.3413	6.6567	0	0	0	7.9305	0	6.015	9.5692	6.5609	7.4806	6.2051
9.3259	0	6.5654	0	0	0	11.3824	7.9703	10.9079	5.6391	0	6.087	0	7.0407	0	0	14.9253	10.1187	10.2212	9.9676	14.4089	13.4353	10.4686	10.0797	13.6332	9.4382	7.4968	6.0745	0	0	0	8.0646	0	0	9.2819	10.5459	11.084	10.3652	0	10.1687	6.3758	0	0	8.0709	8.7343	8.5927	7.1746	9.8985	11.7301	9.6059
0	0	0	0	0	0	0	0	0	6.8267	0	0	0	0	0	3.9801	13.4713	10.0797	8.9978	9.0809	14.6876	13.8775	6.5987	0	0	0	0	0	7.7388	0	0	0	0	5.6612	0	8.903	10.9182	12.5636	9.125	7.8118	0	6.5782	0	8.251	8.21	0	12.4469	9.8202	11.7196	9.4411
0	0	0	0	0	0	0	0	0	0	0	0	0	0	0	2.5755	11.1567	8.8584	9.4921	7.4607	13.9327	11.7848	7.2964	0	0	0	0	6.384	9.5269	0	0	0	0	5.2052	0	8.4556	11.3105	9.7983	8.9149	7.9674	5.4286	0	5.1908	8.1777	0	0	10.5548	7.8573	9.7846	7.3777
0	0	4.2897	0	0	0	0	0	0	7.221	5.5837	0	0	8.7243	2.0107	0	13.8672	9.3125	9.0369	8.914	13.147	12.7709	10.0677	8.7703	8.1588	0	0	0	7.9398	0	8.0599	0	0	0	7.9562	10.4824	10.4347	9.4995	6.6745	7.7154	0	9.1325	0	8.0199	0.66061	0	0	11.2881	10.6705	8.943
6.0469	0	3.4708	0	0	0	0	0	0	0	0	0	0	0	0	0	11.054	6.3645	7.0952	6.6484	12.5271	10.5	7.2132	0	8.8957	0	0	0	0	0	0	0	0	5.177	0	0	7.274	9.0095	0	0	0	7.6159	0	9.1022	0	0	0	0	10.0967	8.1415
9.5407	0	8.3073	8.5088	0	0	9.4821	0	8.4416	6.5971	0	0	0	7.057	8.1325	0	14.5165	11.3533	11.2382	9.73	15.0006	13.2628	9.6057	8.9763	9.5663	0	7.5825	5.2921	10.5869	0	7.7434	0	0	5.5611	8.685	12.6224	12.1663	12.3325	8.8705	9.9319	0	7.863	0	9.2591	9.7632	9.099	14.0002	10.246	10.9924	8.6329
6.2051	7.0529	6.0067	5.7144	0	0	0	0	8.3139	5.8447	0	0	2.7913	0	7.1668	4.0031	15.427	10.2679	10.9791	10.1111	14.8873	13.4886	8.808	11.1149	11.0269	0	0	7.2487	10.946	0	6.3906	4.9179	0	7.2435	10.2408	7.8217	11.4508	10.8168	10.354	8.5188	8.8577	9.6261	5.7355	9.0578	7.9473	9.0749	14.4873	7.4907	10.7884	9.7228
0	0	7.7522	10.8194	0	0	0	0	10.1835	6.0783	0	1.2291	2.6487	5.0441	3.4281	0	14.5109	10.5179	10.8982	9.2461	15.0951	13.0744	10.4954	10.1368	12.8121	8.6743	7.1577	6.3709	9.2758	0	7.4245	7.935	0	6.744	8.3022	12.292	10.9396	12.2278	0	7.2573	6.234	7.1183	0	0	7.0743	8.6156	12.5262	8.0406	9.3434	8.9828
0	0	6.7613	10.5194	7.1503	0	0	0	7.9535	6.1536	0	0	0	0	0	0	14.413	9.1725	8.7159	9.4767	13.3174	12.3464	7.6067	9.1774	11.4517	0	0	0	0	0	0	0	5.9554	6.6491	0	8.191	9.376	10.7466	7.079	0	0	0	5.0955	0	0	0	9.8556	10.2429	9.4762	9.0438
0	0	8.7529	13.2147	9.8524	0	0	8.1552	11.4506	6.8719	0	0	1.174	7.747	8.1225	0	16.2916	11.6029	10.3577	11.2978	15.4584	14.1299	10.2654	11.5684	10.1304	0	7.0058	0	8.2747	0	0	7.7922	0	8.5262	8.782	8.1638	10.1207	12.6122	10.4358	7.1579	6.8608	8.2322	6.4112	7.1068	0	0	13.8098	9.7069	12.0838	8.6219
0	0	3.1619	0	7.061	0	0	0	8.3793	0	0	0	1.1321	0	1.0507	1.3519	13.1855	10.1505	10.6856	9.2732	14.8398	13.1686	7.2306	10.5923	7.0394	0	0	5.6702	0	0	0	0	0	6.0681	6.9427	7.2995	12.0874	12.5997	7.2414	1.1311	0	0	7.9444	0	7.0467	0	8.6064	12.0504	11.2732	7.5152
0	0	7.9234	13.0789	0	0	11.1588	7.8011	11.0036	0	0	0	1.8773	4.5865	1.8956	0	15.5367	10.3627	11.2599	8.9975	14.857	13.5858	10.0368	10.9267	11.5141	8.5968	0	0	7.6466	10.2211	7.2538	9.0206	6.5247	7.0625	9.2602	8.3883	10.4824	12.3019	8.161	8.2761	5.4782	0	4.7035	7.8503	7.2469	8.6867	14.0181	6.9776	11.093	6.766
0	0	6.897	0	0	0	0	6.6932	6.896	0	0	0	3.4228	0	0	0	13.7367	9.0966	9.2433	7.9966	14.0952	12.8421	8.157	0	0	7.4203	0	0	7.5857	0	0	0	0	0	9.8539	8.8154	10.8087	11.943	8.6168	6.7853	5.6404	0	6.2148	7.6477	6.1678	8.5581	11.7155	7.5074	7.8984	8.0725
6.977	8.7652	7.2065	11.7537	8.9827	0	0	7.7367	8.3935	6.5572	6.796	7.2951	5.0442	1.1941	9.0914	0	14.3142	9.5987	8.9988	9.539	13.7403	12.6475	9.172	12.3716	11.6561	7.7175	7.5783	6.1196	0	0	0	7.1205	0	7.524	0	10.059	8.7498	11.9462	0	6.771	0	7.6668	7.2538	7.4197	6.8137	0	0	8.2812	8.9639	9.1227
7.7787	0	6.617	7.667	0	0	0	0	7.2027	7.4604	0	6.1891	5.2343	0	9.1562	0	15.3503	9.4755	10.1402	9.2918	13.2855	13.1437	9.4154	12.6263	11.1893	8.9696	0	6.5554	0	0	8.354	0	0	5.0884	3.9237	11.1906	7.6766	11.3764	0	6.7776	0	8.0675	6.7387	0	7.5715	8.5465	8.4878	9.0352	11.2108	8.3972
0	0	0	0	0	0	7.7735	0	6.6737	5.4092	0	0	0.22369	8.4513	7.8528	0	12.1887	8.9069	6.2201	7.4107	11.6906	10.8288	5.7435	8.4608	6.7668	7.9082	0	0	0	0	0	7.031	0	5.4683	8.9278	9.1504	1.5348	8.3288	0	6.4229	0	0	6.4252	0	7.9132	7.4958	0	8.2389	7.8806	8.2897
0	0	8.587	6.8258	0	0	9.0173	0	9.8605	0	0	1.2832	0	7.8714	0	0	16.0221	10.6138	10.054	10.1573	15.2698	13.5403	8.5771	12.9162	10.1395	7.8073	8.5727	0	0	8.872	4.7046	0	5.7524	8.3202	10.0865	8.2375	10.2755	12.4861	0	7.1972	5.4463	8.1707	5.2165	0	8.2063	7.7763	0	7.2046	12.0999	9.9905
0	0	9.0136	0	0	0	9.8752	9.3621	10.6688	6.5845	0	0	0	9.7661	8.1184	0.1257	15.835	11.0529	11.5123	10.2201	14.9394	13.5499	11.0944	12.2792	12.4097	9.0103	0	0	0	0	0	0	0	7.4142	10.0921	0	12.0708	12.9289	0	6.3802	0	7.3284	0	0	0	0	10.4568	10.236	10.717	9.868
7.249	0	5.1478	0	0	0	0	0	9.0673	6.8335	7.4509	4.5832	1.3818	0	1.425	0	14.4039	9.0901	8.7255	9.4184	13.7965	13.046	9.2298	10.4524	0	7.5053	7.2141	0	0	0	0	9.0418	5.944	0	8.9006	12.5608	12.1554	12.6094	0	7.9004	0	6.819	6.356	7.8801	0	8.258	0	7.9916	12.006	9.4466
0	0	0	0	0	0	9.1111	6.1643	7.1781	8.4852	0	6.7118	6.2667	0	8.7205	0	14.4349	10.3215	11.0189	8.5968	15.2103	13.4675	7.3302	10.4488	0	0	6.7692	0	0	0	0	9.2225	0	7.4483	9.1126	12.1899	12.8085	12.8025	0	0	6.0702	6.879	7.5043	8.9714	7.2396	7.8202	0	10.3529	12.0326	8.9571
0	0	0	0	0	0	0	0	7.7293	6.3897	6.0433	4.3091	4.0941	6.8925	8.39	3.4325	13.0847	10.1439	9.4658	9.8871	14.5341	13.4964	5.5045	11.8277	7.2723	7.5269	0	0	0	0	6.5985	7.0589	6.1117	5.4219	9.2573	12.0444	12.5526	13.7829	6.9345	8.4013	5.6421	8.3938	4.2291	9.5576	7.9362	7.7361	0	10.9209	11.7408	9.8075
0	0	1.6608	0	0	0	8.4649	6.838	8.5505	0	0	4.0707	6.0439	0	0	0	14.3362	11.3219	8.5898	11.0542	15.0706	13.4361	8.4866	9.8155	5.4657	8.7993	0	6.2385	0	0	3.3651	7.3461	7.2582	4.8439	8.1065	13.0347	13.8873	13.6828	0	8.2379	0	8.9124	7.0198	0	10.4689	7.8209	9.8958	9.7683	12.4674	10.9539
0	0	0	0	0	0	9.0041	6.4586	0	7.5391	0	0	8.1018	0	9.1265	0	13.9629	10.7903	11.1128	9.8455	14.3342	13.0517	7.7503	11.2089	0	8.6923	0	6.0622	0	0	0	0	5.6831	5.695	7.6801	10.3124	11.7285	12.6467	0	9.1091	7.2997	8.8148	0	0	8.7463	8.0209	0	10.2624	11.5575	11.0291
5.9317	0	5.17	0	0	0	0	6.3061	8.8011	0	0	8.1994	0	0	2.8272	4.9138	14.089	9.8828	10.5699	8.9561	14.7433	13.5758	8.5542	11.1917	9.4255	7.3049	0	0	0	0	0	7.7305	0	7.9787	8.369	12.5475	12.9854	12.6944	0	8.7907	0	7.1447	0	0	8.6085	7.2197	0	10.7799	12.1074	8.9382
7.0452	0	5.5058	0	0	0	0	7.4215	6.4743	5.3897	0	3.6218	5.7628	0	2.7641	4.6014	14.7574	10.2154	9.5193	9.3066	13.4893	12.9721	9.4753	11.6436	8.8582	9.6845	0	0	0	0	0	7.1723	0	5.8227	9.8512	11.4795	9.2457	12.0093	0	8.6436	0	8.5425	5.502	8.1312	6.7893	0	0	0	11.2814	9.7282
8.1318	7.4758	5.0962	0	0	0	0	0	0	5.6623	0	8.074	6.0406	3.2899	0.30258	0	12.995	10.1024	10.5917	7.4946	14.3533	13.2502	9.4605	11.0394	12.058	0	0	0	0	7.5577	7.2778	0	0	4.5256	8.09	11.5376	11.8623	12.3544	9.024	7.4349	7.5677	9.1604	8.7703	7.6655	0	7.2189	6.9441	9.2964	11.5341	7.1037
7.944	0	6.2553	6.7144	0	0	0	6.3155	0	5.7707	0	1.2547	5.7516	4.796	1.6556	0	13.4791	9.9675	9.5531	9.2404	13.5486	12.924	8.6174	10.5124	5.8774	8.3235	0	0	0	0	9.1894	0	6.1889	6.7235	8.5486	0	10.1741	12.6411	7.3853	0	0	9.8409	9.5711	8.2545	9.6159	8.5743	8.1321	9.7395	12.6336	7.9436
0	0	8.2625	0	0	0	0	0	0	6.4498	0	2.5551	5.029	8.5796	5.268	0	14.7432	11.1053	10.6342	10.7721	14.7058	13.7031	10.1204	12.3674	10.6954	0	0	0	0	0	0	0	0	8.2812	8.96	11.6911	11.6967	11.4525	8.9578	8.4866	0	9.2886	8.7925	7.5761	9.3568	7.0042	6.9485	9.2869	11.771	10.311
0	0	5.8212	6.9856	0	0	0	7.9429	9.198	6.2779	7.8972	8.1221	5.8511	3.4915	8.6174	0	14.7532	10.7912	11.0451	9.131	14.724	13.8428	8.8993	10.3989	12.0101	0	0	0	0	0	0	0	0	6.4622	0	9.0104	12.5694	12.9379	6.605	0	0	9.0234	7.2857	0	9.1119	7.5078	7.369	10.8744	11.0709	10.683
0	0	4.4025	0	0	0	0	0	0	5.948	0	7.6044	4.3075	0	7.9841	0	13.2595	9.3815	7.3267	9.2342	14.7554	12.3117	0	9.568	6.0335	0	0	0	0	0	0	0	0	5.4626	0	10.8888	11.7844	11.5527	7.0562	1.85	6.3601	7.7146	0	0	7.5215	0	0	9.4187	9.3282	8.932
0	0	7.5943	0	0	0	9.3315	8.2143	9.0583	7.8324	0	0	4.4486	0	4.2434	0	15.3267	9.1795	9.8526	9.1398	14.8253	13.4671	9.3787	10.9921	13.2244	0	0	0	0	0	0	4.7513	0	7.4148	9.2582	12.8502	11.0022	12.3613	7.116	6.3662	0	7.3834	0	7.5095	6.3619	7.4981	0	8.4336	10.3838	7.0496
0	0	9.4355	11.7355	8.3443	0	12.0862	0	7.6898	7.2662	0	7.2158	5.8576	7.6494	9.0045	5.1304	16.178	10.6526	10.3186	9.05	13.3024	12.3362	9.6909	11.6796	7.2284	0	0	6.9882	7.1341	8.4455	0	0	0	8.2363	10.1397	0	10.5884	11.8914	9.3057	8.8638	5.9203	0	6.7673	0	7.6846	0	13.0818	8.8191	10.4554	9.464
0	7.2453	7.345	10.4354	0	0	0	0	0	0	0	0	0	2.7772	3.6187	3.5322	15.2514	8.8925	9.4994	9.1299	13.6072	12.3137	9.411	10.2098	12.0124	0	0	0	0	0	0	0	0	8.6919	8.0194	8.3037	12.1735	12.4242	9.3574	9.6723	8.8291	8.441	0	8.6265	9.2227	9.9457	14.9615	5.5856	11.3745	9.3893
0	7.1064	8.0423	14.1825	9.2306	0	0	0	0	0	2.5547	0	1.618	5.4893	4.5205	0	15.6094	9.8435	10.7016	7.9279	14.4217	12.7114	7.4727	11.2291	10.3408	0	0	0	6.7364	0	0	9.6895	0	6.8272	10.1196	0	9.5329	9.8642	8.1802	7.7401	6.35	6.0336	6.5591	0	0	0	11.7249	0	9.5451	7.4549
0	0	7.7567	8.6805	7.8527	0	0	0	0	0	0	0	4.2767	0	0	0	14.2528	9.089	10.9648	7.2893	12.2455	11.5201	8.7202	10.9724	12.9876	0	0	6.2126	0	0	0	7.6698	0	8.2513	8.7427	8.1135	0	11.0428	9.5297	7.193	5.5421	0	8.0675	0	0	10.1069	0	5.987	10.6963	7.0237
6.1964	0	8.7628	12.2176	2.074	0	8.3726	7.5082	9.6083	7.2543	0	7.9744	4.2975	4.0263	7.0157	0	15.4755	10.691	9.678	8.3909	14.6767	13.3721	9.2121	12.3988	12.3395	7.1655	8.1334	0	0	0	1.6555	8.0058	0	7.7757	7.6887	10.7962	11.3483	13.0163	0	7.1478	0	8.4141	0	0	0	9.0443	0	0	11.829	9.365
0	0	8.5524	12.2271	8.0593	0	0	0	0	0	0	0	2	0	4.6264	0	14.3974	10.0966	10.6344	11.518	13.0642	12.981	8.7227	11.5282	8.2177	0	7.795	0	8.8364	0	5.7516	7.7314	0	7.0907	9.2017	10.3022	9.8304	12.1198	0	6.2578	0	0	0	0	0	6.3952	0	0	11.1545	9.5623
0	0	10.7018	14.1271	7.6238	0	0	0	9.5188	0	0	0	0	0	4.1687	4.695	16.291	11.5881	11.0187	10.2916	15.0311	14.2229	9.2862	12.7626	6.4073	0	7.1188	0	6.7597	0	8.1614	10.0369	6.1332	7.9641	7.6042	10.8972	8.4572	12.6021	0	0	8.5443	0	7.0142	0	9.4831	7.9042	13.2596	5.1169	10.7062	9.1906
3.2072	0	5.392	9.7219	0	0	0	0	8.2343	0	0	0	0.82888	0	3.3899	3.0012	14.6473	9.1505	9.1928	8.6152	14.1331	13.5664	8.7104	11.5693	11.336	8.3935	0	0	0	8.1479	8.2141	6.8529	0	6.9784	0	9.1123	7.9711	10.5908	8.291	6.0695	0	0	5.9711	0	9.0542	9.6012	13.7518	7.8123	10.6984	7.8938
0	0	7.2041	11.8504	0	0	0	0	9.1651	0	0	0	4.873	2.6247	0	3.468	14.9099	10.2503	10.7004	8.2724	13.8262	13.1254	9.7743	10.8678	11.4073	0	0	0	0	8.9772	8.2289	7.7096	0	6.904	7.8879	8.3744	10.5914	12.0038	8.5699	8.6572	9.1138	9.3127	6.6057	0	8.7136	8.9643	14.2144	9.6556	11.0149	9.1374
0	0	6.7381	11.0277	0	0	0	0	7.9735	0	0	5.6932	0	2.3017	6.6799	5.5922	14.4087	10.3158	10.8894	8.2844	12.5142	12.9308	9.0231	11.5748	11.8225	7.19	0	5.6225	0	0	0	0	6.6696	5.2578	0	0	7.7017	11.0379	7.3463	0	0	0	0	7.4944	6.5146	9.1166	9.7702	6.1784	8.9405	9.1412
6.9829	0	9.4276	12.7305	0	0	0	0	0	6.7639	0	0.85827	2.4416	0	3.5156	0	15.1989	10.5813	10.5349	9.9069	14.7375	12.7957	9.5446	11.979	10.5413	0	0	7.2267	0	0	7.3845	0	0	6.2389	8.5902	0	11.1579	11.1392	0	0	0	7.7491	6.3436	7.2861	7.3262	0	8.8988	7.0411	10.6	8.2302
0	0	9.1966	10.2166	7.0709	0	0	0	8.9212	0	0	0	5.1728	7.5664	7.6838	0	15.6395	9.662	10.342	8.5363	13.0619	12.036	7.6968	10.7127	13.3225	7.5054	6.3968	0	0	7.198	0	0	0	0	0	0	9.5833	8.6469	0	0	5.5667	6.3888	5.2267	0	7.2064	0	7.052	6.8706	9.2877	0
0	0	3.8238	9.0504	0	0	9.122	4.0993	8.0278	5.2582	7.724	9.1772	7.0243	9.3766	8.5436	0	10.642	9.5206	7.6553	7.3695	12.4185	11.3332	0	10.364	6.824	0	0	0	0	0	0	8.2177	0	7.1455	8.6865	10.712	9.7028	9.4784	9.4792	9.919	7.6763	7.6367	8.2932	6.8168	8.0278	8.7379	8.0947	7.2913	9.0364	7.0994
0	0	0	0	0	0	0	0	0	0	6.5076	7.1999	6.057	8.8161	9.2603	0	12.6376	8.9936	6.9813	0	13.6162	11.7856	5.4974	10.2693	10.3721	0	0	0	8.3497	0	0	0	0	5.8471	8.3308	10.6165	9.0466	9.1969	7.7146	10.482	8.0566	7.91	5.1451	9.2574	7.8117	6.9196	9.4456	8.6653	9.5382	7.4798
0	7.8033	5.3033	9.7065	0	0	0	0	9.2637	6.0863	8.3319	7.7217	7.2987	9.5002	8.8301	0	13.0983	9.676	9.2892	8.0987	14.3922	12.5693	6.2417	8.4371	10.8361	0	0	0	10.2157	0	7.8215	0	0	0	0	9.6782	9.4788	10.4405	8.6934	8.695	7.7483	7.7524	5.7094	10.2712	7.5804	7.5398	0	10.5228	10.118	7.751
6.1698	8.1665	2.2402	2.7185	0	0	0	0	8.2665	0	0	0	0	8.5288	7.6157	0	11.0605	7.963	4.5431	6.085	11.1067	10.66	6.2319	8.6946	6.1818	0	0	0	0	0	0	0	0	5.7093	8.06	10.757	13.1992	9.6748	9.3348	10.7314	10.4258	9.8073	10.2707	9.0985	7.7261	8.4679	0	8.1195	9.6556	6.3501
0	7.5764	7.5459	9.9773	0	0	0	7.5163	9.412	0	0	7.6114	0	4.4932	7.9798	0	11.4859	7.8906	6.5534	6.2494	11.5705	11.1152	7.3487	9.0516	6.7048	0	0	0	8.796	0	8.1641	0	0	6.203	9.8358	10.4106	10.1535	8.7542	8.9531	10.0627	9.0143	0	8.2091	9.6376	4.2407	8.4697	0	9.1698	9.4814	0
10.4385	10.227	7.0417	8.3734	0	0	0	6.628	9.8449	5.908	0	0	0	0	3.8645	0	13.9381	9.9477	8.7036	9.1018	13.2027	12.8591	10.5591	10.3734	13.6886	8.4693	0	0	9.0809	8.8326	7.2761	0	0	6.7689	10.3116	10.7985	11.582	9.4516	11.3402	11.7596	10.4148	9.9451	9.4925	8.6649	8.0865	9.4382	0	8.7944	10.0471	10.086
6.987	8.5795	3.5081	6.9984	0	0	9.2092	5.5352	10.5175	0	0	6.2806	2.2116	0	0	0	12.3646	8.5378	0	9.2512	12.8274	11.6369	7.0013	0	11.1103	0	0	0	8.7664	0	7.7617	9.1199	0	6.1655	9.1096	12.8622	10.8272	10.5525	6.2766	10.0046	9.2199	9.2678	6.5267	9.0566	8.2814	7.4247	0	8.2508	8.4978	7.3507
9.6962	0	4.5395	10.3319	0	0	0	8.6093	10.0461	0	0	7.4874	4.8343	0	5.6137	0	12.1755	9.82	8.5544	0	12.331	12.3505	4.832	8.945	10.3791	0	0	0	0	0	6.8322	7.4429	6.456	7.9796	9.4792	12.4422	12.9551	10.5103	10.3505	12.8141	10.0064	10.7746	10.551	9.4649	8.8658	10.2315	7.4385	8.0044	10.5613	9.1631
9.6938	0	0	12.5964	0	0	0	0	10.3017	0	1.6842	0	0	0	8.6941	0	12.3487	8.0816	8.8842	0	12.8674	11.6071	4.8375	9.8649	11.4204	0	0	0	9.6998	0	0	0	0	7.7733	10.7293	11.6686	12.3312	12.03	10.7509	12.1396	9.6117	9.8362	9.5311	0	9.8213	7.6989	0	8.7542	10.7569	10.2306
9.8028	7.1022	6.6593	9.0163	0	0	0	0	9.7558	0	0	0	0	8.2916	1.9657	4.5007	14.1592	7.8019	4.3531	8.6802	12.3069	12.0893	9.3706	10.3161	13.0984	0	0	6.7091	8.4241	0	9.0035	8.271	0	0	8.5811	11.7978	8.3396	9.2063	6.1825	8.478	0	0	9.5487	9.3821	7.961	0	8.2623	8.3926	9.9543	0
9.1287	0	7.048	10.0412	0	0	0	0	9.5946	0	4.1743	6.6729	3.8327	0	8.5595	4.2403	13.1528	8.5651	4.7317	8.6938	12.9371	12.0626	6.8967	10.2922	8.5446	6.7624	0	0	9.4147	0	0	0	0	5.8564	7.7049	12.0122	11.1435	8.4669	8.81	8.3385	5.9956	8.8494	6.8752	9.3086	9.3043	9.4932	9.1731	9.526	0	7.0196
8.0702	7.3072	7.242	8.5876	0	0	0	0	7.9763	0	0	1.0737	0	0.3471	6.528	0	12.9248	8.3309	7.5774	0	12.5766	11.5383	7.7076	8.6315	11.6615	6.593	0	0	0	0	0	7.7875	0	6.6458	5.5643	8.1573	10.3129	6.5152	8.9643	10.0279	7.4462	0	7.5496	7.104	7.5215	8.6842	11.0169	7.5784	8.8534	7.9093
0	0	0	0	0	0	0	0	7.058	0	0	0	0.73642	0	2.9773	0	9.3515	7.0418	0	7.7466	10.3948	10.4061	6.4452	8.5208	10.58	0	0	0	0	0	0	0	0	0	0	12.4292	9.7726	7.4206	5.9247	0	7.8418	0	9.7322	8.8269	7.3715	0	9.0313	7.9346	8.2275	6.6964
0	7.5859	0	0	0	0	0	0	8.5716	0	0	0	5.6312	1.4706	3.4542	0	15.7079	8.0169	0	7.4183	13.1125	10.4911	6.2862	8.5319	14.1983	0	0	0	0	0	0	8.3766	0	0	0	10.1398	10.4081	9.1188	10.054	9.9205	8.374	7.4851	0	0	8.8722	0	8.8087	10.4315	8.5171	7.4567
0	0	7.2329	0	0	0	0	0	0	5.382	0	0	0	5.3591	7.8915	1.2629	15.1985	6.7082	5.8245	8.4732	12.9222	12.3091	7.8169	11.6347	5.1699	9.1675	0	8.3763	11.6543	9.6662	4.6192	0	0	5.4535	7.7222	0	9.1446	9.8114	7.1057	8.0291	8.5996	9.0055	8.2154	0	9.1011	9.0132	10.5977	10.0567	7.4395	7.059
0	0	0	0	0	0	0	6.6993	9.1525	0	0	0	0	0	0	0	12.8783	8.5618	8.3557	9.1502	13.4191	13.4937	7.3773	8.6355	0	0	0	0	9.9993	9.4701	0	0	0	7.0759	9.9631	11.7031	8.4367	9.5805	10.4312	6.9051	9.3138	9.6621	6.6832	8.2962	0	8.51	7.3398	10.2522	8.8351	7.7811
0	0	8.4049	5.9953	8.7129	0	0	0	7.9019	0	0	8.1048	4.0148	7.1272	7.8318	0	14.7006	10.2192	9.3449	9.5412	13.8391	12.7677	6.9263	11.4958	9.1349	0	0	0	9.2985	0	7.4973	0	0	0	7.4287	10.7612	11.3973	1.2578	0	5.5628	7.5666	7.1173	7.8505	8.3809	0	8.7703	10.5539	0	8.8247	7.1253
7.5578	0	6.3279	6.2422	7.7169	0	0	0	9.0721	0	0	0	4.1559	9.5451	6.1843	0	14.3556	9.9073	8.2299	9.0021	14.6842	13.4444	7.236	10.993	10.2051	6.7873	0	0	9.3941	0	7.0819	0	0	0	9.3166	12.9731	12.126	11.0675	10.1697	10.7264	8.5478	7.7569	8.4544	0	9.4416	0	11.6933	6.5495	10.1309	8.5977
6.971	0	4.6948	9.3875	0	0	0	0	11.222	0	0	7.5077	1.5995	0	0	0	12.6311	9.6214	10.2181	8.4943	12.8646	12.7488	5.0691	10.4817	0	0	0	0	9.5707	0	8.3436	0	0	6.2991	8.147	11.2452	12.6322	10.3642	0	10.2945	10.9034	0	6.365	0	9.0872	7.84	13.0766	11.2718	10.2242	8.6923
7.4544	0	7.3703	0	10.3836	0	0	0	8.8468	0	1.5794	0	0.46521	0	7.8371	0	13.3203	10.0289	9.5227	7.7953	13.0845	12.325	7.7521	11.3074	0	7.3388	0	0	10.756	0	7.5367	7.8594	0	0	0	11.773	13.1522	11.9434	0	8.2333	0	0	4.2102	0	9.4104	8.193	10.4924	11.6964	8.3809	9.3585
7.5282	0	8.6975	9.1376	0	0	0	6.1451	13.6394	5.7463	0	0	4.1094	8.1745	6.624	0	15.2288	10.3979	10.6006	8.4341	14.8469	13.4546	6.2	10.9721	8.8953	8.1906	0	0	10.072	0	7.0276	7.521	0	5.2966	0	0	10.8085	10.9291	0	8.1261	9.3781	0	6.4341	0	6.7736	9.7351	9.4095	9.2982	10.8318	9.7923
5.9012	0	8.1599	8.9518	8.0723	0	12.1832	9.7143	13.7306	6.0004	0	6.0735	4.064	8.2962	4.3262	0	14.2236	10.1308	10.7543	8.7306	14.0301	13.3337	8.776	12.7734	10.134	0	7.2073	0	9.3188	0	0	0	0	0	5.3566	0	9.3269	10.663	0	8.1969	5.5773	8.8793	0	0	7.1334	9.2143	11.7204	10.4297	9.6652	9.0707
6.8354	7.3319	6.6959	9.129	0	0	0	8.2358	10.2828	0	0	0	0	8.427	2.7983	3.987	13.5593	10.5856	9.2026	8.8502	14.0841	12.6844	8.6402	11.0287	0	7.6343	0	5.9684	9.282	0	0	0	0	8.3791	6.1931	13.431	12.9421	13.3005	10.5198	10.3081	10.404	10.2583	8.993	9.6882	10.0274	10.0345	6.795	7.9863	11.0509	9.5579
9.6952	0	5.6166	9.4096	0	0	0	0	11.1381	0	0	0	0	7.3254	4.4685	0	12.4287	9.4608	8.6111	8.6425	13.3571	12.6702	7.5857	11.9065	12.2633	7.8297	0	6.4635	10.0177	0	0	9.3251	0	7.5181	0	13.4436	11.4892	10.6391	10.2281	12.4098	6.8488	10.5359	8.7484	7.7873	7.588	9.4728	12.8497	9.7627	11.5067	8.7022
6.4048	0	4.1934	8.1845	0	0	0	0	8.0314	0	0	0	0	0	0	3.5897	12.2221	9.3868	8.4538	8.6909	15.3089	12.8484	7.6565	9.7324	0	6.9978	0	0	9.7721	0	7.6253	8.0767	6.3349	6.3134	7.7307	12.0065	12.6148	12.8181	10.4736	12.1919	10.0519	9.3622	9.2941	10.1201	10.9223	10.5653	13.6277	9.6717	9.3362	9.6473
6.7849	0	6.4718	6.2024	0	0	0	0	11.1503	0	0	7.1107	3.6942	7.696	6.1751	4.0663	13.4501	10.401	9.832	8.539	14.6283	13.2007	7.3918	11.0177	9.6179	6.5164	7.2275	7.845	10.1542	0	6.4388	9.7304	0	7.4015	10.139	12.4202	13.6509	12.8979	11.0599	11.2905	10.6586	8.9681	10.3504	7.5282	10.2695	10.6977	13.691	10.8534	11.6099	11.2855
6.2561	0	3.4572	9.4205	0	0	0	0	9.558	0	0	6.1941	4.7721	7.8195	4.0144	3.193	11.7349	9.0766	6.1519	6.0373	13.9706	12.6191	5.8783	10.2661	0	0	0	0	0	0	0	8.6392	0	0	9.8872	11.4481	11.5642	10.2749	9.9289	10.3282	9.0548	7.4248	7.2322	8.1264	7.2287	9.269	11.3657	10.0164	7.2743	8.3752
0	0	3.0164	0	0	0	8.2829	8.1234	11.5021	5.1741	0	7.001	2.9666	7.4274	7.3524	0	12.1896	10.2652	8.1208	9.3382	14.7678	14.0188	7.5311	11.7902	11.6757	9.1479	0	0	12.0773	0	5.9546	5.2923	0	8.6233	7.5216	11.8598	13.405	12.4701	10.9977	12.4703	11.8744	11.0169	8.1259	7.6759	10.8829	11.1467	11.3136	10.4204	11.9532	10.1036
0	7.2869	4.1181	10.989	7.2213	0	0	6.7292	7.7218	0	0	0.7518	3.5549	0	8.0559	0	15.4044	9.5511	9.441	9.0729	12.7904	12.6807	8.993	12.6598	8.4514	8.4282	6.6332	0	8.7161	0	0	7.0469	2.4615	8.7689	7.7624	0	12.4226	11.5642	10.7728	10.0343	10.3221	8.5619	7.1665	0	7.3695	10.1915	14.115	9.1274	10.8553	9.1161
10.0769	0	6.9534	0	0	0	0	0	0	0	7.1055	0	2.3885	0	3.4325	0	13.1476	9.1212	9.2757	6.663	14.2583	13.1022	10.105	11.3054	10.8373	8.1949	7.6591	0	0	0	0	0	0	8.2205	10.2334	11.8007	13.0421	11.402	10.0379	10.2308	9.7438	10.3237	0	7.9515	9.5066	9.2192	12.0486	8.3381	12.3167	9.9338
5.7159	0	3.4135	0	0	0	8.5869	0	11.6291	6.5007	0	0	5.434	0	8.326	3.7856	13.776	9.3078	8.2324	8.9504	14.5805	13.5049	9.0532	12.0163	10.3478	1.9947	0	6.5087	7.6871	0	0	7.3906	0	5.071	8.6822	0	11.4168	11.8643	10.5642	10.5706	8.6621	8.9888	10.053	9.3205	11.069	5.5466	11.4836	10.5944	12.8165	9.1193
7.1556	0	0	9.375	0	0	0	0	6.6037	0	0	1.6146	2.8669	0	7.1709	4.733	11.3915	10.5357	9.5053	9.2904	11.7393	11.7461	7.9401	10.2215	0	7.6352	0	0	0	0	0	9.0239	0	7.7473	9.7032	8.4573	10.9299	10.8595	9.3921	9.1813	7.1405	10.5634	9.4049	9.2016	9.2023	7.3012	0	7.2231	12.2889	8.0469
0	0	4.4431	0	0	0	8.0408	0	8.892	0	0	1.4936	2.3743	0	7.715	0	11.6871	10.1705	9.7421	8.6287	14.4199	13.5785	6.6803	9.4885	6.616	6.8614	0	6.1298	7.7602	0	0	0	0	7.2646	9.3213	11.2765	11.0777	11.885	11.4779	10.4917	10.1302	9.2662	7.7246	8.5434	10.477	9.1187	13.4483	10.4064	12.1085	8.5498
6.8795	0	0	5.2241	0	0	0	0	10.5436	7.2941	7.4144	0	0	0	8.2282	0	12.9134	11.0278	10.5299	9.604	14.6015	12.9171	6.8598	8.8838	0	0	0	0	8.9801	0	0	0	0	9.313	9.21	10.4714	12.3051	11.3002	11.1384	11.9295	9.2142	10.4337	8.6772	7.9149	9.4796	9.3118	14.2839	9.6913	10.5576	8.4154
0	0	4.4538	7.5665	0	0	0	6.3759	8.0502	0	0	4.8865	5.0305	0	1.2973	0	13.7672	9.1219	9.8801	7.746	13.6971	12.9537	7.542	10.474	9.2849	7.2928	0	0	7.7323	0	0	0	0	6.0192	8.7628	8.0853	10.5232	10.9487	9.2485	9.1361	7.4298	8.5443	6.8629	7.8177	9.4885	8.4577	13.5274	10.0149	10.1649	5.968
5.1431	0	7.1202	0	0	0	0	0	9.1839	0	0	0	0	0	2.4481	0	12.4923	9.5244	9.2076	9.3281	13.1506	13.1087	6.7511	10.0446	8.2091	0	0	0	0	0	0	0	0	6.9058	0	12.1815	11.2378	12.6644	9.3557	10.616	8.9221	9.8399	9.011	8.8474	8.2544	7.078	11.3753	9.5923	11.69	7.573
7.3228	0	0	0	0	0	0	5.7472	11.2435	0	0	7.1859	0	4.5467	0	0	13.9559	10.0999	9.9428	8.8726	14.1898	13.6555	6.0169	11.9534	0	6.6017	0	0	9.8652	0	0	0	0	6.9856	0	12.4492	11.9248	12.4476	11.6904	11.3427	10.0218	10.4966	8.1626	10.4601	8.9685	10.2047	13.9036	10.4883	11.8073	8.4619
0	0	0	0	0	0	0	0	10.6473	0	0	5.8523	3.1622	3.8058	2.424	0	12.6012	9.7578	9.7109	8.4478	14.132	12.8295	5.0618	11.0953	8.0108	0	0	0	8.9087	0	0	8.092	0	8.3065	8.812	10.9821	12.0055	11.3074	10.2704	12.2044	9.1924	8.4862	8.5119	10.134	9.4291	10.0594	12.7056	9.5975	10.9954	8.9252
0	0	7.8578	0	0	7.5137	0	0	9.8805	0	0	0	6.1975	2.9411	1.9203	5.3158	14.8643	9.5393	10.0623	9.5779	13.3052	13.0679	9.2601	11.5399	11.2419	0	0	6.1778	8.1354	9.2678	0	8.0289	6.2179	8.7172	10.5345	9.612	11.5182	11.6836	11.6287	10.5534	9.987	10.2461	7.3716	8.6078	11.2968	10.1908	13.2293	10.1882	10.1219	7.2624
8.4327	8.3937	0	8.0701	0	0	0	9.1139	11.6494	0	0	0	4.2081	7.3575	3.0229	5.579	13.0995	8.4236	9.4345	8.5794	14.0215	13.3177	7.783	8.7982	10.4993	0	0	7.6291	0	0	0	0	0	8.4318	9.1932	13.5641	10.0076	10.3818	10.1295	11.1779	9.0668	7.2342	6.3888	8.9559	9.4584	10.2551	14.3042	10.7724	9.9462	10.6122
7.3986	0	4.1358	9.6951	0	0	8.8883	7.6576	9.3918	6.7071	0	0	2.8172	8.3407	1.9261	3.6502	13.3192	10.3646	10.3571	8.3603	14.5924	13.9351	9.292	10.1952	9.8556	6.9271	0	6.1076	7.8097	0	8.4857	8.0711	0	5.2045	10.3843	10.8551	11.5625	12.6206	11.8289	11.598	9.1148	10.4361	5.1749	7.4888	8.8482	9.2504	14.9315	9.6904	11.5741	9.0315
0	0	8.0538	9.8777	0	0	0	0	9.6802	0	0	0	4.5923	0	0	0	12.136	9.4423	9.3844	8.8436	13.5272	11.998	7.684	9.9277	9.8121	0	0	6.1487	7.185	0	7.6608	0	0	5.9252	10.4535	10.9069	12.3468	11.0151	9.3262	10.5492	9.387	9.0813	8.9492	8.9655	8.6593	8.6205	10.4795	8.8923	8.8719	6.8798
0	0	0	0	0	0	0	0	7.5238	6.7288	0	0	0	0	3.3651	0	10.8261	8.768	6.7039	7.5301	12.0979	11.3507	6.6448	11.3893	0	0	0	0	0	0	0	7.0453	0	5.9771	8.7184	10.3354	9.9901	9.7605	8.0746	6.7618	8.5688	8.2099	7.0893	0	8.1909	8.2073	6.3775	6.0459	9.5168	9.0107
8.5508	0	1.4457	0	7.948	0	0	0	8.2722	7.9809	0	0	0	0	0	0	14.1983	10.3625	9.9673	8.2978	14.6534	13.3387	9.1674	11.2768	11.7141	7.3978	0	0	0	0	0	10.4907	0	9.9741	10.5677	11.0279	11.208	11.8537	9.522	9.3679	6.8126	8.0912	6.1789	4.5591	8.7663	8.8551	9.861	8.9356	11.9243	7.6438
7.5305	0	7.2457	0	0	0	0	0	9.4036	5.3007	0	8.0215	2.8288	4.0803	8.6592	3.5582	12.8583	9.2398	8.692	6.5759	13.151	12.7925	11.2032	8.6607	6.3603	7.6644	0	0	7.8702	0	7.315	0	0	7.8854	9.6373	11.2403	10.1909	11.149	8.5829	8.0453	0	7.9751	8.3019	9.1443	8.6914	0	11.1943	7.2987	10.7343	9.4024
7.364	0	0	0	7.5759	0	0	7.4692	9.8513	0	6.9543	7.7683	4.6852	0	9.1536	4.5037	13.7175	8.8401	8.1855	10.1252	13.2621	13.6797	8.2991	10.0878	10.1412	7.0955	0	0	7.9347	0	7.6227	0	0	7.9837	10.1156	12.872	11.3961	12.4931	6.3051	8.5339	8.5706	8.4666	8.7988	9.4859	8.1579	7.8951	12.666	10.5271	11.1828	8.9624
8.7897	9.4214	5.7982	0	0	0	0	0	7.0084	6.2187	0	0	4.8295	0	4.1285	4.8468	13.9929	11.1759	10.2144	9.7501	14.3848	14.189	10.4431	12.9118	12.0828	8.4383	0	0	0	0	0	0	0	8.3347	9.4513	11.7917	10.9779	12.1318	0	6.9517	8.4382	9.066	8.5144	9.3026	7.4691	8.8793	12.6381	8.3185	12.3481	10.036
7.3371	7.3905	7.7666	0	0	0	0	0	7.8709	5.8153	2.3545	0	0	0	8.3231	4.7604	13.9547	9.6123	9.0148	8.9854	14.0978	12.4805	10.8107	13.3027	0	7.1113	0	0	0	0	0	0	0	5.0177	9.2096	13.0191	11.0986	12.2973	0	6.6338	6.7616	7.7617	0	8.2266	10.0339	9.4389	0	11.3103	11.6829	8.9835
7.6463	8.0584	3.9485	0	0	0	0	0	10.2866	6.2597	0	6.6686	3.2081	2.6378	8.0064	4.08	14.7885	10.0044	10.1293	9.1883	15.3044	13.1109	8.9358	11.2991	5.6684	7.5107	0	6.8382	0	0	0	0	0	8.0478	9.4698	12.3881	13.4185	13.3138	8.6374	8.4967	7.9159	9.2624	8.1011	8.0036	8.587	7.8042	9.3216	9.2484	12.1512	8.5414
8.7361	8.812	0	0	0	0	0	7.4137	9.2906	7.1179	0	3.2051	0.86823	0	6.5578	2.9652	13.8748	10.5668	10.256	10.3271	15.309	14.1703	10.6869	11.0376	9.8534	0	0	6.6493	10.2122	0	7.8628	8.2331	0	9.4445	10.1278	13.7638	13.4117	13.4646	9.7998	9.4733	10.1764	9.0746	7.9279	9.4882	8.218	7.9891	11.4958	10.2566	11.9386	10.7492
9.0176	0	7.342	0	0	0	0	0	9.6031	0	3.3989	9.3987	5.3155	3.1798	7.9068	0	15.4451	9.495	10.8979	10.2011	14.333	13.3331	10.8066	11.9856	11.4175	9.094	0	7.3086	11.496	0	0	7.9808	0	9.2998	8.0986	12.0534	11.0564	13.0076	9.7307	9.4929	8.2429	9.4161	0	9.9155	8.6534	9.7264	12.8851	10.3838	11.1361	9.7468
8.3378	0	7.5182	0	0	0	0	0	7.0942	0	0	6.8847	4.0902	0	8.0919	0	14.0849	9.6191	10.3707	9.2049	13.8081	13.0402	9.8792	9.7219	12.3552	7.4898	0	5.4885	8.2677	8.1708	0	0	0	6.7388	9.1838	12.177	11.21	11.342	9.749	8.0575	9.4872	8.6938	0	9.9643	9.4894	7.461	12.4887	9.0647	10.4888	7.6192
8.3909	0	7.2015	4.3546	0	0	0	6.817	9.3956	6.8955	0	5.4592	4.7474	8.0224	7.8722	0	14.7888	9.4015	8.7365	9.5931	14.1923	13.3797	8.8379	0	10.3865	0	7.8241	0	9.5755	0	6.5769	7.1303	6.2594	8.9867	8.5203	13.4878	12.2179	12.0241	7.6653	9.7896	10.347	9.3283	0	0	8.4424	9.2192	10.862	10.6295	10.8254	8.903
0	0	3.4123	3.4073	0	0	0	7.7693	10.398	5.7475	0	0	0	4.1828	7.1834	0	11.8124	9.5504	9.5527	7.4182	15.3088	12.2287	4.5576	0	11.2788	0	0	0	8.0512	0	6.8153	7.5327	0	5.4239	7.5736	10.8836	11.8547	11.1514	8.4902	10.8198	10.495	10.1655	5.8535	0	9.6656	10.1545	8.9151	9.186	10.5299	7.4166
0	0	8.09	0	7.4016	7.0998	0	0	10.1652	0	9.1293	0	4.0656	0	8.147	0	16.2374	11.0363	10.1519	10.7708	14.9867	14.2388	9.6125	12.5717	12.8257	0	0	6.5219	6.8292	8.4635	0	8.8706	0	6.3674	8.5307	10.4639	11.5142	12.7999	7.9	7.2195	0	7.8156	7.9167	8.4272	0	7.9002	9.104	7.7802	11.0697	9.2214
0	0	9.308	1.362	7.5243	0	0	6.5732	9.5591	0	0	0	5.5802	3.0714	0	0	15.9391	9.2056	9.962	9.5323	14.0305	12.402	8.0943	12.2393	12.1343	7.1425	0	0	0	0	0	7.4658	5.4224	5.4304	8.5405	0	8.0718	11.6789	7.487	0	7.7541	7.9042	7.4856	0	0	9.3281	10.8816	9.1578	11.4673	8.0428
8.2827	7.4261	8.1738	6.2351	0	0	0	0	7.9712	5.3986	0	0	4.1557	0	0	0	14.5777	8.9307	9.7139	9.2441	14.291	13.1753	10.2645	11.1106	14.0191	0	0	7.1859	0	0	6.8773	8.9402	0	6.3939	9.0818	12.8153	11.5914	12.6626	9.5239	6.9257	0	9.0523	6.5593	0	7.8748	7.3585	7.9396	10.8333	11.7047	10.8941
0	0	8.2788	0	0	0	0	0	10.515	0	0	1.573	3.6044	0	8.077	5.1616	15.4281	10.2074	10.0879	9.1387	14.8586	13.7955	10.0243	10.2209	8.0254	0	0	7.1468	0	3.5023	7.0704	8.7443	6.7833	7.9249	8.6221	0	11.4309	13.336	7.191	7.5893	7.5303	8.795	8.3883	8.2576	0	9.1978	8.2505	7.8816	11.0838	9.4357
0	7.1379	9.3193	0	0	0	0	0	7.3379	0	0	8.1458	6.0136	0	8.5808	0	13.5943	10.483	9.659	9.5884	14.1934	12.9189	10.1992	9.9007	0	0	0	5.9718	7.6532	0	8.1952	0	0	7.5626	10.1415	10.43	10.6608	12.3577	8.4455	7.7259	8.265	9.3594	7.3612	8.3851	8.0561	9.3748	8.278	9.2419	11.4262	10.0983
0	8.9863	7.9441	0	0	0	0	0	9.2496	0	4.7569	0	5.0561	3.4213	8.3335	4.2865	14.4423	10.0135	10.9138	9.3257	16.0985	13.8808	9.2126	11.0476	0	7.1129	0	0	0	0	7.0436	7.3362	0	8.0927	8.498	10.7674	12.4417	13.3509	7.9828	11.2477	9.0502	7.6548	8.1383	9.7282	8.5786	10.0377	15.3147	9.0829	12.0801	10.2853
0	0	8.0659	0	0	0	0	0	8.092	0	1.9165	0	0	6.6159	7.254	0	14.1181	9.7375	11.0665	8.3257	14.1625	13.123	8.964	10.4203	0	5.5266	0	0	0	0	7.2209	0	0	0	0	11.6347	7.1852	12.6494	8.0153	6.734	6.6889	7.6421	6.4627	7.9073	9.7661	8.7363	8.1913	5.5956	10.9698	8.6466
6.915	0	4.4374	0	0	0	0	0	8.9118	0	0	7.6243	5.5289	0	7.1982	0	10.7664	9.3056	9.1978	8.0056	12.5862	11.7534	5.5586	0	10.4747	0	0	0	0	0	0	0	0	5.6284	7.8885	11.486	12.1527	5.9592	10.1561	9.304	0	0	9.6622	7.9832	8.2174	9.4924	11.4409	8.9975	8.2672	0
0	0	3.7687	0	0	0	9.3796	7.4147	8.8542	6.9822	0	0	3.9486	2.3578	8.9815	0	11.5684	9.8087	8.6598	6.7289	11.5173	11.5024	3.2485	0	0	0	0	0	8.1009	0	0	0	0	0	0	10.8595	10.1829	10.8112	0	0	0	7.9533	7.6395	7.5687	0	0	11.2666	9.4563	9.8647	7.1959
0	0	0	0	0	0	0	7.5484	7.6332	0	0	0	0	0	0	0	10.0326	5.4302	0	6.9488	11.6346	11.2444	0	0	0	0	0	0	0	0	0	0	0	0	0	7.8577	7.1682	9.2855	0	0	0	0	3.8572	0	0	0	0	0	0	7.207
7.1631	0	0	0	0	0	0	0	8.9909	0	0	0	0	0	0	0	13.3582	8.7845	7.6953	5.7735	14.043	12.2328	0	0	0	0	0	0	0	0	0	0	0	6.0608	0	0	11.514	12.0806	0	6.6948	0	0	0	0	0	7.236	10.2209	0	9.2394	9.7984
0	0	0	0	0	0	9.9604	10.6776	13.424	6.5889	0	0	0	0	0	0	12.4056	8.1017	8.0165	7.6327	13.6314	12.4651	1.3049	0	0	0	0	0	0	0	0	0	0	0	0	7.4973	10.3813	11.202	6.5221	6.2674	7.6764	0	5.8784	0	0	0	11.8861	8.3327	10.5181	7.2361
0	0	0	0	0	0	0	0	8.4674	0	0	0	0	0	0	0	11.2002	7.387	0	6.643	9.6255	10.4358	6.6179	9.1808	7.3596	0	0	0	0	0	0	0	0	0	8.5528	0	6.6017	8.0338	0	0	0	0	0	0	0	0	0	0	0	0
0	0	0	9.198	0	0	0	0	8.52	0	0	3.6531	0	0	0	0	11.946	8.161	0	0	11.9521	11.0076	5.1278	0	0	0	0	0	0	0	0	0	0	0	0	8.5092	8.597	7.1462	0	0	0	0	0	0	0	0	6.0283	9.0205	0	0
0	0	0	7.0225	0	0	9.8632	0	5.2101	0	8.2003	0	4.662	0	0	0	10.7643	8.0218	0	6.0067	11.004	9.6287	5.4765	0	0	0	0	0	0	0	0	0	0	0	0	0	7.3912	6.5367	0	0	6.4375	0	0	0	6.8941	7.2063	0	7.2101	0	7.2491
0	0	0	9.2339	0	0	0	0	7.1761	0	9.655	5.9257	0	0	0	0	12.0428	8.4968	8.6471	8.2543	9.3229	10.154	6.085	0	7.6831	0	0	0	0	0	0	0	0	0	7.6116	0	0	6.8806	0	0	0	0	0	0	8.3329	7.9166	0	6.745	0	7.0312
0	0	0	0	0	0	0	0	7.568	0	0	0	0	0	0	0	10.0336	6.1302	8.0481	0	7.5395	8.8572	0	8.6089	0	0	0	0	0	0	0	0	0	0	0	0	0	0	0	0	0	0	0	0	7.0581	0	0	8.3515	0	0
6.3	0	0	6.8234	0	0	0	0	9.9553	0	0	0	0	0	0	0	10.9469	5.8699	5.9597	0	3.9925	8.8229	0	0	6.471	0	0	0	0	0	0	0	0	0	0	0	0	0	0	7.1458	0	0	0	0	0	0	8.1672	6.9647	0	0
9.5429	0	8.9449	5.6371	0	6.9831	16.6724	15.384	15.9591	8.3057	0	6.7635	0	0	4.1436	0	15.234	9.746	10.123	10.5467	15.4526	11.4796	7.2736	14.1651	6.6225	7.7272	0	0	0	0	8.815	0	0	0	0	0	0	6.0796	0	0	0	0	0	0	9.1103	0	0	0	0	6.3433
10.1552	7.2948	9.2545	8.179	0	9.4037	15.0094	13.4828	15.5206	7.7554	0	0	1.902	0	5.8097	0	14.2442	11.0371	10.722	8.286	15.5987	11.8942	7.4842	11.5219	0	0	0	0	0	0	0	0	0	0	0	0	8.0283	9.1883	0	6.1547	0	8.4856	0	0	6.3476	0	0	0	0	6.6051
7.4248	0	8.8524	12.4272	0	7.0704	14.0381	12.519	14.6797	7.2056	0	7.383	2.4209	0	8.6437	0	15.5787	10.7789	9.5653	9.0999	13.3217	12.5318	7.7487	10.7544	4.7634	0	0	0	0	0	0	0	0	0	0	0	8.0006	0	0	0	0	0	0	0	7.9095	0	0	9.2295	0	8.8435
0	0	9.1297	11.858	0	6.6204	13.2079	14.2831	16.6093	7.1023	0	0	0	0	0	0	14.4165	10.9754	10.1975	8.9558	15.5161	12.6509	7.2957	9.7453	0	0	0	0	8.5383	0	7.5015	0	0	0	0	0	0	7.6192	0	6.714	0	0	0	0	0	0	0	0	0	7.7107
0	0	10.3883	12.3443	9.3447	0	15.5439	14.0474	14.802	8.2266	0	0	0.35632	7.8968	8.6241	0	14.6366	12.0805	10.4597	9.7313	14.7033	11.8019	6.9747	12.2042	0	0	0	0	0	0	0	0	6.1566	0	0	0	0	7.6582	0	0	0	7.0967	0	0	10.5508	0	5.2313	0	0	7.4984
7.1925	0	8.0296	11.6157	0	0	15.9195	14.8392	15.7897	8.8673	0	3.2203	0	0	0	2.7439	15.0736	10.7319	10.4535	9.1089	17.0923	12.8407	6.023	12.2839	11.0411	0	0	3.5356	0	0	8.5278	7.4299	5.9607	0	6.4132	8.0136	0	8.2993	0	0	0	0	6.0937	6.7456	8.1847	8.0594	0	8.1416	0	6.6987
6.9752	6.0657	9.6064	12.6825	10.4519	8.8629	12.8518	12.7385	14.7634	5.5233	0	4.0728	5.4947	9.5282	5.3699	2.659	14.7169	10.2006	11.089	8.6523	13.474	11.8532	7.6357	12.2335	9.8034	6.5458	0	0	7.5722	0	7.6648	9.2359	6.3059	0	0	0	0	6.4101	0	0	0	0	6.2496	0	7.3381	0	0	0	0	7.946
7.4504	0	0	8.5454	0	8.9879	13.7927	14.1913	14.4422	6.8643	2.3205	0	4.9124	8.318	8.3816	0	11.595	8.5402	8.3779	8.2688	16.2666	11.4753	2.3244	9.937	6.1685	7.5013	0	6.3946	0	0	0	0	0	0	0	10.0649	8.3102	9.4783	0	7.5253	0	0	0	9.6274	7.8501	8.0524	0	6.9496	6.9851	6.2672
0	7.4268	7.039	12.4053	0	10.954	11.8715	13.4981	14.3474	6.8887	0	7.7056	2.0685	0	5.3985	0	13.9604	9.3325	8.1268	8.5393	15.2955	12.3592	7.5254	11.4812	10.1209	8.2434	0	6.3705	9.6342	0	0	0	0	0	0	10.0834	3.9177	7.9039	0	7.4033	0	0	7.4019	0	6.355	9.0019	5.6256	10.4528	0	8.2018
0	8.1854	8.0861	7.8256	10.0865	7.2112	15.393	14.9805	16.2512	8.3855	0	6.7976	5.6231	0	8.4372	3.4134	14.3487	10.833	9.4564	10.3478	16.2644	12.6951	8.877	11.3108	0	6.7836	0	0	9.2553	0	0	0	0	0	8.3574	11.1598	7.1613	8.419	5.3207	6.0305	6.6144	8.6464	0	7.9914	8.5128	9.0179	8.4753	8.6909	0	8.6226
8.1142	0	9.3164	0	0	11.3227	15.1533	13.7397	15.3406	8.3835	0	2.7399	6.3677	8.4623	8.449	5.5946	14.2008	10.7725	7.7249	9.584	15.0584	11.8757	7.9829	10.0873	13.453	7.8325	0	0	0	0	0	0	0	0	0	9.9125	8.3125	8.5644	0	9.7218	0	8.8246	0	0	9.1502	0	8.0672	9.0394	0	7.865
9.27	0	8.3052	6.4902	0	9.8158	14.8661	11.0966	15.2965	7.7682	0	8.5508	5.8196	9.2918	8.7939	0	14.491	9.9555	9.9965	9.4003	13.415	12.5407	7.6163	10.4571	0	0	0	0.3012	0	0	0	0	0	0	9.0317	7.894	0	8.4786	0	10.2376	0	8.553	0	0	9.1249	7.4773	0	0	7.0497	7.6467
7.8343	0	7.5298	9.5513	0	6.7244	14.6583	13.4317	14.1753	6.1297	0	5.2815	1.7752	0	7.4722	0.55737	14.9168	10.4	10.4921	9.0941	16.332	12.5867	6.8866	11.3009	4.9563	7.8254	0	7.0271	9.7333	0	0	0	0	6.1084	8.4114	8.759	6.2049	7.3127	0	0	0	9.1123	0	4.8075	5.0353	0	0	6.1546	0	7.7881
9.1511	6.6741	9.0062	10.6104	0	10.0765	13.5059	14.1256	15.3902	6.4047	0	0.56333	3.1283	0	0	0	13.8888	9.7	9.5984	8.961	15.0462	12.0137	8.528	12.2985	7.4548	7.317	0	0	0	0	0	7.6548	0	0	8.0974	9.2749	7.3107	6.5282	0	0	0	0	0	0	7.2199	0	6.8103	7.2113	0	0
9.686	10.4999	7.8744	8.6266	7.1078	10.9271	13.9128	12.2941	16.4171	8.2858	0	0	0	0	3.2345	0	14.4553	9.9635	10.7785	9.936	15.992	12.666	9.281	9.8384	9.4927	0	0	6.5813	8.8704	0	0	7.9379	0	6.8634	8.5756	10.6544	9.254	10.6154	6.972	7.9957	0	9.0853	8.0929	8.5101	8.4612	0	0	9.2035	0	6.9626
11.2385	8.3952	6.2859	4.4995	7.9783	7.5564	15.6004	12.1131	14.9178	7.0048	0	0	0	0	9.0294	0	14.0841	9.1411	8.2437	8.1132	11.2587	12.4852	7.172	11.1918	9.6711	0	0	0	7.4966	0	0	0	0	0	10.2835	0	0	2.3075	8.0918	0	0	7.3356	5.6385	0	7.469	8.0633	0	7.3242	0	7.366
9.1208	7.7908	9.0093	0	0	9.8215	15.3674	12.6543	15.6054	9.1639	0	0	4.9414	0	4.4711	0	15.4121	9.9503	10.3765	8.2672	15.7442	12.3825	8.6991	12.5528	0	0	0	6.3334	0	0	7.4145	8.0144	0	0	9.7628	0	7.2057	0	7.0076	0	0	0	6.6522	0	0	8.5404	0	7.0113	0	9.1753
9.3774	8.1759	8.1822	0	0	9.8026	15.1142	12.0827	15.1315	5.9294	0	3.0629	4.4494	0	3.8466	5.8217	13.9823	9.2968	10.3002	6.8257	13.8987	11.3065	8.8401	9.8009	0	8.3439	7.2702	7.3482	0	0	0	7.5116	0	0	0	11.6205	0	0	0	0	0	6.4072	1.522	0	7.6272	7.5477	0	9.336	0	7.5041
0	0	0	25.5313	0	0	0	9.0123	9.4351	0	0	0	0	0	0	0	8.9922	5.398	0	0	10.1934	12.1899	0	0	0	0	0	0	0	0	0	0	0	0	0	13.0272	27.5	0	0	0	0	0	0.89567	0	0	0	0	0	0	0
0	0	0	4.9612	0	0	0	6.3733	8.1315	0	6.5997	0	0	0	0	0	9.6996	3.5451	0	0	7.9204	8.3359	0	8.738	6.5032	0	0	0	0	0	0	0	0	0	0	0	9.2722	0	0	0	0	0	0	0	0	0	0	6.1772	0	0
0	7.9165	2.1439	0	0	0	0	0	0	0	0	0	0	0	7.3513	0	12.1344	6.8024	0	0	7.0807	10.2271	7.5963	0	12.2684	0	0	0	0	0	0	0	0	0	0	9.5903	0	2.144	0	0	0	0	0	0	0	0	6.6991	7.9752	0	0
7.0673	0	7.1667	0	0	0	9.6465	8.4581	9.6516	0	9.3594	8.1529	4.9366	9.373	9.0639	3.1395	13.2425	8.2721	7.3644	7.3601	12.834	11.422	8.7123	10.0339	10.1112	0	0	0	0	0	0	0	0	0	0	9.8325	8.5136	9.4183	0	0	0	6.2243	0	7.2242	6.8144	0	0	7.7639	6.2775	0
6.8581	0	5.1476	8.0714	0	0	8.7392	0	4.7185	0	0	0	5.2736	8.9101	8.9308	1.3091	11.7297	6.9584	6.8376	6.2655	8.0805	8.7745	9.6325	8.4824	7.8733	0	0.72737	0	0	0	0	0	0	0	0	9.2694	0	6.0562	0	0	0	0	0	0	0	0	0	7.1022	0	0
0	0	2.8501	0	0	0	0	0	0	0	0	0	0	0	7.7973	0	10.9457	6.917	0	0	10.1025	8.4484	0	0	7.0628	0	0	0	0	0	0	0	0	0	0	8.8774	0	7.0894	0	0	0	0	0	0	0	0	0	0	0	0
0	0	5.4269	7.3993	0	0	8.8653	0	8.8305	0	0	8.967	0	0	7.9687	0	11.6952	6.6438	7.1889	6.0391	10.0452	10.586	0	0	7.168	0	0	0	0	0	0	0	0	0	8.2249	0	7.3443	7.8119	0	6.5133	0	0	0	0	0	0	0	0	0	0
0	0	3.7441	0	0	0	10.2431	6.1762	10.6367	6.1102	8.0503	0	0	0	0	0	11.6825	8.0343	6.7548	0	12.0231	11.3114	5.3764	0	9.1518	0	0	0	0	0	0	0	0	0	0	0	0	7.9527	0	0	0	0	0	0	6.7944	0	0	0	0	7.6934
0	0	6.1351	0	0	0	0	5.9477	6.7822	0	0	0	0	0	0	0	14.1042	6.9791	6.5286	7.7105	12.006	11.3454	0.91289	8.735	11.0429	0	7.8995	0	0	0	0	0	0	6.1788	8.26	10.2093	0	8.3296	0	7.1013	0	6.537	0	7.9745	0	0	0	6.3315	0	0
0	0	6.4978	8.1447	0	0	0	0	8.0708	0	0	0	0	0	0	0	13.7449	7.2127	0	0	9.6452	11.8317	0	8.7535	9.5215	0	0	0	8.5055	0	0	0	0	7.1762	7.933	0	9.3873	0	0	0	0	0	0	0	0	0	9.1372	0	0	0
0	0	4.1791	0	0	0	0	0	0	0	0	0	0	0	0	4.1347	11.7459	4.2483	0	0	10.1655	8.8158	0	0	8.2208	0	0	0	0	0	0	0	0	0	0	0	8.928	0	0	0	0	7.5379	0	0	0	0	6.9318	6.1889	0	0
0	0	7.1451	0	0	0	8.5054	0	0	0	0	0	3.1522	0	0	5.839	13.5903	8.3181	8.53	6.1961	10.9693	10.7234	6.6444	9.7877	10.2083	0	0	0	0	0	0	0	0	0	0	8.4157	7.163	9.0901	0	0	0	0	0	0	0	0	0	0	6.6298	0
0	0	0	0	0	0	0	0	6.9564	6.5614	0	0	3.1015	0	0	0	12.6399	8.7366	7.4327	9.8577	12.6133	12.078	6.4881	0	0	0	0	0	0	0	0	0	0	0	6.6916	0	10.3263	10.9066	0	0	0	0	6.3009	8.4941	0	0	0	7.2531	9.2402	9.4453
0	0	3.9538	0	0	0	0	0	6.795	0	0	0	0	0	0	0	10.2168	5.4674	5.6919	5.7185	9.8637	9.0536	0	9.178	6.447	0	0	0	0	0	0	0	0	0	8.1414	0	7.4857	7.539	0	0	0	0	0	0	0	0	0	0	0	8.3208
0	0	7.0127	0	0	0	0	0	7.2224	0	0	0	0	0	0	0	13.0285	8.702	8.2682	6.5867	11.9411	12.0304	4.6236	9.1095	6.7666	0	0	0	0	0	0	0	0	0	0	8.2654	9.1994	9.8883	0	0	0	7.8971	0	7.0667	0	0	0	0	7.9338	8.2567
0	0	1.1655	0	0	0	7.8025	6.7523	6.4346	6.0915	0	0	4.0005	0	0	4.1201	12.3312	7.1935	6.5608	8.1497	9.1495	11.1204	0	8.2933	7.0479	0	0	0	0	0	0	0	0	0	0	0	0	8.0204	0	0	0	8.0399	0	0	0	0	0	7.8379	0	7.118
0	0	0.075025	0	0	0	8.2909	5.942	8.5735	0	0	0	0	0	0	0	12.6543	7.2866	7.1987	8.9569	11.933	11.7512	5.679	8.6219	0	0	0	5.5115	0	0	0	0	5.5787	0	4.4814	7.6707	8.3911	10.989	0	0	0	8.4547	4.1249	0	8.1465	0	0	6.0122	9.767	7.9474
0	0	0	0	0	0	0	0	0	0	0	0	3.8551	0	0	0	10.5821	6.6794	0	6.7099	11.0475	10.1415	0	0	0	0	0	0	0	0	0	0	0	0	0	0	7.841	7.0979	0	0	0	8.1889	0	0	0	0	0	0	0	0
0	0	0	0	0	0	0	0	8.1797	6.9768	0	0	0	0	0	0	12.4173	4.5702	8.1757	8.0502	9.9063	10.4539	0	8.5799	7.7712	0	0	0	0	0	0	0	0	0	0	0	0	0	0	0	0	0	0	0	0	0	0	6.9278	0	0
0	0	0	0	0	0	0	0	7.1925	6.0784	0	0	0	0	0	0	12.4593	8.2776	9.0722	7.3962	12.6213	12.0503	8.0956	0	6.9455	0	0	0	0	0	0	0	0	0	0	10.3889	8.2512	8.8826	0	0	0	7.5201	0	0	0	0	0	7.6882	0	6.039
0	0	4.7224	0	0	0	0	6.3897	0	0	0	0	3.9873	0	0	0	10.1605	6.2787	7.0801	0	9.4411	9.0888	5.2723	9.4573	0	0	0	0	0	0	0	0	0	0	0	0	0	0	0	0	0	0	0	0	0	0	0	0	0	0
0	0	5.4465	0	0	0	0	0	7.5187	0	7.8619	7.8111	0	0	1.7347	0	12.6107	8.9793	7.2008	7.2948	9.507	11.4913	3.7159	10.5688	4.6064	6.062	0	0	0	0	0	0	0	0	8.3789	8.3679	0	9.0641	0	0	0	8.7802	0	7.7725	0	0	0	8.4457	0	6.6703
0	0	0	0	0	0	0	0	0	0	8.6489	7.5158	5.3985	0	0	0	9.7192	6.18	0	6.5336	9.3408	7.5231	5.4332	10.0369	0	0	0	0	0	0	0	0	0	0	0	0	0	0	0	0	0	7.6689	0	0	0	0	0	0	0	0
0	0	3.6697	7.058	0	0	9.8735	0	9.9918	7.8133	7.8394	0	4.5644	8.9719	7.738	5.5841	11.9993	7.5326	6.0728	8.6206	11.4706	11.5407	4.4768	11.5734	5.882	0	0	0	0	0	6.8664	8.5002	0	0	8.4214	8.6777	6.005	10.3669	0	0	0	0	7.6859	0	0	0	0	6.1806	7.7751	0
0	0	5.4204	0	0	0	10.0386	7.4506	9.6702	6.9255	6.7126	0	5.8147	0	0	0	14.3488	9.5939	7.1344	9.5621	14.1744	12.1218	7.0396	11.0257	0	7.5753	0	0	0	0	6.5567	7.9078	0	0	8.2809	12.4311	9.3941	11.2114	0	0	0	0	7.7078	0	0	8.6726	0	0	7.2353	0
0	0	0	0	0	0	0	0	0	0	0	3.4638	6.0953	3.0059	8.1926	0	10.7228	6.0983	5.9349	6.1096	10.2251	8.883	6.1818	9.98	0	0	0	0	0	0	0	0	0	0	0	8.074	0	7.5043	7.4765	0	0	0	0	0	0	0	10.0093	7.0009	0	0
0	0	4.4342	7.888	0	0	0	7.8494	7.5917	6.0111	9.9696	8.4172	5.1777	9.6823	9.4582	5.7369	12.6536	7.9604	7.3088	7.1462	11.7611	11.0399	7.2826	11.0594	7.3237	0	0	0	0	0	0	0	0	0	0	0	10.4152	8.4347	8.9067	0	0	7.7706	6.5866	0	9.1459	0	9.1104	8.0808	0	0
0	0	4.0903	0	0	0	0	0	6.759	0	7.0673	7.2776	5.1431	8.2609	9.2581	0	13.3732	10.0423	7.7755	8.6433	12.9002	12.3805	8.225	11.3428	9.6724	8.346	7.8632	0	0	0	0	7.8217	0	5.0065	0	0	7.4337	9.3861	0	8.5519	0	8.0473	6.6281	7.3854	7.1304	8.5962	11.4226	9.3978	7.0764	0
6.7462	0	4.4123	8.6796	0	0	12.7218	0	11.826	6.1847	0	8.1727	6.7221	8.6431	8.2491	2.6378	7.4769	7.269	7.8689	7.5752	12.3308	7.9169	0	0	0	0	0	0	0	0	0	0	0	0	0	0	0	6.969	0	0	0	0	0	0	7.4683	0	0	7.0469	0	0
10.243	0	7.9459	0	0	0	16.3431	0	15.7173	0	10.0251	9.4256	6.6461	6.9782	8.9472	4.1808	12.5981	10.3214	8.7124	9.0315	12.4468	8.2461	4.1699	12.8904	0	0	0	0	0	0	0	8.963	6.4535	0	0	0	9.2293	8.8255	0	0	0	0	0	0	7.9646	0	0	5.3705	0	0
0	0	4.6641	0	0	0	14.2745	0	12.214	0	8.0905	9.0408	6.4762	9.3625	8.8972	3.7872	11.1885	9.4913	8.6044	0	11.4881	8.3602	0	11.659	0	0	0	0	0	0	0	8.2942	0	0	0	0	0	8.2828	0	0	0	0	0	0	8.6101	0	0	0	0	0
0	0	6.1842	8.399	0	0	16.3501	9.153	14.103	7.2495	9.3581	8.4163	7.1608	9.1341	8.6685	4.4477	13.0422	10.7072	8.8479	6.3947	2.8281	8.3709	0	12.5152	0	0	0	0	0	0	0	0	0	0	0	0	6.5455	8.7596	0	0	0	0	0	8.214	8.0884	0	0	7.1173	0	0
0	0	6.8275	8.4432	0	0	14.0397	0	9.1667	6.1289	9.2396	7.9207	5.4933	9.1711	9.0967	5.019	11.2045	7.5465	0	0	1.9737	6.2164	0	11.2502	0	0	0	0	0	0	0	0	0	0	0	0	6.4308	8.3067	0	0	0	0	0	0	7.8204	0	0	2.7591	0	0
0	0	7.2798	4.5192	0	0	0	0	8.0049	6.2993	9.9538	8.78	4.0588	8.9968	8.5728	3.1516	13.0937	8.8466	9.0341	6.1462	10.7048	11.3634	0	11.126	0	0	7.2509	0	0	0	0	0	0	0	0	8.1885	0	9.2122	0	0	0	0	0	0	0	0	0	0	0	7.2818
0	0	3.0047	8.4215	0	0	0	0	7.7794	0	9.1255	0	4.291	9.0506	7.332	4.4876	11.1157	7.0859	7.8315	0	9.4658	10.2298	0	11.8111	0	0	0	0	0	0	0	0	0	0	0	0	7.5484	8.2167	0	0	0	0	0	0	7.0995	0	0	0	0	0
0	0	9.0884	8.8629	0	0	0	0	9.8679	0	9.3942	9.4451	7.2262	9.4628	7.9418	5.5418	14.0485	10.492	9.4439	7.5392	8.7439	11.4142	0	11.2591	0	7.3005	0	0	0	0	0	0	0	0	0	8.7802	0	8.6227	0	0	0	0	0	0	8.1853	0	7.4258	6.2454	7.6541	0
0	0	7.6789	8.2027	0	0	0	0	7.2343	0	9.2477	8.9981	5.4243	8.7657	8.2071	5.3619	12.0741	9.1617	3.7951	7.7827	8.6735	8.1354	0	10.483	0	0	0	0	0	0	0	0	0	0	0	8.4466	0	6.5943	0	0	0	0	0	0	0	0	0	6.7962	0	0
0	0	4.3801	9.5164	0	0	0	8.1742	9.4386	0	10.4584	9.3465	6.4781	9.5891	8.5116	5.3708	12.7613	7.8138	7.4248	8.9283	10.3331	10.713	8.1421	8.5809	0	7.7108	0	0	0	0	7.0773	0	0	0	0	0	6.6088	8.9468	0	0	0	0	0	0	0	0	0	6.326	7.6421	0
0	0	4.782	8.8756	0	0	0	6.7826	0	0	9.4905	7.5422	6.7335	8.8008	8.1775	6.3272	12.2305	8.6849	8.3969	7.3758	9.8318	10.2745	5.3739	11.8478	0	0	0	0	0	0	0	0	0	0	0	0	7.716	8.2457	0	0	0	0	0	0	0	0	0	7.2895	0	8.5224
0	0	8.2279	0	0	0	0	0	0	0	9.1251	7.6655	5.575	8.3479	7.3037	0	13.1936	8.2496	8.4399	8.275	9.8355	9.0502	0	11.018	0	0	0	0	0	0	0	0	0	0	0	0	0	8.53	0	0	0	0	0	0	0	0	0	5.9718	0	0
0	0	7.2484	6.6079	0	0	0	0	0	0	7.482	9.0293	6.0877	9.5357	8.7647	0.65075	12.2622	9.2906	8.1845	8.5002	11.3805	6.2536	6.3229	11.8049	0	0	0	0	0	0	0	0	0	0	0	0	7.4313	8.3297	0	0	0	5.1596	0	0	8.1678	0	0	0	0	0
0	0	4.6143	8.0303	0	0	0	0	0	0	8.556	8.5772	6.277	8.2541	6.8126	5.7058	11.3344	9.2007	5.8169	7.3589	8.9957	7.8388	5.1563	8.6377	8.1671	0	0	0	0	0	0	7.4899	0	0	0	0	9.067	8.8262	0	0	0	0	0	0	0	0	0	0	0	0
0	0	6.7548	8.4302	0	0	0	0	0	0	9.8322	8.8355	5.3731	8.0836	7.799	5.6519	11.5228	8.7714	7.8435	5.5781	7.1728	8.1014	0	11.0298	0	6.5276	0	0	0	0	0	0	0	0	0	0	8.9674	8.0282	0	0	0	0	0	8.2052	0	0	0	6.2045	0	0
0	0	8.0626	8.8485	0	0	0	0	7.7054	0	10.0216	7.4832	5.9904	9.5324	8.9466	5.4522	14.0732	10.7223	7.9187	9.1908	8.8868	9.5434	9.2944	11.49	8.4745	0	0	0	0	0	0	7.5268	0	0	0	0	7.1321	9.0113	0	0	0	0	0	7.4317	0	0	0	6.4569	7.3247	0
0	0	6.5125	8.0577	0	0	0	0	0	0	10.0015	7.4225	5.2386	9.3873	9.2923	3.6419	10.8775	7.9266	7.6972	7.0035	0	8.432	4.1572	12.0501	0	0	0	0	0	0	0	8.5024	0	0	0	0	8.6743	6.9844	0	0	0	0	0	0	0	0	0	0	0	0
0	0	9.3446	9.6477	0	0	0	0	0	0	0	8.5113	8.1088	9.1843	8.8593	6.298	12.5792	10.2428	9.6696	10.1362	12.4019	9.3336	0	9.8014	0	0	0	0	0	0	0	8.5758	0	0	0	0	8.2299	8.9776	0	0	0	8.2372	6.5672	0	8.2813	0	0	0	0	0
0	0	7.7863	0	0	0	0	0	7.3029	0	10.61	9.2858	6.6322	9.9403	9.0731	4.8845	9.7299	8.9683	10.2348	6.6376	10.4833	9.1924	0	0	0	7.4025	0	0	0	0	8.0941	7.9221	0	0	0	9.763	9.0427	7.8368	0	0	0	0	0	8.5242	0	8.101	0	7.0728	0	0
7.2476	0	9.2465	8.242	7.9256	0	0	0	0	0	7.8616	9.1453	7.3587	9.8534	8.4469	4.2576	12.0153	10.4359	9.5437	6.2146	6.1633	10.4887	5.8415	12.5462	0	0	0	0	0	0	8.4622	0	0	0	0	0	7.8781	8.0162	0	0	0	0	0	8.0533	0	0	0	5.2424	0	0
0	0	6.9821	1.7553	0	0	0	0	6.4968	0	9.4376	6.235	7.0635	9.4468	8.3032	4.6959	13.948	9.2398	10.0801	8.0782	10.8031	11.7226	0	12.4396	0	0	6.5894	0	0	0	0	0	0	0	0	0	8.9297	8.4621	0	0	0	8.0155	5.8239	7.6375	8.63	0	0	0	0	0
8.3964	0	4.2672	8.5135	0	0	9.225	0	8.3428	0	9.3787	8.868	7.1471	9.5394	9.1731	5.108	13.1599	9.8956	0	7.6291	8.2183	10.0728	4.4478	11.2371	0	0	0	0	0	0	0	0	0	0	0	0	9.0429	8.8228	0	0	0	0	0	0	0	0	0	0	0	7.3683
0	0	7.4735	8.3799	0	0	0	0	9.1752	0	9.5167	8.7495	6.385	9.3495	8.6144	5.4863	13.276	9.051	7.1735	6.4224	9.4245	10.9434	0	10.4214	0	0	0	0	0	0	0	0	0	0	0	8.0521	10.1677	8.4687	0	0	0	0	0	8.9709	8.0678	0	0	0	0	0
0	0	0	7.8714	0	0	0	0	10.8569	0	9.0348	9.112	6.1684	9.6133	8.7133	4.5007	13.087	8.0223	7.4351	6.8711	8.5133	9.9834	0	8.7624	0	0	0	0	0	0	0	0	0	0	0	8.2356	9.4862	8.3557	0	0	0	0	0	0	8.3839	0	0	0	0	0
0	0	6.6776	7.1749	0	0	0	0	7.6664	0	9.7898	8.8084	0	9.1254	7.7512	5.3486	14.2278	9.0624	7.9133	6.6136	0	10.253	0	10.6806	0	0	0	0	0	0	0	0	0	0	0	0	7.3406	3.6779	0	0	0	0	0	7.5998	0	0	0	0	0	0
0	0	8.4012	8.2519	0	0	0	6.0528	6.9143	0	10.4151	9.0452	5.3122	9.5139	8.1792	5.2643	14.168	8.4505	9.6814	6.8011	11.0434	11.0169	4.6784	0	0	0	0	0	0	0	0	0	0	0	0	0	8.3469	7.7071	0	0	0	0	0	6.8618	0	0	0	0	0	0
0	0	5.7467	6.5519	0	0	0	0	0	0	10.0448	8.5152	6.1547	9.1388	8.6682	4.0302	14.122	8.3034	8.7454	8.5519	3.4059	10.0361	4.9321	11.0895	0	0	0	0	0	0	0	0	0	0	0	8.2872	9.1632	8.1404	0	0	0	0	0	0	0	0	0	0	0	0
0	0	8.2357	0	0	0	0	0	0	0	10.2506	8.794	6.3791	9.4208	9.5997	4.085	12.8602	9.1975	9.809	8.3471	11.832	10.6008	5.7843	11.6085	0	0	0	0	0	0	0	0	0	0	0	8.7854	9.6286	8.3463	0	0	0	0	0	0	7.5112	0	0	0	0	0
0	0	9.3096	8.9106	0	0	0	0	8.7234	0	9.4883	8.189	7.1656	9.2573	9.2319	6.0286	15.4208	11.428	10.7481	7.1351	11.8091	10.8106	7.235	12.9089	0	0	0	0	0	0	0	0	0	0	0	8.7495	9.883	8.8874	0	0	0	0	0	0	0	0	0	6.3078	0	0
0	0	9.3728	11.482	0	0	0	0	8.1844	0	0	7.1916	5.4392	8.5493	7.4783	3.483	16.4171	11.9903	11.0458	9.9655	14.5583	12.9317	8.6787	12.3944	0	0	0	0	0	0	0	0	0	0	0	0	5.918	11.2391	0	7.0935	0	0	0	7.7546	0	7.6129	7.2567	0	0	10.8993
0	0	8.0214	0	0	0	0	0	10.2184	0	9.5947	9.3853	6.3492	8.2904	8.2846	0	13.5767	8.5144	8.727	8.5006	10.3359	10.3933	7.3227	8.5826	9.7206	0	0	0	0	0	0	0	0	0	0	11.6172	8.3361	9.3105	0	0	7.8262	7.5196	0	7.8668	9.2637	7.7932	0	6.224	0	6.7342
0	0	8.5875	6.369	0	0	0	0	11.0715	6.2853	0	7.9014	4.8809	9.2922	9.2584	0	15.1619	10.0115	8.8832	0	10.2124	10.6348	6.0525	10.7881	6.6619	0	0	0	0	0	0	0	0	0	0	9.9385	8.5342	8.6368	0	0	0	0	0	0	0	0	0	0	0	7.5069
0	0	6.1894	0	0	0	0	0	0	0	0	0	5.3559	8.5197	7.078	0	10.4829	8.9269	7.4598	0	0.067501	6.9286	5.6798	8.8939	0	0	0	0	0	0	0	0	0	0	0	8.6036	8.5811	7.6124	0	0	0	0	0	4.515	0	0	0	6.1142	0	0
0	0	6.2612	7.4967	0	0	0	0	7.2083	0	8.2605	9.4423	6.5214	8.3209	8.1816	4.4648	12.3078	8.4058	7.1051	6.2795	8.645	9.7884	7.7992	0	0	0	0	0	0	0	0	0	0	0	7.9964	9.9146	8.3623	8.9227	0	0	0	0	0	0	7.666	0	0	6.6194	0	0
0	0	4.9296	4.7754	0	0	0	0	10.183	0	9.9084	7.9258	6.6733	9.2936	8.7551	4.7753	13.2089	5.3886	9.3907	7.3206	8.8261	9.6309	4.5522	0	0	0	0	0	0	0	0	0	6.3067	0	0	8.8793	8.0563	7.5097	0	0	0	0	0	0	0	0	0	6.8244	0	0
8.214	0	9.1339	6.0863	0	0	0	0	10.6496	0	8.0431	8.7824	6.1863	9.3259	9.0805	4.2215	12.6027	9.1549	9.1453	7.5023	3.0179	9.0711	6.1671	10.2319	0	0	0	0	0	0	0	7.4857	0	0	0	11.2501	0	8.3105	0	0	0	0	0	0	0	0	0	7.2769	0	0
0	0	5.1167	0	0	0	0	0	0	0	8.0961	6.9563	3.0156	0	0	5.2572	10.7644	6.3476	6.1794	0	0	6.141	4.1731	0	0	0	0	0	0	0	0	0	0	0	0	0	0	7.9187	0	0	0	0	0	0	0	0	0	6.6	0	0
0	0	4.3995	0	0	0	0	0	7.243	0	9.2179	7.6477	5.2172	0	0	4.8757	9.984	6.335	7.1431	7.215	0	6.4502	5.9376	0	0	0	0	0	0	0	0	0	0	0	0	0	0	6.4733	0	0	0	0	0	0	0	0	0	6.4633	0	0
0	0	3.5919	7.7615	0	0	9.8156	0	7.1274	0	7.9202	7.3684	6.2007	0	0	5.4909	9.8957	6.3426	6.6372	5.8972	8.3288	6.094	6.4153	0	0	0	0	0	0	0	0	7.188	0	0	0	8.2932	8.2294	0	0	0	0	0	0	0	0	0	0	6.5366	0	0
0	0	0	9.9215	0	0	12.454	7.838	10.7262	0	9.0221	7.4669	5.8182	9.1429	0	5.3915	11.2358	6.7684	9.8088	0	11.6015	9.0955	5.7875	0	0	0	0	0	0	0	0	0	0	0	0	0	0	8.6511	0	0	0	0	5.5027	0	0	0	0	6.5676	0	0
8.9956	0	8.7724	10.9869	0	7.7504	0	0	0	0	6.6428	6.1807	4.6551	1.1752	6.5091	0	14.7933	10.3371	9.906	10.1329	7.7191	10.4879	6.4904	9.9318	0	0	0	0	8.3398	0	0	0	0	0	0	0	0	0	0	0	0	0	9.611	9.2113	7.6418	0	0	0	0	0
9.4478	0	7.053	11.9531	0	7.4657	0	0	6.7729	0	9.2832	0	0	0	7.2655	5.5033	13.4005	6.1548	0	0	0	9.2753	0	0	10.3368	0	0	0	0	0	0	0	0	0	8.2903	0	0	0	0	0	0	0	9.5083	0	0	0	0	0	0	0
8.5704	0	6.1859	6.7014	0	8.4731	0	0	8.1933	0	8.6408	0	0	8.1238	7.7476	0	10.2591	5.1452	0	0	9.0016	7.7758	4.6413	8.5865	0	0	0	0	0	0	0	0	0	0	0	0	0	7.82	0	0	0	0	7.7294	0	0	0	0	0	0	0
0	0	5.4869	8.9024	0	7.0057	17.8137	10.8886	11.397	7.2106	9.4573	8.5357	5.0985	8.7131	8.7141	0	11.5453	8.3072	8.767	6.2843	10.2547	6.0327	6.1739	13.4121	0	6.8442	0	0	0	0	0	0	0	0	0	0	7.6772	7.7888	0	0	0	0	0	0	0	0	0	0	0	0
7.7458	0	8.7635	9.3176	0	8.8831	16.2109	13.8542	16.2996	8.5394	10.3451	9.0913	7.4331	9.5807	9.094	6.0549	15.0507	11.0885	11.0283	6.4769	15.5975	11.8315	6.4211	13.0917	7.5875	0	0	0	0	0	0	0	0	0	0	0	8.6525	9.3573	0	0	0	8.2754	0	0	0	0	0	0	0	0
0	0	4.6847	0	0	7.8033	13.5132	9.6399	12.9224	0	9.0362	0	5.4616	0	8.7889	6.0514	10.075	6.403	4.9995	0	8.3203	7.1088	6.9288	11.5424	9.3195	7.7591	0	0	0	0	0	0	0	0	0	0	0	7.5262	0	0	0	0	0	0	0	0	0	0	0	0
0	0	5.2059	8.157	0	7.5342	14.788	11.9821	13.6594	6.8894	7.2594	3.6592	4.7511	0	9.0529	0	11.5825	8.6375	9.3017	7.928	12.6689	10.6293	0	9.8232	0	7.0559	0	5.5252	0	0	7.1159	7.6726	0	0	0	0	0	8.2532	0	8.7057	0	5.6334	6.747	0	8.2362	7.3968	0	5.646	0	0
6.8472	0	7.1798	9.4196	0	7.4059	10.1102	11.7031	14.1565	0	8.5078	0	6.4551	9.3995	8.5019	0	11.5517	6.9811	0	0	12.9057	10.2699	0.78654	8.6287	0	7.7974	0	0	0	0	0	0	0	0	0	0	8.107	8.6574	0	8.4966	0	0	0	0	8.8833	8.0136	0	6.5854	0	0
11.2373	0	5.1981	8.2805	8.0998	7.5224	12.5143	10.6934	15.492	8.0067	8.9806	9.3246	6.7917	9.3319	9.3269	0	13.2419	8.1198	7.6273	6.8269	13.1443	10.779	7.9589	10.0544	7.5376	0	0	0	8.888	0	0	0	0	6.745	0	8.6286	8.5827	8.5314	7.1551	0	0	0	0	8.153	0	0	0	0	0	6.9152
10.8243	6.8628	6.0476	9.1634	0	9.7635	14.3329	11.6488	14.9162	7.7509	9.159	8.7858	2.8862	9.6217	9.1121	6.0042	12.3809	7.0006	4.7562	0	13.192	11.187	7.5873	11.7058	0	8.9532	0	0	0	0	0	7.0936	0	0	0	8.6391	8.8178	7.7886	0	0	0	0	0	0	9.2118	7.9138	0	0	0	0
8.5123	0	3.9227	9.572	0	7.6804	9.8273	8.2898	11.1092	6.8154	9.2215	7.6268	0	9.5144	0	0	9.386	3.8983	0	0	10.4967	8.0843	0	9.1875	0	0	0	0	0	0	0	0	0	0	0	0	0	0	0	6.4136	0	0	6.4859	0	0	0	0	7.3547	0	0
0	0	1.4898	7.5473	0	6.4005	12.0613	6.4728	9.7323	0	9.0278	8.8998	6.499	8.9248	9.1255	0	9.4616	2.9142	0	0	0.43696	3.7953	0	8.7558	0	0	0	0	8.8932	0	0	0	0	0	0	0	6.6464	7.4176	0	0	0	0	0	0	0	0	0	0	0	0
0	0	4.1837	0	0	0	12.6581	11.1013	12.8391	0	8.7386	6.7512	5.4714	9.5106	8.8687	0	9.1524	7.0718	6.1347	5.5381	10.2139	9.8088	0	0	0	0	0	0	0	0	0	0	0	0	0	0	8.117	7.6571	0	0	0	0	0	0	0	7.5498	0	0	0	0
0	0	5.4193	7.6078	0	6.3482	11.4411	8.6444	10.3409	6.4053	8.0207	7.7214	5.9094	9.4095	8.5121	0	8.8999	5.2744	6.5572	0	10.1083	7.8202	0	0	9.0893	0	0	0	0	0	0	0	0	0	0	8.1679	7.9367	7.128	0	0	0	0	0	0	0	0	0	0	0	0
0	0	0	9.7871	9.4695	0	0	0	10.6654	0	9.5195	8.1743	0	7.7261	0	5.9268	12.3653	7.0183	0	7.1442	3.3745	8.7427	0	0	0	0	0	0	0	0	0	0	0	0	0	0	7.2763	8.5385	0	0	0	8.3583	0	7.927	0	0	0	0	0	0
0	0	0	7.0881	8.9798	0	0	0	7.6344	0	8.0221	8.8136	4.9026	8.2687	9.3148	6.2068	11.1706	7.6655	0	0	0	9.6809	0	9.4763	0	0	0	0	7.7261	8.3862	0	0	0	0	0	0	0	8.6509	0	0	0	0	0	0	7.8828	7.12	0	0	0	0
0	0	0	0	7.8691	0	0	0	7.255	0	8.2683	8.7961	6.4916	8.846	8.8797	0	11.9523	8.6572	7.3643	0	12.2763	11.129	6.8238	9.5868	0	0	0	0	0	0	0	7.887	0	0	0	12.7122	10.1218	8.5534	9.9545	9.9256	0	9.7259	9.7979	0	0	8.1231	8.559	6.9272	8.0344	0
0	0	0	11.4235	0	0	0	0	10.3685	0	9.4846	8.279	5.9987	8.9634	8.3347	3.0206	12.9625	7.8836	6.8063	0	9.429	10.5858	7.1275	10.2699	12.9418	0	0	0	0	0	7.1376	0	0	5.2875	7.692	10.3113	9.1909	8.4872	8.3616	7.6558	6.9212	8.7185	9.0842	7.9661	0	8.2849	0	9.0091	0	0
0	0	7.323	8.9602	0	0	0	0	0	0	9.9375	8.6819	2.7244	9.3198	8.8188	0	13.2529	5.6179	9.4855	1.6652	0	8.5016	4.4421	8.5898	0	7.526	0	0	0	0	0	0	0	0	0	10.5906	0	8.4097	0	0	0	0	8.4271	0	0	0	0	0	0	0
5.8906	8.4151	7.1746	9.006	0	0	0	0	7.2851	0	7.7592	6.778	3.2635	8.2105	7.0206	0	9.4729	5.1628	7.57	0	10.7276	10.0807	4.5896	8.9814	6.8919	0	0	0	0	0	0	0	0	0	6.7411	9.3213	9.0127	7.3058	6.7197	8.4964	7.2536	0	5.0851	0	0	0	0	0	0	7.0188
0	0	0	0	0	0	0	0	0	0	8.1947	8.9929	6.3279	9.2841	8.7836	0	12.289	7.259	0	6.6748	4.5146	10.2013	4.5851	9.7414	6.8319	0	7.5652	0	0	0	0	0	0	0	0	9.1393	0.43051	8.9637	0	7.4407	0	0	6.6191	0	0	0	0	0	0	0
0	0	0	7.5533	0	7.4359	0	0	0	0	8.6018	7.7898	6.5604	9.545	9.1777	6.079	9.1654	7.381	0	0	8.2427	6.5241	5.1739	8.7656	0	0	0	0	0	0	7.8769	0	0	0	0	0	5.9454	8.4671	0	0	0	0	5.86	0	0	0	0	6.5193	0	0
0	0	0	7.116	0	0	0	0	10.5178	0	9.5128	9.1506	0	9.0425	9.3474	6.8361	11.1048	8.9981	0	5.3268	9.1193	9.4355	0	10.8525	4.8357	0	0	0	7.3576	0	0	0	0	0	7.5462	9.629	7.3335	8.8838	0	7.6869	7.266	7.958	0	0	8.8654	8.6889	0	6.0113	0	0
0	0	0	6.3436	0	0	0	0	0	0	9.0542	6.8456	3.9381	9.0538	8.5273	0	8.9239	4.1172	0	0	8.2297	8.6782	0	10.4612	0	0	0	0	0	0	0	0	0	0	0	10.5019	6.7277	8.2243	0	6.659	7.7079	8.2543	4.7922	0	7.6468	7.5454	0	5.7723	7.1553	0
0	0	3.9652	7.7083	0	0	0	0	0	0	7.7047	6.4897	0	9.2065	7.5332	0	10.3463	6.0191	0	8.1161	1.2301	7.8923	0	8.4003	0	0	0	0	0	0	7.3563	7.4781	0	0	0	0	9.7643	7.262	0	0	0	0	0	0	0	0	0	7.1335	0	0
6.4121	0	0	8.514	0	0	0	0	6.7822	0	9.8044	7.4673	0	7.9484	8.8507	6.2425	10.5571	8.0077	8.6121	7.3479	9.7893	10.3302	2.8781	8.9807	0	0	0	0	0	0	7.2232	6.7446	0	5.7593	0	11.8727	8.2466	5.4477	0	0	0	0	0	0	7.3126	7.7635	6.9263	8.7823	9.4707	0
8.7658	8.1678	9.8062	9.5779	0	0	0	0	12.6355	0	7.738	8.317	6.4936	9.4376	9.4041	5.3209	15.284	10.1889	10.0421	6.8185	13.5625	12.2847	7.3219	0	10.612	0	0	0	9.0648	0	8.8176	0	7.6469	7.3979	10.5783	8.8663	9.8997	9.2933	0	0	5.7144	0	5.4256	0	8.2672	8.0059	0	0	0	7.9013
8.9785	0	5.8532	7.5334	0	0	0	0	10.4937	0	8.4905	9.5632	3.2766	9.6138	8.6699	5.9534	13.7748	7.4799	7.3546	5.8537	11.3773	10.9048	4.9214	8.6212	10.1924	0	0	0	10.0227	0	0	0	0	0	0	9.8588	0	8.0201	0	0	0	0	0	0	0	0	0	0	0	0
6.6615	0	7.2857	10.2234	0	0	0	0	10.6293	6.6672	9.9623	8.8398	6.557	9.8107	9.0108	4.1041	12.1139	9.529	9.369	8.0142	9.4267	8.4897	4.5717	9.0033	8.9417	0	0	0	0	0	0	0	0	0	0	0	8.4824	8.1426	0	0	0	0	0	0	0	0	7.1592	0	0	0
0	0	6.8209	8.9923	0	0	0	0	0	0	8.04	6.9935	5.0254	9.4079	9.2951	4.3952	12.634	8.408	7.4283	6.1731	7.2493	7.3178	5.5682	10.2012	7.4037	0	0	0	7.6553	0	0	0	0	0	9.8093	9.2448	0	8.1208	0	0	0	0	0	0	0	7.6391	6.849	0	0	0
8.2161	0	4.9063	10.0986	0	0	0	0	0	0	0	8.238	7.2493	8.4108	9.787	6.1865	12.0524	7.6888	0	0	9.6417	8.7958	7.3975	0	12.59	7.9428	0	0	9.0667	0	0	0	0	0	0	13.3758	0	9.4764	0	0	0	0	0	0	0	0	0	0	0	0
8.4222	8.3911	7.4722	6.9863	0	0	0	6.6351	0	0	6.9588	8.8609	6.3424	9.5553	9.1803	4.4899	13.4678	7.8965	0	8.2787	12.5908	10.9522	7.6666	8.9356	9.5294	0	0	0	0	0	0	8.5759	0	0	0	9.577	9.3652	8.4513	0	0	0	7.7661	6.3199	0	6.6196	0	5.1465	0	7.0226	0
9.9766	7.5603	6.7499	8.4432	0	0	0	5.3481	11.1779	0	9.4568	9.209	6.0814	9.4583	8.6745	6.0599	12.8298	6.9296	8.18	0	10.4142	9.9853	0	0	0	0	0	0	7.4841	0	0	0	0	0	8.3366	0	8.181	8.8609	0	7.5215	0	0	6.6992	9.0897	0	0	0	6.7294	7.256	0
8.4807	0	0	11.0131	0	0	0	0	0	0	9.874	7.5248	6.4475	9.3234	8.8938	6.2793	10.9837	8.4382	0	0	9.7928	7.4606	0	10.6195	7.6939	0	0	0	8.4288	0	0	0	0	0	0	10.8301	0	8.4864	0	0	0	0	0	8.5461	0	0	0	8.7417	0	0
8.103	7.4553	5.4668	11.7361	7.7332	9.1634	0	0	10.9662	0	10.9026	8.7247	7.1309	10.271	10.6224	6.2505	13.8459	8.2415	7.906	6.3923	9.2878	11.0965	7.6565	0	0	0	0	0	9.1001	0	7.5267	0	0	6.1024	7.9567	8.8497	9.0161	9.4328	0	0	0	8.7681	6.2277	8.7799	0	8.8369	0	6.8412	0	0
0	0	4.0112	8.5325	0	0	0	0	7.0443	0	9.4666	8.0645	4.8346	9.1905	9.6011	6.8293	12.2409	7.9505	0	0	9.6128	9.2316	0	0	10.1636	0	0	0	7.706	0	0	0	0	0	0	0	7.0129	6.6763	7.9166	0	0	0	0	0	0	7.2734	0	7.2817	7.6441	6.0898
0	0	0	7.4695	0	0	0	0	7.0614	0	8.8849	6.0506	4.7584	9.596	9.0362	4.3478	11.2955	5.4136	0	0	9.4563	7.241	0	0	8.3964	0	0	0	0	0	0	0	0	0	0	0	9.0735	7.9036	8.5666	8.769	0	0	0	0	0	0	0	4.7993	7.9581	0
0	0	2.471	6.7851	0	0	0	0	8.0046	0	0	0	0	9.18	8.6554	5.6769	12.7521	5.2915	5.278	6.9934	10.5429	11.0603	6.2595	9.9168	0	0	0	0	0	0	0	0	0	0	0	8.4902	7.8131	6.8781	7.0797	0	0	0	0	0	0	0	0	6.7641	0	0
0	0	7.0525	9.4594	0	0	0	0	8.7169	0	10.2053	0	6.652	9.343	8.7601	6.3366	12.4752	8.8217	9.5806	6.3148	10.9953	10.713	7.5575	0	8.82	0	0	0	8.4309	0	0	0	0	0	3.0881	0	0	8.0422	0	8.5087	7.2402	7.4583	5.4747	0	1.1255	0	9.0275	8.0528	0	0
8.0021	0	6.5648	11.9494	0	0	0	0	7.0661	0	9.6913	8.2081	6.5193	9.6132	9.0779	6.9111	12.7883	8.1199	7.0303	7.5635	10.7788	11.1149	7.4285	8.7781	9.7215	0	0	0	0	0	7.3366	0	0	0	9.3828	8.209	8.3738	9.3277	6.2984	9.2182	0	0	5.4631	9.0539	0	0	6.3955	8.4887	0	0
0	0	5.8739	7.095	0	0	0	7.4996	8.7744	0	8.5278	7.9274	5.7874	9.3607	7.6189	6.6646	12.4632	8.3086	8.2228	7.3473	12.5712	11.1252	7.0773	9.7181	8.9252	0	0	0	0	0	0	0	0	0	0	9.5118	8.4492	10.3408	0	0	0	0	0	0	7.2723	0	0	8.9113	5.8116	6.159
0	0	3.5346	0	0	0	0	0	8.0632	0	9.281	8.9969	6.3006	9.0644	8.4598	5.0896	12.6891	7.3618	6.0669	0	7.9495	8.2296	0	9.4106	0	0	0	0	0	0	0	0	0	0	0	11.7254	9.5147	8.2398	0	0	0	0	0	0	7.2701	8.5064	0	0	0	0
4.9858	0	5.0168	0	0	0	0	0	8.52	0	0	8.4553	4.9595	9.1845	9.1917	5.2652	10.5675	7.3236	0	0	8.1229	6.9811	0	8.785	0	0	0	0	0	0	0	0	0	0	0	10.9152	8.421	8.3392	0	0	0	0	6.4782	0	7.7657	0	0	7.6795	0	0
0	0	7.8761	9.3995	0	0	0	0	9.1527	0	10.0282	9.107	7.0127	9.7459	8.5355	5.1747	13.3658	8.4658	8.0574	0	11.3335	10.7905	6.9232	8.7412	0	0	0	0	0	0	6.9317	0	0	0	5.4609	0	9.2341	8.0368	0	0	0	0	0	0	0	0	0	5.6449	0	0
0	0	6.9399	6.6638	0	0	0	0	5.0585	0	8.1262	9.063	6.1191	9.6546	0	5.8139	12.747	9.272	8.6903	0	10.3257	10.3583	7.4656	7.964	0	0	0	0	0	0	0	0	0	0	0	7.9187	8.2051	8.4957	0	0	0	0	6.5521	0	0	0	0	0	0	0
7.1058	0	6.0869	6.0547	0	0	0	7.4357	10.9714	0	9.2037	9.2745	6.1893	9.5379	8.5269	7.0882	11.3094	5.7214	0	6.4273	10.675	9.0953	7.4481	9.0097	0	0	0	0	8.4577	0	0	0	0	0	0	9.5925	8.0119	8.864	0	0	0	0	6.1337	0	0	0	0	0	0	0
0	0	8.4711	8.6816	0	0	0	0	0	0	10.0817	8.519	7.3875	9.2675	8.9128	5.2741	13.6159	9.2118	0	7.6241	10.9098	11.2105	7.0267	0	0	0	0	0	0	0	0	0	0	0	0	9.4126	0	8.9503	0	0	0	0	0	8.1832	0	0	0	8.5126	0	0
0	0	8.0113	9.4875	0	0	0	0	8.5677	0	9.4588	8.1985	6.919	9.5209	8.8989	5.9865	14.6119	10.0552	7.3816	6.4865	11.2234	11.6413	7.8853	0	0	0	0	0	0	0	0	0	0	0	0	9.9689	3.2124	8.8731	0	0	0	0	0	7.3945	0	0	0	0	0	0
0	0	8.1999	8.1548	0	0	0	0	7.5564	0	9.6919	8.576	5.2661	9.2921	9.0886	4.1821	14.5977	9.3506	7.9423	6.6887	10.9826	12.0476	4.2886	0	0	0	0	0	0	0	6.9474	0	0	0	0	0	8.3164	8.8569	0	0	0	0	0	0	0	0	0	8.7776	0	0
0	0	5.8642	7.702	0	0	0	0	8.6458	0	8.5225	7.5631	7.3729	9.6309	9.4029	5.7136	14.3285	8.9461	9.6599	8.8205	10.3776	11.3663	7.1732	0	0	0	0	0	8.3582	0	0	0	0	0	0	0	7.6653	8.7599	0	0	0	0	0	0	0	0	0	0	0	0
0	0	6.6147	9.4667	0	0	0	0	9.0126	0	10.1843	6.4102	7.2613	9.0987	9.4232	7.3356	14.541	10.0419	9.8003	9.0871	11.0964	10.3469	6.8195	10.3441	0	0	0	0	8.839	0	0	0	0	0	0	11.2059	8.8384	8.9355	0	0	0	0	6.4215	0	6.2575	0	0	8.3583	0	0
8.4664	0	6.7577	7.3484	0	0	0	7.6221	8.3843	0	8.9655	9.4192	5.7484	9.3922	9.1415	5.179	13.6019	9.0676	7.9164	6.5841	10.8236	8.0414	4.8088	9.1089	0	0	0	0	0	0	0	0	0	0	0	9.9209	7.7948	8.7816	0	0	0	0	6.1865	0	0	0	0	6.5281	0	0
0	0	8.0279	0	0	0	0	0	8.5177	0	10.4371	9.1033	6.3815	9.4876	9.0612	5.8305	14.2658	9.6157	8.8554	5.8408	10.6895	10.2818	0	0	0	0	0	0	0	0	0	0	0	0	6.5546	8.4654	9.1666	7.3725	0	0	0	0	0	0	0	0	0	6.6198	0	0
0	0	5.8985	6.5063	0	0	0	0	8.1994	0	9.2669	9.1821	6.0883	8.1518	8.8205	4.4268	13.566	9.6095	6.7188	7.3935	10.1625	10.9914	0	8.303	6.381	7.4537	0	0	7.3337	0	0	0	0	0	0	7.9558	8.1223	7.3247	0	0	0	0	0	0	0	0	0	0	0	6.6707
0	0	0	0	0	0	0	0	8.7699	0	8.5042	8.8731	5.8476	9.5365	8.6838	3.3215	12.8178	7.787	7.2442	6.1745	9.1294	7.444	0	0	0	0	0	0	0	0	0	0	0	0	0	0	6.9315	8.7504	0	0	0	0	0	0	7.7436	0	0	5.4482	0	0
0	0	7.8051	7.0125	0	0	0	0	0	0	8.8398	9.1972	6.659	9.5324	8.8895	4.7514	13.6186	8.5093	0	0	10.4062	10.9298	0	10.2715	0	0	0	0	0	0	0	0	0	0	0	8.1527	8.6969	8.3128	0	0	0	7.2999	0	0	0	0	0	0	0	0
0	0	7.0923	7.9147	0	0	0	0	0	0	8.2665	7.5706	4.0317	9.1877	8.979	0	13.2882	7.0859	7.5505	0	9.2852	9.024	0	8.9782	0	0	0	0	0	0	0	0	0	0	0	0	0	8.3036	0	0	0	0	0	0	0	0	0	0	0	0
0	0	0	8.6631	0	0	0	6.3272	7.7782	0	10.4729	9.4491	6.3925	9.2757	7.673	5.0833	11.6998	8.187	4.0996	0	7.5822	9.6432	0	9.0225	8.1271	0	0	0	7.3821	0	0	7.4867	0	0	9.6846	12.8592	11.1311	9.075	0	0	0	0	0	8.9842	0	6.2745	6.7973	6.5106	0	0
0	0	0	8.3153	0	0	0	0	7.3638	0	7.0939	8.0325	4.2292	7.5999	8.4248	0	12.7175	7.7947	8.2305	0	12.5507	11.2156	7.4949	0	0	7.2203	0	0	0	0	0	7.3986	0	0	8.0921	9.4917	9.3639	9.9639	0	6.7704	0	7.1227	0	7.9497	0	0	0	0	7.0278	0
0	0	3.9013	8.6979	0	0	0	0	9.3941	0	10.0457	8.3274	5.5941	8.9734	8.4319	5.8046	14.1299	8.3012	0	5.2685	10.6014	10.6031	4.196	8.2162	0	0	0	0	0	0	0	0	0	0	8.8946	8.5226	8.0108	8.1729	0	0	0	0	0	0	0	0	0	6.8719	0	0
0	0	3.5797	10.8909	0	0	0	0	7.5678	0	9.0678	8.2587	6.7074	8.8791	9.636	5.7224	13.4208	9.0643	6.7111	7.2684	8.4277	10.4591	5.1031	0	0	7.2837	0	0	0	0	0	0	0	0	8.4612	0	8.1467	8.3389	0	0	0	0	0	0	0	8.2519	6.9468	0	0	7.7501
0	0	2.3233	6.9704	0	0	0	0	6.521	0	8.0785	7.5073	5.4595	9.2337	8.7149	6.6666	14.5409	8.907	8.4427	0	8.415	11.0194	0	8.3732	0	0	0	0	0	0	0	0	0	0	8.2235	0	6.963	8.3228	0	0	0	0	0	0	0	0	0	0	0	6.9309
0	0	4.5729	8.7361	0	0	0	0	0	0	0	8.3734	5.8096	9.0576	9.371	5.7346	11.0773	6.3495	0	0	2.4897	9.04	0	9.0414	0	0	0	0	0	0	0	0	0	0	0	0	0	8.5036	0	0	0	0	0	0	0	0	0	0	0	0
0	0	4.9015	8.5655	0	0	0	0	0	0	8.3905	7.4754	5.7305	8.2312	7.9256	6.4908	11.6788	6.7164	0	8.2135	0.69575	8.5	7.1225	9.006	0	0	0	0	0	0	0	0	0	6.3475	8.4295	8.3974	1.2796	6.4916	0	0	0	0	0	0	0	0	0	0	0	0
0	0	5.6076	10.3883	0	0	9.4074	5.79	0	0	9.2369	8.7327	6.2028	9.0138	8.3556	6.3589	11.6345	8.1966	8.301	6.7104	10.7422	10.2652	0.39778	10.8441	0	0	0	0	0	0	0	0	0	0	0	8.674	0	7.9846	0	0	0	0	0	0	0	0	0	0	0	0
8.0907	0	8.8281	11.0308	0	0	13.0523	9.4554	13.1544	0	9.4838	8.1107	4.7864	8.8855	8.6506	5.2734	11.9618	8.2865	7.0084	0	13.2568	9.5058	7.257	11.244	0	0	0	0	0	0	0	0	0	0	0	8.2506	0	7.2592	0	0	0	0	0	0	0	0	0	4.5426	0	0
0	0	6.419	7.8768	0	0	0	0	0	6.4921	9.2416	7.4046	6.1435	9.3228	9.4674	4.0173	13.1993	7.5016	6.8073	5.3886	9.4133	9.111	8.4498	0	0	0	0	7.0306	0	7.3171	8.6875	2.047	0	5.6244	8.1199	0	7.3444	9.1003	0	0	0	0	0	0	0	0	8.0867	0	0	0
0	0	4.4623	0	0	0	0	0	0	0	0	6.5341	0	0	0	0	10.9071	8.6585	0	5.5626	0	7.6916	0	11.583	0	8.0406	0	0	0	0	0	0	0	0	0	0	0	0	0	0	0	0	0	0	0	0	0	0	0	0
0	0	0	6.3751	0	0	9.9294	0	9.4208	0	0	0	0	7.973	0	0	9.2298	5.6607	6.5727	0	0	6.3538	0	8.9635	0	0	0	0	0	0	0	7.3978	0	0	0	0	0	0	0	0	0	0	0	0	7.6982	0	0	4.6986	0	0
0	0	0	0	0	0	0	0	8.2233	0	0	0	0	0	0	0	9.5904	5.3204	6.4439	6.1349	6.5359	6.402	0	0	0	0	0	0	0	0	0	7.9762	0	0	0	0	0	0	0	0	0	0	0	0	0	0	0	6.671	0	0
0	0	0	0	0	0	0	0	6.9743	0	0	0	0	0	0	0	12.4552	7.2738	0	4.654	8.1585	6.1677	0	0	0	0	0	0	0	0	0	7.1345	0	0	0	0	0	7.8739	0	0	0	0	0	0	0	0	0	0	0	0
0	0	5.3492	0	0	0	0	0	8.7627	0	0	0	0	0	0	0	11.3432	7.6489	0	6.932	0	6.9882	5.085	8.6683	0	0	0	0	0	0	0	0	0	0	0	0	0	0	0	0	0	0	0	0	0	0	0	6.4851	0	0
0	0	0	0	0	0	0	0	4.7511	0	0	0	0	0	0	0	10.0844	8.3954	0	6.0447	8.2693	8.5784	0	0	0	0	0	0	0	0	0	0	0	0	0	0	0	0	0	0	0	0	0	0	0	0	0	4.1991	0	0
0	0	5.8684	0	0	0	0	0	6.3648	0	0	0	0	0	0	4.0807	10.7152	6.8948	0	7.3958	8.3422	7.7774	0	9.2753	0	0	0	0	0	0	0	0	0	0	0	0	0	7.6724	0	0	0	0	0	0	0	0	0	0	0	0
0	0	2.7754	0	0	0	0	0	0	0	7.8209	7.6949	0	6.6494	0	0	11.7023	7.7872	5.0509	7.7713	0	8.397	4.4347	9.6279	6.4452	0	0	0	0	0	0	0	0	0	0	0	8.1933	5.914	0	0	0	0	0	0	0	0	0	5.4019	0	0
0	0	5.7435	0	0	0	0	0	0	0	0	0	4.7856	0	0	0	11.1421	9.3882	0	8.0897	9.1528	9.5531	0	9.3686	0	0	0	0	0	0	0	0	0	0	0	0	0	0	0	0	0	0	0	0	0	0	0	0	0	7.5038
0	0	3.2017	0	0	0	0	0	0	0	0	0	0	0	0	0	11.6257	8.2754	7.5295	0	8.235	8.2576	0	8.2906	0	0	0	0	0	0	0	7.2928	0	0	0	0	0	0	0	0	0	0	0	0	0	0	0	6.2244	0	0
0	0	4.7563	0	0	0	0	0	0	0	0	0	0	0	0	0	10.4019	8.0257	6.012	6.0907	9.0292	6.307	0	0	0	0	0	0	0	0	0	0	0	0	0	0	0	6.9723	0	0	0	0	0	0	0	0	0	0	0	0
0	0	7.2992	0	0	0	0	0	6.999	0	0	0	0	0	0	0	12.4079	7.8992	8.5955	9.7614	0	10.3364	4.4349	9.7884	0	0	0	0	0	0	0	0	0	0	0	0	0	0	0	0	0	0	0	0	0	0	0	6.5979	0	0
0	0	6.6394	0	0	0	0	0	6.7064	0	0	0	0	0	0	0	10.5779	7.846	5.9913	8.0178	0	8.391	0	0	0	0	0	0	0	0	0	0	0	0	0	0	0	7.0015	0	0	0	0	0	0	0	0	0	0	0	0
0	0	0	0	0	0	0	0	8.6458	0	0	0	0	7.0156	0	0	10.9726	5.945	6.4888	5.8405	8.2266	9.075	0	0	0	0	0	0	0	0	0	0	0	0	0	0	0	0	0	0	0	0	0	0	0	0	0	5.9342	0	0
0	0	3.6064	0	0	0	0	0	0	0	0	0	0	0	0	0	9.8765	5.4404	4.525	0	0	7.5508	0	0	0	0	0	0	0	0	0	0	0	0	0	0	0	0	0	0	0	0	0	0	0	0	0	5.5567	0	0
0	0	0	0	0	0	0	0	0	0	0	0	0	0	0	0	11.7198	6.7699	0	0	8.4143	9.3808	0	9.3423	0	0	0	0	0	0	0	0	0	0	0	8.6726	0	7.1733	0	0	0	0	0	0	0	0	0	5.1433	0	0
0	0	6.5878	0	0	0	0	0	0	0	0	0	0	0	0	0	12.0537	5.6885	6.9777	0	9.029	9.416	0	0	0	0	0	0	0	0	0	0	0	0	0	0	0	4.8295	0	0	0	0	0	0	0	0	0	0	0	0
0	0	5.1875	0	0	0	0	0	0	0	0	0	0	0	0	0	10.5272	5.6841	0	7.6459	0	8.145	0	0	0	0	0	0	0	0	0	0	0	0	0	0	0	0	0	0	0	0	0	0	0	0	0	0	8.1501	0
0	0	8.1665	0	0	0	0	6.5985	10.1203	0	0	0	0	0	0	0	13.5918	9.5028	7.6816	8.035	11.4132	11.0094	7.4153	0	0	0	0	0	0	0	0	0	0	0	0	0	0	0	0	0	0	0	0	0	0	0	0	6.193	7.6325	0
0	0	6.0001	0	0	0	0	6.2046	8.0101	0	6.3354	0	0	0	0	0	11.8787	7.7072	7.6842	8.1207	10.1807	9.0723	0	0	0	0	0	0	0	0	0	0	0	0	0	0	0	8.8486	0	0	0	0	0	0	0	0	0	0	0	0
6.2793	0	6.3911	0	0	0	0	0	0	0	0	0	0	0	0	0	12.551	7.5122	6.852	6.0434	8.9775	9.749	0	0	0	0	0	0	0	0	0	0	0	0	0	0	0	7.3184	0	0	0	0	0	0	0	0	0	0	0	0
0	0	0.005072	0	0	0	0	0	2.8863	0	0	0	0	0	0	0	11.2669	4.8028	5.9991	0	8.1254	9.0903	0	0	7.0259	0	0	0	0	0	0	0	0	0	0	0	0	8.1678	0	0	0	0	0	0	0	0	0	0	0	0
0	0	0	0	0	0	0	0	0	0	0	0	6.0666	0	0	0	9.9625	5.7005	6.4382	6.0796	0	8.0992	0	0	7.9533	0	0	0	0	0	0	0	0	0	0	0	0	0	0	0	0	0	0	0	0	0	0	0	0	0
0	0	5.8585	0	0	0	0	0	6.853	0	0	0	0	0	0	0	10.3417	7.8478	0	5.5118	7.2224	6.8292	0	9.1731	0	0	0	0	0	0	0	0	0	0	0	0	0	7.3624	0	0	0	0	0	0	0	0	0	6.2727	0	0
0	0	6.49	0	0	0	0	0	0	0	0	0	0	0	7.2204	0	10.7373	9.2526	0	7.3406	0	5.365	6.6592	9.8222	0	0	0	0	0	0	0	7.9019	0	0	0	0	0	6.9737	0	0	0	0	0	0	0	0	0	0	7.2078	0
0	0	0	8.4108	0	0	0	0	0	0	0	0	0	0	8.6138	0	10.9575	4.0651	0	0	0	6.8287	0	0	0	0	0	0	0	0	0	0	0	0	0	0	6.0545	5.5969	0	0	0	0	0	0	0	0	0	3.8346	0	0
0	0	7.084	0	8.9255	0	0	0	8.8703	0	0	0	0	0	0	0	11.3336	7.6406	6.8344	0	0	5.3473	0	0	0	0	0	0	0	0	0	0	0	0	0	0	0	0	0	0	0	0	0	0	0	0	0	0	0	0
0	0	0	0	0	0	0	6.0319	8.7817	0	0	0	0	0	0	0	13.4482	6.7484	6.5895	7.3571	8.9982	10.0119	0	0	0	0	0	0	0	0	0	0	0	0	0	0	0	5.4793	0	0	0	0	0	8.7243	0	0	0	0	0	0
0	0	6.2356	0	0	0	10.0243	0	11.9588	6.4972	0	0	0	0	0	0	12.2168	8.7075	5.9876	8.0015	13.5956	12.0119	4.1441	9.652	0	0	0	0	0	0	0	0	0	0	0	0	0	0	0	0	0	0	0	0	0	0	0	0	0	6.5637
0	0	6.1218	0	0	0	12.1994	0	7.8676	0	0	0	0	0	0	0	10.9971	8.2903	9.1695	6.7202	8.5628	7.6652	0	0	0	0	0	0	0	0	0	0	0	0	0	0	0	0	0	0	0	0	0	0	0	0	0	0	0	0
0	0	5.3368	0	0	0	0	0	0	0	0	0	0	0	0	0	11.0134	2.8642	5.9265	0	8.2056	8.5752	0	9.0834	0	0	0	0	0	0	0	0	0	0	0	0	0	6.837	0	0	0	0	0	0	0	0	0	0	0	0
0	0	6.0266	0	0	0	0	0	9.3587	0	0	0	0	0	0	0	12.3126	6.5705	6.671	6.4844	8.8084	10.8964	0	9.2647	0	0	0	0	0	0	0	0	0	0	0	0	0	7.4477	0	0	0	0	0	0	8.0555	0	0	0	0	0
6.2283	0	7.2452	6.9047	0	0	8.9919	0	8.0993	0	8.4537	0	0	0	7.4376	0	12.5169	8.4572	8.752	5.9731	10.6081	9.476	4.5505	8.9486	12.1501	0	0	0	0	0	0	0	0	0	0	0	8.3067	7.6635	0	0	0	7.9112	0	0	7.0853	0	0	0	0	0
0	0	6.0695	0	0	0	0	0	7.6342	0	0	0	0	0	0	0	12.3608	3.7758	8.9951	0	11.9758	10.4518	4.7511	9.4418	7.3068	0	0	0	0	0	0	0	0	0	0	0	0	0	0	0	0	0	0	0	0	0	0	0	0	0
0	0	4.3825	0	0	0	0	0	7.0469	0	0	0	0	0	0	0	12.2832	6.8588	6.5858	0	10.0747	9.8467	0	0	7.545	0	0	0	0	0	0	0	0	0	0	0	0	6.8931	0	0	0	0	0	0	0	0	0	0	0	0
7.3329	0	7.7828	0	0	0	0	0	7.1568	0	0	1.5906	4.0537	0	7.7368	4.3514	14.889	11.2198	9.1947	10.2506	13.4611	12.2927	5.5392	10.8668	5.4968	7.8911	0	0	0	0	0	7.2607	0	0	7.9187	10.3998	12.5723	12.3056	7.3426	0	0	0	0	9.6262	7.6751	9.0748	9.3442	0	8.7078	8.059
8.3594	0	7.3397	0	10.1247	0	10.5158	0	8.6873	6.2305	7.5453	0	2.9479	0	2.9416	4.6819	15.9287	10.9876	9.6625	10.6337	15.0195	13.354	9.3428	13.1366	0	8.464	0	0	0	0	0	0	0	0	7.8011	10.6295	9.5647	13.448	0	0	0	0	6.6201	0	0	0	0	7.1446	11.3701	8.9396
0	0	5.5637	6.7214	0	0	0	0	0	0	0	0	0	0	0	0	12.214	8.078	0	0	9.9124	8.681	0	0	0	0	0	0	0	0	0	0	0	0	0	0	0	7.3656	0	0	0	0	0	0	0	0	0	0	0	0
0	0	3.7116	0	0	0	0	0	7.2577	0	0	0	0	0	0	0	11.1955	5.239	0	0	10.5266	7.4259	0	0	0	0	0	0	0	0	0	0	0	0	0	0	0	7.4393	0	0	0	0	0	0	0	0	0	6.3858	7.2914	0
0	0	6.0487	0	0	0	0	0	0	0	0	0	0	0	0	0	11.6713	6.9674	6.7245	7.6109	8.0886	9.4687	5.7939	0	0	0	0	0	0	0	0	0	0	0	0	0	0	8.3795	0	0	0	0	0	0	0	0	0	7.3129	0	0
0	0	4.4352	0	0	0	0	0	0	0	0	0	0	0	0	0	11.5725	6.9505	6.8144	0	0	8.9934	5.5002	0	0	0	0	0	0	0	0	0	0	0	0	0	0	0	0	0	0	0	0	0	0	0	0	7.5021	0	0
0	0	7.8586	0	0	0	0	0	8.6863	0	0	0	0	0	0	0	12.5944	7.1435	7.4914	8.4251	0	10.5079	0	8.9808	0	0	0	0	0	0	0	0	0	0	0	0	0	6.0302	0	0	0	7.7943	0	0	0	0	0	6.891	0	0
0	0	7.4067	0	0	0	0	0	0	0	0	0	0	0	0	0	11.0517	3.7483	0	0	8.0647	10.0008	0	8.8937	0	0	0	0	0	0	0	0	0	0	0	0	0	0	0	0	0	0	0	0	0	0	0	6.7881	0	0
0	0	5.6405	0	0	0	0	0	0	0	0	7.0664	0	4.2547	8.9117	0	12.4999	9.3467	9.1169	6.4984	10.6553	9.028	5.8372	10.3073	0	0	0	0	0	0	0	0	0	0	0	0	0	0	0	0	0	0	0	0	0	9.2511	0	0	0	0
0	0	6.4108	8.3681	0	0	0	0	0	0	0	0	0	0	0	0	7.9447	7.288	5.1739	7.6786	9.5064	8.7926	0	8.9497	0	0	0	0	0	0	0	0	0	0	0	0	0	0	0	0	0	0	0	0	0	0	0	0	0	0
0	0	4.2143	0	0	0	0	0	0	0	0	0	0	0	0	0	10.1621	6.5833	0	8.0245	8.9808	8.8383	0	10.5296	0	0	0	0	0	0	0	0	0	0	0	8.6145	0	6.1241	0	0	0	0	0	0	0	0	0	6.9064	0	0
0	0	3.8756	0	0	0	0	0	7.3124	0	0	0	0	0	0	0	10.0409	7.4375	6.7713	0	8.9631	8.4978	0	0	0	0	0	0	0	0	0	0	0	0	0	0	0	5.0796	0	0	0	0	0	0	0	0	0	6.217	0	0
0	0	0	0	0	0	0	0	0	0	0	0	0	0	0	0	11.4674	7.0435	6.8091	0	8.0971	8.7494	4.3278	0	0	0	0	0	0	0	0	0	0	0	0	0	0	0	0	0	0	7.3756	0	0	0	0	0	0	0	0
0	0	4.9259	5.9092	0	0	0	0	0	0	6.6062	0	0	0	0	0	12.4286	7.8966	9.0222	0	8.6271	9.5497	0	9.8038	0	0	0	0	0	0	0	0	0	0	0	0	0	8.0559	0	0	0	0	0	0	0	0	0	5.4319	0	0
0	0	7.475	6.5855	0	0	0	0	0	0	0	0	6.0004	0	0	0	12.8365	8.1588	5.9197	7.8683	10.8141	9.6348	5.5442	0	0	0	0	0	0	0	0	0	0	0	0	0	0	0	0	0	0	7.3895	0	0	0	0	0	0	0	6.618
0	0	6.7263	0	0	0	0	6.8112	9.4214	6.8047	0	0	7.0618	0	0	0	12.2391	6.0171	9.2188	8.0757	12.1104	11.1798	3.9833	8.988	0	0	0	0	0	0	0	0	0	0	0	8.6245	0	10.0785	0	7.0599	0	0	0	0	0	0	0	0	0	0
0	0	7.4955	0	0	0	0	0	9.1554	0	7.9589	0	4.7809	0	0	0	12.0709	7.3425	7.1063	8.4537	10.5436	10.8453	0	0	0	0	0	0	0	0	0	0	0	0	0	0	0	8.0336	0	0	0	0	0	0	0	0	0	0	0	0
0	0	6.1734	0	0	0	9.3	8.2985	10.2248	5.8301	0	0	0	0	0	0	12.9447	8.2104	7.7391	8.2467	12.0886	11.0908	0	8.7999	0	0	0	0	0	0	0	0	0	0	0	8.6285	0	8.6843	0	0	0	6.3982	0	0	0	0	0	0.30937	7.7359	0
0	0	6.6282	0	0	0	0	8.7922	11.0094	7.2612	0	0	0	0	0	0	14.1113	7.1052	7.893	7.2106	11.6548	11.3722	6.2494	0	7.5909	0	0	0	0	0	0	0	0	0	0	0	0	9.3054	0	0	0	0	0	0	0	0	0	0	9.0377	7.3504
0	0	4.4436	0	0	0	9.7685	6.4939	7.3228	0	0	0	0	0	0	0	10.6444	6.6084	8.7542	8.3233	8.3418	10.3608	0	0	7.1145	0	0	0	0	0	0	0	0	0	0	0	0	0	0	0	0	0	0	0	0	0	0	0	7.183	0
8.9509	0	5.007	0	0	0	10.7681	0	9.7271	0	0	0	0	0	0	0	11.763	7.4142	8.409	8.0998	9.4985	8.3641	4.3641	0	8.1893	0	0	0	0	0	0	0	0	0	0	0	0	7.3168	0	0	0	0	0	0	0	0	0	6.6285	0	6.3339
0	0	6.2824	0	0	0	0	0	7.2163	0	0	0	0	0	0	0	12.0982	6.8954	0	0	9.3435	9.4304	4.7257	8.6452	0	0	0	0	0	0	0	0	0	0	0	0	7.084	0	0	0	0	0	0	0	0	0	0	3.9139	0	0
0	0	6.8126	0	0	0	0	0	8.8544	0	0	0	0	0	0	0	14.3552	8.4824	8.6007	8.6614	9.513	9.9657	0	9.9898	9.2034	0	0	0	0	0	0	0	0	0	0	0	0	0	0	0	0	7.4447	0	0	0	0	0	6.9707	0	0
0	0	7.7568	0	0	0	0	0	9.239	0	0	7.4817	0	8.789	8.5181	0	11.448	8.5359	7.9958	6.5701	7.9282	8.8931	0	9.1227	0	0	0	0	0	0	0	0	0	0	0	0	0	6.9377	0	0	0	0	0	0	0	0	0	0	7.5165	0
0	0	0	0	0	0	0	0	0	0	0	0	0	0	0	0	10.6818	4.3747	6.791	6.4877	8.1712	8.4045	4.3732	9.1067	0	0	0	0	0	0	0	8.2175	0	0	0	8.8632	0	0	0	0	0	0	0	0	0	0	0	0	0	0
0	0	7.8724	0	0	0	0	0	8.7002	0	0	0	5.3007	0	8.1213	0	12.8322	6.924	6.6869	7.4086	10.549	10.7206	5.1709	0	0	0	0	0	0	0	0	0	0	0	8.5089	0	0	0	0	0	0	7.7963	0	0	0	0	0	0	0	8.9793
0	0	8.1945	6.5129	0	0	0	0	0	0	8.3825	7.9368	0	6.0526	8.9745	0	13.6291	10.0347	8.3141	7.8245	11.0957	12.3521	8.1785	8.3178	0	0	0	0	0	0	0	0	0	0	0	0	0	6.3554	0	0	0	7.6927	0	0	0	0	0	0	8.2406	6.6102
7.5322	0	4.3277	0	0	0	0	0	0	0	0	7.1041	0	0	0	2.7546	10.6104	6.3712	0	0	9.0136	9.4411	2.8811	9.1017	0	0	0	0	0	0	0	0	0	0	0	0	0	7.7134	0	0	0	0	0	0	0	0	0	0	7.4654	7.3882
0	0	4.2234	0	0	0	0	6.2033	0	0	0	0	0	0	0	0	11.1445	8.0101	5.3504	0	9.2266	8.416	5.6568	0	0	7.3088	0	0	0	0	0	0	0	0	0	0	0	0	0	0	0	0	0	0	0	0	0	0	0	6.9332
0	0	4.1324	0	0	0	0	5.3181	8.2522	0	0	0	0	0	0	0	11.1501	6.8913	0	6.1556	8.0938	8.4461	0	0	0	0	0	0	0	0	0	0	0	0	0	0	0	0	0	0	0	0	0	0	0	0	0	3.633	0	0
0	0	4.2902	0	0	0	12.4967	7.8419	11.9962	0	0	0	0	0	0	0	10.2653	7.8697	7.6887	0	11.6682	10.0564	5.5464	8.6127	0	0	0	0	0	0	0	0	0	0	0	0	0	6.5067	0	0	0	0	0	0	0	0	0	0	0	0
0	0	4.7251	0	0	0	11.0812	8.4615	7.4908	0	0	0	0	0	0	0	12.0751	7.6893	8.6196	7.7711	8.0712	9.1385	2.4645	0	0	0	0	0	0	0	0	0	0	0	0	0	0	0	0	0	0	0	0	0	0	0	0	7.4337	0	0
0	0	6.1379	0	0	0	7.8553	6.718	7.3477	0	0	0	6.2286	0	0	0	13.477	9.0197	8.0862	0	0	11.8025	6.2407	0	0	0	0	0	0	0	0	0	0	0	0	0	0	8.6091	0	0	0	0	0	0	0	0	0	8.0811	0	0
0	0	4.2776	0	0	0	0	6.4561	7.237	0	0	0	0	0	0	0	9.6492	5.9903	0	0	0	8.7308	0	0	0	0	0	0	0	0	0	0	0	0	0	0	0	0	0	0	0	7.3314	0	0	0	0	0	7.8764	0	0
0	0	1.6145	8.424	0	0	0	0	8.2995	0	0	0	0	0	0	0	12.2978	7.2325	0	5.8193	9.4524	7.7697	0	0	0	0	0	0	0	0	0	0	0	0	0	0	0	0	0	0	0	0	0	0	0	0	0	0	0	0
0	0	4.0595	0	0	0	0	0	6.4376	0	0	0	0	0	0	0	11.1786	8.33	0	5.4355	8.7688	9.8868	0	0	0	0	0	0	0	0	0	0	0	0	0	0	0	7.8209	0	0	0	0	0	0	0	0	0	6.9114	0	0
0	0	4.8204	6.7405	0	0	10.2097	0	7.1919	0	0	0	0	0	0	0	10.8523	5.1133	0	0	5.8576	6.1278	0	0	0	0	0	0	0	0	0	0	0	0	0	0	0	6.536	0	0	0	0	0	0	0	0	0	7.0669	0	0
0	0	3.6676	0	0	0	0	0	0	0	0	0	0	0	0	0	11.3173	4.001	0	0	8.3797	10.4654	0	0	0	0	0	0	0	0	0	0	0	0	0	8.7736	0	5.8518	0	0	0	0	0	0	0	0	0	0	0	0
0	0	5.2551	0	0	0	0	6.9444	0	0	0	0	3.6788	0	0	0	11.6752	4.631	8.2543	0	11.0354	9.2519	0	8.9385	0	0	0	0	0	0	0	0	0	0	0	0	0	8.654	0	0	0	0	0	0	0	0	0	0	0	0
0	0	8.0372	0	0	0	0	6.4505	7.3112	0	0	0	0	0	0	0	12.5027	7.7407	8.3959	8.8457	10.6788	9.4323	0	10.9034	0	0	0	0	0	0	0	0	0	0	0	0	0	9.994	0	0	0	0	0	0	0	0	0	0	0	7.7014
0	0	4.5417	0	0	0	0	8.6675	6.0477	0	0	0	0	0	0	0	11.1592	7.4375	8.2862	7.6149	0	10.0862	0	8.7394	0	0	0	0	0	0	0	0	0	0	0	0	0	8.1122	0	0	0	0	0	0	0	0	0	0	0	0
0	0	4.3899	0	0	0	0	0	0	0	0	0	2.2918	0	0	0	10.8958	2.6938	7.8436	7.5128	10.4126	11.5003	0	0	0	0	0	0.611	0	0	0	0	0	0	0	8.75	0	9.0407	0	0	0	0	0	0	7.1172	0	0	4.1951	0	8.3739
0	0	5.7099	0	0	0	0	0	0	0	0	0	4.8807	0	0	0	10.1262	6.7155	0	7.9156	9.1707	9.1524	0	0	0	0	0	0	0	0	0	0	0	0	0	0	0	7.8201	0	0	0	0	0	0	0	0	0	0	0	0
0	0	4.3139	0	0	0	0	0	0	0	0	0	2.1433	0	0	0	11.6186	5.2715	0	7.3681	11.1901	8.3748	0	0	0	0	0	0	0	0	0	0	0	0	0	0	0	4.7825	0	0	0	0	0	0	0	0	0	6.7507	0	0
0	0	4.8544	0	0	0	0	0	0	0	0	0	0	0	0	0	10.9609	8.0613	8.2233	8.0416	7.2397	9.0415	0	0	0	0	0	0	0	0	0	0	0	0	0	0	0	0	0	0	0	0	0	0	0	0	0	6.916	0	0
0	0	0	0	0	0	9.0665	6.9822	8.9179	0	0	0	0	0	0	0	11.544	7.0245	6.2249	6.5224	10.9768	10.3961	6.2197	0	0	0	0	0	0	0	0	0	0	0	0	0	7.8385	0	0	0	0	0	0	0	0	0	0	0	0	0
0	0	1.5978	0	0	0	8.9663	0	8.3224	0	0	0	0	0	0	0	11.827	6.156	0	5.827	10.7238	10.5318	7.054	0	0	0	0	0	0	0	0	0	0	0	0	0	0	0	0	0	0	0	0	0	0	0	0	0	0	0
0	0	3.597	0	0	0	9.9969	0	8.7601	0	0	0	0	0	0	0	9.8367	4.8774	0	5.9267	9.4906	9.3773	0	0	0	0	0	0	0	0	0	0	0	0	0	0	0	0	0	0	0	0	0	0	7.7775	0	0	4.9558	0	0
0	0	4.1498	0	0	0	10.7382	8.8013	10.7383	0	0	0	3.4407	0	0	0	11.0261	7.3955	6.7141	6.3509	10.2855	9.6842	0	0	0	0	0	0	0	0	0	0	0	0	0	0	0	0	0	0	0	0	0	0	0	0	0	6.8142	0	0
0	0	6.3333	0	0	0	0	5.6899	9.1131	0	0	0	4.7212	0	0	0	11.404	7.7834	5.9012	7.4948	7.6425	9.4374	0	0	0	0	0	0	0	0	0	0	0	0	0	0	0	0	0	0	0	0	0	0	0	0	0	4.0704	0	0
0	0	0	0	0	0	0	9.2733	10.8483	0	0	0	0	0	0	0	12.0125	4.7016	0	0	10.0208	9.2348	0	0	0	0	0	0	0	0	0	0	0	0	0	0	0	7.3984	0	0	0	0	0	0	0	0	0	0	0	0
0	0	0	0	0	0	0	6.3943	0	0	0	0	0	0	0	0	10.8426	6.8013	0	0	10.66	10.3838	5.3903	0	0	0	0	0	0	0	0	0	0	0	0	0	0	7.2897	0	0	0	0	0	0	0	0	0	0	0	0
0	0	0	0	0	0	0	7.8792	8.3888	0	0	0	0	0	0	0	10.5148	4.8371	5.7721	0	8.7004	9.0278	0	0	0	0	0	0	0	0	0	0	0	0	0	0	0	5.9466	0	0	0	0	0	0	0	0	0	4.746	0	0
0	0	0	0	0	0	0	8.8561	10.7318	0	0	0	4.0257	0	0	0	11.0183	5.4055	0	0	10.8733	10.8327	0	0	0	0	0	0	0	0	0	0	0	0	7.5839	0	0	7.4368	0	0	0	0	0	0	0	0	0	0	0	0
[truncated: 26 more columns]
