# Supplementary material for: Geometry of the Gene Expression Space of Individual Cells
Source: PLoS Comput Biol. 2015 Jul 10;11(7):e1004224. doi: 10.1371/journal.pcbi.1004224 (PMC4498931; doi:10.1371/journal.pcbi.1004224)
Supplement: S2 Dataset — The cells analyzed here are a subset of the cells presented in S1 Dataset, chosen as described in S1D Text. (CSV) [file pcbi.1004224.s034.csv]

DLL4--092	FSCN1--051	CDKN1A--782	PHLDA1--810	CLDN1--357	MUC2--094	SPINK4--780	TFF3--625	SPDEF--942	PSAT1--278	CFC1_1-6--	UGT1A1--055	CLDN8--282	NODAL--136	TDGF1--496	PCGF6--882	ACTB--333	EPCAM--980	CDH1--895	CLDN7--772	AGR2--767	GAPDH--905	NAMPT--184	TCF7L2--053	CXCL2--975	MLLT10--021	LATS2--008	BIRC5 (Survivin)--353	MKI67--195	ECT2--168	TOP2A--137	STMN1--370	ANLN--612	EZH2--789	VEGFA--129	MET--845	AQP1--916	NOTCH1--187	HES1--948	LEFTY1--128	UGT2B17--486	CDCA7--242	RGMB--808	PTPRO--097	RNF43--304	KIF12--523	METTL3--158	AXIN2--344	CDK6--037	OLFM4--437
0	5.6691	8.8628	12.211	0	0	0	8.3936	0	0	0	0	4.9792	0	0	0	15.6026	10.1169	9.4838	9.3076	14.1568	13.0767	8.4299	11.1694	11.356	0	0	0	0	0	0	0	0	7.1888	7.2744	0	7.5666	9.0154	0	8.8861	10.8447	9.1873	6.5407	0	0	0	8.1701	0	0	10.3032
7.8885	10.1821	7.7955	8.6299	0	0	0	7.505	6.233	0	0	0	5.786	9.3607	0	0	14.3623	10.0032	10.2763	9.1387	14.7272	12.9879	9.3304	10.2836	8.0757	9.2488	0	0	0	0	0	0	9.0463	10.0852	9.3343	0	5.6728	7.9759	12.3269	11.5854	12.087	6.2709	0	5.9833	7.2754	0	7.7292	0	0	10.4859
0	0	6.2349	0	0	9.7143	0	0	0	0	0	0	2.536	8.5982	6.9942	0	15.1113	9.6116	7.3845	8.9386	13.7286	12.7431	9.4921	12.8033	13.2187	6.1515	6.9793	0	0	0	0	0	0	9.6301	0	0	0	9.3875	12.0611	10.7174	11.5931	8.9678	0	5.9606	7.8242	3.1479	0	0	9.5968	6.4842
0	0	8.3321	6.3629	0	0	6.6737	9.4154	7.4857	0	0	3.707	0	7.5693	9.0208	0	15.4761	10.1521	10.5169	8.6793	13.7414	13.4245	8.5495	11.9573	12.864	7.3767	0	8.7416	0	0	0	7.798	0	7.731	8.2317	0	0	0	8.8505	10.0015	11.6977	7.2287	0	0	7.7651	8.6806	8.4378	0	9.7793	8.3919
9.5196	0	5.3967	0	0	0	8.1032	10.3354	6.2553	0	0	7.3716	0	8.7359	4.8528	0	15.1917	10.3067	9.6751	9.5534	15.9698	13.4113	8.9558	11.3855	10.6376	0	0	0	0	0	0	0	0	6.5191	7.7238	0	9.0694	7.1586	12.4383	12.8202	14.6949	8.5092	10.1452	7.8074	7.8752	7.9005	0	9.906	9.8259	0
9.8377	0	0	0	0	0	0	9.4733	0	0	0	0	0	0	5.0411	0	12.9248	9.5029	10.0206	8.9351	14.5007	13.5277	7.7298	8.7495	7.2973	0	0	0	0	0	0	0	0	6.1268	4.9399	0	7.4855	0	11.3308	12.7504	13.9378	7.9987	8.1558	7.9605	9.4726	8.7288	7.7308	9.179	0	10.6134
10.7691	7.2099	6.4031	5.54	0	0	0	9.2763	0	0	0	0	1.7747	8.4207	2.085	0	13.6416	10.8764	10.0321	9.9297	13.8682	12.1749	9.7533	11.1264	8.6732	0	0	0	0	0	0	0	0	11.0203	9.0174	6.5462	8.2981	10.4657	11.6937	11.0011	12.8535	8.452	9.8709	7.1104	9.5769	6.5919	9.2107	0	9.9449	6.0925
10.1007	7.0488	7.1192	0	0	0	0	9.0253	6.8779	0	0	3.3986	0	7.3988	9.1252	3.7631	15.237	10.4193	9.5799	10.1173	16.1732	13.1725	7.6559	10.5871	8.4217	9.0183	0	0	0	0	0	0	0	7.4807	8.6219	6.3515	5.6508	0	13.3307	13.7656	14.0139	0	0	6.5086	10.038	6.3223	0	6.6457	7.7447	7.0595
9.4369	7.9074	6.2051	0	0	6.2464	6.7339	8.8778	7.0424	0	0	0	3.1433	8.4156	4.905	6.7651	14.8323	10.8672	11.2557	9.4697	15.1147	13.431	6.8293	10.755	12.0616	0	0	0	0	0	0	0	0	8.0736	8.0734	0	6.7607	8.1829	11.5495	12.8306	12.415	7.5521	6.7899	0	8.9349	8.1999	6.9078	9.1852	8.5058	9.2007
12.0902	7.7158	6.9461	0	0	0	0	9.092	7.0303	0	5.9715	0	4.8183	8.6804	3.2143	3.7387	14.412	10.5719	11.2299	10.5326	15.3576	13.6668	10.032	12.5446	11.7085	7.8992	0	0	0	0	0	0	0	0	8.8126	5.9386	0	10.0495	12.3792	12.2109	13.8423	6.9137	5.253	0	10.6544	8.0629	6.5491	10.0691	8.1628	7.7792
10.426	0	9.2054	0	0	0	0	8.1036	0	0	0	0	0	0	2.2803	0	14.063	9.0584	10.6099	9.044	14.2577	11.7159	8.3882	9.8831	12.249	7.4909	0	0	7.4626	0	0	7.0347	0	0	0	0	6.9474	9.1907	12.5494	10.3805	8.788	6.3413	6.6567	0	0	0	7.9305	0	6.015	9.5692
9.3259	0	6.5654	0	0	11.3824	7.9703	10.9079	5.6391	0	0	6.087	0	7.0407	0	0	14.9253	10.1187	10.2212	9.9676	14.4089	13.4353	10.4686	10.0797	13.6332	9.4382	7.4968	0	0	6.0745	0	0	0	0	8.0646	0	0	9.2819	10.5459	11.084	10.3652	0	10.1687	6.3758	0	0	8.0709	8.7343	8.5927	7.1746
0	0	0	0	0	0	0	0	6.8267	0	0	0	0	0	0	3.9801	13.4713	10.0797	8.9978	9.0809	14.6876	13.8775	6.5987	0	0	0	0	0	0	0	0	7.7388	0	0	0	0	5.6612	0	8.903	10.9182	12.5636	9.125	7.8118	0	6.5782	0	8.251	8.21	0	12.4469
0	0	0	0	0	0	0	0	0	0	0	0	0	0	0	2.5755	11.1567	8.8584	9.4921	7.4607	13.9327	11.7848	7.2964	0	0	0	0	0	0	6.384	0	9.5269	0	0	0	0	5.2052	0	8.4556	11.3105	9.7983	8.9149	7.9674	5.4286	0	5.1908	8.1777	0	0	10.5548
0	0	4.2897	0	0	0	0	0	7.221	0	5.5837	0	0	8.7243	2.0107	0	13.8672	9.3125	9.0369	8.914	13.147	12.7709	10.0677	8.7703	8.1588	0	0	0	0	0	0	7.9398	0	8.0599	0	0	0	7.9562	10.4824	10.4347	9.4995	6.6745	7.7154	0	9.1325	0	8.0199	0.66061	0	0
6.0469	0	3.4708	0	0	0	0	0	0	0	0	0	0	0	0	0	11.054	6.3645	7.0952	6.6484	12.5271	10.5	7.2132	0	8.8957	0	0	0	0	0	0	0	0	0	0	0	5.177	0	0	7.274	9.0095	0	0	0	7.6159	0	9.1022	0	0	0
9.5407	0	8.3073	8.5088	0	9.4821	0	8.4416	6.5971	0	0	0	0	7.057	8.1325	0	14.5165	11.3533	11.2382	9.73	15.0006	13.2628	9.6057	8.9763	9.5663	0	7.5825	8.7723	8.0165	5.2921	7.3298	10.5869	0	7.7434	0	0	5.5611	8.685	12.6224	12.1663	12.3325	8.8705	9.9319	0	7.863	0	9.2591	9.7632	9.099	14.0002
6.2051	7.0529	6.0067	5.7144	0	0	0	8.3139	5.8447	0	0	0	2.7913	0	7.1668	4.0031	15.427	10.2679	10.9791	10.1111	14.8873	13.4886	8.808	11.1149	11.0269	0	0	10.327	9.8188	7.2487	7.3362	10.946	0	6.3906	4.9179	0	7.2435	10.2408	7.8217	11.4508	10.8168	10.354	8.5188	8.8577	9.6261	5.7355	9.0578	7.9473	9.0749	14.4873
0	0	7.7522	10.8194	0	0	0	10.1835	6.0783	0	0	1.2291	2.6487	5.0441	3.4281	0	14.5109	10.5179	10.8982	9.2461	15.0951	13.0744	10.4954	10.1368	12.8121	8.6743	7.1577	9.7254	8.7359	6.3709	7.5313	9.2758	0	7.4245	7.935	0	6.744	8.3022	12.292	10.9396	12.2278	0	7.2573	6.234	7.1183	0	0	7.0743	8.6156	12.5262
0	0	6.7613	10.5194	7.1503	0	0	7.9535	6.1536	0	0	0	0	0	0	0	14.413	9.1725	8.7159	9.4767	13.3174	12.3464	7.6067	9.1774	11.4517	0	0	0	0	0	0	0	0	0	0	5.9554	6.6491	0	8.191	9.376	10.7466	7.079	0	0	0	5.0955	0	0	0	9.8556
0	0	8.7529	13.2147	9.8524	0	8.1552	11.4506	6.8719	0	0	0	1.174	7.747	8.1225	0	16.2916	11.6029	10.3577	11.2978	15.4584	14.1299	10.2654	11.5684	10.1304	0	7.0058	0	0	0	0	8.2747	0	0	7.7922	0	8.5262	8.782	8.1638	10.1207	12.6122	10.4358	7.1579	6.8608	8.2322	6.4112	7.1068	0	0	13.8098
0	0	3.1619	0	7.061	0	0	8.3793	0	0	0	0	1.1321	0	1.0507	1.3519	13.1855	10.1505	10.6856	9.2732	14.8398	13.1686	7.2306	10.5923	7.0394	0	0	0	0	5.6702	0	0	0	0	0	0	6.0681	6.9427	7.2995	12.0874	12.5997	7.2414	1.1311	0	0	7.9444	0	7.0467	0	8.6064
0	0	7.9234	13.0789	0	11.1588	7.8011	11.0036	0	0	0	0	1.8773	4.5865	1.8956	0	15.5367	10.3627	11.2599	8.9975	14.857	13.5858	10.0368	10.9267	11.5141	8.5968	0	7.8944	0	0	0	7.6466	10.2211	7.2538	9.0206	6.5247	7.0625	9.2602	8.3883	10.4824	12.3019	8.161	8.2761	5.4782	0	4.7035	7.8503	7.2469	8.6867	14.0181
0	0	6.897	0	0	0	6.6932	6.896	0	0	0	0	3.4228	0	0	0	13.7367	9.0966	9.2433	7.9966	14.0952	12.8421	8.157	0	0	7.4203	0	0	0	0	0	7.5857	0	0	0	0	0	9.8539	8.8154	10.8087	11.943	8.6168	6.7853	5.6404	0	6.2148	7.6477	6.1678	8.5581	11.7155
6.977	8.7652	7.2065	11.7537	8.9827	0	7.7367	8.3935	6.5572	0	6.796	7.2951	5.0442	1.1941	9.0914	0	14.3142	9.5987	8.9988	9.539	13.7403	12.6475	9.172	12.3716	11.6561	7.7175	7.5783	0	0	6.1196	0	0	0	0	7.1205	0	7.524	0	10.059	8.7498	11.9462	0	6.771	0	7.6668	7.2538	7.4197	6.8137	0	0
7.7787	0	6.617	7.667	0	0	0	7.2027	7.4604	0	0	6.1891	5.2343	0	9.1562	0	15.3503	9.4755	10.1402	9.2918	13.2855	13.1437	9.4154	12.6263	11.1893	8.9696	0	0	0	6.5554	0	0	0	8.354	0	0	5.0884	3.9237	11.1906	7.6766	11.3764	0	6.7776	0	8.0675	6.7387	0	7.5715	8.5465	8.4878
0	0	0	0	0	7.7735	0	6.6737	5.4092	0	0	0	0.22369	8.4513	7.8528	0	12.1887	8.9069	6.2201	7.4107	11.6906	10.8288	5.7435	8.4608	6.7668	7.9082	0	0	0	0	0	0	0	0	7.031	0	5.4683	8.9278	9.1504	1.5348	8.3288	0	6.4229	0	0	6.4252	0	7.9132	7.4958	0
0	0	8.587	6.8258	0	9.0173	0	9.8605	0	0	0	1.2832	0	7.8714	0	0	16.0221	10.6138	10.054	10.1573	15.2698	13.5403	8.5771	12.9162	10.1395	7.8073	8.5727	0	0	0	0	0	8.872	4.7046	0	5.7524	8.3202	10.0865	8.2375	10.2755	12.4861	0	7.1972	5.4463	8.1707	5.2165	0	8.2063	7.7763	0
0	0	9.0136	0	0	9.8752	9.3621	10.6688	6.5845	0	0	0	0	9.7661	8.1184	0.1257	15.835	11.0529	11.5123	10.2201	14.9394	13.5499	11.0944	12.2792	12.4097	9.0103	0	0	0	0	0	0	0	0	0	0	7.4142	10.0921	0	12.0708	12.9289	0	6.3802	0	7.3284	0	0	0	0	10.4568
7.249	0	5.1478	0	0	0	0	9.0673	6.8335	0	7.4509	4.5832	1.3818	0	1.425	0	14.4039	9.0901	8.7255	9.4184	13.7965	13.046	9.2298	10.4524	0	7.5053	7.2141	0	0	0	0	0	0	0	9.0418	5.944	0	8.9006	12.5608	12.1554	12.6094	0	7.9004	0	6.819	6.356	7.8801	0	8.258	0
0	0	0	0	0	9.1111	6.1643	7.1781	8.4852	0	0	6.7118	6.2667	0	8.7205	0	14.4349	10.3215	11.0189	8.5968	15.2103	13.4675	7.3302	10.4488	0	0	6.7692	0	0	0	0	0	0	0	9.2225	0	7.4483	9.1126	12.1899	12.8085	12.8025	0	0	6.0702	6.879	7.5043	8.9714	7.2396	7.8202	0
0	0	0	0	0	0	0	7.7293	6.3897	0	6.0433	4.3091	4.0941	6.8925	8.39	3.4325	13.0847	10.1439	9.4658	9.8871	14.5341	13.4964	5.5045	11.8277	7.2723	7.5269	0	0	0	0	0	0	0	6.5985	7.0589	6.1117	5.4219	9.2573	12.0444	12.5526	13.7829	6.9345	8.4013	5.6421	8.3938	4.2291	9.5576	7.9362	7.7361	0
0	0	1.6608	0	0	8.4649	6.838	8.5505	0	0	0	4.0707	6.0439	0	0	0	14.3362	11.3219	8.5898	11.0542	15.0706	13.4361	8.4866	9.8155	5.4657	8.7993	0	0	0	6.2385	0	0	0	3.3651	7.3461	7.2582	4.8439	8.1065	13.0347	13.8873	13.6828	0	8.2379	0	8.9124	7.0198	0	10.4689	7.8209	9.8958
0	0	0	0	0	9.0041	6.4586	0	7.5391	0	0	0	8.1018	0	9.1265	0	13.9629	10.7903	11.1128	9.8455	14.3342	13.0517	7.7503	11.2089	0	8.6923	0	0	0	6.0622	0	0	0	0	0	5.6831	5.695	7.6801	10.3124	11.7285	12.6467	0	9.1091	7.2997	8.8148	0	0	8.7463	8.0209	0
5.9317	0	5.17	0	0	0	6.3061	8.8011	0	0	0	8.1994	0	0	2.8272	4.9138	14.089	9.8828	10.5699	8.9561	14.7433	13.5758	8.5542	11.1917	9.4255	7.3049	0	0	0	0	0	0	0	0	7.7305	0	7.9787	8.369	12.5475	12.9854	12.6944	0	8.7907	0	7.1447	0	0	8.6085	7.2197	0
7.0452	0	5.5058	0	0	0	7.4215	6.4743	5.3897	0	0	3.6218	5.7628	0	2.7641	4.6014	14.7574	10.2154	9.5193	9.3066	13.4893	12.9721	9.4753	11.6436	8.8582	9.6845	0	0	0	0	0	0	0	0	7.1723	0	5.8227	9.8512	11.4795	9.2457	12.0093	0	8.6436	0	8.5425	5.502	8.1312	6.7893	0	0
8.1318	7.4758	5.0962	0	0	0	0	0	5.6623	0	0	8.074	6.0406	3.2899	0.30258	0	12.995	10.1024	10.5917	7.4946	14.3533	13.2502	9.4605	11.0394	12.058	0	0	0	0	0	0	0	7.5577	7.2778	0	0	4.5256	8.09	11.5376	11.8623	12.3544	9.024	7.4349	7.5677	9.1604	8.7703	7.6655	0	7.2189	6.9441
7.944	0	6.2553	6.7144	0	0	6.3155	0	5.7707	0	0	1.2547	5.7516	4.796	1.6556	0	13.4791	9.9675	9.5531	9.2404	13.5486	12.924	8.6174	10.5124	5.8774	8.3235	0	0	0	0	0	0	0	9.1894	0	6.1889	6.7235	8.5486	0	10.1741	12.6411	7.3853	0	0	9.8409	9.5711	8.2545	9.6159	8.5743	8.1321
0	0	8.2625	0	0	0	0	0	6.4498	0	0	2.5551	5.029	8.5796	5.268	0	14.7432	11.1053	10.6342	10.7721	14.7058	13.7031	10.1204	12.3674	10.6954	0	0	0	0	0	0	0	0	0	0	0	8.2812	8.96	11.6911	11.6967	11.4525	8.9578	8.4866	0	9.2886	8.7925	7.5761	9.3568	7.0042	6.9485
0	0	5.8212	6.9856	0	0	7.9429	9.198	6.2779	0	7.8972	8.1221	5.8511	3.4915	8.6174	0	14.7532	10.7912	11.0451	9.131	14.724	13.8428	8.8993	10.3989	12.0101	0	0	0	0	0	0	0	0	0	0	0	6.4622	0	9.0104	12.5694	12.9379	6.605	0	0	9.0234	7.2857	0	9.1119	7.5078	7.369
0	0	4.4025	0	0	0	0	0	5.948	0	0	7.6044	4.3075	0	7.9841	0	13.2595	9.3815	7.3267	9.2342	14.7554	12.3117	0	9.568	6.0335	0	0	0	0	0	0	0	0	0	0	0	5.4626	0	10.8888	11.7844	11.5527	7.0562	1.85	6.3601	7.7146	0	0	7.5215	0	0
0	0	7.5943	0	0	9.3315	8.2143	9.0583	7.8324	0	0	0	4.4486	0	4.2434	0	15.3267	9.1795	9.8526	9.1398	14.8253	13.4671	9.3787	10.9921	13.2244	0	0	0	0	0	0	0	0	0	4.7513	0	7.4148	9.2582	12.8502	11.0022	12.3613	7.116	6.3662	0	7.3834	0	7.5095	6.3619	7.4981	0
0	0	9.4355	11.7355	8.3443	12.0862	0	7.6898	7.2662	0	0	7.2158	5.8576	7.6494	9.0045	5.1304	16.178	10.6526	10.3186	9.05	13.3024	12.3362	9.6909	11.6796	7.2284	0	0	0	0	6.9882	0	7.1341	8.4455	0	0	0	8.2363	10.1397	0	10.5884	11.8914	9.3057	8.8638	5.9203	0	6.7673	0	7.6846	0	13.0818
0	7.2453	7.345	10.4354	0	0	0	0	0	0	0	0	0	2.7772	3.6187	3.5322	15.2514	8.8925	9.4994	9.1299	13.6072	12.3137	9.411	10.2098	12.0124	0	0	8.4796	0	0	0	0	0	0	0	0	8.6919	8.0194	8.3037	12.1735	12.4242	9.3574	9.6723	8.8291	8.441	0	8.6265	9.2227	9.9457	14.9615
0	7.1064	8.0423	14.1825	9.2306	0	0	0	0	0	2.5547	0	1.618	5.4893	4.5205	0	15.6094	9.8435	10.7016	7.9279	14.4217	12.7114	7.4727	11.2291	10.3408	0	0	0	0	0	0	6.7364	0	0	9.6895	0	6.8272	10.1196	0	9.5329	9.8642	8.1802	7.7401	6.35	6.0336	6.5591	0	0	0	11.7249
0	0	7.7567	8.6805	7.8527	0	0	0	0	0	0	0	4.2767	0	0	0	14.2528	9.089	10.9648	7.2893	12.2455	11.5201	8.7202	10.9724	12.9876	0	0	0	0	6.2126	0	0	0	0	7.6698	0	8.2513	8.7427	8.1135	0	11.0428	9.5297	7.193	5.5421	0	8.0675	0	0	10.1069	0
6.1964	0	8.7628	12.2176	2.074	8.3726	7.5082	9.6083	7.2543	0	0	7.9744	4.2975	4.0263	7.0157	0	15.4755	10.691	9.678	8.3909	14.6767	13.3721	9.2121	12.3988	12.3395	7.1655	8.1334	0	0	0	0	0	0	1.6555	8.0058	0	7.7757	7.6887	10.7962	11.3483	13.0163	0	7.1478	0	8.4141	0	0	0	9.0443	0
0	0	8.5524	12.2271	8.0593	0	0	0	0	0	0	0	2	0	4.6264	0	14.3974	10.0966	10.6344	11.518	13.0642	12.981	8.7227	11.5282	8.2177	0	7.795	0	0	0	0	8.8364	0	5.7516	7.7314	0	7.0907	9.2017	10.3022	9.8304	12.1198	0	6.2578	0	0	0	0	0	6.3952	0
0	0	10.7018	14.1271	7.6238	0	0	9.5188	0	0	0	0	0	0	4.1687	4.695	16.291	11.5881	11.0187	10.2916	15.0311	14.2229	9.2862	12.7626	6.4073	0	7.1188	0	0	0	0	6.7597	0	8.1614	10.0369	6.1332	7.9641	7.6042	10.8972	8.4572	12.6021	0	0	8.5443	0	7.0142	0	9.4831	7.9042	13.2596
3.2072	0	5.392	9.7219	0	0	0	8.2343	0	0	0	0	0.82888	0	3.3899	3.0012	14.6473	9.1505	9.1928	8.6152	14.1331	13.5664	8.7104	11.5693	11.336	8.3935	0	0	0	0	0	0	8.1479	8.2141	6.8529	0	6.9784	0	9.1123	7.9711	10.5908	8.291	6.0695	0	0	5.9711	0	9.0542	9.6012	13.7518
0	0	7.2041	11.8504	0	0	0	9.1651	0	0	0	0	4.873	2.6247	0	3.468	14.9099	10.2503	10.7004	8.2724	13.8262	13.1254	9.7743	10.8678	11.4073	0	0	0	0	0	0	0	8.9772	8.2289	7.7096	0	6.904	7.8879	8.3744	10.5914	12.0038	8.5699	8.6572	9.1138	9.3127	6.6057	0	8.7136	8.9643	14.2144
0	0	6.7381	11.0277	0	0	0	7.9735	0	0	0	5.6932	0	2.3017	6.6799	5.5922	14.4087	10.3158	10.8894	8.2844	12.5142	12.9308	9.0231	11.5748	11.8225	7.19	0	0	0	5.6225	0	0	0	0	0	6.6696	5.2578	0	0	7.7017	11.0379	7.3463	0	0	0	0	7.4944	6.5146	9.1166	9.7702
6.9829	0	9.4276	12.7305	0	0	0	0	6.7639	0	0	0.85827	2.4416	0	3.5156	0	15.1989	10.5813	10.5349	9.9069	14.7375	12.7957	9.5446	11.979	10.5413	0	0	0	0	7.2267	0	0	0	7.3845	0	0	6.2389	8.5902	0	11.1579	11.1392	0	0	0	7.7491	6.3436	7.2861	7.3262	0	8.8988
0	0	9.1966	10.2166	7.0709	0	0	8.9212	0	0	0	0	5.1728	7.5664	7.6838	0	15.6395	9.662	10.342	8.5363	13.0619	12.036	7.6968	10.7127	13.3225	7.5054	6.3968	0	0	0	0	0	7.198	0	0	0	0	0	0	9.5833	8.6469	0	0	5.5667	6.3888	5.2267	0	7.2064	0	7.052
0	0	3.8238	9.0504	0	9.122	4.0993	8.0278	5.2582	0	7.724	9.1772	7.0243	9.3766	8.5436	0	10.642	9.5206	7.6553	7.3695	12.4185	11.3332	0	10.364	6.824	0	0	0	0	0	0	0	0	0	8.2177	0	7.1455	8.6865	10.712	9.7028	9.4784	9.4792	9.919	7.6763	7.6367	8.2932	6.8168	8.0278	8.7379	8.0947
0	0	0	0	0	0	0	0	0	0	6.5076	7.1999	6.057	8.8161	9.2603	0	12.6376	8.9936	6.9813	0	13.6162	11.7856	5.4974	10.2693	10.3721	0	0	0	0	0	0	8.3497	0	0	0	0	5.8471	8.3308	10.6165	9.0466	9.1969	7.7146	10.482	8.0566	7.91	5.1451	9.2574	7.8117	6.9196	9.4456
0	7.8033	5.3033	9.7065	0	0	0	9.2637	6.0863	0	8.3319	7.7217	7.2987	9.5002	8.8301	0	13.0983	9.676	9.2892	8.0987	14.3922	12.5693	6.2417	8.4371	10.8361	0	0	0	6.152	0	0	10.2157	0	7.8215	0	0	0	0	9.6782	9.4788	10.4405	8.6934	8.695	7.7483	7.7524	5.7094	10.2712	7.5804	7.5398	0
6.1698	8.1665	2.2402	2.7185	0	0	0	8.2665	0	0	0	0	0	8.5288	7.6157	0	11.0605	7.963	4.5431	6.085	11.1067	10.66	6.2319	8.6946	6.1818	0	0	0	0	0	0	0	0	0	0	0	5.7093	8.06	10.757	13.1992	9.6748	9.3348	10.7314	10.4258	9.8073	10.2707	9.0985	7.7261	8.4679	0
0	7.5764	7.5459	9.9773	0	0	7.5163	9.412	0	0	0	7.6114	0	4.4932	7.9798	0	11.4859	7.8906	6.5534	6.2494	11.5705	11.1152	7.3487	9.0516	6.7048	0	0	0	0	0	0	8.796	0	8.1641	0	0	6.203	9.8358	10.4106	10.1535	8.7542	8.9531	10.0627	9.0143	0	8.2091	9.6376	4.2407	8.4697	0
10.4385	10.227	7.0417	8.3734	0	0	6.628	9.8449	5.908	0	0	0	0	0	3.8645	0	13.9381	9.9477	8.7036	9.1018	13.2027	12.8591	10.5591	10.3734	13.6886	8.4693	0	8.7897	0	0	0	9.0809	8.8326	7.2761	0	0	6.7689	10.3116	10.7985	11.582	9.4516	11.3402	11.7596	10.4148	9.9451	9.4925	8.6649	8.0865	9.4382	0
6.987	8.5795	3.5081	6.9984	0	9.2092	5.5352	10.5175	0	0	0	6.2806	2.2116	0	0	0	12.3646	8.5378	0	9.2512	12.8274	11.6369	7.0013	0	11.1103	0	0	0	0	0	0	8.7664	0	7.7617	9.1199	0	6.1655	9.1096	12.8622	10.8272	10.5525	6.2766	10.0046	9.2199	9.2678	6.5267	9.0566	8.2814	7.4247	0
9.6962	0	4.5395	10.3319	0	0	8.6093	10.0461	0	0	0	7.4874	4.8343	0	5.6137	0	12.1755	9.82	8.5544	0	12.331	12.3505	4.832	8.945	10.3791	0	0	0	0	0	0	0	0	6.8322	7.4429	6.456	7.9796	9.4792	12.4422	12.9551	10.5103	10.3505	12.8141	10.0064	10.7746	10.551	9.4649	8.8658	10.2315	7.4385
9.6938	0	0	12.5964	0	0	0	10.3017	0	0	1.6842	0	0	0	8.6941	0	12.3487	8.0816	8.8842	0	12.8674	11.6071	4.8375	9.8649	11.4204	0	0	0	0	0	0	9.6998	0	0	0	0	7.7733	10.7293	11.6686	12.3312	12.03	10.7509	12.1396	9.6117	9.8362	9.5311	0	9.8213	7.6989	0
9.8028	7.1022	6.6593	9.0163	0	0	0	9.7558	0	0	0	0	0	8.2916	1.9657	4.5007	14.1592	7.8019	4.3531	8.6802	12.3069	12.0893	9.3706	10.3161	13.0984	0	0	0	0	6.7091	0	8.4241	0	9.0035	8.271	0	0	8.5811	11.7978	8.3396	9.2063	6.1825	8.478	0	0	9.5487	9.3821	7.961	0	8.2623
9.1287	0	7.048	10.0412	0	0	0	9.5946	0	6.8422	4.1743	6.6729	3.8327	0	8.5595	4.2403	13.1528	8.5651	4.7317	8.6938	12.9371	12.0626	6.8967	10.2922	8.5446	6.7624	0	0	0	0	0	9.4147	0	0	0	0	5.8564	7.7049	12.0122	11.1435	8.4669	8.81	8.3385	5.9956	8.8494	6.8752	9.3086	9.3043	9.4932	9.1731
8.0702	7.3072	7.242	8.5876	0	0	0	7.9763	0	0	0	1.0737	0	0.3471	6.528	0	12.9248	8.3309	7.5774	0	12.5766	11.5383	7.7076	8.6315	11.6615	6.593	0	0	0	0	0	0	0	0	7.7875	0	6.6458	5.5643	8.1573	10.3129	6.5152	8.9643	10.0279	7.4462	0	7.5496	7.104	7.5215	8.6842	11.0169
0	0	0	0	0	0	0	7.058	0	0	0	0	0.73642	0	2.9773	0	9.3515	7.0418	0	7.7466	10.3948	10.4061	6.4452	8.5208	10.58	0	0	0	0	0	0	0	0	0	0	0	0	0	12.4292	9.7726	7.4206	5.9247	0	7.8418	0	9.7322	8.8269	7.3715	0	9.0313
0	7.5859	0	0	0	0	0	8.5716	0	0	0	0	5.6312	1.4706	3.4542	0	15.7079	8.0169	0	7.4183	13.1125	10.4911	6.2862	8.5319	14.1983	0	0	9.1128	0	0	0	0	0	0	8.3766	0	0	0	10.1398	10.4081	9.1188	10.054	9.9205	8.374	7.4851	0	0	8.8722	0	8.8087
0	0	7.2329	0	0	0	0	0	5.382	0	0	0	0	5.3591	7.8915	1.2629	15.1985	6.7082	5.8245	8.4732	12.9222	12.3091	7.8169	11.6347	5.1699	9.1675	0	0	0	8.3763	9.4455	11.6543	9.6662	4.6192	0	0	5.4535	7.7222	0	9.1446	9.8114	7.1057	8.0291	8.5996	9.0055	8.2154	0	9.1011	9.0132	10.5977
0	0	0	0	0	0	6.6993	9.1525	0	0	0	0	0	0	0	0	12.8783	8.5618	8.3557	9.1502	13.4191	13.4937	7.3773	8.6355	0	0	0	8.5803	0	0	4.6435	9.9993	9.4701	0	0	0	7.0759	9.9631	11.7031	8.4367	9.5805	10.4312	6.9051	9.3138	9.6621	6.6832	8.2962	0	8.51	7.3398
0	0	8.4049	5.9953	8.7129	0	0	7.9019	0	0	0	8.1048	4.0148	7.1272	7.8318	0	14.7006	10.2192	9.3449	9.5412	13.8391	12.7677	6.9263	11.4958	9.1349	0	0	0	0	0	0	9.2985	0	7.4973	0	0	0	7.4287	10.7612	11.3973	1.2578	0	5.5628	7.5666	7.1173	7.8505	8.3809	0	8.7703	10.5539
7.5578	0	6.3279	6.2422	7.7169	0	0	9.0721	0	0	0	0	4.1559	9.5451	6.1843	0	14.3556	9.9073	8.2299	9.0021	14.6842	13.4444	7.236	10.993	10.2051	6.7873	0	0	0	0	0	9.3941	0	7.0819	0	0	0	9.3166	12.9731	12.126	11.0675	10.1697	10.7264	8.5478	7.7569	8.4544	0	9.4416	0	11.6933
6.971	0	4.6948	9.3875	0	0	0	11.222	0	0	0	7.5077	1.5995	0	0	0	12.6311	9.6214	10.2181	8.4943	12.8646	12.7488	5.0691	10.4817	0	0	0	0	0	0	0	9.5707	0	8.3436	0	0	6.2991	8.147	11.2452	12.6322	10.3642	0	10.2945	10.9034	0	6.365	0	9.0872	7.84	13.0766
7.4544	0	7.3703	0	10.3836	0	0	8.8468	0	0	1.5794	0	0.46521	0	7.8371	0	13.3203	10.0289	9.5227	7.7953	13.0845	12.325	7.7521	11.3074	0	7.3388	0	0	0	0	0	10.756	0	7.5367	7.8594	0	0	0	11.773	13.1522	11.9434	0	8.2333	0	0	4.2102	0	9.4104	8.193	10.4924
7.5282	0	8.6975	9.1376	0	0	6.1451	13.6394	5.7463	7.1945	0	0	4.1094	8.1745	6.624	0	15.2288	10.3979	10.6006	8.4341	14.8469	13.4546	6.2	10.9721	8.8953	8.1906	0	0	0	0	0	10.072	0	7.0276	7.521	0	5.2966	0	0	10.8085	10.9291	0	8.1261	9.3781	0	6.4341	0	6.7736	9.7351	9.4095
5.9012	0	8.1599	8.9518	8.0723	12.1832	9.7143	13.7306	6.0004	0	0	6.0735	4.064	8.2962	4.3262	0	14.2236	10.1308	10.7543	8.7306	14.0301	13.3337	8.776	12.7734	10.134	0	7.2073	0	0	0	0	9.3188	0	0	0	0	0	5.3566	0	9.3269	10.663	0	8.1969	5.5773	8.8793	0	0	7.1334	9.2143	11.7204
6.8354	7.3319	6.6959	9.129	0	0	8.2358	10.2828	0	0	0	0	0	8.427	2.7983	3.987	13.5593	10.5856	9.2026	8.8502	14.0841	12.6844	8.6402	11.0287	0	7.6343	0	0	0	5.9684	0	9.282	0	0	0	0	8.3791	6.1931	13.431	12.9421	13.3005	10.5198	10.3081	10.404	10.2583	8.993	9.6882	10.0274	10.0345	6.795
9.6952	0	5.6166	9.4096	0	0	0	11.1381	0	0	0	0	0	7.3254	4.4685	0	12.4287	9.4608	8.6111	8.6425	13.3571	12.6702	7.5857	11.9065	12.2633	7.8297	0	0	0	6.4635	0	10.0177	0	0	9.3251	0	7.5181	0	13.4436	11.4892	10.6391	10.2281	12.4098	6.8488	10.5359	8.7484	7.7873	7.588	9.4728	12.8497
6.4048	0	4.1934	8.1845	0	0	0	8.0314	0	0	0	0	0	0	0	3.5897	12.2221	9.3868	8.4538	8.6909	15.3089	12.8484	7.6565	9.7324	0	6.9978	0	0	0	0	0	9.7721	0	7.6253	8.0767	6.3349	6.3134	7.7307	12.0065	12.6148	12.8181	10.4736	12.1919	10.0519	9.3622	9.2941	10.1201	10.9223	10.5653	13.6277
6.7849	0	6.4718	6.2024	0	0	0	11.1503	0	0	0	7.1107	3.6942	7.696	6.1751	4.0663	13.4501	10.401	9.832	8.539	14.6283	13.2007	7.3918	11.0177	9.6179	6.5164	7.2275	8.6189	0	7.845	0	10.1542	0	6.4388	9.7304	0	7.4015	10.139	12.4202	13.6509	12.8979	11.0599	11.2905	10.6586	8.9681	10.3504	7.5282	10.2695	10.6977	13.691
6.2561	0	3.4572	9.4205	0	0	0	9.558	0	0	0	6.1941	4.7721	7.8195	4.0144	3.193	11.7349	9.0766	6.1519	6.0373	13.9706	12.6191	5.8783	10.2661	0	0	0	0	0	0	0	0	0	0	8.6392	0	0	9.8872	11.4481	11.5642	10.2749	9.9289	10.3282	9.0548	7.4248	7.2322	8.1264	7.2287	9.269	11.3657
0	0	3.0164	0	0	8.2829	8.1234	11.5021	5.1741	0	0	7.001	2.9666	7.4274	7.3524	0	12.1896	10.2652	8.1208	9.3382	14.7678	14.0188	7.5311	11.7902	11.6757	9.1479	0	0	0	0	0	12.0773	0	5.9546	5.2923	0	8.6233	7.5216	11.8598	13.405	12.4701	10.9977	12.4703	11.8744	11.0169	8.1259	7.6759	10.8829	11.1467	11.3136
0	7.2869	4.1181	10.989	7.2213	0	6.7292	7.7218	0	0	0	0.7518	3.5549	0	8.0559	0	15.4044	9.5511	9.441	9.0729	12.7904	12.6807	8.993	12.6598	8.4514	8.4282	6.6332	0	0	0	0	8.7161	0	0	7.0469	2.4615	8.7689	7.7624	0	12.4226	11.5642	10.7728	10.0343	10.3221	8.5619	7.1665	0	7.3695	10.1915	14.115
10.0769	0	6.9534	0	0	0	0	0	0	0	7.1055	0	2.3885	0	3.4325	0	13.1476	9.1212	9.2757	6.663	14.2583	13.1022	10.105	11.3054	10.8373	8.1949	7.6591	0	0	0	0	0	0	0	0	0	8.2205	10.2334	11.8007	13.0421	11.402	10.0379	10.2308	9.7438	10.3237	0	7.9515	9.5066	9.2192	12.0486
5.7159	0	3.4135	0	0	8.5869	0	11.6291	6.5007	0	0	0	5.434	0	8.326	3.7856	13.776	9.3078	8.2324	8.9504	14.5805	13.5049	9.0532	12.0163	10.3478	1.9947	0	0	0	6.5087	0	7.6871	0	0	7.3906	0	5.071	8.6822	0	11.4168	11.8643	10.5642	10.5706	8.6621	8.9888	10.053	9.3205	11.069	5.5466	11.4836
7.1556	0	0	9.375	0	0	0	6.6037	0	0	0	1.6146	2.8669	0	7.1709	4.733	11.3915	10.5357	9.5053	9.2904	11.7393	11.7461	7.9401	10.2215	0	7.6352	0	0	0	0	0	0	0	0	9.0239	0	7.7473	9.7032	8.4573	10.9299	10.8595	9.3921	9.1813	7.1405	10.5634	9.4049	9.2016	9.2023	7.3012	0
0	0	4.4431	0	0	8.0408	0	8.892	0	0	0	1.4936	2.3743	0	7.715	0	11.6871	10.1705	9.7421	8.6287	14.4199	13.5785	6.6803	9.4885	6.616	6.8614	0	0	0	6.1298	0	7.7602	0	0	0	0	7.2646	9.3213	11.2765	11.0777	11.885	11.4779	10.4917	10.1302	9.2662	7.7246	8.5434	10.477	9.1187	13.4483
6.8795	0	0	5.2241	0	0	0	10.5436	7.2941	0	7.4144	0	0	0	8.2282	0	12.9134	11.0278	10.5299	9.604	14.6015	12.9171	6.8598	8.8838	0	0	0	0	0	0	0	8.9801	0	0	0	0	9.313	9.21	10.4714	12.3051	11.3002	11.1384	11.9295	9.2142	10.4337	8.6772	7.9149	9.4796	9.3118	14.2839
0	0	4.4538	7.5665	0	0	6.3759	8.0502	0	0	0	4.8865	5.0305	0	1.2973	0	13.7672	9.1219	9.8801	7.746	13.6971	12.9537	7.542	10.474	9.2849	7.2928	0	0	0	0	0	7.7323	0	0	0	0	6.0192	8.7628	8.0853	10.5232	10.9487	9.2485	9.1361	7.4298	8.5443	6.8629	7.8177	9.4885	8.4577	13.5274
5.1431	0	7.1202	0	0	0	0	9.1839	0	6.7227	0	0	0	0	2.4481	0	12.4923	9.5244	9.2076	9.3281	13.1506	13.1087	6.7511	10.0446	8.2091	0	0	0	0	0	0	0	0	0	0	0	6.9058	0	12.1815	11.2378	12.6644	9.3557	10.616	8.9221	9.8399	9.011	8.8474	8.2544	7.078	11.3753
7.3228	0	0	0	0	0	5.7472	11.2435	0	0	0	7.1859	0	4.5467	0	0	13.9559	10.0999	9.9428	8.8726	14.1898	13.6555	6.0169	11.9534	0	6.6017	0	0	0	0	0	9.8652	0	0	0	0	6.9856	0	12.4492	11.9248	12.4476	11.6904	11.3427	10.0218	10.4966	8.1626	10.4601	8.9685	10.2047	13.9036
0	0	0	0	0	0	0	10.6473	0	0	0	5.8523	3.1622	3.8058	2.424	0	12.6012	9.7578	9.7109	8.4478	14.132	12.8295	5.0618	11.0953	8.0108	0	0	0	0	0	0	8.9087	0	0	8.092	0	8.3065	8.812	10.9821	12.0055	11.3074	10.2704	12.2044	9.1924	8.4862	8.5119	10.134	9.4291	10.0594	12.7056
0	0	7.8578	0	0	0	0	9.8805	0	0	0	0	6.1975	2.9411	1.9203	5.3158	14.8643	9.5393	10.0623	9.5779	13.3052	13.0679	9.2601	11.5399	11.2419	0	0	0	0	6.1778	0	8.1354	9.2678	0	8.0289	6.2179	8.7172	10.5345	9.612	11.5182	11.6836	11.6287	10.5534	9.987	10.2461	7.3716	8.6078	11.2968	10.1908	13.2293
8.4327	8.3937	0	8.0701	0	0	9.1139	11.6494	0	0	0	0	4.2081	7.3575	3.0229	5.579	13.0995	8.4236	9.4345	8.5794	14.0215	13.3177	7.783	8.7982	10.4993	0	0	7.7951	0	7.6291	0	0	0	0	0	0	8.4318	9.1932	13.5641	10.0076	10.3818	10.1295	11.1779	9.0668	7.2342	6.3888	8.9559	9.4584	10.2551	14.3042
7.3986	0	4.1358	9.6951	0	8.8883	7.6576	9.3918	6.7071	0	0	0	2.8172	8.3407	1.9261	3.6502	13.3192	10.3646	10.3571	8.3603	14.5924	13.9351	9.292	10.1952	9.8556	6.9271	0	0	0	6.1076	0	7.8097	0	8.4857	8.0711	0	5.2045	10.3843	10.8551	11.5625	12.6206	11.8289	11.598	9.1148	10.4361	5.1749	7.4888	8.8482	9.2504	14.9315
0	0	8.0538	9.8777	0	0	0	9.6802	0	0	0	0	4.5923	0	0	0	12.136	9.4423	9.3844	8.8436	13.5272	11.998	7.684	9.9277	9.8121	0	0	0	0	6.1487	0	7.185	0	7.6608	0	0	5.9252	10.4535	10.9069	12.3468	11.0151	9.3262	10.5492	9.387	9.0813	8.9492	8.9655	8.6593	8.6205	10.4795
0	0	0	0	0	0	0	7.5238	6.7288	0	0	0	0	0	3.3651	0	10.8261	8.768	6.7039	7.5301	12.0979	11.3507	6.6448	11.3893	0	0	0	0	0	0	0	0	0	0	7.0453	0	5.9771	8.7184	10.3354	9.9901	9.7605	8.0746	6.7618	8.5688	8.2099	7.0893	0	8.1909	8.2073	6.3775
8.5508	0	1.4457	0	7.948	0	0	8.2722	7.9809	0	0	0	0	0	0	0	14.1983	10.3625	9.9673	8.2978	14.6534	13.3387	9.1674	11.2768	11.7141	7.3978	0	0	0	0	0	0	0	0	10.4907	0	9.9741	10.5677	11.0279	11.208	11.8537	9.522	9.3679	6.8126	8.0912	6.1789	4.5591	8.7663	8.8551	9.861
7.5305	0	7.2457	0	0	0	0	9.4036	5.3007	0	0	8.0215	2.8288	4.0803	8.6592	3.5582	12.8583	9.2398	8.692	6.5759	13.151	12.7925	11.2032	8.6607	6.3603	7.6644	0	8.5725	0	0	0	7.8702	0	7.315	0	0	7.8854	9.6373	11.2403	10.1909	11.149	8.5829	8.0453	0	7.9751	8.3019	9.1443	8.6914	0	11.1943
7.364	0	0	0	7.5759	0	7.4692	9.8513	0	0	6.9543	7.7683	4.6852	0	9.1536	4.5037	13.7175	8.8401	8.1855	10.1252	13.2621	13.6797	8.2991	10.0878	10.1412	7.0955	0	0	0	0	0	7.9347	0	7.6227	0	0	7.9837	10.1156	12.872	11.3961	12.4931	6.3051	8.5339	8.5706	8.4666	8.7988	9.4859	8.1579	7.8951	12.666
8.7897	9.4214	5.7982	0	0	0	0	7.0084	6.2187	7.0193	0	0	4.8295	0	4.1285	4.8468	13.9929	11.1759	10.2144	9.7501	14.3848	14.189	10.4431	12.9118	12.0828	8.4383	0	9.0486	0	0	0	0	0	0	0	0	8.3347	9.4513	11.7917	10.9779	12.1318	0	6.9517	8.4382	9.066	8.5144	9.3026	7.4691	8.8793	12.6381
7.3371	7.3905	7.7666	0	0	0	0	7.8709	5.8153	0	2.3545	0	0	0	8.3231	4.7604	13.9547	9.6123	9.0148	8.9854	14.0978	12.4805	10.8107	13.3027	0	7.1113	0	8.7334	0	0	0	0	0	0	0	0	5.0177	9.2096	13.0191	11.0986	12.2973	0	6.6338	6.7616	7.7617	0	8.2266	10.0339	9.4389	0
7.6463	8.0584	3.9485	0	0	0	0	10.2866	6.2597	0	0	6.6686	3.2081	2.6378	8.0064	4.08	14.7885	10.0044	10.1293	9.1883	15.3044	13.1109	8.9358	11.2991	5.6684	7.5107	0	0	0	6.8382	0	0	0	0	0	0	8.0478	9.4698	12.3881	13.4185	13.3138	8.6374	8.4967	7.9159	9.2624	8.1011	8.0036	8.587	7.8042	9.3216
8.7361	8.812	0	0	0	0	7.4137	9.2906	7.1179	0	0	3.2051	0.86823	0	6.5578	2.9652	13.8748	10.5668	10.256	10.3271	15.309	14.1703	10.6869	11.0376	9.8534	0	0	0	0	6.6493	4.9377	10.2122	0	7.8628	8.2331	0	9.4445	10.1278	13.7638	13.4117	13.4646	9.7998	9.4733	10.1764	9.0746	7.9279	9.4882	8.218	7.9891	11.4958
9.0176	0	7.342	0	0	0	0	9.6031	0	0	3.3989	9.3987	5.3155	3.1798	7.9068	0	15.4451	9.495	10.8979	10.2011	14.333	13.3331	10.8066	11.9856	11.4175	9.094	0	0	0	7.3086	0	11.496	0	0	7.9808	0	9.2998	8.0986	12.0534	11.0564	13.0076	9.7307	9.4929	8.2429	9.4161	0	9.9155	8.6534	9.7264	12.8851
8.3378	0	7.5182	0	0	0	0	7.0942	0	0	0	6.8847	4.0902	0	8.0919	0	14.0849	9.6191	10.3707	9.2049	13.8081	13.0402	9.8792	9.7219	12.3552	7.4898	0	0	0	5.4885	7.0031	8.2677	8.1708	0	0	0	6.7388	9.1838	12.177	11.21	11.342	9.749	8.0575	9.4872	8.6938	0	9.9643	9.4894	7.461	12.4887
8.3909	0	7.2015	4.3546	0	0	6.817	9.3956	6.8955	0	0	5.4592	4.7474	8.0224	7.8722	0	14.7888	9.4015	8.7365	9.5931	14.1923	13.3797	8.8379	0	10.3865	0	7.8241	0	0	0	0	9.5755	0	6.5769	7.1303	6.2594	8.9867	8.5203	13.4878	12.2179	12.0241	7.6653	9.7896	10.347	9.3283	0	0	8.4424	9.2192	10.862
0	0	3.4123	3.4073	0	0	7.7693	10.398	5.7475	0	0	0	0	4.1828	7.1834	0	11.8124	9.5504	9.5527	7.4182	15.3088	12.2287	4.5576	0	11.2788	0	0	0	0	0	0	8.0512	0	6.8153	7.5327	0	5.4239	7.5736	10.8836	11.8547	11.1514	8.4902	10.8198	10.495	10.1655	5.8535	0	9.6656	10.1545	8.9151
0	0	8.09	0	7.4016	0	0	10.1652	0	0	9.1293	0	4.0656	0	8.147	0	16.2374	11.0363	10.1519	10.7708	14.9867	14.2388	9.6125	12.5717	12.8257	0	0	0	0	6.5219	0	6.8292	8.4635	0	8.8706	0	6.3674	8.5307	10.4639	11.5142	12.7999	7.9	7.2195	0	7.8156	7.9167	8.4272	0	7.9002	9.104
0	0	9.308	1.362	7.5243	0	6.5732	9.5591	0	0	0	0	5.5802	3.0714	0	0	15.9391	9.2056	9.962	9.5323	14.0305	12.402	8.0943	12.2393	12.1343	7.1425	0	0	0	0	0	0	0	0	7.4658	5.4224	5.4304	8.5405	0	8.0718	11.6789	7.487	0	7.7541	7.9042	7.4856	0	0	9.3281	10.8816
8.2827	7.4261	8.1738	6.2351	0	0	0	7.9712	5.3986	0	0	0	4.1557	0	0	0	14.5777	8.9307	9.7139	9.2441	14.291	13.1753	10.2645	11.1106	14.0191	0	0	0	0	7.1859	0	0	0	6.8773	8.9402	0	6.3939	9.0818	12.8153	11.5914	12.6626	9.5239	6.9257	0	9.0523	6.5593	0	7.8748	7.3585	7.9396
0	0	8.2788	0	0	0	0	10.515	0	0	0	1.573	3.6044	0	8.077	5.1616	15.4281	10.2074	10.0879	9.1387	14.8586	13.7955	10.0243	10.2209	8.0254	0	0	0	0	7.1468	0	0	3.5023	7.0704	8.7443	6.7833	7.9249	8.6221	0	11.4309	13.336	7.191	7.5893	7.5303	8.795	8.3883	8.2576	0	9.1978	8.2505
0	7.1379	9.3193	0	0	0	0	7.3379	0	0	0	8.1458	6.0136	0	8.5808	0	13.5943	10.483	9.659	9.5884	14.1934	12.9189	10.1992	9.9007	0	0	0	0	0	5.9718	0	7.6532	0	8.1952	0	0	7.5626	10.1415	10.43	10.6608	12.3577	8.4455	7.7259	8.265	9.3594	7.3612	8.3851	8.0561	9.3748	8.278
0	8.9863	7.9441	0	0	0	0	9.2496	0	0	4.7569	0	5.0561	3.4213	8.3335	4.2865	14.4423	10.0135	10.9138	9.3257	16.0985	13.8808	9.2126	11.0476	0	7.1129	0	0	0	0	0	0	0	7.0436	7.3362	0	8.0927	8.498	10.7674	12.4417	13.3509	7.9828	11.2477	9.0502	7.6548	8.1383	9.7282	8.5786	10.0377	15.3147
0	0	8.0659	0	0	0	0	8.092	0	6.645	1.9165	0	0	6.6159	7.254	0	14.1181	9.7375	11.0665	8.3257	14.1625	13.123	8.964	10.4203	0	5.5266	0	0	0	0	0	0	0	7.2209	0	0	0	0	11.6347	7.1852	12.6494	8.0153	6.734	6.6889	7.6421	6.4627	7.9073	9.7661	8.7363	8.1913
[truncated: 27 more columns]
