# Supplementary material for: Geometry of the Gene Expression Space of Individual Cells
Source: PLoS Comput Biol. 2015 Jul 10;11(7):e1004224. doi: 10.1371/journal.pcbi.1004224 (PMC4498931; doi:10.1371/journal.pcbi.1004224)
Supplement: S3 Dataset — (CSV) [file pcbi.1004224.s035.csv]

Dll1--841	Nov--855	Agr2--853	Muc2--299	Kit--212	Spink4--437	Spdef--221	Prom1 (Cd133)--115	Actb--939	Tacstd1 (EpCam)--384	Cd24a--538	EgfR--857	Cd177--537	Gpsm2--842	Ihh--021	Dll4--619	Egf--968	Birc5--749	Mki67--616	Top2a--732	Reg4--115	Tff3--590	Tgfa--232	Bmi1--308	Gapdh--915	Tdgf1--854	Lefty1--915	Lefty2--439	Krt20--106	Muc3--061	Slc26a3--313	Alcam--623	Ascl2--891	Axin2--610	Lgr5--890	Cd44--160	Cftr--197	Kitl--972	Lrig1--116	Notch1--245	Hes1--601
11.8854	11.1915	18.5729	16.2838	11.5948	15.2419	14.3004	8.7567	16.3062	15.7564	13.662	8.8163	13.1076	11.822	9.4098	10.2466	0	9.4773	9.0071	0	15.1586	15.3433	9.8796	0	15.2101	9.3281	10.0443	3.0788	0	11.1033	0	0	8.1394	9.6231	0	10.2281	10.7848	8.3376	10.2627	0	12.0856
12.8899	9.8852	17.6671	18.2589	11.592	18.7108	13.3206	9.9612	16.0772	15.991	13.6197	6.5944	7.6555	11.9081	8.708	9.2262	0	10.0978	11.6322	0	20.2411	11.739	0	7.9918	14.925	3.9225	0	2.0204	0	12.0266	8.5441	9.3884	0	8.0541	0	10.037	8.5841	7.552	11.2655	0	12.3332
12.1186	13.5875	18.0374	14.6068	10.0693	12.9164	12.2334	8.4714	15.4066	15.3906	12.5705	0	12.645	10.7831	0	9.8552	7.9478	10.1437	10.553	0	9.9056	15.7887	8.3144	0	14.9093	0	0	0	0	10.7163	7.6089	0	0	0	0	8.7169	9.5876	9.9932	9.7756	0	9.6573
10.03	0	15.3261	11.0761	0	0	9.3005	8.1815	13.2872	12.8711	10.8747	0	8.7722	8.5665	8.3556	9.9631	0	9.7308	0	0	10.24	12.625	0	0	13.5783	0	4.7638	0	0	11.8277	8.7885	0	0	8.1948	0	0	9.1242	7.23	8.3929	0	10.3664
0	9.2513	11.0428	10.8	0	8.4551	9.7163	0	10.7789	12.0585	7.1367	1.6933	0	0	0	0	0	8.0586	0	0	0	10.2157	0	0	13.0318	0	7.5855	0	0	11.2134	0	0	0	5.4495	0	7.9881	0	8.3289	8.7278	0	10.9187
0	9.7598	13.4041	11.9019	0	0	8.8001	4.2272	13.9675	12.1666	8.9134	0	10.3564	0	0	0	0	0	0	0	0	11.4652	0	0	13.2195	11.17	0	0	0	12.3287	0	0	0	0	0	0	9.2674	9.3611	0	0	10.4886
11.5457	15.091	10.3632	10.788	10.9461	11.7084	10.2987	10.4122	14.5133	14.4367	12.87	8.6994	13.5559	8.1916	7.7222	10.3059	0	7.6704	0	0	8.7955	13.55	0	8.5093	14.6544	10.5294	5.6873	0	10.1316	10.0955	0	0	0	0	0	6.7381	0	0	10.0232	1.4507	0
12.6398	11.9008	16.7902	15.1078	10.8383	13.3133	12.709	7.9555	12.0829	11.0405	10.1325	7.5441	0	8.6177	0	9.9486	0	0	0	0	11.0126	10.4376	0	10.2803	16.675	11.8301	10.487	5.3658	6.2065	11.0516	7.7265	0	0	0	0	8.2766	0	7.7487	7.9782	0	8.3677
11.0542	15.8454	17.9174	19.4153	10.3529	13.0306	15.1637	9.8863	17.0293	16.0317	14.7835	9.0511	14.1621	12.24	10.4144	0	0	0	9.2435	0	11.7845	9.1035	0	7.7697	14.8092	10.6695	10.0854	0	7.1476	10.5914	0	0	0	0	0	9.8308	10.7407	8.9866	10.4663	0	11.909
11.6105	15.9944	18.3873	19.7721	11.6311	15.6939	10.6819	9.8736	18.6165	17.1995	14.7136	11.3312	14.7955	10.4968	0	0	0	0	9.0866	0	13.5274	10.6277	0	0	15.5286	10.9755	8.4741	2.0727	6.6678	11.4309	0	9.5273	0	0	0	11.191	11.0622	8.212	8.2649	0	11.3266
10.4486	14.6331	16.7277	18.4421	11.085	14.518	13.4636	9.673	16.697	15.1303	12.7914	8.5792	13.364	11.2833	0	0	0	0	8.9953	0	9.9574	11.4691	0	8.8003	15.4409	10.6897	0	3.3172	0	11.6575	0	0	0	0	0	10.0825	9.6508	7.546	10.5937	2.3419	8.7512
0	12.9779	19.0211	17.3596	11.037	16.2004	10.8362	10.3688	18.2743	15.7314	12.8859	9.4639	14.4132	9.5185	9.3862	8.4881	0	0	0	0	17.3127	13.7736	9.2554	4.5188	15.3668	7.8961	7.7351	5.3918	7.6854	10.3418	0	7.7497	0	0	0	10.6339	11.095	9.1578	8.8677	0	9.3277
0	8.2159	13.4622	13.1979	0	9.4673	8.5829	10.4177	18.0238	16.0481	12.6313	8.5056	13.2082	0	0	0	0	0	0	0	0	11.1419	0	0	15.8339	4.7934	0	6.0287	0	9.5452	0	8.4284	0	0	0	12.1958	11.3749	6.1212	0	0	10.264
10.3218	12.2422	17.2102	17.5586	11.6782	15.9803	14.5222	10.0459	14.6016	15.2758	14.3647	8.5406	13.0031	11.2472	9.4093	10.3168	0	0	0	10.4464	0	14.2409	8.7885	8.6193	15.0199	10.7231	0	4.4124	0	9.3209	0	8.7717	0	8.5231	0	9.4843	10.6224	7.4926	10.1358	0	8.4445
0	9.7219	15.0466	16.9304	9.412	11.8111	14.418	9.6068	13.4342	11.846	10.4714	0	10.8322	10.097	7.9717	0	0	8.0225	0	8.9737	9.9442	9.5842	0	3.6919	15.4385	11.9083	8.7306	8.6873	0	11.3236	8.1323	6.4669	0	0	0	8.9851	0	0	8.369	0	8.1773
10.0577	16.383	16.1284	17.4923	11.9705	13.3822	14.4381	9.7339	12.9659	14.6372	12.0113	9.54	12.699	8.6999	9.4979	0	0	8.5066	0	9.1851	9.6254	0	0	9.7304	16.6861	10.742	10.2038	9.5149	0	12.2175	0	0	0	0	0	9.7727	8.7179	7.4071	10.7973	0	0
9.0054	11.0235	15.3245	17.1122	11.3068	7.8611	12.5354	7.8137	10.353	11.1949	8.7649	0	0	0	9.4972	0	0	0	0	0	0	8.8846	0	7.5476	15.1125	4.989	2.9566	5.7661	0	11.0184	0	8.4231	0	0	0	7.4752	0	0	0	0	0
10.3135	0	14.1306	16.4745	9.6257	9.9884	13.2989	6.4838	12.1324	10.6944	10.3722	0	10.323	0	0	10.4704	0	0	0	0	0	9.5434	7.2945	8.9652	16.6713	10.6877	9.0542	6.0432	0	12.0878	0	0	0	0	0	9.0861	0	0	10.0379	0	0
12.3382	0	18.0811	16.0787	9.282	14.7134	13.9894	9.1567	14.8191	15.8791	12.462	8.7296	12.772	10.5969	8.1319	9.4715	0	0	10.0065	8.2343	0	14.2977	0	8.1483	14.7968	7.6614	9.3972	8.1334	0	12.3275	0	0	0	7.4675	0	9.066	10.0043	9.3738	10.6701	0	8.6385
12.2768	13.2547	18.9313	17.4428	11.8036	15.1431	13.3148	10.0999	16.2814	15.4929	14.1304	0	12.6653	11.9778	10.8622	10.5429	0	0	9.835	0	14.0884	12.4892	8.6973	0	15.5521	10.2721	10.811	8.5638	0	11.3312	0	0	0	7.992	0	10.4231	0	9.5044	10.1328	0	0
13.2562	14.5208	18.9224	17.5951	11.8364	16.4005	14.792	9.8056	15.599	16.3006	13.9108	9.4897	14.0209	10.3436	12.7817	10.0562	0	0	7.9802	10.223	16.4146	15.7897	9.2786	10.1991	17.1029	12.6821	10.5412	9.4064	0	12.0896	0	0	7.6292	7.4426	0	10.4994	11.5239	9.274	11.6861	7.8066	11.3017
10.6263	9.3818	11.2301	11.245	9.5306	0	0	0	11.6742	11.5041	10.1707	0	0	0	8.3587	9.4288	0	0	0	0	0	8.893	0	4.0941	14.9663	4.6478	5.1357	5.6231	0	11.1319	7.8921	0	0	0	0	9.2613	0	0	0	0	0
9.4475	9.5923	17.2515	19.2336	11.3937	14.7957	14.0419	8.9779	17.8633	16.1469	14.69	8.9225	13.0971	10.5061	0	9.0131	9.7935	0	0	0	0	9.953	0	8.5162	15.0637	7.8459	7.7206	4.2062	6.6895	11.4874	8.29	9.5756	0	0	0	10.1838	9.54	0	11.2664	0	9.2059
0	17.5033	18.7741	20.7539	13.3069	11.7137	15.535	11.6921	15.2865	15.7983	15.2563	10.4591	14.4487	12.0127	9.1884	9.7488	10.1358	0	7.4515	0	0	9.6626	8.9658	0	15.0565	5.1774	10.4131	0	0	11.9898	8.8303	0	0	0	0	10.939	9.5986	0	9.3863	0	11.5032
0	12.2879	17.8109	18.9657	13.2225	14.9071	15.6885	9.9443	17.687	16.9349	15.3176	8.7376	13.5926	10.31	9.8581	9.4035	9.9568	0	0	10.0016	0	10.7176	8.588	7.6341	14.4799	3.9524	10.3776	0	0	12.1699	8.4853	9.8195	0	0	0	11.4548	10.3739	0	9.7194	0	9.7493
10.0218	15.7193	18.9337	20.1586	12.0153	15.876	14.6502	10.8508	15.7589	15.9421	13.3936	9.239	13.9424	12.4254	8.7215	9.1074	9.029	0	6.5424	0	0	13.1328	0	2.8005	15.5668	0	0	9.1142	0	11.1402	0	7.9101	0	8.4905	0	8.8365	8.7161	7.9899	10.5176	0	0
9.9485	11.9413	19.0068	18.7267	11.7671	15.1309	13.2461	10.0542	15.9875	15.4443	14.078	8.1389	13.9798	11.2205	8.5243	8.6884	9.1559	0	7.2044	8.3637	9.2414	11.6831	0	8.1741	14.5557	10.0705	8.794	8.0591	0	12.1837	0	8.4518	0	9.4923	0	10.7174	11.475	10.4706	10.3548	0	8.4282
12.1543	9.9522	17.3545	18.5597	13.6756	15.1454	14.5498	9.8435	14.6023	15.2678	13.3642	9.3205	14.0481	9.6275	12.4586	8.9247	9.9832	0	0	9.1328	9.9385	12.1434	0	8.8061	14.8667	0	10.1767	7.191	0	11.9551	0	8.3759	0	8.4827	0	8.526	10.0837	0	10.8466	5.838	10.4755
10.3697	16.4878	17.4181	20.3101	11.9718	15.9646	14.8563	10.3942	14.8153	15.7834	13.8475	9.5984	15.0094	11.223	11.4938	9.7688	8.9633	8.3896	7.4222	0	0	0	0	7.521	14.2495	7.0407	8.64	4.7652	5.4427	12.2261	4.014	8.3719	0	6.4544	0	7.8226	10.6845	8.4315	9.9706	0	0
12.8654	15.7563	19.518	19.0589	11.1912	13.6782	14.5552	10.9475	15.4711	15.6496	15.0741	8.9481	13.8499	11.0977	10.4468	9.5624	7.8826	8.1562	3.6616	0	0	11.9315	0	7.6289	15.0246	8.03	9.3397	8.8331	0	11.9048	0	0	0	0	0	10.434	9.5983	9.3462	10.9368	4.2539	10.3391
13.6816	13.4303	18.5558	18.2272	11.9633	13.8079	14.2677	10.3883	16.5299	15.9359	15.1728	8.6751	14.2306	11.299	10.0944	10.6947	9.31	0	9.2391	0	0.45017	12.7969	0	9.5043	15.2403	9.126	9.9362	0	0	12.5128	0	10.0406	0	0.51661	0.90098	10.3041	10.0035	8.9686	11.6441	0.48257	0.23684
0	9.8182	8.874	11.2473	0	0	0	7.3561	13.2714	13.68	5.6326	0	0	0	0	8.2232	0	0	0	0	8.694	9.472	8.5681	1.9006	16.7026	11.702	10.422	9.2612	10.5593	12.5758	0	0	0	0	0	8.3751	0	7.2609	7.9381	4.9571	7.992
0	10.5217	11.2803	11.5232	0	0	0	0	12.1531	11.144	9.1577	0	0	0	0	0	0	7.2975	0	6.853	9.2456	8.5233	0	9.0528	16.4515	11.6294	10.4742	8.9324	6.2441	12.0618	0	0	0	0	9.1263	10.2302	0	8.4335	0	0	9.283
0	9.5723	11.3316	11.2301	0	0	7.3255	5.4474	12.1758	8.652	9.0556	0	8.2012	0	0	0	0	0	0	0	9.3257	9.2804	0	0	16.0955	11.7496	9.8318	7.855	6.7006	11.1106	0	0	0	0	0	7.8245	0	7.1956	0	0	0
0	9.5886	8.1112	10.808	0	0	0	6.9778	14.0524	14.4645	9.0732	0	0	0	9.3168	0	0	7.6808	0	8.3676	0	11.2958	0	9.6553	15.6022	11.8153	10.2512	9.5533	11.6429	13.4027	12.1796	0	0	0	0	7.5901	0	9.7252	0	0	10.9595
0	0	10.4836	9.376	0	0	0	8.3907	12.4834	11.1944	7.2317	0	0	0	7.9869	0	0	0	0	8.0932	0	9.2832	0	0	15.681	11.2542	10.2361	8.2567	9.1117	13.7153	10.2259	7.2414	0	0	0	7.4377	0	7.3629	7.7537	0	0
0	0	0	11.09	0	0	7.9838	5.9028	10.1116	10.3559	8.5784	0	0	0	0	0	0	0	0	0	10.8029	11.3343	0	9.4663	16.1829	11.9213	9.992	9.7315	8.3766	13.1736	11.4209	8.2451	0	0	0	0	0	0	0	0	0
0	0	8.9949	11.4212	8.0034	0	8.6569	7.4486	13.699	14.4197	9.1513	0	0	0	0	0	0	0	7.5471	0	0	10.486	0	9.2167	16.4671	12.0971	9.575	8.967	11.2443	14.0053	13.8735	0	0	0	0	7.6089	0	6.0933	0	0	0
0	9.4036	12.4596	10.8558	7.6537	8.4315	2.9883	0	9.8824	13.0733	8.2795	6.8655	10.3211	0	0	0	5.4501	0	8.9579	9.2635	10.1578	10.0764	0	4.3348	13.999	0	8.1147	8.08	0	11.9378	0	7.4685	7.8021	0	9.6265	0	9.3734	7.3801	0	0	8.0674
0	0	11.0623	12.8172	6.6433	0	0	0	9.8945	0	0	0	2.3608	0	0	0	0	0.90647	0	0	0	9.0736	0	0	11.4077	0	3.1325	0	5.6008	10.5113	9.575	0	0	0	0	0	0	0	0	0	0
0	3.7274	10.1625	11.5259	0	0	0	0	8.1633	0	0	0	0	0	0	0	0	8.0743	6.2029	6.3408	0	9.8598	0	0	11.5587	0	0	0	6.1036	10.6624	8.3414	0	0	0	0	0	0	0	0	0	0
0	0	10.698	11.1743	0	0	0	0	10.016	0	9.0062	0	0	0	0	0	0	0	6.3251	0	0	9.1281	0	0	12.1002	0	0	0	0	11.0352	7.6578	0	0	0	0	7.9174	8.6551	0	0	0	0
0	0	7.71	11.4288	0	0	0	0	9.872	0	5.5015	0	0	0	0	0	0	0	0	8.3777	0	10.423	0	0	12.3233	0	0	6.2876	6.3291	10.6629	0	0	0	0	0	7.6422	0	0	0	0	8.4226
0	4.9991	9.3812	10.756	7.0689	3.8536	3.0667	5.507	8.33	8.824	5.9862	0	0	0	0	0	0	2.43	0	0	0	10.5248	0	0	11.7348	0	0	0	0	11.137	0	0	0	0	0	8.3492	0	0	2.7895	0	0
10.1621	10.5975	10.287	11.18	0	0	0	0	11.1383	9.2616	6.1486	0	0	0	0	0	0	0	0	0	0	10.5154	0	0	12.4973	0	0	0	6.1174	10.9325	3.84	0	0	0	0	0	0	0	0	0	0
0	0	9.6502	10.9343	0	8.881	0	0	8.5307	10.3625	0	0	0	0	0	0	0	0	0	0	0	12.0074	0	0	12.3378	0	0	0	7.3113	11.1669	0	0	0	0	0	8.7433	0	0	0	0	0
0	0	12.5551	10.6821	8.1153	8.6637	8.0193	0	13.2523	13.5441	10.5877	7.4172	10.2599	0	0	0	0	0	7.2138	9.556	10.0543	10.9178	0	0	14.8248	0	0	3.7707	0	10.6742	7.7935	8.6985	8.5177	9.1228	10.5471	11.3449	10.7376	10.5482	10.8198	5.8058	0
0	0	10.9331	11.6599	0	0	0	7.8125	15.0564	14.8515	11.1787	7.8668	12.5488	0	0	0	0	8.1402	0	0	0	10.3184	8.8073	0	14.7056	9.932	0	0	0	10.873	0	0	8.6282	6.0203	10.5216	12.3925	12.1853	9.625	10.1802	6.9945	0
0	0	12.2674	10.3067	0	8.4789	0	7.1676	16.1318	15.1529	10.8595	8.4999	0	8.9895	0	8.5573	0	0	0	0	0	0	0	7.7224	15.1899	10.7558	9.3685	4.3663	7.0107	10.9066	0	0	0	8.8018	9.3206	11.84	12.9672	10.662	11.3388	7.3199	11.5616
0	0	10.3521	10.8732	0	0	0	5.9829	13.9779	14.6554	11.9103	7.008	11.1138	8.0422	0	8.7407	0	8.1202	0	0	0	9.9651	0	8.5817	14.3742	0	4.1726	0.34233	0	10.5815	0	6.9526	0	9.2923	10.7979	11.342	11.3643	9.4284	11.3352	4.2996	11.725
0	0	13.2628	11.6694	0	0	0	7.3253	15.4679	16.0469	11.8602	9.2668	11.1233	8.9612	0	0	0	8.0447	8.3522	0	9.1724	0	0	8.6081	15.4538	7.5207	6.4195	8.9081	0	11.5461	0	9.6233	8.3488	9.2632	8.1143	12.1796	11.7763	10.9709	11.0258	8.1737	10.6041
10.2111	3.3035	11.7057	10.4662	0	0	0	8.9526	15.9242	15.6687	11.6372	9.2161	9.9189	0	7.8996	8.3614	0	7.4971	8.5947	0	0	0	0	8.2333	15.0381	10.5883	8.1627	8.0007	0	11.3161	0	7.4143	0	8.7867	9.5954	11.2454	13.1091	10.896	10.9541	5.6422	13.2764
0	9.6691	11.4102	11.1215	0	0	0	7.0181	16.5191	15.4961	11.5719	7.4835	8.6807	9.3903	9.8683	0	0	8.2492	0	1.6588	0	0	0	0	15.3302	10.7914	9.2157	6.8708	0	9.5281	0	10.3222	0	8.6883	8.7013	12.2516	12.5213	10.9817	10.9714	6.5836	10.1339
9.7776	10.2341	10.3238	11.673	7.8404	0	8.5004	7.0997	15.551	15.206	11.7726	8.4387	9.4622	8.3073	10.191	8.473	0	8	0	0	0	0	0	7.7331	14.8333	12.2131	0	0	7.0741	11.4356	0	8.7308	7.5697	9.1444	9.8201	11.3143	13.0236	10.1316	10.2027	6.8469	14.3666
0	10.5259	13.8927	11.0714	7.3703	0	11.0197	8.641	15.6493	15.2034	10.8293	8.4007	0	0	0	0	0	0	0	0	0	0	0	6.2729	14.6879	10.5915	3.3459	0	0	11.6429	0	9.3263	7.8202	8.3747	0	9.4116	12.2876	11.4254	10.3614	4.8939	10.0951
8.3648	0	11.4034	11.3371	0	0	0	0	16.899	14.6679	12.0366	6.8188	9.6848	8.2272	0	0	0	0	8.2831	0	0	0	0	5.8156	15.5023	10.8575	0	7.2153	0	12.425	0	8.1797	0	0	9.2859	11.9909	11.9725	11.0772	9.895	6.4545	8.1746
0	0	11.9057	10.8636	0	0	0	0	15.6606	15.5971	12.0646	7.1427	9.8142	8.9405	8.5113	8.1691	7.8244	0	11.6783	0	10.1848	0	0	8.7831	15.3082	10.9005	0	0	0	10.674	0	8.6243	7.7498	0	8.0404	10.4742	11.8405	11.11	9.4004	7.3063	10.2558
0	0	10.6652	11.7774	7.7228	0	0	6.571	13.4269	14.776	11.8418	6.3854	9.2895	9.3361	7.7891	8.7566	0	0	7.2328	9.102	4.4889	7.7332	0	6.2871	13.945	6.8286	2.6027	0.90521	5.6869	12.0388	0	6.5001	10.0447	9.77	12.2576	12.1482	12.7485	9.9444	12.1849	6.2225	12.4526
0	0	11.4605	10.8503	0	0	0	7.3621	15.3163	15.559	11.2029	7.2314	0	9.9581	8.7229	0	0	0	9.3866	9.4008	0	0	0	8.4064	15.4218	11.2862	0	0	0	11.6321	0	4.963	9.6003	10.3648	9.3401	12.3029	12.8388	10.936	11.5703	7.2334	11.9019
8.8809	0	11.1597	10.6904	0	8.4282	0	7.516	16.5525	15.561	12.3111	7.605	9.613	0	9.9257	0	0	5.1207	9.8712	0	0	0	0	0	14.6572	5.1975	0	0	0	11.7482	0	7.2233	8.2011	9.9394	10.4537	11.4541	11.8746	11.1551	10.9987	4.5867	12.5974
0	7.4889	12.1882	11.8859	0	0	4.247	6.7927	13.673	15.7798	11.2768	0	9.1717	9.5185	8.0927	10.8588	0	0	8.5143	0	0	10.2208	9.0655	4.5804	15.1052	11.3377	7.4636	4.0745	7.0367	11.4861	0	0	7.5485	7.5014	0	11.39	12.0398	10.6806	11.2431	6.4591	8.8811
0	0	11.4243	10.9811	0	0	9.8251	6.0748	15.6972	14.8934	11.3057	6.9056	0	0	8.1746	8.4353	0	0	6.6656	0	0	8.9626	0	0	15.1269	8.4338	7.3268	6.7755	6.7243	11.0271	0	0	0	7.5394	0	11.5663	12.4853	10.9981	9.0901	6.6475	13.6743
0	0	12.046	11.6828	0	0	10.5756	0	16.388	15.8983	11.5457	8.1264	0	10.197	8.7211	10.4084	0	0	0	6.7713	11.9825	10.5054	0	7.6	16.0863	11.391	5.5346	7.2469	0	11.9468	0	0	9.2041	8.2627	0	12.6876	13.4195	10.9905	10.8943	8.5684	14.1769
10.7735	8.3515	12.013	11.7127	0	8.5646	0	7.1527	15.4796	15.553	11.4978	0	10.7826	8.0631	9.4241	0	0	0	8.8312	0	0	10.0361	0	8.4334	14.2315	6.3114	8.4144	6.108	6.2903	11.5694	0	8.3613	0	0	0	10.3726	13.106	9.5507	10.0511	6.6967	10.8748
10.3519	10.8428	12.8626	12.2773	0	0	0	7.7613	15.4658	16.2799	12.2246	0	11.1408	9.3212	0	8.3583	0	9.556	10.1102	0	0	0	0	0	15.1076	10.7951	2.847	3.7386	6.5335	10.8424	6.6986	0	0	9.899	0	11.067	12.3869	11.3444	9.7132	6.043	9.754
0	0	11.5233	11.1575	0	0	8.681	8.5426	15.7568	16.231	11.4511	7.6203	8.8885	9.6711	6.7395	0	0	10.474	9.771	0	0	10.9925	0	9.9929	15.6931	5.7939	10.033	0	0	11.6817	0	0	9.1447	9.3648	0	10.9972	12.1826	10.9734	11.0846	5.3091	6.8339
0	9.4916	11.4828	9.5266	0	0	0	6.1812	14.1237	15.3884	11.2318	7.3565	8.3262	8.0075	0	0	0	0	8.2908	0	0	9.9096	0	6.3087	14.9194	3.5459	8.3649	0	0	10.9902	0	0	5.2718	7.9172	7.4541	11.8434	13.11	11.327	10.9089	6.3924	7.6777
0	8.8561	11.2965	11.6312	0	8.7865	7.9407	6.3216	11.0139	12.9606	8.2922	0	9.9875	0	0	0	0	0	0	0	0	10.4218	8.3438	0	15.6003	4.5143	9.8651	9.0217	0	12.1894	8.0866	0	0	8.571	7.6281	10.1658	10.2529	9.5115	10.4108	5.4297	11.4728
0	0	10.9126	11.2815	0	0	0	5.2003	10.621	14.2295	5.5387	0	9.3136	8.2907	7.6727	0	0	0	0	7.879	0	8.6278	0	0	11.7394	0	8.9898	0	7.0067	9.8287	8.3775	0	0	7.2878	0	10.0269	9.6124	8.7629	8.9938	0	11.8466
0	6.5729	12.8431	11.539	0	0	2.7688	0	14.6945	13.9637	10.2306	0	10.6143	0	7.9872	0	0	0	6.0211	7.9284	11.1752	0	0	9.1755	16.4794	0	9.1926	9.3125	0	11.7237	7.8128	0	0	8.4119	8.5691	10.9386	10.7473	10.3049	9.6094	4.4785	8.266
9.8718	0	11.9457	9.8034	0	0	0	0	15.0669	14.4043	10.5388	7.4306	0	0	9.8487	8.2965	0	0	7.9983	9.4539	10.5655	9.8156	0	7.0844	14.5333	0	8.3285	0	0	10.2319	8.7473	0	0	8.854	9.3674	10.5813	12.9934	10.7511	9.5011	7.4233	11.4057
0	0	14.0197	11.0353	0	8.3298	8.8325	7.2174	15.907	15.2117	12.3217	0	9.254	10.0841	9.0398	0	0	9.0484	6.2252	8.0438	0	10.5425	0	7.3354	14.3004	10.799	9.6376	7.776	0	11.5349	0	0	0	0	10.0066	11.2167	11.5477	11.8455	10.3268	5.6115	13.0808
0	9.86	12.5185	10.7593	0	0	0	0	12.9422	15.796	10.9463	3.7329	8.0235	8.9983	7.7024	0	0	0	0	0	0	10.9486	0	8.2438	14.3621	9.1618	7.6853	8.4153	0	10.8763	0	8.2187	8.5318	7.4134	11.0651	11.949	11.2431	10.2032	11.4066	6.8377	12.171
0	0	10.7427	11.357	7.13	0	0	7.5071	15.1555	15.6358	11.9519	0	0	8.0919	9.7382	8.0582	0	0	8.3441	0	0	11.3898	0	7.8617	16.0417	10.4213	9.8961	5.324	0	10.7214	7.8984	8.7387	0	9.74	10.7077	10.7888	11.3862	11.6956	11.5219	4.0035	14.2051
0	0	13.2824	11.2185	6.6016	0	6.3517	7.0623	14.4378	14.9463	11.8015	0	11.8743	8.665	0	9.6204	0	0	0	8.1911	9.4207	10.4438	0	0	14.9109	10.825	5.2243	0	0	9.681	8.5363	8.4687	0	0	10.2762	12.1113	12.7426	11.4606	9.4568	2.5479	13.1921
0	9.5147	12.4997	11.804	7.6945	0	0	0	15.2745	15.6612	11.1831	7.7915	0	9.591	9.7015	0	0	8.0751	7.8292	0	9.2764	9.448	8.771	0	16.5962	5.2411	8.5185	8.3303	0	11.5125	0	8.2334	0	7.5749	0	9.81	12.6279	12.7408	10.8507	7.5416	11.3582
0	0	12.6071	11.7141	7.678	0	8.7097	7.2524	17.0281	16.437	11.7373	8.3956	11.8254	12.3891	8.6501	0	7.9851	12.0928	12.3679	13.9733	9.3609	9.5669	8.9324	5.4151	16.1753	10.8515	8.7101	8.3488	0	11.5459	0	9.1759	0	9.8188	7.9053	12.1554	13.6654	11.65	12.1887	6.666	12.8889
9.7428	9.3924	12.1916	11.2347	0	0	0	6.9801	15.9746	14.7035	11.1861	0	0	9.482	9.213	0	0	10.4509	9.087	10.5612	9.3711	10.8859	0	7.3062	14.5119	6.8033	8.1833	6.6538	0	11.1473	0	9.1201	0	7.778	7.3431	11.3902	11.3898	9.884	6.6182	5.4915	12.4968
0	0	13.1425	11.4469	0	0	8.7014	8.5594	16.125	15.5858	11.4711	0	4.7369	8.2335	0	0	0	9.3482	7.3794	8.6598	10.0427	11.2098	0	0	15.1567	7.9965	0	3.0053	6.299	11.5283	0	7.9593	0	9.0378	0	11.2477	12.7256	10.9564	9.7673	2.9032	8.7336
0	9.3621	12.1501	10.2663	9.6784	9.8285	0	0	13.9984	14.8242	10.913	6.6779	10.9216	8.5922	9.0586	0	0	7.8777	0	9.5266	0	10.8891	0	6.8281	14.1688	6.8826	8.2143	8.4068	0	11.9663	0	9.4748	0	9.4052	8.5547	11.4663	12.8977	9.8612	11.3233	0	8.521
0	10.1521	13.4053	11.6299	7.1234	8.7713	0	8.1694	14.6961	14.9137	11.8723	0	11.9321	10.5046	9.4008	8.7738	0	0	0	8.6225	0	11.4252	0	0	15.5842	9.4788	9.2341	7.6904	0	12.1216	0	0	0	10.1332	8.9858	11.6451	12.1701	11.6173	9.7231	4.7996	0
0	9.7363	13.1995	11.489	7.4515	9.2531	0	3.9193	15.4016	15.0591	11.9323	7.8981	10.1413	9.6957	9.8492	0	0	8.6187	8.7353	0	10.498	10.834	0	0	14.6184	4.6224	5.5694	7.9775	0	14.0264	0	8.147	8.7379	6.1101	9.3465	12.0283	12.2595	11.1706	11.6036	0	11.2713
0	0	13.0178	11.1472	8.6715	0	0	0	15.4356	13.7879	10.2945	0	11.9083	0	9.2057	0	0	0	8.3781	10.1114	10.9896	10.5024	0	0	14.2809	9.7208	0	4.9671	6.154	12.8174	0	6.2345	0	6.2517	8.5385	9.6862	10.2852	8.5757	10.261	5.2754	9.6999
0	9.5554	13.1036	11.7757	7.7111	0	0	0	15.8479	16.1929	11.861	7.4279	8.5435	0	8.6717	0	0	8.4722	9.9261	0	0	10.4632	0	0	15.582	10.3148	0	8.0302	2.6906	12.3203	8.2733	0	0	10.7958	9.0362	10.1591	11.4515	10.8471	10.029	6.3407	11.5559
0	0	12.2949	11.9542	0	0	8.9981	0	15.1917	15.0811	11.722	0	8.8674	0	10.6906	8.6566	0	0	0	9.486	0	9.8085	0	9.3729	15.1605	8.4738	9.2563	0	0	11.2672	0	7.8685	10.2016	8.9752	8.1958	12.0368	12.2236	11.7455	11.7399	6.9314	13.503
0	0	13.6963	11.0927	0	8.3027	0	7.1703	13.478	14.7592	11.1253	7.3675	10.3166	0	8.3021	0	0	9.2491	6.9674	7.8626	0	10.6368	0	9.7092	15.6513	10.723	10.0443	9.3243	0	11.0305	0	8.7604	7.3427	8.1711	0	9.6589	12.8838	10.9682	10.1197	6.7592	8.0512
0	9.4794	13.3067	11.0041	6.8183	0	0	6.7101	13.4371	15.2113	11.5157	8.3383	11.3913	0	8.3195	0	0	8.7392	0	8.5052	0	10.4334	0	9.5224	16.0648	10.6741	6.3397	7.3961	0	11.4851	0	8.8851	0	8.8207	6.8584	12.1943	12.2529	10.7985	10.7773	4.8849	13.3668
0	0	11.5401	12.2856	0	0	0	7.8869	17.5241	15.3081	12.3948	8.4592	12.7983	0	9.798	8.7773	0	0	0	0	0	10.7045	0	9.0997	17.0676	12.0438	10.3564	9.4241	0	11.5403	0	9.1109	0	0	0	10.2879	13.0143	10.8663	11.2999	4.0257	11.9143
0	3.7202	12.8859	12.2834	0	8.4929	8.8693	7.9953	14.2193	14.8001	11.9493	8.1819	11.5415	0	8.7092	0	0	0	0	0	0	0	0	0	14.2396	10.0841	0	4.9736	0	13.2307	7.9881	0	0	0	0	10.7136	13.0874	11.1708	9.5031	6.7834	11.3238
0	0	13.1874	11.9112	0	0	0	6.4645	14.6295	15.5315	10.7834	8.0373	10.4876	9.347	9.1044	0	0	0	0	0	0	9.039	0	0	15.1096	6.8209	3.5913	0	0	14.3682	8.1332	9.4485	8.0426	9.2083	0	11.1115	13.0266	11.2944	9.3218	7.1331	12.4859
0	0	12.2708	11.0311	0	0	9.8738	6.7341	14.0941	15.4671	11.4573	7.0493	12.8934	8.7082	9.6821	0	0	0	0	0	0	9.6826	0	0	14.7109	10.0663	3.6972	3.1685	7.286	12.5186	0	0	0	9.2437	0	11.4932	11.753	10.3268	9.7661	5.459	6.5215
0	0	11.8553	11.6485	0	0	0	6.4544	15.4152	13.3401	10.4491	0	0	0	0	8.8552	0	0	0	8.4304	0	0	0	0	13.0086	0	0	0	0	12.036	0	0	0	7.3187	0	8.957	11.2264	8.8732	7.4158	5.1666	7.1683
0	0	13.1089	10.8446	0	0	0	6.0992	14.4265	15.4203	11.3628	7.7482	12.1252	0	0	6.9486	0	8.1946	0	0	0	10.1979	0	0	15.614	5.5533	0	6.3428	0	13.2556	0	7.1505	7.4633	0	0	11.3742	11.8619	11.1123	10.5484	5.7444	11.4253
0	10.219	11.3115	11.3492	0	0	0	7.9878	14.5271	14.8661	11.3007	6.7291	9.6699	0	7.9236	0	0	9.0647	0	0	0	10.7122	0	5.7639	14.3832	0	8.0997	2.2784	0	11.7437	7.7253	3.8872	0	0	0	10.4299	12.3224	9.7634	10.314	5.82	12.901
0	9.5638	13.0754	11.7604	0	0	0	6.2036	16.5674	15.3995	11.6328	7.1367	9.9628	0	7.451	0	0	8.2719	5.6739	0	0	9.5366	0	0	15.3744	3.629	8.7923	7.9573	7.6152	12.5393	0	0	0	7.3609	8.7388	11.3563	13.2033	11.7838	11.563	8.5051	10.2879
0	9.8263	9.6963	11.1506	0	0	9.0129	7.7338	18.6262	16.4841	10.5594	11.4431	12.0161	4.1216	0	0	0	10.3386	10.3711	12.4007	0	9.1383	8.6582	8.7281	15.6574	0	0	3.7231	0	11.7274	8.7716	9.3916	0	0	0	12.9299	12.488	9.5757	0	0	11.7053
0	0	13.5343	12.0237	6.739	8.3714	0	7.8448	16.877	15.7608	11.761	0	8.3884	11.6194	10.3199	9.1985	0	12.0939	12.1223	12.1297	0	10.279	8.6009	11.2781	16.8862	10.9729	10.2342	6.6884	0	11.0381	9.3279	9.0706	7.0542	0	7.6893	12.107	12.5994	10.1654	10.9811	6.504	11.2395
0	0	11.9881	10.7179	0	8.1103	0	5.8087	13.7417	15.0927	10.8739	0	8.2889	9.8456	8.9153	0	0	10.6404	9.9598	12.3582	0	0	0	8.4642	14.5297	9.7731	0	7.2382	0	10.9437	0	7.4412	0	6.5515	7.7399	10.4086	11.0887	10.2431	10.7194	0	11.9418
0	0	8.5499	10.5273	0	0	0	7.1006	13.4465	10.7742	8.5859	0	0	7.5528	0	0	0	8.4495	7.032	0	0	11.0226	0	9.4349	13.9672	0	0	0	0	10.9863	0	9.2952	0	0	7.8116	8.5291	0	7.8117	7.8527	0	9.7136
0	9.5448	11.3069	11.1366	0	8.4053	9.8725	7.1906	11.244	11.2285	9.6706	0	0	0	0	0	0	8.5795	0	0	0	9.318	0	0	14.1964	3.5243	10.0262	0	0	10.9311	0	8.4222	0	7.1904	0	9.2187	0	7.4233	0	0	0
0	9.1235	11.8228	11.1049	0	8.2447	0	6.1737	13.5402	12.7853	9.44	0	8.4868	8.2773	0	0	0	8.3569	0	0	0	9.0595	0	7.5107	11.8632	0	0	0	6.994	11.6815	0	7.8816	0	0	0	9.5346	9.0701	0	0	0	7.6116
0	0	8.5368	11.5151	0	8.2886	8.492	0	13.8645	12.8882	10.7775	0	0	0	0	0	0	0	7.2475	0	0	0	0	9.0284	14.3009	10.9382	0	4.4624	0	11.2013	0	8.0249	0	0	0	11.8541	0	0	0	0	0
0	0	10.0432	11.9507	0	0	8.694	0	12.6465	12.7929	9.3938	0	8.0502	0	9.6863	0	0	0	7.184	0	0	9.0469	8.1859	9.2615	14.1384	7.7388	0	7.383	0	9.2225	8.0656	0	7.4152	8.4959	0	10.1267	5.2537	7.3273	7.8987	4.285	10.3136
0	0	8.7198	10.7929	0	8.8355	8.8912	6.5436	9.855	11.2341	0	0	0	0	8.4007	0	0	8.2911	0	0	10.1586	11.0202	0	6.0797	14.4043	10.758	3.2038	3.7909	0	11.1897	8.1392	0	0	7.6865	0	9.4886	0	6.6704	7.3233	0	10.1228
12.4072	0	11.5247	11.3837	0	0	0	0	12.7793	13.1255	10.109	0	0	0	2.6389	0	0	0	0	0	0	9.2961	0	9.6207	16.8554	11.8775	9.7357	4.3062	7.4158	11.8814	0	0	0	10.6823	7.7676	10.7955	0	8.5986	8.6313	5.9808	9.3607
0	0	11.7975	10.9582	0	0	7.9009	6.184	13.1408	12.9577	9.0141	0	10.9528	0	0	8.1306	0	0	0	0	0	9.6603	0	8.6811	16.3765	11.6078	10.2644	8.8677	6.2596	9.7295	0	8.3936	7.2938	0	0	11.2607	0	8.3966	9.7613	5.3605	9.1732
0	0	12.1987	12.4445	0	0	8.8655	0	10.7165	10.4922	9.4179	0	8.7267	0	0	0	0	0	0	0	0	11.4214	0	10.2527	16.6743	11.7431	10.409	9.0416	7.0356	0	0	8.6846	0	8.0427	9.5542	8.0535	0	7.3876	9.3033	4.9272	0
0	0	10.2123	11.2512	0	8.5539	0	0	10.0991	11.6422	9.7801	0	5.5208	0	0	0	8.2553	0	0	7.3018	0	9.2046	0	10.3349	16.5395	11.9616	9.6383	9.4617	7.8883	11.0365	0	7.9956	0	8.6904	9.2348	11.422	0	0	9.5841	0	0
0	0	11.1053	12.29	0	9.2792	0	0	8.8103	11.3293	8.5269	0	0	0	0	0	7.6761	0	0	0	0	9.6658	7.1726	0	14.9803	10.1358	4.2063	9.4165	0	11.1698	0	8.2323	0	8.4282	8.6324	8.3184	0	7.7674	7.6485	0	10.1692
0	9.6938	8.4357	10.6943	0	9.0735	0	6.118	11.9666	12.6445	8.9646	7.1449	8.3214	0	8.5133	0	0	0	0	0	0	11.2146	0	9.6334	16.1935	11.6693	6.9907	7.6872	6.2289	11.96	8.0568	0	0	8.7814	8.8828	10.6804	9.4747	7.46	8.3069	0	10.4942
0	11.2854	9.8834	11.4221	0	0	0	8.5047	12.0661	11.1584	9.3484	0	9.3213	0	7.9723	0	0	8.9094	0	9.1638	0	10.1729	0	8.0002	16.4065	11.6656	9.9406	8.5003	6.6238	11.4354	0	6.616	0	8.1313	8.7486	9.2692	8.5925	7.718	8.2847	0	11.6539
0	0	0	11.0797	0	0	0	3.0001	11.0883	13.244	9.133	0	0	0	7.8757	0	0	0	0	0	0	0	0	9.7618	16.0392	10.7217	10.2213	9.4255	0	11.4793	0	0	0	8.1502	9.3911	7.6873	9.3879	7.904	9.7185	0	9.032
0	0	9.5891	11.6309	0	0	0	6.6847	13.4235	11.521	9.983	0	0	0	8.0581	0	0	0	0	0	0	0	0	9.6745	16.6912	11.8519	10.2393	7.9407	0	10.5323	0	8.0761	9.042	8.1514	9.4753	7.7062	0	7.6748	9.7245	6.1712	10.6129
0	10.6696	10.7576	11.7556	0	0	0	0	10.7654	12.7143	10.132	0	10.1747	0	0	0	0	9.1525	8.564	0	0	11.2513	0	10.0839	17.2562	12.6952	10.759	10.3638	0	11.595	0	0	0	9.1873	9.7316	8.8035	0	9.408	8.9637	6.24	0
0	0	8.8758	10.687	0	10.2275	0	0	11.3372	12.7894	10.0382	0	10.0094	0	7.9331	0	0	0	6.4449	0	10.2499	0	0	9.8068	16.3996	11.8136	10.0892	8.5566	0	10.3963	0	0	0	8.4094	8.0543	8.7934	0	7.9319	9.9953	5.3694	8.7709
0	0	12.4164	12.072	0	0	8.9249	5.7758	11.1187	11.998	9.2823	0	11.3422	0	9.2569	8.3031	0	0	0	0	0	0	0	10.033	16.2949	11.9528	10.0964	7.6623	0	10.428	0	7.3599	0	8.0583	9.0898	0	9.6467	5.7974	0	2.9266	0
0	9.7693	10.149	11.4763	10.5862	0	7.6167	10.9114	16.4082	14.8457	12.5811	9.2945	7.3578	10.4387	0	0	0	9.8807	8.4308	0	0	16.2209	8.9917	10.2802	17.9941	13.3596	11.6206	11.0454	7.0196	10.8531	0	9.239	0	8.5009	5.6737	0	0	10.4355	8.8562	6.8443	13.0604
0	9.3139	13.1966	11.1763	9.69	0	0	8.4498	15.4112	14.7903	9.9121	7.0047	10.7102	8.3065	0	9.5791	0	7.9765	9.2138	9.203	0	11.46	6.942	8.839	16.5596	11.8291	10.1925	8.9708	0	9.0449	0	5.362	0	7.8034	0	9.4878	11.207	9.7918	9.8772	7.83	11.0262
0	9.3265	9.2937	10.6708	0	0	0	3.7982	14.6491	13.6242	9.8058	7.8265	0	8.5618	8.0605	0	0	10.2347	9.8846	10.2543	3.7961	9.0279	3.0988	6.8159	17.2953	12.6293	11.1138	8.2855	0	11.6393	0	0	8.0673	7.9607	9.0564	11.7453	10.1875	9.0906	9.666	5.902	9.4732
0	0	10.5722	11.1151	0	0	0	7.2847	10.2066	12.2485	9.9001	0	0	0	0	0	0	9.9552	8.0023	10.4496	0	10.9631	0	9.7811	16.4518	11.7427	11.135	9.2992	0	11.2672	0	1.9455	0	7.5394	0	9.3459	0	6.7599	7.6757	4.9381	0
0	0	10.2579	10.8441	0	8.8926	0	5.449	16.1884	14.8573	11.1848	0	0	0	8.8891	0	0	8.1454	0	8.8585	0	10.6515	0	8.3462	16.8883	12.0827	10.7801	8.9713	0	11.6085	0	0	0	10.384	0	11.1471	10.0161	9.0748	9.2653	7.3509	10.1727
0	0	10.7937	11.1967	0	0	0	6.5384	11.8322	11.1958	9.1681	0	0	0	0	0	0	0	0	10.0129	0	0	0	8.5266	16.5343	10.8445	10.4693	9.2812	0	11.3338	0	2.345	0	7.7467	0	10.4699	9.1825	8.2613	8.9034	5.9691	8.5411
0	9.0982	9.332	11.2901	0	0	0	0	13.706	12.6234	10.5136	0	0	0	0	0	0	9.5589	6.4429	0	9.9821	8.3748	9.4967	10.6234	16.9521	11.9101	11.2304	6.4481	0	12.0557	0	0	0	7.4207	9.4607	9.8224	10.4131	0	10.2902	0	0
0	0	10.8733	12.0189	0	0	0	6.661	12.6058	9.3664	9.0458	0	0	9.2716	8.3128	0	0	7.8377	8.7253	0	8.9363	6.7768	0	8.6173	17.137	12.3715	11.2939	10.3199	0	11.1264	7.2072	0	7.9928	0	7.2239	9.9486	9.4963	7.6612	8.8708	0	0
0	0	10.7595	10.6678	0	0	0	7.0546	10.1827	11.3935	9.2791	0	0	0	7.7056	0	0	0	8.2677	0	0	8.9734	0	9.561	15.7859	11.1654	9.9361	9.317	0	11.5591	0	0	0	0	0	9.6363	0	6.6503	7.7953	0	0
0	0	10.2845	11.086	0	0	0	0	14.1713	10.4693	10.8177	0	9.1503	8.8164	8.2143	0	0	9.5004	8.5253	0	0	9.6933	0	11.1622	17.4439	11.0854	10.6224	9.3244	0	11.1315	0	0	0	0	0	10.4965	0	7.0575	10.0895	4.2783	8.489
0	0	10.6306	10.8253	0	0	0	7.2762	12.8921	9.4312	8.6254	0	0	8.4195	0	0	0	10.1329	8.0867	9.1386	0	0	0	10.9579	16.9801	12.034	10.4134	7.5482	0	12.2042	0	0	0	0	0	9.0072	0	0	7.9892	0	0
0	0	12.0369	11.6366	0	0	0	0	13.394	13.1052	10.1884	7.1279	0	8.2606	0	8.4867	0	0	0	8.5071	10.0285	11.3138	0	9.698	16.4433	11.8366	10.5256	8.5945	0	10.5745	8.5871	0	7.7223	8.2039	7.5323	10.3177	0	9.5163	9.7276	4.2985	8.5596
0	0	10.0177	11.3365	0	0	0	0	9.7212	0	9.3212	0	0	0	0	0	0	0	0	8.361	8.9825	9.1282	0	8.1474	16.5927	11.547	10.2308	6.7	0	11.5902	8.8074	0	0	0	0	7.7563	0	0	0	0	8.2289
0	0	11.3303	11.029	0	0	0	8.2039	10.7283	10.4177	9.4076	0	0	0	0	0	0	0	0	0	0	10.0093	0	10.1091	16.4542	11.0168	10.3652	8.8484	0	10.591	8.3158	0	0	0	0	7.8284	0	7.3578	7.985	0	8.7406
0	0	5.1869	10.9759	0	0	0	0	10.9002	8.7271	9.5648	8.0326	0	0	0	0	0	0	0	0	0	11.5469	0	10.0463	16.6677	11.9647	10.1579	9.0638	0	11.1322	8.0797	0	0	0	0	7.9786	0	8.7766	7.8739	0	0
0	0	11.9097	11.0399	6.7991	0	0	5.5578	13.0567	13.3675	11.1541	0	10.7227	0	9.3466	0	0	9.346	8.6298	10.6601	0	9.4096	0	9.7022	16.604	11.8648	11.3821	7.0541	0	11.6208	8.012	9.0804	0	0	8.8816	11.0287	8.512	9.2295	0	2.8835	9.9068
10.1347	0	13.976	12.3174	0	0	11.5514	0	14.4472	10.75	9.4416	0	9.1971	8.1433	9.141	8.4427	0	9.5684	7.7095	10.3486	0	12.6743	0	9.7975	17.0599	11.9736	10.9322	8.0635	0	10.7855	7.548	0	0	0	0	9.1131	0	0	9.9454	0	11.0233
0	0	10.4052	11.533	0	8.0691	8.853	7.5395	12.593	10.6553	9.151	0	10.2774	0	7.9435	8.6657	0	8.2585	8.0101	7.9926	0	11.3616	8.5037	9.9759	16.4536	11.8486	10.3517	8.9571	0	11.1291	7.4648	0	0	0	0	8.0345	0	8.4713	8.5159	0	8.4543
0	10.4255	10.5725	11.1289	0	7.8349	0	0	11.2913	0	9.5201	0	0	0	0	0	0	0	0	0	0	9.0607	0	8.5043	16.4661	11.5682	10.171	5.879	0	10.2555	0	0	0	7.3456	0	8.5046	10.549	0	0	0	0
9.7257	10.2805	11.328	10.7695	0	7.3545	0	0	11.2309	9.2746	9.358	0	0	0	0	0	0	0	0	0	0	9.9534	0	7.9377	16.4727	11.5762	10.0441	6.4839	6.312	10.9475	0	0	0	8.3063	0	0	8.859	0	0	0	0
0	0	11.5487	10.7624	0	8.2351	0	0	11.3407	10.6487	8.8157	6.4846	0	0	4.2646	0	0	7.8356	0	0	0	10.5506	8.8705	9.8623	16.02	11.6043	9.9965	9.2684	6.4091	10.5287	8.0129	0	0	8.0445	0	0	0	7.8731	9.6399	0	0
0	9.8087	12.9306	11.7927	0	0	11.3122	7.1752	12.6048	10.5491	9.9995	0	8.2664	0	6.5416	0	0	8.7551	0	0	0	11.3233	0	10.0255	16.6392	11.8084	10.6638	9.0835	6.7809	11.106	0	0	0	0	0	8.8505	8.4483	8.0202	9.2502	0	10.3244
0	9.6065	11.2595	11.2486	0	0	0	0	11.0851	9.8555	9.2405	6.5544	7.7387	0	0	8.136	0	8.1061	0	8.1808	0	8.5132	0	10.0198	16.5079	10.766	9.965	8.8867	5.8516	9.4194	0	0	0	0	0	7.6536	0	0	7.429	0	8.2856
10.1767	9.578	11.4131	11.5468	0	0	9.03	7.3543	10.9067	9.4617	8.7697	0	0	0	0	0	0	0	0	8.5319	0	10.3145	9.6411	10.2149	16.3292	10.9933	10.4414	8.7304	0	10.7193	9.0182	0	0	0	0	10.3414	0	0	7.659	0	0
0	0	11.5176	13.4566	0	0	8.5591	0	12.045	9.7254	7.8667	0	0	0	8.3646	0	0	8.3567	6.602	9.9531	0	10.3864	0	8.9141	16.0311	11.876	11.5709	9.7202	6.1612	11.3979	0	7.7893	0	0	8.3818	0	0	0	0	0	0
0	0	10.3453	10.4866	0	0	0	0	10.6183	10.5901	8.5715	0	0	0	0	0	0	0	0	6.1457	0	10.6825	0	8.6269	16.4505	11.7521	10.5465	6.2144	0	10.9391	0	7.6685	0	0	0	0	8.7489	0	0	5.403	7.9787
0	0	10.9198	11.914	0	0	9.1806	0	11.6805	9.7062	8.0009	0	0	0	0	0	0	0	0	0	0	11.3021	0	9.2256	15.0122	0	9.0654	6.2267	0	10.9192	0	0	0	0	0	7.2218	0	8.367	0	0	0
9.8587	0	10.5619	10.6898	9.4278	0	8.6969	4.3398	10.7122	11.6182	10.8888	0	10.3089	0	0	0	0	7.674	0	0	0	10.2521	0	9.896	16.1649	11.7542	10.0825	7.8294	2.4403	11.0665	0	0	5.0246	0	7.1735	8.2639	0	7.3538	0	0	0
0	9.6535	8.5011	11.1332	0	9.4943	0	0	13.2364	11.5833	9.7188	0	0	0	7.4589	0	0	0	0	0	0	8.6985	0	0	16.1363	10.7394	9.4137	9.0565	6.1951	11.3676	0	0	0	6.6997	0	8.8184	0	6.5857	9.1101	0	10.108
0	8.7176	11.1056	11.6254	0	9.2354	0	8.2716	13.4292	11.5969	9.5735	0	0	0	10.2256	0	0	8.5968	0	9.0004	8.1724	10.3652	0	0	16.8631	12.1487	10.4085	9.0236	6.412	10.6249	0	0	0	0	0	9.8448	9.0743	7.3106	9.0723	1.8911	13.0365
0	9.4482	10.4603	10.6141	0	0	8.4452	0	11.3908	11.2014	9.1191	0	0	4.2862	0	0	7.8285	0	0	8.5215	4.4843	0	0	8.4288	16.1266	11.555	8.5828	9.4794	0	10.7331	0	0	0	0	0	9.0684	8.2858	0	8.5803	4.4391	9.8692
0	9.5085	11.4871	12.4542	0	0	9.1357	6.9584	12.7627	11.04	9.6146	0	0	7.6064	0	0	0	0	0	0	0	9.5583	0	9.5138	17.0892	12.8826	11.2275	10.2699	0	12.1947	7.7191	0	0	0	0	9.4969	0	0	9.3164	4.8038	9.1125
0	0	11.6624	11.7255	0	0	9.0937	7.6748	11.6979	12.8776	10.1656	0	0	0	0	7.9727	0	0	0	0	9.7996	9.3914	0	9.8298	16.6638	11.0849	10.6251	9.0658	0	11.5199	0	0	0	0	0	9.4234	10.0192	7.3294	8.0172	0	10.2326
0	0	12.8873	11.2835	0	0	0	6.5984	13.3306	10.991	10.4286	0	0	0	9.191	0	0	0	0	8.9254	9.3891	0	0	8.5745	16.7224	11.5793	10.4662	8.9866	0	11.7818	0	0	0	0	8.4476	7.9227	0	7.6856	9.7564	0	8.3403
0	10.132	8.4755	11.1166	0	0	0	0	11.9119	11.5577	9.0354	6.8235	0	8.6598	9.2778	0	0	0	0	0	0	10.0002	0	9.0986	16.1419	11.1501	10.2371	8.9067	6.0631	10.2895	0	0	0	0	0	0	0	10.1967	8.6226	4.8806	0
0	9.5175	11.2162	11.3519	0	0	0	6.483	13.7809	13.084	9.8731	0	0	0	8.9012	0	0	0	0	0	0	11.6948	0	8.9065	16.3534	11.5074	10.1396	9.7586	0	11.7093	7.6868	0	0	8.8197	0	9.6435	10.056	7.8772	10.8821	5.5604	8.8763
0	0	11.1604	11.2866	0	8.8444	0	0	11.5979	11.3288	10.0825	0	8.4832	0	9.1614	0	0	0	0	0	0	10.3025	0	10.2969	16.3649	11.0746	10.2141	9.5368	5.6309	10.7354	7.319	0	0	0	0	8.8724	0	0	9.3919	5.2143	10.2665
0	0	10.162	11.1547	0	0	0	7.1259	11.0595	8.8015	9.6197	0	0	11.4995	7.877	0	0	0	0	0	10.0256	10.006	0	9.0861	16.2953	11.6145	10.4546	8.5358	6.0191	11.4609	0	0	0	0	0	7.6257	0	0	0	0	0
0	0	10.4198	12.0249	0	0	0	0	12.3349	11.3629	9.1508	0	0	0	0	8.6026	0	0	0	0	0	10.7837	0	10.2894	16.499	11.8404	10.2516	9.0314	0	11.3652	0	0	0	0	0	9.5613	0	0	7.6015	4.4725	0
0	0	10.6633	11.273	0	0	0	0	11.8116	11.1917	9.4335	0	0	8.7235	0	8.6112	0	0	0	0	0	11.7481	0	0	15.967	11.0444	9.6743	7.3878	0	11.3133	0	0	0	0	0	8.1151	0	0	8.2406	0	0
0	0	11.9347	11.593	0	0	9.1331	0	13.204	12.7777	10.0264	7.471	9.4757	9.5303	8.5712	9.0826	0	0	0	0	9.2149	10.3567	6.547	8.8364	16.4965	12.0085	8.9286	8.3685	5.276	10.8819	0	3.6722	0	8.7272	0	10.1721	9.3468	7.303	7.8571	0	9.4317
0	4.6528	12.2314	11.429	0	0	0	0	11.7296	13.4194	10.1898	0	0	7.9636	8.7693	0	0	6.8278	0	0	0	10.3851	0	9.7808	16.2646	12.1491	10.1483	9.7871	0	11.3975	0	8.0759	8.7838	9.8555	0	10.0865	0	9.4345	9.576	0	0
9.9749	9.7589	10.6516	11.5062	0	0	0	0	12.7866	12.4294	9.8632	0	8.5723	8.5838	8.7715	0	0	0	0	8.2731	0	9.7895	0	0	16.6504	11.5368	9.9089	7.7519	5.4324	12.0462	0	0	0	7.2522	0	8.8983	9.9542	9.1261	9.2915	0	0
0	6.0521	11.7968	12.0845	0	0	8.7006	0	11.0986	12.1556	9.539	0	9.6316	8.7933	8.2907	0	0	0	0	6.3805	0	10.3421	0	8.5342	16.2115	11.9398	9.7287	9.1651	0	12.0208	7.4377	0	0	0	0	10.0598	0	7.0995	0	0	0
0	9.4658	10.7601	11.0606	0	0	0	0	11.4077	12.4609	10.7551	0	8.5718	8.3336	9.179	0	0	0	0	8.0479	0	10.2681	0	9.4904	16.6182	10.9134	10.4321	9.1076	0	11.2064	4.8919	0	0	0	0	9.9184	9.7079	0	0	0	0
