# Supplementary material for: Geometry of the Gene Expression Space of Individual Cells
Source: PLoS Comput Biol. 2015 Jul 10;11(7):e1004224. doi: 10.1371/journal.pcbi.1004224 (PMC4498931; doi:10.1371/journal.pcbi.1004224)
Supplement: S4 Dataset — (CSV) [file pcbi.1004224.s036.csv]

EPCAM--980	GAPDH--905	ACTB--333	CLDN7--772	CDH1--895	AGR2--767	SEC62--753	USP16--191	CLDN1--357	ECT2--168	FSCN1--051	BMI1--411	CDKN1A--782	PHLDA1--810	TCF7L2--053	CEACAM1 (CD66a)--784	EGFR--306	DPP4 (CD26)--210	CA2--106	LATS2--008	MET--845	KRT20--643	EGFP--IQI	TFF3--625	VEGFA--129	SPINK4--780	DLL4--092	MUC2--094	SPDEF--942	DNMT3A--166	ANLN--612	BIRC5 (Survivin)--353	MKI67--195	TOP2A--137	CDK6--037	LRIG1--267	METTL3--158	NOTCH1--187	CFTR--537	FERMT1--793	NAMPT--184	OLFM4--437	GPSM2--271	PTPLAD1--905	SLC12A2--313	UGT8--961	TSPAN6--458	NOTCH2--747	PSAT1--278	EZH2--789
10.0709	12.7414	16.3446	9.2718	10.6081	15.257	10.2156	9.0973	9.3144	7.017	9.6736	0	9.9338	14.2934	10.9124	7.5927	0	0	0	0	0	12.081	18.8904	15.828	0	11.5043	8.4523	10.3181	0	6.0606	0	0	0	0	8.8795	0	7.6512	8.1946	0	0	6.3547	0	7.5076	10.0426	11.4039	10.3855	6.8541	7.3743	7.2179	0
9.7387	12.2068	15.1325	9.011	9.7852	16.5919	10.5048	7.3267	0	0	0	0	10.2973	12.5172	8.8864	0	0	0	0	0	0	7.9432	18.3568	14.0803	7.3083	11.2215	14.107	12.0687	7.1828	0	0	0	0	0	7.9145	8.4478	8.2083	10.5211	7.0541	7.8655	9.1854	0	0	8.4928	9.6617	9.0193	0	8.4703	0	9.7699
8.75	12.8263	13.0805	7.9571	7.7922	10.9767	7.4761	8.8805	0	0	0	0	0	12.499	8.4696	0	0	0	0	0	0	8.9181	15.2544	14.9322	8.302	7.1876	12.327	0	0	6.3601	0	0	0	0	0	9.3596	8.4082	7.9454	7.936	0	0	6.7666	0	9.0681	11.3509	11.0482	8.4336	7.6852	0	8.8221
9.4164	12.9436	12.2651	8.0422	8.868	13.7665	10.1574	9.9648	0	0	7.7872	0	0	13.4571	9.96	0	0	0	0	0	6.2715	7.1515	16.3526	15.2739	0	9.8567	10.5474	8.7012	0	7.2407	0	0	0	0	8.8611	8.8042	7.8638	0	7.4275	0	7.0856	5.5676	7.5778	9.3949	12.1999	10.1619	8.2481	0	0	6.0128
9.8419	12.8921	15.2219	8.8822	10.0787	14.5293	11.2862	9.846	0	8.493	9.0266	9.1708	8.8812	12.9863	9.8565	8.5393	2.7347	7.4605	0	0	8.3004	7.2901	18.3153	15.2107	0	6.9089	12.1363	11.0126	6.6677	8.104	0	0	0	0	7.7357	9.3944	10.1643	10.5036	7.835	8.8391	8.7663	0	8.3746	10.6457	12.2744	10.9598	7.275	6.4281	0	0
8.6075	12.4503	13.8495	7.069	9.1396	8.4187	10.0846	9.3512	7.013	0	0	7.4191	0	10.9443	8.5022	7.7569	0	6.2985	0	0	0	8.2117	16.236	15.0066	0	10.2399	12.1409	0	0	0	0	0	0	0	9.0659	7.7281	7.4348	9.2048	7.4157	5.8226	5.9821	0	6.5748	7.2209	10.6658	8.9359	0	0	0	0
9.9331	13.2765	13.9278	8.3675	9.8911	12.0392	10.3768	10.6845	7.6679	5.1654	0	8.1815	0	12.664	10.047	7.0501	2.6962	6.8702	0	0	6.3768	8.1448	15.631	15.164	0	10.9376	12.3412	0	5.8107	7.1004	0	0	0	6.5742	8.2805	7.5908	8.3463	9.9436	9.2251	8.2261	2.1651	0	6.9829	10.1468	11.9968	10.2123	8.3485	8.8703	0	0
10.4128	11.8862	14.3626	7.7551	10.0873	13.4768	9.3885	8.5239	7.1673	9.537	0	9.1051	5.7942	12.1483	9.3933	8.3977	0	0	4.378	0	0	9.2992	14.702	15.5435	0	11.4124	11.9445	12.6398	8.0202	0	0	0	0	0	0	0	5.0041	10.2168	7.8864	7.0296	6.616	0	7.6155	10.1526	10.9118	10.1812	9.0989	8.3871	0	0
9.3688	12.3815	12.9265	7.5306	9.3172	11.9362	9.2556	8.729	10.4978	8.1801	0	7.5861	0	12.96	0	0	3.2913	0	0	0	0	7.119	16.7685	15.6896	0	7.0168	10.8039	0	6.926	3.739	0	8.4406	0	0	9.2126	3.5949	8.8386	9.5984	0	7.2739	0.99515	5.0013	8.692	9.2849	12.2233	8.7304	4.7436	8.0297	0	7.367
9.5585	12.1274	13.5303	8.8764	10.1636	12.3223	9.2565	8.8559	7.1254	8.793	7.7249	9.0997	0	12.7339	11.5276	5.4867	0	6.9301	0	0	0	0	16.8569	15.4476	0	9.0806	11.7754	0	0	5.9009	0	0	0	0	9.2785	5.4272	9.283	10.0102	8.3666	0	8.4069	5.6313	7.6265	9.6641	12.0524	8.6438	9.1121	7.6785	0	0
9.1929	12.8748	16.2624	8.304	6.9953	14.0038	9.2938	6.9759	7.6616	0	0	8.668	7.9399	12.1808	0	6.75	0	7.5484	0	0	0	0	16.9933	14.3697	0	10.7748	11.9695	0	6.2938	7.6506	8.9724	0	0	0	6.4205	0	8.2239	9.592	7.0738	8.0848	7.6075	7.2107	7.3049	9.7727	9.7521	8.6579	9.7533	0	0	0
10.8449	13.1861	17.3273	9.7974	10.2426	14.7885	10.339	9.6497	8.8929	7.3652	11.1368	6.6088	9.3425	15.0998	10.5315	6.2769	1.8976	0	0	0	8.864	8.9736	19.3618	15.113	0	8.1183	7.3775	9.5638	7.5444	0	8.2867	0	0	0	8.3019	0	0	7.1915	0	6.726	8.4694	0	0	8.6443	11.3025	9.4869	8.0616	7.2153	0	9.6847
10.5235	13.8323	17.2343	9.3487	10.816	14.5533	10.8073	9.2941	10.2513	7.0418	10.5904	7.9041	9.8368	13.7241	8.6337	8.3806	3.3683	0	0	0	5.6895	10.1077	16.759	15.5734	0	12.498	10.3326	0	0	0	0	0	0	0	0	7.4693	7.3518	8.3585	8.3737	7.0617	8.0409	0	0	9.4117	11.5805	10.2158	7.6091	0	6.2767	8.7343
10.8038	12.778	16.171	8.7879	11.3484	11.3909	10.6519	8.3848	11.9624	9.333	10.5503	9.8138	8.7256	13.3354	0	6.6847	4.6736	0	7.1164	0	7.7755	12.8131	20.0004	15.1258	0	10.1572	8.5556	10.1812	5.0638	5.7271	0	0	0	0	0	8.8813	0	7.937	0	0	6.9744	0	0	8.0637	8.9817	8.1697	8.7725	6.2622	0	9.3908
12.0145	13.1091	17.108	10.6857	11.494	18.0878	11.2222	9.1184	11.3581	8.7318	10.5132	7.5658	9.6269	15.3054	11.3122	0	3.2511	0	0	0	0	12.4726	19.4867	16.2752	0	12.526	9.8302	12.9728	7.0173	6.0429	0	0	0	0	8.1601	7.8232	0	9.678	0	0	8.2522	0	0	8.0898	11.0463	9.5535	8.7944	7.8845	0	9.0714
10.7175	12.6548	16.0197	7.9153	10.4314	12.451	9.9607	8.4773	9.5275	9.3959	10.4285	10.1277	10.3971	14.3397	12.3364	0	0	0	7.2686	0	5.3367	10.9044	18.5187	14.7989	0	8.6932	10.581	11.8279	0	7.514	0	0	0	0	0	8.2088	7.642	10.0274	0	6.9146	8.7246	0	8.4045	7.4446	9.6965	8.7557	8.1224	0	0	10.205
11.4425	14.1909	17.8862	10.6386	11.6518	17.7911	10.8981	10.5205	12.0295	10.1823	9.7606	7.912	7.8311	13.7601	9.8784	9.5506	4.7955	6.2103	0	7.9362	8.4496	12.459	19.7471	15.858	7.6757	10.2423	7.0362	0	7.9445	7.1062	0	0	0	0	0	0	8.9951	0	0	9.4281	7.5079	0	0	0	10.0718	9.3983	8.8382	6.9425	0	8.556
10.5558	13.0692	17.075	9.7216	10.606	11.9813	10.4535	8.6231	10.6315	8.3887	8.9208	7.6354	10.6671	15.0792	10.5155	6.9711	4.053	7.5504	8.3745	0	5.6948	11.5046	19.5943	15.4998	0	11.9501	8.352	0	6.7209	5.4814	0	0	0	0	0	0	0	0	7.4896	0	8.5783	0	9.3354	0	11.3568	8.2101	8.7581	9.2732	0	9.0503
11.4478	13.5725	15.9817	9.7889	11.0726	10.791	9.4246	10.5679	11.4704	9.2575	7.7278	9.6987	7.9745	13.8882	9.5012	9.4815	4.7984	7.405	0	6.9523	6.8959	11.8988	19.017	14.5866	0	12.0382	12.3337	0	6.0548	6.1073	0	0	0	0	0	6.6595	7.6662	8.5943	0	7.8303	8.8836	0	0	9.0253	10.676	9.4977	0	0	0	9.5585
10.8082	14.8375	16.4696	8.8733	10.417	17.6056	9.9768	10.1494	11.8069	9.4535	10.179	8.2274	9.8128	15.0709	11.5598	8.8655	4.524	9.5286	0	8.2988	8.7061	9.2673	12.0852	14.002	0	13.0811	10.537	10.7487	8.6069	5.5661	0	0	0	0	0	4.3658	9.2464	8.6392	8.1166	0	9.2829	0	9.7048	10.2505	11.6082	10.0469	0	8.3221	0	7.2414
10.7085	14.0591	16.7845	9.5438	10.4635	16.8927	8.2414	10.6024	11.5055	8.8046	10.6788	8.561	6.2756	13.6601	11.733	8.2096	4.9953	0	0	0	7.1257	10.3817	19.2692	14.9601	0	13.8547	7.548	12.3195	8.6936	0	0	0	0	0	7.4287	0	6.7658	8.6069	8.5766	9.641	7.5887	0	8.5506	6.984	8.9228	9.7665	8.3194	0	0	7.6776
11.3946	14.6177	17.414	9.1146	11.3045	16.4409	11.6548	10.3976	12.3413	6.0801	9.741	9.1129	7.8105	14.787	9.5126	9.3719	5.482	0	0	0	6.7253	11.6659	19.2033	15.084	0	13.1408	7.7729	12.3426	7.9645	0	0	0	0	0	7.5312	0	7.8212	9.5464	0	7.1089	8.6864	0	7.2539	8.9058	9.6089	10.0332	7.5144	8.1259	7.2356	0
11.3402	14.0899	17.5825	10.418	11.5369	16.6844	9.0626	10.066	10.0712	8.9048	11.6942	10.186	10.5112	14.6178	10.526	9.2481	6.6246	6.8138	0	7.1517	7.3609	14.8384	19.7336	16.2201	0	13.3346	10.6272	14.8619	7.1352	6.0608	0	0	0	0	0	7.5901	9.6273	0	0	0	9.1152	0	10.0549	7.7894	11.1095	8.9085	8.6037	0	0	0
10.5504	12.6179	17.5906	9.2568	11.9257	9.7345	10.3444	9.3268	13.2251	8.7025	9.6	7.5833	10.1441	15.4646	0	0	3.4941	0	0	7.5555	8.1694	11.9051	19.3907	14.495	0	7.5616	6.0691	9.1653	7.9499	5.4847	0	0	0	0	7.3196	0	0	0	0	0	5.3895	6.8685	6.9651	8.5885	10.6746	8.2775	3.737	6.9571	0	0
11.8788	13.9721	17.9899	10.8151	11.4924	16.8747	10.4087	9.6917	12.1306	10.3933	10.3116	7.9331	10.2266	15.276	10.1005	9.3664	4.9727	10.4717	0	10.0257	9.2173	11.7444	20.2108	15.6045	9.0705	12.174	6.7176	12.3398	7.8173	8.119	0	0	0	0	0	5.9094	0	8.7519	0	0	9.5592	4.3919	7.0299	10.1344	10.7121	7.9057	6.7401	8.5083	0	9.1817
10.5811	14.0818	16.6048	8.7824	10.6703	14.523	10.1224	11.0103	12.0582	8.6824	9.951	6.9721	9.3683	14.4931	12.6247	8.3159	4.644	8.23	7.4394	8.9505	7.0711	13.5742	19.365	14.914	7.7308	11.8154	7.4968	7.8132	8.7019	6.7828	0	0	0	0	7.7925	7.6003	7.1606	8.7138	0	8.0823	8.4175	0	8.6784	10.0564	9.3359	5.9227	6.5181	8.2342	7.717	7.8705
9.9419	13.1208	15.2837	10.3006	9.6753	17.1158	10.2009	7.3041	8.7066	8.7276	9.4596	7.3291	6.4201	11.6981	10.5306	0	1.8751	0	0	0	0	8.4963	18.4312	15.1405	0	12.9616	9.5904	13.1286	6.7934	2.9396	0	0	0	0	9.9768	7.3793	8.4558	0	0	0	6.6075	0	6.9858	3.9038	10.0444	7.7536	6.8001	5.689	6.8185	7.2577
10.5781	14.2797	13.4008	9.8572	10.2891	14.7109	8.5132	9.518	7.8286	0	7.7412	9.6315	9.3984	10.3311	10.7464	9.5855	4.2119	10.0512	0	0	0	0	11.0907	10.5278	0	0	0	0	0	0	8.6509	0	0	0	0	0	0	6.9614	0	0	5.8345	0	8.1321	0	7.4576	8.3027	0	0	0	7.1652
10.8414	13.6681	17.6225	10.7292	10.6445	15.9263	10.2375	9.5413	10.3902	7.708	10.1913	8.152	9.17	13.4934	11.248	7.1731	3.9407	8.816	0	7.1317	7.2719	12.187	18.8198	13.1861	0	7.956	9.3319	12.2896	6.0351	6.6575	0	0	7.173	0	7.3101	0	7.4234	0	0	6.6431	8.7477	0	9.4757	10.1694	9.6635	0	9.2636	6.9161	6.6249	0
10.5744	14.0454	16.4322	8.8376	10.6301	16.7382	10.7724	9.5778	11.0146	6.6298	9.8414	8.8739	9.8763	11.8966	10.47	0	0	8.2024	0	6.7528	6.0221	11.0824	19.2789	14.3514	7.2727	11.4572	8.1569	0	5.2934	5.2063	8.119	0	0	0	7.4158	8.8296	0	0	0	6.3157	7.5472	0	8.7187	9.7407	9.3526	6.6291	6.3367	7.2616	0	9.72
10.0631	13.8166	17.0936	9.413	11.0096	16.3571	8.7478	10.0242	9.288	8.7037	7.4386	4.8729	8.6808	12.8022	7.1681	7.213	0	5.8261	8.8218	9.0044	7.9967	8.1256	19.0193	13.3405	7.6513	6.5891	7.1699	0	0	7.2557	0	0	0	0	0	0	7.6337	0	0	0	6.5869	0	6.798	9.4435	8.2855	0	0	6.9834	0	8.3696
9.8244	13.4455	16.9797	10.1959	8.9673	13.9298	10.8077	8.8434	9.5455	8.5719	7.65	5.8298	7.4228	13.6358	11.2061	5.8357	0	7.4326	0	8.7655	8.1555	0	10.8992	9.7388	8.6173	7.3355	0	0	0	0	10.9041	0	0	0	0	7.8679	7.2647	8.3714	7.9202	7.9878	10.0397	14.0532	8.7521	6.9812	11.0002	7.5098	0	0	7.7285	7.3059
10.2008	14.9052	16.9163	8.5552	9.3439	13.9958	9.7397	9.3583	0	5.4747	7.4298	5.9066	7.1545	14.4801	11.4761	0	0	6.0667	0	0	0	0	14.2401	9.6833	0	6.2935	8.2997	0	0	0	8.0367	0	0	0	0	7.294	0	0	8.1183	10.0894	9.6359	14.7698	7.7223	10.9271	10.1723	9.5835	0	0	0	9.2428
9.6423	13.9464	15.2271	9.3344	10.7831	13.8841	8.6429	9.6269	0	7.0139	0	0	11.0848	9.5477	10.6165	6.8931	0	0	0	0	0	0	10.9943	0	0	6.3517	0	0	0	0	0	0	0	0	8.6678	0	8.9592	10.029	9.7284	9.0697	10.039	13.4701	8.4742	9.1713	9.4512	8.4271	8.8752	8.5645	8.1098	0
10.509	14.5471	16.2004	9.299	11.0201	14.0676	10.1783	10.5126	9.502	7.6482	8.783	4.9937	9.6978	14.8802	12.1803	5.0963	3.7583	0	0	8.4175	8.5344	0	9.2384	8.9783	8.0523	0	7.1938	0	0	0	7.9516	9.7676	8.0501	5.9714	8.6049	8.9395	7.3994	8.4601	9.5198	8.6506	9.4454	14.7258	8.8628	10.0363	11.8362	8.5583	9.5144	0	10.3691	0
10.526	14.921	17.5585	10.7635	10.355	14.231	10.8828	10.0773	10.7892	8.136	11.6673	9.7901	8.5735	15.0941	9.6853	6.756	4.4508	0	6.7022	8.7681	7.1726	6.3381	19.1767	9.365	0	7.5961	0	0	6.9049	0	0	8.3962	8.5864	0	0	6.2387	9.3747	7.0536	8.85	7.871	11.0175	14.8273	8.3215	9.7978	10.067	10.5461	9.0832	7.5838	8.152	8.2411
11.1455	15.8191	17.9262	9.2122	10.3466	13.654	8.053	10.1798	0	9.6916	9.6203	8.778	8.6327	14.7123	12.0051	8.3106	5.359	7.7241	0	0	7.7263	0	17.7677	10.9307	0	7.4112	0	0	0	0	0	10.3179	6.8074	0	7.9875	7.9875	10.0792	11.0172	9.4664	9.6503	10.0885	15.5259	9.1194	10.2237	10.3026	9.2104	9.1448	9.4231	0	7.8589
9.8801	14.8163	16.1615	8.9474	10.2264	12.1823	9.6084	9.5304	0	8.8568	9.2783	7.9817	8.2701	11.1811	10.9744	4.7214	4.508	0	8.6499	0	6.0188	0	17.8709	9.966	9.8191	0	0	0	0	0	0	8.28	0	0	9.0197	7.0073	7.6123	6.4834	9.3246	8.1141	9.8677	14.1517	8.1727	9.0539	11.2395	7.5455	8.2253	8.7147	0	8.1664
10.6748	15.2385	17.3679	8.9552	10.7328	14.327	10.0619	9.8936	11.0241	8.8584	7.8264	8.735	9.0759	14.5008	11.1046	7.4313	3.5274	0	7.2124	8.8153	6.0762	10.28	17.588	9.8747	0	6.2588	0	0	0	0	8.9847	12.0036	8.9531	6.5654	7.4441	8.8769	0	9.1039	8.8093	10.7038	9.1427	13.7194	9.731	7.8718	11.4869	9.7625	8.6057	8.3569	10.1436	8.4701
11.3219	14.6185	16.2381	10.1686	8.6801	15.8204	10.2757	10.3386	9.2804	8.699	10.1342	8.3147	9.6505	14.9597	10.559	9.3383	6.5404	6.4092	8.2778	6.7567	6.0456	0	18.4871	10.5759	0	7.6799	0	0	0	0	9.0055	9.3455	7.2434	0	8.8104	9.485	6.7088	10.9515	9.4058	9.1793	10.1312	15.1576	7.4368	10.48	10.9554	9.5171	9.0185	0	7.2297	9.0026
10.7935	14.4633	17.59	9.7866	10.2109	15.7067	10.4057	9.7603	11.758	8.2229	10.0041	8.3647	8.9319	14.848	11.5711	6.258	3.882	7.9145	9.5031	6.5494	0	0	19.2272	11.3296	0	6.3756	0	0	6.7785	0	0	0	0	0	8.301	7.8799	7.7113	8.2043	10.0955	8.3327	9.112	14.5768	6.2591	10.1798	11.2544	9.7193	8.4067	6.8906	10.1374	9.5985
10.1548	14.6582	17.991	9.6218	11.5228	15.5973	10.6091	10.3925	8.7451	8.029	9.5384	6.4629	10.8875	14.5627	10.0676	7.4434	1.1617	6.5435	10.8377	9.7952	6.4133	0	17.204	10.5289	0	3.987	7.1995	0	5.1606	0.22744	0	0	0	0	8.2438	7.1649	6.7264	10.3671	7.9106	5.6206	10.2084	16.3382	6.6838	9.0632	10.9008	10.4973	8.5248	9.0085	8.8057	9.9704
9.5538	14.3007	15.9733	8.061	9.803	14.557	10.3771	7.6112	0	7.459	10.1719	8.8971	7.9102	11.0652	8.7011	5.9428	0	9.0077	5.0355	6.9474	0	0	17.2791	12.0526	8.0765	7.57	9.0982	0	0	0	0	0	0	0	0	4.5483	9.0189	9.3048	8.8839	8.2818	9.5824	8.5482	8.5719	10.3477	11.4223	9.5792	9.4282	7.7508	8.5386	8.0111
11.072	14.36	15.8836	9.2505	11.0071	15.485	11.4505	10.6788	8.6095	10.3374	10.2321	8.9364	9.0623	15.5048	9.7091	0	0	8.7284	0	7.0513	6.7188	8.7787	19.2236	15.2936	0	14.0247	8.4554	12.3548	7.384	6.3685	8.3354	0	0	0	9.1231	10.2122	8.5028	9.4984	9.1711	8.7078	10.0197	7.7065	8.1287	10.6968	12.0527	9.9392	9.2663	8.6983	8.6448	8.8614
10.351	13.0271	15.2841	9.4495	10.0713	14.3136	10.0021	10.3051	9.1288	8.2474	8.244	5.4999	8.4785	14.4775	11.1399	0	1.2956	8.1085	8.4321	0	6.4396	11.4002	17.029	13.7866	0	11.7058	9.7875	0	6.8613	0	0	0	0	0	6.1633	7.7061	8.6505	9.2209	8.3986	0	8.8448	0	8.0189	8.935	11.0938	8.8547	9.474	8.4611	7.532	8.8214
10.124	14.8965	17.0483	10.3004	9.4184	14.5388	10.2363	0	9.587	9.5473	10.0331	7.2164	9.0596	12.6844	0	5.3415	1.8134	4.7724	0	0	6.6248	7.492	17.5675	11.1481	7.7744	7.6985	8.668	0	6.8097	5.0726	8.8555	8.545	0	0	9.5752	9.4293	0	10.5945	10.6491	9.6956	11.5674	14.4826	9.6088	11.1104	11.213	9.8059	10.3745	8.7735	9.4977	4.6956
10.2482	14.1568	15.7982	10.3409	8.4531	14.6299	9.6904	8.0692	9.2737	8.3467	10.6769	7.3399	6.3656	10.7344	9.6433	8.1996	2.6255	7.0135	7.3901	0	0	0	17.0018	10.7847	0	0	9.0189	0	6.7863	6.6297	0	7.8607	0	0	8.4001	8.614	0	8.1865	9.6498	8.2771	9.2509	14.5319	8.6125	10.3871	11.1643	8.6631	8.0926	8.81	7.8117	7.274
10.5816	14.9845	17.137	10.0747	10.6814	16.1234	9.1876	9.1297	11.3435	8.5169	11.0801	8.8726	10.0152	15.2321	9.6593	7.5879	3.5389	8.3459	7.8457	7.6658	0	10.632	18.7685	10.4369	7.8802	0	7.3471	0	7.7402	4.8178	0	0	0	0	8.722	8.4582	0	10.2404	9.0163	8.5009	10.3559	14.9689	8.4199	9.0834	9.1248	10.0505	7.0735	7.5564	6.7171	0
9.4281	14.3445	15.9677	7.9462	9.052	14.0286	9.4193	7.3653	8.0812	8.4088	0	2.9652	7.201	11.0786	11.0933	0	2.5546	0	9.7825	6.2856	0	0	18.3088	11.2577	0	7.3914	10.9582	0	0	0	0	0	0	0	7.8776	8.368	8.1598	8.0956	9.9684	0	10.9878	11.2837	7.0483	8.0599	10.792	9.0135	8.7982	0	7.2089	0
8.2737	13.5796	15.7032	5.7368	8.6624	12.5677	8.0387	8.0356	0	8.1985	7.5373	7.198	10.065	11.6184	10.2411	0	0	0	7.9825	0	5.5747	0	18.5968	10.0024	0	6.3629	9.9745	0	0	0	0	0	0	0	0	8.8808	0	4.6089	8.8798	0	10.9336	11.1897	5.8491	8.4189	10.3507	8.5173	9.021	7.6622	0	9.0146
10.8765	14.2303	16.5057	10.7859	10.8264	13.8644	10.2056	9.6351	10.2221	9.5097	9.3587	6.8259	8.7647	14.8755	12.2019	8.0635	4.1363	9.7506	9.634	7.4543	8.0858	12.8248	18.4851	11.635	8.7833	0	10.3342	0	6.7109	5.5459	0	0	0	0	9.0804	8.1602	8.3125	9.1345	10.3853	8.5744	10.6579	11.4614	9.127	9.9672	11.6836	9.5241	8.3417	8.6781	7.5966	6.798
10.0512	15.1453	16.5973	9.2359	9.8411	16.1669	8.5627	10.1252	8.6352	8.0716	8.8427	0	7.8986	7.6307	10.912	4.8143	2.8418	8.8199	0	6.952	6.7013	0	15.751	11.2941	8.8509	0	7.4831	0	5.5414	5.356	0	0	0	0	8.1803	8.9424	8.3264	8.8276	11.0206	10.4444	9.6626	13.8972	6.0487	9.3689	10.5213	10.6941	9.8214	0	7.5977	6.2443
10.4254	15.0081	16.4354	10.5959	11.084	16.0144	9.7924	10.8529	10.9067	9.4318	9.7402	0	8.04	13.9676	11.4405	5.4009	1.9771	9.3512	0	8.132	6.2032	0	18.5605	10.5408	7.8039	0	8.1991	0	5.6492	5.9816	0	0	0	0	9.4111	9.1448	8.4429	8.4334	10.8344	8.8225	9.6342	11.9228	0	10.434	11.5135	10.3872	9.3801	0	8.7072	0
9.7975	13.1642	17.2716	9.8354	10.7537	13.5836	9.2293	7.5289	11.299	6.8957	7.5998	6.7847	10.1561	13.6926	11.3147	6.2411	0	0	0	7.8608	0	10.2882	17.5486	10.8789	0	7.6825	0	0	0	5.4383	8.0803	0	7.2278	0	7.7581	7.7112	0	8.3139	9.3778	8.8286	9.5537	11.9752	7.2126	9.5306	9.359	7.9237	8.6202	7.0147	0	7.0055
11.0743	14.2913	16.5202	11.0726	11.1847	15.5891	9.1129	9.545	11.9948	7.1834	11.1304	8.3657	0	11.3859	9.6693	7.257	0	0	7.0756	8.5987	7.2378	9.6987	16.2552	14.9682	8.2853	9.3735	0	0	0	6.1659	0	0	0	0	10.5078	0	0	8.7179	7.0278	8.3469	9.306	10.5386	8.2331	10.2627	11.1564	9.8298	9.7722	7.375	7.0619	8.6825
10.7871	13.8946	16.4279	9.6364	10.667	13.6238	10.4973	8.9135	8.1874	8.8959	8.9431	0	9.9103	14.756	9.7078	6.5694	0	7.3309	9.8353	0	0	0	17.2368	11.5042	8.149	0	0	0	0	6.5164	0	0	0	0	9.5548	8.0561	0	9.7696	9.0807	0	10.7569	12.8831	8.7436	8.0399	10.671	10.1279	9.0916	7.794	8.646	7.9857
10.1217	14.3249	16.2053	8.5467	11.1054	13.6101	7.819	8.8075	7.4948	6.2888	9.9426	0	9.9255	11.4001	11.4596	0	0	6.3231	7.4023	8.3344	0	9.5093	17.7995	11.0998	8.18	0	5.9028	0	5.8753	5.5512	0	0	0	0	8.9656	0	0	8.4444	0	6.7862	10.1366	13.9375	0	8.1168	10.251	9.3116	8.6252	0	7.5882	0
10.4241	13.0372	16.0229	9.7616	0	15.1442	9.7152	0	0	0	0	0	10.0231	11.1236	0	0	0	0	0	0	0	10.48	11.971	9.2083	8.6196	0	2.745	0	6.9592	0	0	9.1261	0	0	0	7.8651	7.3894	0	9.6795	9.8856	9.0621	14.9864	9.0357	8.1241	0	7.3201	8.8139	7.6841	0	0
10.554	13.9915	15.6338	9.2896	10.2202	12.2728	10.9328	10.0536	10.0951	9.0055	10.4597	9.6137	8.0568	14.8734	8.923	0	0	0	0	8.3344	0	7.0529	19.0353	13.5032	0	9.885	0	10.7515	7.135	0	0	0	0	0	9.5297	7.8702	8.7167	9.4483	0	7.1372	9.2778	7.0502	7.1105	7.6905	11.384	0	7.6328	8.5041	0	9.1144
9.8959	14.5243	16.2194	9.2495	10.1272	15.0602	10.7335	10.0362	10.5097	8.9644	10.0423	7.1342	8.4805	15.0201	11.4953	7.325	4.8542	6.4279	0	9.5994	6.2503	7.072	18.296	10.0806	0	0	0	0	6.596	5.3438	0	8.3166	0	0	8.5357	8.4454	8.306	10.1736	6.8621	8.6534	9.4437	12.4805	10.3626	9.8283	11.2867	7.3753	5.4711	9.8301	6.1548	8.2853
10.0572	14.7211	17.0437	10.4226	10.6909	14.5933	10.5919	10.495	10.4548	9.3174	9.1714	7.5236	10.1652	15.0439	12.9656	7.3929	0	5.646	0	0	5.7455	3.8425	16.0769	10.0651	0	0	0	0	6.2934	0	0	8.6651	7.0129	0	7.5097	0	7.6176	9.2323	8.9387	8.4443	9.6831	13.5053	7.4103	10.4671	11.4331	9.2592	7.9301	7.8339	0	8.7441
10.8869	14.1589	17.2882	9.2958	10.2264	15.6709	10.6547	9.8516	10.1925	7.4349	8.8984	0	9.8088	15.674	11.1081	8.5393	2.899	8.6561	8.4014	0	5.7895	0	18.427	11.6143	0	0	7.6958	0	5.7406	5.147	0	0	0	0	6.9804	0	0	0	10.1042	9.0615	11.3278	8.6269	8.4195	10.0128	10.3754	8.6671	8.6358	9.2107	8.113	9.8108
10.661	13.6765	16.0667	9.191	10.2024	14.4545	9.6259	8.7794	10.5837	6.4294	0	0	7.8959	12.4773	9.8241	6.6271	2.6397	6.492	8.4985	0	0	0	18.0132	13.4873	0	0	0	0	0	6.2603	0	0	0	0	8.1246	0	7.9309	0	8.9545	8.107	9.7474	8.3989	9.0056	0	11.0021	9.9954	9.7205	9.1953	0	8.0138
11.485	13.5194	16.9417	9.2399	10.5975	14.0513	9.7324	10.1976	10.1754	9.2493	7.4233	0	9.6325	14.3384	11.2145	6.7954	3.199	9.3719	8.0122	7.3196	5.9585	0	18.4973	10.4922	7.1985	0	0	0	0	5.9672	0	0	0	0	8.7802	7.4905	0	0	8.2983	6.731	10.4081	9.4082	6.7746	7.4424	10.3801	7.4495	9.2504	8.2724	0	8.7386
10.4208	13.1556	16.5952	10.0037	9.72	12.7825	10.3867	10.534	9.4488	0	0	8.4317	9.7399	13.6764	0	7.2474	3.6809	6.4057	0	0	0	0	15.8515	9.8083	7.8315	0	0	0	6.3245	0	0	0	0	0	0	0	6.6172	0	10.1524	7.4113	10.2651	13.1259	6.746	10.0075	10.279	9.0875	4.9876	8.6881	7.0834	6.8599
9.9698	14.3367	16.7173	8.7168	10.5526	14.1233	9.305	9.0959	9.9451	0	9.3785	7.9929	7.5141	13.1133	8.8137	0	3.734	7.6202	0	0	0	0	18.0112	10.5593	9.3136	0	0	0	0	0	0	0	0	0	7.3725	7.3717	0	8.2769	10.2423	8.4582	10.2823	12.7749	8.2865	9.6246	10.3562	7.883	7.7968	8.0122	7.079	0
10.7709	14.6347	16.7329	10.9805	10.0131	14.7181	11.4358	10.8301	10.8902	7.3951	9.0108	0	8.9485	14.3888	10.3227	7.0279	3.9198	8.8353	7.6792	0	6.5192	10.6063	18.6635	11.1937	0	6.0631	0	0	0	0	0	0	0	0	7.7526	7.4953	7.1833	8.7301	8.9908	0	10.6202	12.1197	0	8.6622	11.4636	10.5481	8.8114	7.4051	6.9846	9.1421
11.0701	14.0907	17.54	10.2159	9.7569	15.4963	9.2112	10.5199	10.312	8.2701	0	0	9.042	14.8021	10.8649	8.7785	3.0671	8.7784	7.6532	0	0	8.1547	18.9901	11.0449	0	0	0	0	0	0	8.6134	0	0	0	0	0	0	6.8971	10.2629	0	10.8779	12.2986	0	7.1753	10.5435	10.5736	8.8476	8.6884	7.1064	8.4076
10.4	13.6032	16.0914	9.4959	10.2857	13.4823	9.8502	7.4393	11.0954	7.6279	0	0	8.6516	13.4512	0	4.8694	2.8138	7.9635	4.5691	0	0	9.1672	15.9985	9.4711	8.0037	0	6.2542	0	0	0	0	0	0	0	9.1989	7.5032	7.4728	0	9.746	0	9.6415	13.4813	0	8.214	10.1334	8.4619	9.4468	0	0	8.6572
10.8789	14.3061	17.1788	10.4923	10.4453	13.8455	9.7628	6.918	10.4618	0	9.9436	6.1731	9.9222	13.9385	8.8295	7.7538	0	9.7154	0	6.4237	0	8.0603	18.9072	13.5001	8.7342	0	0	0	0	0	0	0	0	0	0	0	8.4462	0	6.9941	7.769	6.9092	10.9596	6.8443	8.3579	8.7889	5.7523	9.175	0	8.0642	0
10.9709	14.452	17.1826	10.0577	10.5589	14.198	10.234	7.7621	11.4681	6.7778	8.9839	7.5919	9.8002	10.9307	0	6.9416	3.2579	8.224	6.9369	8.3774	0	8.3111	15.9468	10.5685	0	0	0	0	0	0	7.9619	0	0	0	0	0	7.6314	8.9265	7.7272	8.051	8.784	13.7291	7.1265	7.0573	10.559	7.6467	9.0526	8.0969	7.0845	0
10.4648	14.6837	17.5019	10.5818	10.5003	13.3683	11.1754	9.6041	11.4485	10.2625	10.3616	8.165	9.4849	11.5539	9.3726	7.5031	2.2493	7.8303	0	0	7.1444	8.9118	17.2029	10.4214	0	0	0	0	0	3.7991	0	0	0	0	10.6426	9.2333	9.4155	0	0	8.7873	9.5483	13.923	7.9587	9.4992	11.5023	9.4383	9.4365	8.4286	0	9.1637
11.7038	14.8291	17.9129	10.5322	10.6502	16.1667	10.8935	8.4462	9.003	8.1549	8.4458	6.6312	7.1864	14.6326	8.9824	9.0481	6.3356	8.8935	0	0	6.4544	12.7752	17.2857	11.0642	0	0	0	0	0	3.7938	8.5916	0	0	0	8.5227	7.5277	8.9602	0	10.217	8.8534	9.3796	13.4563	7.9377	9.1155	10.764	10.3056	9.4092	8.8377	0	0
10.7127	14.1765	16.8324	9.2142	10.9339	12.8181	9.4038	10.5382	12.0245	9.3293	9.7282	6.2698	9.5389	15.5222	8.4662	6.2044	0.20314	9.2192	0	0	6.445	10.5527	15.3783	10.1519	0	6.7424	0	0	0	0	0	0	6.6532	7.7518	7.2836	0	9.2748	8.3778	8.1382	8.7224	9.4055	9.0417	8.8461	10.1465	11.2227	8.5569	9.1276	8.9412	6.1084	0
11.0187	15.0495	16.7838	10.5155	10.4976	16.6378	10.2496	10.4307	9.0471	0	9.2949	0	8.2625	10.8692	10.0728	6.7848	2.0281	9.1145	0	6.4447	0	8.5707	17.8849	10.6333	0	0	0	0	7.3168	0	10.5488	8.7375	0	0	9.6633	7.3414	8.6596	9.3424	10.5158	8.2589	10.5405	15.0957	8.5649	9.8687	11.745	9.4238	10.0025	8.8312	8.9391	8.7597
10.404	13.7777	17.7763	9.865	10.3698	15.0366	9.3977	10.235	8.3491	8.3169	9.4522	7.335	10.1126	14.0991	12.2302	7.8207	3.2568	7.8053	0	6.9586	0	0	15.1932	9.2965	0	0	8.0749	0	0	0	10.1432	0	0	0	0	9.6988	7.1961	9.272	8.3699	7.0377	11.5357	11.9258	0	9.9618	10.3844	8.501	8.3652	7.7309	6.17	8.0963
9.8513	13.9439	17.9056	10.0192	8.5915	14.743	9.7644	9.4263	7.6517	7.113	9.3972	6.0727	9.8742	14.2503	10.6202	9.3267	3.0394	8.3697	0	0	5.655	0	18.4669	9.2712	0	0	0	0	0	0	0	0	0	0	8.0449	8.1693	8.3994	9.7634	8.8384	8.4388	11.2361	12.5649	8.3931	8.6747	10.34	9.0561	9.13	8.0394	0	2.6607
10.6065	14.5167	17.8152	9.4099	9.7287	13.6564	10.9118	9.1948	9.6117	7.0429	8.2626	7.6406	9.7184	15.3323	10.7251	8.7554	4.061	10.1248	0	7.7258	0	0	19.4361	11.1751	0	6.3162	0	0	0	0	7.5585	0	0	0	8.4244	8.4133	8.3571	9.6868	8.7898	10.2187	9.4853	12.021	7.6518	10.2187	11.4433	8.6514	9.382	8.091	8.4864	0
10.9729	15.1165	17.3229	10.4579	11.2857	12.7168	10.5323	10.9651	9.0942	8.9461	9.9263	6.8942	9.5748	14.7868	9.0521	8.6712	4.612	7.0976	0	7.298	3.2428	0	17.4627	12.367	0	6.2448	0	0	0	5.6803	10.0111	8.2067	0	4.2742	7.921	7.7664	8.9445	10.3108	9.2308	9.8679	10.4465	13.0645	9.7489	10.2912	11.0733	9.1752	10.2951	8.6871	0	7.2756
10.9664	15.0484	16.8959	9.6341	10.7671	14.6444	10.4493	10.3667	9.5729	8.4315	8.7423	6.6656	9.0359	14.7436	10.1986	7.8391	1.9664	8.2819	0	0	0	0	18.1849	9.6412	0	7.0515	0	0	0	0	9.6617	10.5922	0	6.0157	7.4914	8.3288	7.8986	8.4095	7.3816	8.6103	10.3122	16.1033	8.1257	9.2296	11.3888	9.0962	9.446	8.0509	6.8881	8.3424
10.3458	13.3639	17.2151	10.9003	10.319	12.9205	8.9134	9.4125	12.1421	4.236	7.2527	6.8781	10.1256	13.8635	8.4779	5.5609	0	0	0	0	0	10.2028	17.0788	10.8065	7.6328	0	0	0	0	0	7.9411	0	0	0	0	7.2149	8.116	9.2821	7.9755	5.9975	8.508	11.8882	8.2502	9.5078	9.7549	9.5613	0	8.2593	4.0387	8.3896
10.8571	14.1267	17.896	10.3774	10.4199	13.97	10.4749	11.2791	8.4566	6.5433	8.3007	5.5826	8.2404	13.6743	10.8555	7.8208	0.67528	0	8.8168	0	8.2819	11.9446	14.3477	9.0443	7.9652	0	0	0	0	0	0	0	0	0	7.8424	7.5362	7.9566	8.2176	8.7204	8.6524	10.7977	15.1674	0	9.6223	10.7693	10.0739	8.6819	9.0588	7.1076	8.543
8.887	13.1889	16.232	9.1838	10.1166	12.1397	9.9027	8.6979	7.9139	0	8.0228	0	7.05	12.6765	0	4.4901	3.1333	0	0	0	0	7.8034	16.7095	9.1516	9.05	0	0	0	0	0	0	0	0	0	0	7.2188	7.4541	9.4184	7.7335	5.5439	9.403	12.4514	6.059	0	8.8119	9.8665	6.236	8.9376	6.9882	7.1847
10.5791	13.2482	17.501	10.5236	10.8025	15.1651	8.9966	10.5024	9.1797	7.4695	7.6236	0	9.3127	10.0628	10.4935	7.404	4.4831	0	8.6378	0	0	0	15.9487	13.3657	0	0	7.5477	0	0	5.3217	0	0	0	0	9.3059	9.4844	7.4323	11.4689	8.3595	9.1824	11.6792	13.6999	9.5669	6.2603	10.0409	11.0053	8.8454	8.8607	0	0
10.3829	15.2218	16.6261	9.8873	11.0494	14.8481	9.5615	8.444	10.7999	7.3735	11.1773	7.7494	9.0335	12.8812	11.5115	7.4552	3.0131	8.5308	7.8605	8.25	0	6.8543	18.3383	12.715	0	7.9204	10.1081	0	5.6286	5.2732	0	0	0	0	9.5726	8.1103	8.0983	10.5801	7.8599	8.4719	11.1936	15.7932	8.5899	7.4658	9.9064	9.0346	9.2292	8.8287	7.3968	7.4572
9.8913	12.9205	16.0631	8.2098	8.9426	14.4021	0	0	0	8.037	0	7.5349	9.1158	12.5127	0	7.4149	0	0	0	3.2989	0	0	15.2413	7.2476	0	0	0	0	0	6.8146	0	7.6599	0	0	0	7.3432	0	8.8077	7.7356	0	9.5219	12.3131	0	8.6337	9.9484	8.0929	6.5419	0	0	0
10.2318	13.0984	16.7675	9.4294	9.4316	15.7574	8.7565	8.5344	9.216	8.4536	7.2808	7.7466	7.7965	13.3271	12.0629	5.0705	0	0	6.876	8.5497	0	0	18.0825	10.3603	7.2926	0	0	0	5.7925	6.0054	0	0	0	0	0	8.1787	0	8.0373	0.76898	8.2757	9.1194	13.1216	8.6663	8.9279	8.0161	9.3951	7.5309	7.8404	0	8.5254
10.5395	14.1112	17.4722	10.3128	11.0386	12.4912	10.1181	6.2684	10.918	7.255	0	6.9131	9.2125	13.761	11.7011	8.64	0	7.727	7.4758	0	6.0591	7.864	19.309	10.3091	0	0	0	0	0	6.3292	0	0	0	0	0	7.9965	6.2214	9.6794	8.8016	6.9795	8.9496	7.1551	6.9671	9.0748	10.0902	9.1691	0	8.7823	0	0
11.4551	14.8312	17.5568	9.6051	10.8165	13.6921	10.3078	10.329	12.5485	7.5338	0	10.052	10.2518	14.8423	11.1094	7.6112	4.0131	8.0143	8.8343	8.1426	0	0	19.1198	10.001	0	0	8.5176	11.6681	0	6.6241	0	0	0	0	7.9959	9.1159	0	8.6183	8.4263	9.0099	10.0396	15.176	0	9.4976	10.6433	0	8.5723	8.3807	0	8.2312
11.0133	14.5633	17.1493	10.8708	9.8577	14.3266	10.8228	9.8635	12.1662	9.1313	10.0143	9.0325	10.1625	15.0564	10.7152	7.8607	5.0714	8.9415	0	8.3277	5.7592	11.1564	17.7085	11.8286	5.9036	0	10.2556	0	0	6.031	0	0	0	0	0	7.6045	9.1257	8.6479	9.0742	9.0609	10.4142	12.0566	7.4231	9.2738	10.1443	8.9788	8.6724	8.6299	0	8.7746
11.0651	14.5167	17.8732	10.0652	10.5366	16.6335	10.6093	9.6242	12.0764	9.0915	10.0446	8.3734	8.9164	14.5639	11.7484	8.6078	4.3957	8.4008	8.4009	6.8088	5.988	0	17.7804	11.3852	7.3486	0	7.1366	8.8924	0	0	0	0	0	0	7.4874	9.113	7.9982	9.6378	8.6263	9.6582	11.2481	15.8389	0	9.1838	10.95	8.077	10.4151	8.7217	0	0
11.3456	14.5813	18.1762	10.8066	10.5395	15.3997	11.2426	10.4524	12.3323	10.2336	11.1376	9.2754	9.8352	15.3947	11.3873	9.3962	5.0041	10.0207	0	7.2536	0	10.6959	18.1267	10.1253	8.649	8.2152	9.7454	0	0	0	0	0	0	0	0	9.6614	0	10.0438	9.9404	8.7676	8.8162	13.6116	0	10.5696	10.4821	9.7698	9.4023	8.3222	0	0
10.0787	14.5888	17.4467	9.75	11.1815	14.6356	10.1402	10.9766	10.4017	7.5406	8.5738	8.6007	9.6516	14.7623	10.8871	8.4625	0.58973	0	0	7.6063	0	7.3701	13.306	9.8847	0	0	9.3219	0	0	0	0	0	0	0	0	7.4241	0	9.9584	9.3226	9.0823	10.1819	14.3677	0	10.4131	10.7572	9.4654	8.1097	8.1592	8.246	0
10.3054	13.2445	16.0695	8.8355	10.3454	12.7534	0	7.8411	7.637	0	0	7.7414	8.9951	14.0629	10.9406	7.7476	2.1197	8.5048	6.3617	0	6.3541	6.9338	17.3418	9.4712	7.8611	0	8.2157	0	0	0	7.4952	0	0	0	0	0	0	10.0517	8.1575	8.3331	10.3029	12.1555	7.7816	6.8533	8.5947	9.0008	0	7.3507	0	9.0607
9.6908	14.1971	15.6398	9.0316	10.103	13.1247	8.4274	10.2681	10.3054	8.1229	0	6.7611	8.0733	14.1632	11.1716	6.516	0	7.3461	0	0	6.1687	8.88	17.8607	11.3343	0	0	7.2955	0	0	0	9.7805	0	0	0	0	7.8886	8.3005	7.8008	9.6521	8.6068	10.1423	12.0609	7.7533	9.0423	11.1283	7.1156	8.3059	7.9537	0	7.3094
10.5709	14.0063	16.1669	7.7961	10.8708	13.3814	10.088	9.3635	9.4093	0	0	7.6073	9.7282	14.9485	10.141	7.5898	2.449	7.7904	8.2067	8.1833	6.3069	10.197	18.6034	11.1202	0	0	7.9555	0	0	0	0	0	0	0	0	0	7.9483	8.146	7.1135	7.8637	9.2768	13.1061	8.0407	8.7977	11.3103	7.6004	8.5771	7.9755	0	8.2013
10.9651	15.0079	17.6149	10.1098	11.3906	14.7763	9.5152	10.2279	11.6485	9.4074	0	6.989	9.5652	15.3941	12.0597	8.1253	3.8348	9.1103	7.3743	7.2	5.8903	7.1151	14.4298	10.3343	7.7774	0	9.596	0	0	6.1052	0	0	0	5.5215	0	0	0	8.4488	8.0112	0	9.6172	12.2812	0	9.5987	10.1503	9.8221	0	8.4671	0	9.7238
9.9597	12.8659	16.8534	7.4102	10.0093	13.8248	9.2414	0	7.2858	6.4026	0	7.5614	9.0036	14.038	10.8141	8.5181	0.54954	7.9004	0	6.2522	6.205	0	18.5474	10.3779	0	0	6.999	0	0	5.6477	8.956	0	0	0	8.0398	0	0	9.4949	8.3162	7.8372	8.5898	10.8791	0	7.5239	11.1619	7.0008	7.054	9.5874	0	0
7.8012	11.5615	14.5685	8.7916	6.8602	11.5025	9.2044	7.7931	10.0418	9.1695	0	0	7.1965	10.2013	9.157	0	0	5.7705	8.1997	0	0	9.1393	15.0066	9.7499	0	0	0	0	0	4.7973	7.4617	8.2129	7.8141	6.3235	8.059	7.2298	0	8.7146	0	0	8.2072	12.0702	6.839	9.5044	9.2498	0	0	7.0673	0	0
7.7928	10.666	11.7435	8.4471	9.7963	11.252	0	0	0	7.4666	0	0	4.3223	7.4892	0	0	0.99603	6.929	0	0	0	0	11.8202	6.3111	0	0	0	0	0	0	8.3396	9.2498	0	7.0632	7.5388	0	0	7.8604	0	0	0	12.996	7.1334	6.8362	4.6033	6.3199	7.3893	0	0	0
10.7107	15.4665	17.9898	11.1765	11.3572	15.8187	8.6962	9.8991	11.7595	8.8625	10.8112	7.6708	9.7557	15.4639	10.8844	9.0777	4.1762	9.3704	0	9.9248	5.8628	0	10.5909	13.143	8.1452	8.0183	0	10.8044	6.5814	7.3379	8.5701	0	0	0	0	8.9652	7.4192	9.89	9.9846	9.807	10.092	14.8963	9.1259	10.5737	12.2744	8.382	10.4417	8.3724	0	8.25
10.5374	14.0875	15.6856	9.063	10.3022	15.179	10.5066	10.503	8.5062	8.4889	7.3356	7.988	8.8672	14.2057	9.5913	6.2833	0	8.3358	7.6048	8.0135	0	7.4855	12.2158	11.052	7.9968	6.7618	0	0	0	0	8.0294	0	0	0	0	6.7822	0	8.2735	8.97	8.8882	9.1078	14.7427	8.4519	7.2871	11.0279	10.0668	7.4543	8.1696	0	0
10.5376	15.3878	18.0972	10.3339	10.4402	15.6143	10.5128	11.4862	10.5078	9.9548	9.3611	0	7.9617	14.7498	13.1139	8.6081	2.2885	8.5653	9.8105	9.4595	6.7634	0	18.5625	10.2782	8.818	0	0	0	0	0	8.2666	0	0	0	0	0	0	9.4432	11.6266	7.3607	10.8675	13.7164	8.096	7.089	10.2384	8.1469	6.9563	0	0	0
10.5255	14.9565	16.8208	10.0224	9.6359	15.1527	9.8855	9.9502	9.1826	8.8572	9.5845	9.2093	9.0291	14.358	7.811	7.3825	3.0255	9.4189	9.1137	8.9422	6.0068	0	18.4098	12.0277	3.1326	6.1746	0	0	0	6.0897	11.1072	0	0	0	0	7.1352	8.4687	9.1833	10.8849	9.4267	9.8494	15.0633	8.3699	9.8714	11.459	10.2103	7.3335	5.0738	7.2544	7.3879
10.272	14.771	17.8451	10.1593	10.558	14.6057	9.4169	8.5128	13.007	9.7327	9.7924	0	9.1365	12.8441	12.4003	7.3461	2.0429	7.7594	7.4999	7.4336	5.7069	7.2836	17.9572	10.5525	0	6.4018	0	0	0	0	0	0	0	0	0	9.4446	7.9779	9.1001	10.3414	9.4036	8.2543	12.8924	8.0232	9.221	10.3096	9.5061	7.5506	8.2937	7.4081	9.0636
10.9874	15.5147	17.5665	10.3898	10.4108	16.3138	10.0867	10.0025	11.6472	9.3285	11.2177	7.1405	8.4876	13.9744	12.5955	7.1958	4.0557	10.4916	8.8514	7.8919	7.7742	0	15.4922	10.5675	0	0	8.6591	10.1573	0	0	0	0	0	0	7.8084	9.4	8.4409	10.3049	11.7743	10.7697	9.0289	15.887	8.2639	10.2925	12.0173	8.6605	9.895	0	0	7.8043
10.8992	14.9706	17.0701	10.4693	9.9274	15.1012	11.1021	10.6891	9.4238	8.9694	9.7929	9.3238	9.2927	14.2995	11.2468	7.911	3.4594	8.9127	0	9.2454	7.8577	8.2833	17.2654	12.5386	0	6.4158	0	0	6.7209	0	9.7416	0	0	0	7.9973	8.387	9.9485	9.9872	10.4145	10.2186	10.2002	11.3549	9.2926	10.3657	11.9669	9.7644	8.2615	7.2175	0	9.8408
10.58	14.5768	16.2121	9.8586	10.8041	14.241	11.3955	9.5356	11.2044	8.7438	8.976	6.904	8.8	13.8999	12.4395	7.8566	3.1983	9.3152	8.2415	0	8.1811	6.6176	17.3454	11.4274	0	0	5.383	0	0	0	0	7.7173	0	0	7.7411	0	3.2251	8.6491	9.9965	8.7084	10.143	6.3775	6.056	9.5088	10.0006	9.8166	7.0669	9.222	6.3772	6.7415
10.8577	14.3643	16.775	9.8991	10.7777	13.6297	11.3484	10.3806	10.3294	9.4543	8.3693	7.5193	9.2232	14.7688	10.71	9.315	5.9183	9.4755	7.8385	5.3844	6.5223	8.6285	18.6726	9.2473	0	0	0	0	0	0	0	0	0	0	8.6907	7.2285	8.0874	9.2077	10.9258	9.1038	12.0768	15.1715	0	10.3643	11.4178	9.2909	8.0158	8.3507	0	0
10.8101	14.626	18.7381	11.0504	10.6526	15.6301	11.0234	10.6228	11.7507	8.265	9.2466	6.1807	9.2967	13.9843	11.8112	8.117	4.5759	6.5693	9.342	8.2576	7.6023	10.5688	11.3008	11.7615	0	0	0	0	6.0751	0	0	0	0	0	8.8532	0	8.7817	8.0801	8.1271	8.5138	8.4217	12.5257	9.2375	8.3605	10.3074	9.1555	8.7494	7.1005	0	0
11.3023	14.8229	17.7238	10.6362	10.576	15.5746	9.7298	9.2615	10.9804	9.2611	10.7714	8.941	10.2724	15.0199	10.8168	8.9772	5.7317	8.3182	8.7119	8.7915	6.775	8.7858	17.5926	12.0081	7.7339	0	0	0	0	0	8.762	0	0	0	9.0759	7.4376	9.4174	10.4959	10.2254	10.6827	10.3065	12.3705	9.3766	10.0289	10.1593	8.2638	8.4213	8.8552	6.6652	0
10.9803	14.3065	16.9087	10.5408	10.9007	15.0063	9.8351	9.7298	11.3298	8.6718	9.6681	5.6599	9.305	12.5894	11.7524	7.0805	3.8228	9.4651	6.5843	8.0862	6.4576	9.1287	16.4288	11.0552	0	6.2704	0	0	6.4444	0	0	0	0	0	9.4305	9.213	8.2776	0	9.6214	8.449	8.699	13.4571	0	9.3646	11.2197	10.0589	6.6322	7.0183	7.3652	8.7974
11.0862	14.9218	17.5215	9.9434	9.8089	16.8743	10.6035	10.8012	9.227	9.5151	9.8556	8.3613	7.1687	13.78	12.4363	10.0016	5.6798	7.6659	0	9.4544	6.0073	9.3745	18.103	10.7781	7.9706	0	0	0	0	0	8.5864	0	0	0	7.9593	10.2336	7.7963	8.9674	7.8296	8.6661	10.5651	14.4395	6.8405	10.8626	11.2386	9.3055	8.7683	8.2027	6.7708	10.099
11.1107	14.7701	16.8403	9.9008	11.5054	13.6121	9.4425	10.1581	12.297	8.827	10.5749	8.0665	10.4219	14.3428	11.9217	9.5109	3.5924	8.9665	8.7601	7.0746	5.9435	8.1488	13.1212	10.8695	0	0	0	0	0	0	0	0	0	0	8.6689	7.9729	7.9793	8.5182	8.9519	9.2523	10.9768	7.8131	6.9586	10.1728	10.3163	10.2602	9.3866	10.0205	0	9.4207
11.4564	14.3561	18.366	10.4925	10.4609	16.862	10.8174	10.5816	11.708	7.2639	10.5799	7.0639	9.0432	13.6968	10.9256	8.845	5.2292	8.4538	0	8.1164	7.4135	6.5768	11.4247	11.158	8.0233	0	0	0	0	0	9.0455	0	0	5.6503	8.7614	9.5364	8.0443	10.0315	9.0715	8.5684	9.7562	12.3103	6.2625	10.2814	11.018	10.0992	7.516	6.9699	7.5291	7.3969
10.7007	14.149	17.1838	9.8566	9.9157	14.7413	10.5573	10.8291	10.3519	0	7.8203	7.4817	9.4391	14.5007	11.5247	7.744	5.211	0	0	8.0196	8.4632	7.0845	13.6036	10.1394	0	6.6454	0	0	0	0	8.9669	0	0	0	0	7.426	0	9.399	11.1891	7.1878	10.4447	12.0678	7.1935	10.6905	11.4856	7.7589	9.0052	8.2348	0	8.8994
10.7113	14.7581	18.1254	10.0673	10.1616	15.2072	10.9345	9.4235	10.9333	9.0146	9.846	6.5639	7.7839	14.5958	10.7548	6.1991	0	9.658	6.6674	7.3431	0	0	17.041	11.1022	0	6.252	0	0	0	0	0	0	0	0	9.3633	0	0	9.0305	8.6525	9.7136	10.1145	11.9776	9.4763	9.7094	10.6226	9.2022	7.6541	7.075	0	10.7634
10.5179	14.5444	17.0918	10.4074	11.1226	16.6927	9.7044	10.3968	10.8624	8.9351	11.3105	0	9.1944	14.1228	10.2424	6.4151	4.458	0	0	6.4719	0	5.4212	16.629	10.5184	8.0032	6.0239	0	0	0	0	7.899	0	0	0	8.7446	0	8.0649	0	8.8983	9.3265	10.8478	15.2597	8.6347	9.2486	10.5284	10.2224	9.2698	8.6626	8.0548	7.9534
10.4282	13.7807	16.235	8.8449	10.1798	13.5086	7.8138	9.5873	10.2101	7.4679	0	5.5295	9.9537	15.1742	10.592	0	0	0	0	6.8546	6.2436	0	18.7592	9.5217	8.3217	0	0	0	0	0	0	0	0	0	0	7.984	7.486	10.9153	7.7112	0	10.0892	11.9686	6.7685	10.1063	10.7471	9.4191	7.0978	8.7175	7.4914	6.9349
10.7691	15.1245	16.6449	10.1405	10.1937	13.5995	10.8798	10.5149	11.4936	8.3919	0	4.8059	9.0727	13.3904	9.6876	8.3041	0	7.5241	0	6.8923	7.1865	12.1615	17.4571	10.7219	0	0	0	0	0	0	7.9266	8.943	7.0737	0	0	8.3519	8.0008	10.1383	10.097	8.8573	11.7325	15.7462	8.0534	10.5962	11.5182	10.4324	8.2956	7.7389	7.2744	6.6275
10.4503	14.2123	14.7138	8.7023	9.2804	14.2998	9.5152	8.2759	7.5578	8.4917	8.3693	0	6.4693	12.9153	10.1093	7.5213	2.5578	9.8703	0	5.8429	5.8227	10.6081	19.0969	11.014	0	0	0	0	0	5.9152	0	0	0	0	9.6728	9.7477	5.1507	10.0491	9.2844	9.5397	8.1775	11.4208	7.8136	8.759	11.6796	8.9683	7.5415	0	0	6.9276
10.4825	14.2115	16.0448	8.9175	10.8933	13.4513	9.49	6.5077	0	9.029	0	0	8.1534	14.5081	10.694	7.4259	3.7673	9.0442	7.6819	7.0452	7.2532	10.79	18.0139	10.8706	6.7479	0	0	0	0	5.3361	0	0	0	0	9.4197	9.7307	6.5265	9.3749	9.1969	9.2676	11.3598	12.6971	7.7665	9.7208	11.7094	8.0904	9.5333	9.0533	6.8106	9.0911
11.0078	13.9474	15.4546	10.1065	10.5348	13.2031	9.3804	0	10.5854	9.5522	0	0	9.3975	13.6215	10.2478	8.6779	0	9.0707	8.4244	7.7976	0	0	16.1379	12.0854	0	0	0	0	0	0	0	0	0	0	8.3849	8.1717	8.7683	9.5891	9.2741	9.016	9.737	9.0022	0	9.4536	11.1966	9.4897	9.3442	6.5418	6.5153	7.0969
9.8658	13.7701	16.2851	8.8764	10.7428	14.8445	10.5272	10.1097	9.1694	8.8665	9.8626	6.1341	8.9675	13.9001	11.2607	8.0247	0.79911	6.2563	11.0746	6.7436	0	6.7122	18.1811	10.3697	0	0	0	0	0	0	0	0	7.3637	0	9.3584	8.6972	8.427	10.5944	9.6503	8.229	10.5856	11.6154	7.7162	8.5313	11.9988	8.8497	7.5688	7.3281	7.3915	10.2023
9.6041	13.539	17.3456	8.5623	9.8883	13.8375	9.6052	9.9686	11.2499	7.0348	9.0138	7.446	4.6456	13.1307	0	4.8981	2.3999	8.3738	0	0	0	9.0198	18.6965	12.6839	0	8.1714	0	0	0	0	0	0	0	0	8.7246	7.2842	0	9.245	11.0018	5.6947	9.4145	11.5378	6.0559	9.5663	11.1679	9.2237	7.3866	11.4256	0	8.4563
9.8996	13.4969	15.9511	8.7954	10.6013	12.9833	6.1363	8.9837	9.5911	8.67	7.2616	5.1206	8.2245	11.6916	0	5.861	2.3105	8.3462	0	0	0	0	18.9979	10.3391	0	0	0	0	5.0137	4.3821	0	0	0	0	0	8.1619	0	8.3374	10.2801	7.8443	7.7408	10.1432	7.2817	9.2281	11.201	9.0702	8.9267	8.4341	0	0
10.8316	15.1826	17.3219	10.4568	10.1365	16.3429	10.5495	8.9967	10.2507	8.9676	10.2904	7.0107	7.5435	14.8902	11.8532	6.847	0	0	0	6.8723	8.7669	8.5852	13.7059	11.4807	7.8411	9.5025	7.9699	0	0	0	11.3491	0	0	0	7.6112	8.8628	9.6186	9.3492	10.9907	10.0962	9.6833	16.1215	8.4938	10.3804	11.9901	10.1583	9.7974	7.619	6.8131	0
9.9645	14.352	15.9931	9.6358	9.8406	13.193	9.8544	8.1314	10.7682	8.0061	9.1719	7.0034	8.6633	9.3501	10.7699	5.5579	2.3711	4.5254	0	0	6.7142	8.2774	14.9288	11.0364	0	0	0	0	0	0	0	0	0	0	10.3922	9.2372	9.1563	9.6016	8.6432	9.3113	12.1415	13.9008	0	9.4737	11.4045	9.2628	8.5549	8.0276	0	8.0866
10.7638	14.0876	15.8316	10.5337	9.1601	12.6949	8.1561	8.3407	12.7779	7.3719	10.2126	0	7.0669	12.1881	10.1551	0	0	6.039	8.501	0	7.6508	0	11.5198	10.9467	7.1598	0	0	0	6.2528	0	0	3.7216	0	0	8.9041	6.74	7.9728	9.3284	6.7273	8.1829	9.8535	14.8318	7.4171	10.204	10.3901	9.904	8.22	8.0911	6.0252	8.8554
10.5321	14.6032	16.7439	10.3216	10.5753	14.9636	9.1465	8.1963	9.8635	9.0239	10.2988	0	9.8974	13.1605	0	5.7874	0	5.7139	0	0	7.2562	7.1566	17.1534	10.5022	0	8.2072	5.4661	0	5.4057	4.9114	0	0	0	0	9.0349	7.9986	8.9922	9.7705	10.4582	10.5476	8.5197	14.3545	0	10.0671	9.8874	9.5614	6.6532	7.7175	7.66	9.8241
11.9312	15.1471	17.012	9.6363	10.1968	15.0798	10.6308	9.7072	11.0558	8.6732	8.7294	0	8.3828	13.2827	9.8152	0	0	0	0	0	0	0	18.2508	10.379	0	0	0	0	0	0	0	10.7527	8.4162	0	9.9398	7.8528	9.1654	9.5697	9.8468	8.909	10.2362	14.7413	6.9723	11.4313	11.5359	10.301	9.6475	8.0235	8.5312	9.9132
10.7397	13.9414	16.7483	10.0828	10.8684	14.0486	9.1954	9.3711	9.8942	0	10.4216	0	9.74	10.7083	8.6567	6.7468	3.2983	6.9085	0	0	0	7.2823	11.5948	10.514	0	0	0	0	0	5.7208	0	8.2125	0	0	9.1576	9.5646	8.3514	9.2706	10.0034	9.0956	9.1385	16.314	8.3669	8.8328	10.3544	9.7183	7.9303	9.6102	9.161	7.4628
10.5885	14.503	16.6837	10.2446	10.4763	15.4393	10.5437	8.9455	11.1748	7.9024	9.9051	0	6.773	14.4333	9.1397	6.733	0	7.9429	0	6.9743	5.8832	9.9736	17.2472	10.5979	7.7252	0	0	0	0	5.1165	0	8.4143	0	0	7.6715	9.8917	0	10.0344	11.2334	8.5484	7.9674	15.4016	0	10.1749	11.1743	8.6827	8.0713	8.0812	7.9402	0
10.8438	15.3591	16.1353	10.6437	10.4077	13.1915	8.5045	8.5106	9.2121	7.1345	7.8917	0	7.6293	11.0204	11.7894	6.0703	1.5737	8.9567	8.2469	7.1676	7.7844	10.7345	18.2818	10.8826	8.1004	0	0	0	0	0	7.6142	0	0	0	10.4792	8.1395	7.2777	8.2155	10.8465	9.2547	10.8891	13.8651	8.8197	11.1862	12.1362	8.0194	10.0476	9.5021	7.4639	7.6813
9.9564	12.9541	17.5305	7.3375	10.9897	0.59429	10.3323	7.9753	12.1336	9.6232	9.48	7.1268	10.3159	14.8488	9.29	4.2874	2.4481	8.4092	8.8564	7.7214	6.2064	0	17.0088	12.5521	0	6.8066	6.0079	0	0	6.0109	8.1094	0	0	0	6.8317	7.6085	7.5109	8.2042	8.1035	0	9.3191	0	0	10.0694	10.9584	8.7041	7.3742	8.8889	0	7.8553
10.1293	12.148	16.1532	8.2029	9.8688	10.1271	9.1035	9.4519	0	8.3523	10.0148	6.4689	9.0542	13.4798	11.2592	0	2.7745	0	6.8202	8.7341	7.5961	0	19.1646	11.4087	8.2914	0	6.5697	11.9555	0	4.7912	0	0	0	0	7.6573	7.3761	0	0	7.121	0	8.8971	0	8.1477	0	9.7081	9.2517	0	7.6138	0	9.5231
10.6348	14.5111	17.0185	9.06	10.2158	14.5269	10.2388	9.6482	7.5453	6.1002	8.9349	0	10.0927	15.3497	11.6452	8.8433	4.6305	8.0788	0	7.7104	6.1822	10.8073	18.3991	10.0608	0	0	0	0	0	0	0	0	0	0	8.0302	8.443	8.0087	9.0848	0	0	9.8004	13.5454	8.7217	9.1003	9.9842	9.9474	9.374	8.278	0	8.5921
11.2542	14.635	17.6318	10.9616	10.5816	14.6437	8.9835	11.0969	12.3326	8.9142	8.8497	0	10.0172	15.8881	11.7489	8.988	4.3752	9.5348	7.102	8.3062	7.6694	10.7255	19.6334	9.8525	0	0	0	8.2635	0	0	0	0	0	0	0	7.4681	8.2054	8.6706	8.26	6.6713	9.2348	13.1192	8.1971	9.0796	10.0486	10.6998	0	9.3614	0	7.1426
11.1019	13.4216	17.2577	10.2053	10.8468	13.0648	8.7849	9.2272	12.0274	9.699	8.6616	6.5107	11.3678	15.5724	12.144	8.905	4.6035	7.6415	0	6.8633	7.6836	9.9071	18.762	9.3668	0	0	0	0	0	0	0	0	0	0	0	7.197	6.5601	8.435	0	8.032	7.7024	9.0135	6.9463	0	9.2447	8.363	8.3636	8.5555	0	7.529
11.2757	14.9025	17.111	10.5694	11.3315	14.2699	10.6288	10.3522	12.0956	6.6145	9.4964	0	10.5059	15.2351	11.0992	8.6254	5.0538	8.8481	0	9.5609	7.5849	0	18.8745	10.2028	0	0	0	0	0	6.3218	0	8.1267	0	0	0	7.5026	0	8.6174	8.3805	9.371	10.7196	12.4364	8.2789	10.1128	10.9034	10.7289	9.9686	0	0	9.253
11.2944	14.6662	17.0316	9.7135	9.6868	13.0538	9.2851	10.0862	10.3574	6.8215	8.8002	0	8.0542	15.1809	10.3464	8.3527	4.3382	6.2335	7.3296	7.9752	8.2663	0	18.6145	11.3818	0	0	7.2543	0	0	0	0	0	0	0	0	7.2168	7.4706	11.3716	0	6.6597	10.698	14.0211	6.7646	8.8918	10.2778	8.5377	8.5818	6.43	0	8.3823
9.8495	12.1463	16.2897	9.7	9.0196	13.6292	7.9763	10.3129	10.196	6.7286	10.7009	5.3686	10.4389	14.5111	9.7359	7.1392	0	0	9.0521	6.8324	6.1888	0	18.6016	8.8412	0	0	8.4757	0	0	0	0	0	0	0	0	0	6.6582	9.9169	10.1557	8.2573	8.8334	7.0666	7.4417	0	9.0873	8.9991	8.1159	7.9863	0	8.9978
10.1893	13.3008	16.7231	9.1227	10.2112	13.013	9.2538	6.248	7.3455	0	8.0497	0	9.4895	14.4569	10.2785	7.35	3.6511	6.4214	6.2313	8.1585	5.6028	7.0846	9.4391	9.6142	0	0	0	0	0	4.4901	0	0	0	0	7.4898	6.2322	7.6418	8.3558	7.7686	7.3537	8.7856	12.8532	7.4264	8.6614	8.6139	10.3784	6.426	8.3935	7.3671	0
11.2958	13.6783	17.8617	9.8373	11.4244	14.4827	10.8592	8.627	11.274	0	9.5061	6.3478	9.8289	14.9295	12.0399	10.2315	4.1394	8.4613	8.8633	7.2227	0	0	13.7994	11.1041	7.1746	0	0	0	0	0	4.9037	0	0	0	0	8.2625	8.2835	8.402	9.2532	8.7235	9.1912	7.603	8.0802	9.0279	10.9231	9.3149	8.6073	5.2518	8.3107	0
10.4491	14.1602	15.6919	9.6272	10.3225	13.6136	9.3367	9.5875	12.3641	4.2194	0	5.618	8.1736	14.7098	11.5063	8.2993	3.0422	9.4016	7.6401	8.7799	0	0	16.1774	9.8151	0	0	0	0	0	0	0	0	0	0	7.8656	5.9849	6.9258	9.3906	9.3683	9.0836	10.7843	14.8835	9.4418	9.1912	9.9312	10.1031	9.5219	8.85	6.8946	0
10.6529	12.5968	17.7768	9.4726	10.7551	11.7046	10.2719	8.7579	11.1925	6.8553	7.023	4.7911	10.2751	15.6759	8.2467	7.5526	3.3446	7.4414	8.3157	6.2992	7.0038	0	12.526	9.7764	0	0	0	0	0	6.7276	0	0	0	0	6.8123	0	3.8423	0	6.0513	8.483	8.3198	0	0	7.7241	8.7088	8.1203	8.4533	0	0	9.416
11.1944	14.238	17.8377	9.6184	10.7523	13.1641	9.6917	10.8968	10.3131	9.1998	10.2904	0	9.8037	14.9181	11.4134	8.2347	5.334	10.4908	0	8.3644	7.6517	0	19.1177	11.5904	0	5.879	0	0	0	6.2603	0	0	0	0	9.1632	0	7.9262	0	8.9159	9.8055	9.7777	11.4502	7.5057	10.2847	9.7578	7.2127	8.0037	9.5397	0	9.5034
10.3103	15.0868	17.4613	8.6403	11.0804	14.0469	10.0973	9.7792	12.4684	0	9.0362	7.3006	8.565	13.0863	0	8.1715	4.2489	8.0751	7.2656	0	7.6904	7.7327	19.0079	11.4291	7.5489	0	0	0	0	0	0	0	0	0	8.7031	7.2127	7.33	0	9.8113	9.9142	9.9582	13.8802	8.7251	7.2167	10.1186	8.8935	7.7975	7.211	0	8.9879
11.3969	14.5753	17.7031	10.1479	11.1651	12.7714	10.1993	10.1109	12.4193	6.2485	10.8082	8.9726	10.9479	14.8483	10.3479	8.6332	3.4278	8.0182	0	8.0544	8.2314	4.8206	13.3323	9.6736	8.0868	0	5.7133	0	0	5.6731	0	0	0	0	8.2313	6.8109	10.4418	0	9.3494	10.1606	10.2808	12.4039	8.6158	10.1425	11.4648	9.3683	8.0237	9.9096	0	9.495
10.5739	14.5343	16.6041	10.0905	10.2545	13.7395	9.0937	8.7373	12.42	8.5934	9.8429	0	10.3898	14.392	9.4322	6.853	4.0108	7.2772	0	7.7092	6.7417	7.8264	14.1966	10.3203	0	5.6963	0	0	0	5.3164	7.4155	0	0	0	7.9617	8.4143	8.3175	9.6086	9.435	8.814	10.0827	10.4316	8.1302	9.084	10.142	6.4131	7.2516	6.3741	0	6.8616
10.4004	13.887	17.3262	9.0625	10.6022	12.5182	0	8.2583	12.0383	0	8.8991	0	10.0402	14.7632	0	8.1317	4.1367	6.9127	0	8.055	0	7.8181	16.7413	10.3784	0	0	0	0	0	5.9282	0	0	0	0	7.9112	8.5115	7.9709	9.983	6.6196	0	8.6301	13.9085	6.5161	8.231	9.0969	7.4405	8.6308	0	0	7.2712
9.8169	13.5736	16.9751	9.3482	9.6947	12.9629	8.2255	8.2219	10.0488	0	10.9861	0	9.3432	14.0598	10.8115	7.2074	1.0382	8.0866	0	8.1288	7.3709	0	10.7601	9.4652	8.8348	0	0	0	0	0	0	0	0	0	8.791	7.9199	0	9.0901	7.5915	7.7358	7.6321	13.3011	0	9.9767	9.1266	0	7.2045	0	7.1213	7.9897
10.3433	13.9163	16.3483	10.0453	10.8306	14.4358	8.2436	10.1826	11.7981	9.6439	9.705	0	9.5106	16.1214	10.0456	8.5798	4.8753	11.1636	7.1957	0	8.3545	8.0524	12.8686	13.6201	0	8.9406	7.6861	9.035	6.5488	0.83798	0	0	0	0	0	7.4167	7.5942	0	8.9089	6.0809	9.7118	8.8792	7.0635	8.2427	11.294	9.1722	8.5001	6.4703	0	0
10.9662	14.8168	18.284	10.76	10.9383	15.4933	11.1313	10.4282	10.8117	8.1453	11.0188	5.7546	10.2083	15.1598	10.6415	8.5772	6.1788	10.9453	8.7789	9.3071	6.318	0	19.4724	12.1554	0	0	8.2258	0	0	0	0	0	0	0	8.4417	0	9.9355	6.1148	10.0074	8.824	9.6026	13.3187	7.2327	10.8228	11.0701	10.4768	8.9031	7.3961	6.3006	7.3588
10.6991	14.4345	16.6197	9.1671	10.9248	14.7793	9.4151	10.6655	8.2637	7.0977	10.3054	7.652	10.6141	14.9025	10.6834	7.0188	4.6661	8.2728	8.5119	0	5.9683	7.3865	13.2114	11.6682	6.8755	6.869	10.323	0	0	0	0	0	0	0	8.8693	0	7.1254	8.2792	10.3657	8.9253	9.7455	13.5496	1.7711	9.632	11.7519	10.1106	7.1329	0	0	0
11.1288	15.6711	17.7655	11.0503	11.3855	15.5549	10.8302	10.9964	11.3445	10.1176	9.8805	9.8595	8.9171	14.2538	10.3258	7.364	2.8365	0	0	6.6438	7.9791	0	13.1836	11.5017	6.5024	8.6311	7.2464	0	6.4111	6.0342	0	10.5804	0	0	0	7.8726	9.5872	8.0361	11.1271	11.2796	10.2268	15.6228	8.275	11.9714	11.9482	10.9407	9.9458	7.4991	7.9589	9.7912
11.1828	15.2337	17.545	10.6259	11.12	15.3159	10.8276	8.9683	11.3193	9.7726	11.5228	8.2264	9.9646	15.0422	11.8081	8.6442	2.45	0	0	0	5.4205	0	17.6923	11.8161	0	0	8.4274	0	0	6.115	0	0	0	0	8.5747	10.4522	8.3603	0	10.6721	11.1653	10.375	15.0563	0	10.988	12.4568	10.8048	8.6328	0	8.5006	7.7592
10.529	14.5795	17.0521	10.3744	10.3716	14.4954	9.4906	10.0095	11.9586	10.1117	9.4167	6.6958	9.1554	12.8049	10.7501	7.3877	3.2688	8.4253	0	6.6433	7.1403	0	9.789	11.0094	0	5.8297	0	0	6.43	5.6088	0	0	0	0	9.1314	7.2544	6.4242	8.0967	10.3635	9.4505	8.5114	13.5732	0	9.5536	11.4024	9.5158	8.9919	7.9489	7.5234	8.0809
11.0311	14.998	16.5652	10.178	10.3962	15.5436	9.9311	10.0587	8.9022	9.536	10.7013	6.7282	10.1107	15.3489	10.9035	7.8991	0	8.9537	7.2962	7.0307	8.047	0	16.6864	10.6134	0	8.2122	0	0	7.1186	0	10.2804	0	0	0	8.0095	9.3142	7.5915	0	8.8593	10.2329	10.1434	12.8851	8.5586	10.8707	12.2227	9.027	9.3182	7.4515	8.594	9.2567
11.1703	14.3581	15.8806	9.3241	10.8383	15.4749	8.0312	9.4344	10.7061	9.7179	7.6533	0	8.1249	14.4556	10.1286	8.5767	4.6638	7.5425	7.6154	7.1143	4.7186	0	17.6776	9.4347	0	6.2571	7.4145	0	0	5.8929	0	0	0	0	7.6322	7.5148	8.7394	9.4396	7.2669	7.2841	10.3336	11.702	9.0535	9.7585	10.6846	10.3277	8.8841	0	0	7.4825
10.5991	14.0737	16.4502	10.3698	10.4369	13.9292	9.8496	9.9991	11.5971	6.4121	7.3716	4.5546	7.9212	14.7947	11.6405	6.0251	0.34659	8.398	0	6.3949	6.3584	0	17.5176	10.1857	0	6.253	0	0	0	0	8.161	0	0	0	8.7741	7.2586	7.4448	8.0303	8.312	9.6428	9.0648	7.8325	0	9.4036	10.7831	9.3757	5.4913	7.2528	0	9.5705
11.3959	14.9489	17.1729	10.2494	11.6796	15.1466	10.7475	8.2795	13.2459	9.7281	7.7292	0	10.0646	16.373	11.2966	9.0857	4.9526	8.0337	7.2456	8.2123	8.24	7.9588	14.5094	12.0901	0	6.2675	0	0	0	0	0	0	0	4.3496	9.7034	0	7.3858	8.521	10.6985	9.3608	11.0312	14.3437	6.9543	8.3767	11.2609	10.3908	9.2159	0	2.9533	9.7554
11.1563	15.162	17.1512	10.8303	10.2368	13.603	10.5498	9.602	11.7632	8.5494	9.7901	0	10.1962	15.3803	10.6708	9.0894	4.6931	6.2025	7.0536	8.2734	8.0231	0	14.6302	12.0122	8.8214	4.922	0	0	4.8443	7.4841	8.9493	0	0	0	9.0891	7.5108	9.2029	8.276	10.2588	10.2293	10.1889	13.0613	8.9865	9.6456	11.2183	10.2545	7.0572	0	6.9757	8.0685
10.5244	13.4169	18.0155	9.4654	9.3776	12.7704	9.4146	9.508	11.0482	9.3863	10.8206	0	8.7083	14.4954	11.0997	9.2223	5.3805	0	0	0	6.8673	11.2897	17.0434	9.5794	0	0	0	0	0	5.4395	0	0	0	0	0	7.2156	9.2315	8.201	9.855	0	7.8834	12.8346	8.7965	7.7473	9.2046	0	9.1433	7.268	0	0
11.3524	14.6009	17.1913	10.4866	11.7017	14.9969	10.6721	9.204	8.0552	7.3878	11.097	8.9565	10.0711	14.6364	11.8242	8.6676	3.3096	6.8458	0	6.5263	8.1948	9.8267	18.5616	12.1181	0	6.7945	0	0	0	0	0	9.0427	0	0	0	0	0	9.6077	0	8.4973	10.1578	14.0202	10.0459	10.3579	11.6247	8.9824	8.22	0	0	4.9696
10.6266	13.8504	16.7637	9.7531	9.334	13.8017	9.5901	9.1034	7.1865	0	0	7.3898	9.7238	12.3428	11.4706	6.9376	0	5.7774	0	0	0	9.3953	17.2345	10.9631	0	0	0	0	0	0	0	0	0	0	0	0	0	9.7657	8.6012	6.6303	10.1853	13.819	8.8591	9.3081	10.9282	10.5329	9.4299	7.2204	0	8.3675
11.2638	14.4326	17.8261	10.9666	10.0313	13.1282	10.2059	10.0356	10.6995	0	0	8.8032	10.1308	15.0603	11.862	9.0398	5.0045	8.7129	8.2696	0	0	9.7432	17.5147	11.4829	0	0	0	0	0	0	0	0	0	0	0	7.7721	8.5149	8.3404	9.5509	0	9.5774	11.5404	7.1758	8.7471	10.7391	9.4825	8.5475	8.0849	0	8.0489
10.9397	13.7114	16.1542	8.7745	9.2693	15.2631	10.3596	10.1738	9.4931	0	8.8659	8.3257	8.3944	14.025	12.6774	7.6889	4.5963	9.379	8.9754	7.8076	8.5676	0	17.1021	10.0906	7.2476	0	0	0	0	0	8.2314	0	0	0	0	0	0	6.8687	7.5644	7.2953	10.8201	13.5194	7.2733	8.7267	10.5373	10.1146	8.4025	7.4379	0	7.5446
11.0879	13.8585	17.5021	10.3241	11.3986	15.1081	10.6086	10.5387	11.4205	6.9676	8.3779	8.651	10.2941	14.4904	11.5707	7.5918	5.4169	9.7271	6.0419	7.8152	7.8276	0	17.0483	12.7401	0	0	0	0	0	0	7.3821	0	0	0	0	0	7.2324	9.0368	8.9944	6.8388	10.0181	13.6983	8.1496	9.1127	9.515	9.6104	8.4369	9.4441	0	8.5955
11.2145	14.3284	17.7315	10.4529	10.782	15.5363	8.8884	9.2155	10.5473	8.5406	6.8602	0	10.5914	15.4175	11.9435	7.7229	4.8945	6.5603	0	6.4801	0	9.9982	16.768	9.3462	0	0	0	0	0	0	10.5971	0	0	0	0	7.505	9.3465	8.3289	9.5771	8.7759	10.7958	12.3668	8.926	10.5974	11.102	7.4742	9.8553	8.3026	0	7.7929
10.9493	13.6609	17.1673	7.3662	10.3381	13.5191	10.0756	8.0494	9.1965	0	0	5.4467	9.2458	15.0552	10.8123	6.1629	3.3817	6.9618	0	9.505	0	0	18.4016	9.4653	0	0	0	0	0	0	7.5481	0	0	0	7.2549	8.275	8.3875	9.2688	7.9278	10.0225	10.3911	11.7621	9.9505	9.3818	10.1024	9.3356	9.066	6.9712	0	0
11.3435	14.7541	16.9915	7.6138	10.2047	13.6452	10.5043	11.2526	11.5856	9.6259	0	8.8642	8.4421	14.9629	11.9013	9.3575	4.2935	9.0209	8.6012	9.1349	9.0345	9.9274	19.3861	11.8807	0	0	8.4207	0	0	0	8.0441	0	0	0	0	7.4314	9.5612	0	9.3638	10.3064	10.806	9.0548	6.949	10.0794	11.2663	8.4517	8.9643	8.9504	0	0
10.8202	14.6368	16.8573	10.4995	10.5487	16.5303	9.2674	10.5461	13.6596	9.3114	7.1689	7.0786	10.7931	15.5762	10.9399	8.9886	5.0396	9.9196	11.8917	8.2271	7.3273	12.6283	13.1719	11.6252	0	5.9767	9.1925	0	0	0	0	0	0	0	0	0	6.4588	0	10.1966	9.2454	10.0413	11.5783	6.9507	8.536	10.4415	8.8313	8.2625	0	0	0
11.2785	14.8663	18.6154	11.4717	11.1139	16.2488	11.4201	10.9741	12.832	9.3358	10.9089	6.3201	10.3383	15.4035	12.4473	9.693	5.5652	7.1697	11.5752	6.6373	6.312	6.6773	10.1996	11.0666	0	0	7.5658	0	0	0	0	0	0	0	7.4912	0	9.1731	0	9.1594	8.9564	11.4812	14.4278	9.3683	10.1752	9.8306	10.598	9.9373	9.118	0	9.0609
10.8376	15.0573	17.0852	10.0122	10.4097	14.3175	9.8049	10.1696	11.6834	8.1597	10.4059	8.3567	9.0353	13.3763	11.0568	9.5079	1.3868	8.8669	8.5372	0	7.9205	10.1845	14.9398	11.8869	0	0	8.2578	0	0	0	0	0	6.2627	0	0	7.044	8.0375	0	8.6789	8.0683	9.9823	13.7967	8.213	8.9195	11.4288	10.0735	10.026	0	8.2237	6.3825
11.2178	15.3851	17.2269	11.039	11.937	15.8427	9.6961	10.7199	11.9437	8.6717	11.1465	7.3202	7.9064	12.2844	11.0383	9.6363	5.6482	8.4556	8.6421	9.3171	6.5778	8.0196	8.5861	10.8989	0	0	8.5146	0	0	0	0	0	0	0	0	6.9612	8.6229	9.0039	9.6706	9.1271	10.6935	11.978	9.5285	11.5351	11.0018	10.3444	9.9918	9.2707	0	0
10.9165	15.0283	18.2269	10.8363	10.9927	15.554	10.4688	9.9516	6.9771	10.1505	10.1303	9.7804	10.4534	13.8256	12.4513	10.1221	4.5436	7.9704	13.0605	7.0253	7.9957	11.0236	13.2141	10.5389	10.1055	7.4539	0	0	0	0	9.7158	0	0	0	7.2946	8.2161	9.6902	0	6.8888	10.3568	9.1684	13.7953	10.1321	8.6315	9.3616	9.5105	9.2985	0	0	7.4982
11.3844	15.2944	17.4197	11.9016	11.3789	17.803	10.1848	9.6384	10.9944	9.6817	9.7465	6.2545	10.6679	14.0632	11.1317	9.2613	1.0853	9.8701	10.8842	7.6389	6.976	11.6255	18.8702	12.7532	7.5618	0	0	0	0	0	0	0	0	0	0	7.4194	8.7582	8.0431	8.28	7.5883	10.051	10.1884	0	9.0991	10.1078	9.9654	8.8638	8.1984	10.5129	8.3276
10.2234	15.8008	18.0508	10.6424	11.2622	17.6904	9.2169	9.1627	7.7853	8.3508	8.2128	7.9504	10.2785	15.2966	11.3484	8.072	2.283	7.3915	9.5861	7.3454	4.9671	13.6207	13.9564	10.3331	9.578	0	4.1613	0	0	0	0	0	0	0	8.8405	8.1323	8.9946	8.115	10.0947	10.6767	10.0319	9.2388	7.3347	7.4398	10.6141	8.055	0	8.5447	9.1102	7.025
10.3122	15.0679	17.0941	10.8767	10.3976	16.5564	9.8515	10.548	12.8452	8.8281	7.3994	8.3453	8.7996	14.737	12.2811	9.5469	3.9205	8.7422	0	8.1393	6.9672	12.055	18.7358	10.1622	8.829	0	0	0	0	0	0	0	0	0	0	7.4706	8.3246	0	6.868	7.0264	9.3281	12.9472	8.5014	8.2738	10.2643	10.6721	9.0616	0	9.3148	7.7925
11.3153	15.3747	18.433	11.6091	11.2793	14.7377	10.2859	10.655	12.2631	9.7244	7.5992	8.051	9.0154	13.4221	13.0479	10.0441	4.3657	10.2525	9.4757	9.6012	8.9153	7.7027	19.2904	13.7698	9.1559	0	9.0768	0	0	6.1555	0	0	0	0	0	8.8694	10.189	0	10.3717	10.144	11.3468	8.8051	8.1871	9.8216	9.4265	9.5087	7.6432	10.6	9.6327	0
11.2159	14.6886	16.8894	10.0839	10.0321	12.0144	9.63	10.3537	10.3909	8.6765	0	5.2195	10.1018	12.5902	12.1584	8.2198	0	6.862	8.6128	8.3555	7.6718	0	16.877	10.315	7.8661	0	0	0	0	0	0	0	0	0	7.6126	7.473	8.7597	10.3865	0	7.2802	9.6414	9.8527	7.7765	7.7076	8.3408	8.7292	9.3503	0	8.9619	0
11.1998	15.3797	17.2817	9.8468	10.5982	16.6967	10.8603	9.922	8.9964	7.5806	9.088	9.242	9.0808	14.0426	11.143	9.7344	4.2895	10.1906	9.753	9.3022	8.4739	12.8974	19.1434	9.7486	9.1097	0	0	0	0	0	0	0	0	0	7.9127	9.5737	9.1418	0	7.8523	9.2198	10.3916	10.4981	7.5696	9.0006	9.0629	9.3595	8.495	9.3969	9.4559	8.2064
11.5994	14.4322	18.713	11.0912	11.1264	14.9556	10.9118	11.1102	9.6011	8.7745	8.3304	6.3735	10.4648	15.5195	12.1428	7.4105	6.5207	10.1849	6.0793	8.5337	8.6903	11.2214	19.2703	11.2977	0	0	0	0	0	4.599	0	0	0	0	0	7.1988	7.7363	10.0892	7.3088	9.0262	10.3188	10.6069	9.6226	7.9672	10.0879	9.4278	7.0508	8.6555	8.5865	7.828
11.5613	15.1051	16.8197	10.3768	11.5441	14.4146	9.846	10.1695	11.8235	8.2993	8.5646	6.3818	10.4102	13.2222	11.4211	7.8577	5.1566	10.3047	8.0647	8.5108	6.3698	9.8493	18.0137	11.1156	8.9451	0	0	0	0	5.8491	0	0	0	0	9.1083	8.5417	0	9.0427	6.819	9.3572	11.1417	14.0746	6.6496	8.3013	9.8253	6.5917	7.9113	0	0	9.1455
10.3313	14.8739	16.1097	9.7707	9.802	14.4267	9.2608	10.1709	11.9416	10.1421	9.0945	9.0214	6.9471	13.827	11.0671	7.9189	4.1937	10.7185	7.4681	6.9233	8.4837	7.7224	16.3818	8.1946	0	5.5362	0	0	0	5.5808	9.1122	8.1587	5.7777	0	7.9098	9.9986	9.056	9.8291	10.1645	8.9279	9.3367	15.8034	8.6394	9.9524	10.7174	8.9339	8.517	8.4885	8.4866	8.7704
10.8864	14.5956	17.3473	10.0324	10.0812	13.8926	10.3777	10.1587	11.3937	9.0052	9.4652	7.1634	10.1469	14.3671	11.3126	9.4758	6.5513	8.5421	8.4325	6.3228	8.3755	10.7043	18.8841	11.1542	0	8.5303	0	0	5.915	0	0	0	0	0	7.7469	0	8.584	0	9.2777	10.3152	9.0165	13.3635	8.2111	9.691	10.7088	9.3098	9.3539	7.8236	0	10.3132
11.3575	15.4681	17.3321	10.1192	10.2788	14.0539	8.6792	10.9456	8.7425	9.0276	11.4736	7.4602	11.1355	14.8553	10.5828	7.803	5.3491	7.3975	8.6263	6.7213	6.0624	8.8254	19.6882	10.0441	0	7.4374	4.6614	0	0	5.7886	0	0	0	0	7.7689	8.2049	7.4111	10.2898	9.5931	10.3155	10.2792	15.0086	7.5505	10.5866	11.2578	8.6325	9.4873	8.9862	8.6819	9.661
11.0586	14.5141	17.3092	10.6391	11.5423	11.888	9.2165	9.8362	11.2237	8.2	9.9296	9.9458	12.1105	15.8941	10.5571	8.8944	4.6211	6.9996	7.7683	6.6962	7.1206	10.8027	15.6429	10.6068	0	8.16	0	0	0	0	0	0	7.4732	0	9.1383	9.0877	9.3167	9.0391	8.2897	9.1026	7.8449	11.8751	7.4574	10.0422	9.9898	8.4492	7.8007	8.5841	7.3135	0
10.7204	14.8997	18.2964	11.1381	8.4098	15.6433	10.9621	10.3923	9.5099	9.1041	9.1638	9.1373	10.2885	15.3578	12.8001	8.5683	3.6792	5.6734	0	7.0066	8.4065	9.2644	18.7089	8.4218	0	6.4639	0	0	0	0	0	0	0	0	7.8014	6.742	6.8395	9.4519	8.3031	8.0218	8.9092	12.9477	8.7456	8.1284	11.4928	9.7384	8.6268	8.843	9.4608	7.0002
10.865	15.4113	18.493	11.7191	10.5102	16.6855	12.0763	11.2508	10.9572	9.3967	9.255	9.9339	8.5273	14.2446	12.0696	9.7175	6.0253	10.5427	0	6.8331	9.0262	7.2493	19.3042	11.4981	0	0	0	0	0	6.5852	0	0	7.807	0	8.9528	9.7251	8.7693	9.9647	10.4023	8.1375	10.2959	15.677	7.3254	10.7852	11.1914	9.0821	9.1505	9.1644	7.1977	7.8685
11.1959	15.1076	17.954	10.2632	11.0123	16.4578	10.4397	11.1528	10.5862	9.5997	11.0327	7.6338	7.9237	13.7634	12.3104	6.0045	7.1658	0	0	8.3106	9.0594	0	18.5859	11.2341	7.9635	8.0629	0	0	0	6.1767	0	0	0	0	10.4916	7.5068	9.6673	9.5286	9.8153	9.7934	9.8366	15.5029	10.0004	8.8995	11.832	10.171	10.2968	9.6153	7.2355	8.8937
11.2216	15.1795	17.5881	10.7486	9.2399	17.2255	11.1945	10.4413	10.4106	9.1038	11.44	8.7604	8.2217	15.1703	12.5674	8.054	1.7628	6.9587	9.693	7.1355	8.4178	0	17.2892	12.1882	0	7.5595	0	7.0251	0	0	9.1769	0	0	0	6.3588	9.4394	7.9713	0	9.0082	8.7172	9.4094	13.2309	7.6963	10.2062	11.9084	10.3171	0	8.8914	6.8986	10.0548
10.7499	14.921	17.7846	10.2013	11.207	15.9204	9.1473	10.6914	10.9577	10.202	10.0339	11.3177	8.7126	14.4406	10.9188	7.4765	4.1547	7.1365	6.8258	6.8133	8.018	12.192	9.7854	13.0688	0	7.0032	0	0	0	0	0	0	0	0	6.3287	7.3924	7.0553	8.2857	8.1485	6.6975	9.8717	14.3757	7.5685	9.1847	11.495	9.1067	9.1812	8.8399	9.7065	7.5269
11.8985	15.7919	18.283	11.5551	9.8439	14.3459	10.8277	10.2591	12.1247	10.496	7.3776	10.0141	8.1621	14.6728	12.6784	7.3923	5.7707	7.7134	0	0	8.1879	7.3447	17.8869	11.6972	0	7.8658	0	0	0	0	0	0	0	5.9158	7.7303	8.9368	8.3285	8.7847	9.8807	7.9768	10.0786	13.6248	9.826	10.1331	10.9646	10.6638	8.6257	7.3512	8.3835	9.7591
10.8755	13.138	16.8083	9.5261	10.7639	12.2549	10.3817	8.9648	9.094	8.9488	9.4032	9.0266	9.7656	14.9703	8.3518	5.8947	0.95183	5.6606	8.4127	0	8.1834	0	13.9658	10.1912	0	0	0	0	0	0	0	0	0	0	0	8.5604	9.0384	0	8.6059	7.2212	9.2751	14.9204	7.7121	6.8862	9.0952	9.2197	9.2965	10.1158	0	8.5022
10.9971	14.5135	18.2911	10.8917	11.5699	13.9628	10.4485	9.9082	11.9291	6.9201	8.5772	9.4677	8.571	14.4199	10.0123	7.5419	4.4799	6.4715	6.9903	7.1146	7.9803	10.702	15.8964	10.8482	0	0	0	0	0	5.9529	11.2203	0	0	0	0	0	8.864	7.9641	8.5894	9.5802	10.5739	15.1774	7.21	8.2625	10.5511	9.1577	8.7338	9.1089	0	7.4548
10.9772	13.6334	17.5033	9.7841	10.1625	12.0682	11.2745	10.4578	10.2061	6.2973	7.6612	7.1681	9.3456	15.357	13.4529	7.5914	2.5034	6.1931	0	6.4712	5.6916	4.664	17.94	9.8223	0	0	0	0	0	0	0	0	0	0	0	7.3438	0	0	8.5129	8.8925	10.4561	11.8612	7.8958	5.4728	10.3665	4.7275	9.1873	10.012	7.0281	6.622
10.9627	14.1654	17.7682	9.7064	10.5589	16.3082	9.8105	9.3044	10.504	9.0929	7.9124	7.9403	9.9588	12.2209	9.7273	8.3111	4.3379	7.3944	7.211	5.9384	7.0892	0	13.1332	9.7703	0	6.2964	2.5899	0	5.7946	0	0	0	0	0	0	8.2768	0	9.7063	0	8.2112	8.3077	14.1602	7.875	7.2802	9.2678	5.3621	6.3836	8.893	0	7.5069
10.2034	14.1875	16.7646	10.4403	11.0812	14.1529	10.3814	8.7771	9.5855	6.8962	10.463	6.0417	10.5676	15.3452	8.9635	7.2684	3.6349	4.6957	0	0	0	6.4855	18.5428	10.4679	0	0	0	9.037	0	0	0	0	0	0	8.5091	7.0083	0	10.6087	8.2332	6.6822	10.08	14.5763	8.6125	5.7144	9.5169	0	8.3363	9.119	0	8.3912
10.4524	13.9931	16.6249	9.6226	10.7876	12.7136	10.2198	9.5984	10.6185	7.0036	7.0462	5.7631	9.5241	14.9751	10.6361	7.1569	4.972	0	0	6.8759	6.4173	0	18.8708	10.6176	0	7.9016	0	0	0	0	0	0	0	0	7.645	7.3203	0	8.2731	7.3775	7.0417	8.8629	12.1015	8.2674	7.5409	8.7107	6.9349	7.6996	9.4989	0	6.5645
10.4222	14.7361	17.3429	9.9076	10.0789	16.0362	0	8.7918	7.5336	8.3946	10.8115	8.3341	9.2474	14.6768	12.6845	6.6999	2.0626	0	10.196	8.2132	7.3466	8.8727	17.5346	10.6427	6.1539	0	0	0	0	0	0	8.404	0	0	8.2137	0	7.9648	6.4986	8.5778	0	11.0903	12.0762	8.4429	8.4808	9.3736	9.7826	7.3085	8.3091	0	7.734
11.3668	15.5031	18.5101	10.0415	11.6758	14.8773	0	10.1632	12.7888	9.3713	10.6475	7.3945	11.3505	13.8941	12.0898	8.69	4.8164	9.946	10.6101	9.015	8.1812	11.9217	16.0832	9.5101	0	0	0	0	0	5.1219	0	0	0	0	8.7624	0	9.7732	9.8737	8.4091	8.7052	11.9098	16.3278	9.7432	9.7934	10.4107	10.3439	8.8308	0	0	6.9763
10.9215	14.9541	17.1341	10.8562	10.9132	14.1127	10.8502	10.2861	12.5566	9.6363	0	0	8.7721	13.3364	11.5775	9.1273	4.448	0	8.2641	9.1706	8.295	12.1846	15.1159	10.6554	0	0	0	0	0	6.2629	7.989	0	0	0	7.8594	0	7.3766	8.6897	8.8025	8.8263	9.6555	13.7661	7.0228	9.9169	10.8357	10.117	9.3029	9.8311	0	9.2728
10.9524	14.7545	17.7618	10.0331	9.9728	15.663	9.662	10.3497	8.9953	7.1948	9.6386	6.0593	8.3723	14.6927	10.324	7.6061	6.3634	8.9394	6.2174	7.3985	8.1587	11.0211	19.5734	11.9911	0	0	7.1892	0	0	0	0	0	0	0	9.3929	8.7507	0	9.8066	9.1475	0	9.8817	13.596	8.7871	9.1794	11.3473	10.3323	8.3338	9.1751	7.5727	9.2282
10.8865	14.1211	16.641	9.4536	10.7109	14.6303	10.6101	8.9953	12.7994	8.2716	8.8237	7.4473	10.0178	14.7357	10.3757	8.1534	4.0724	8.8698	6.941	6.7765	6.9418	10.6096	16.9153	11.7821	0	0	0	0	5.6191	0	7.9079	0	0	0	7.7414	7.2551	7.9613	8.5702	10.0326	0	9.8108	8.9127	8.7621	9.1075	10.8681	10.4654	9.5296	9.0932	7.6068	9.4691
10.8959	14.754	17.2699	10.4039	10.6152	16.1777	10.8886	10.1785	9.4991	8.9662	7.8036	8.1571	9.2308	13.281	10.6064	7.1875	3.152	0	0	8.1446	7.7945	9.7019	9.1837	10.5273	0	9.4368	7.1838	0	0	0	7.1815	0	0	0	8.9751	8.4879	8.5541	10.3651	9.0998	10.2202	11.8224	15.5505	8.0604	10.8879	11.6081	9.1147	9.8802	8.5436	0	9.2919
10.8472	14.2314	17.2731	9.9985	10.1487	15.5518	9.1405	9.6404	9.6087	8.0697	8.3181	5.5274	9.2806	12.3093	8.8404	8.1849	0.62047	7.3631	6.6341	6.7734	0	10.1629	12.1745	9.4957	0	0	0	0	0	0	0	0	0	0	7.7579	8.5379	0	8.4847	9.5041	8.783	10.7837	14.8933	6.8369	9.6394	9.039	9.5	9.2194	8.3064	7.1948	8.9203
11.1873	15.0798	17.8009	11.3164	11.3594	15.0985	10.1658	10.4444	10.9707	8.0171	10.2207	8.6313	10.3428	15.7241	10.4479	8.8071	2.5934	6.0049	11.6493	8.8433	7.6362	0	10.6749	10.743	0	8.0219	6.5271	0	0	0	0	0	0	0	8.4937	8.1143	7.0144	0	9.8133	10.3701	10.3535	15.8795	7.2082	9.7688	10.8857	11.2274	10.5304	9.0131	9.1601	9.0778
11.552	14.8508	17.6491	10.6929	11.2793	16.1534	9.1751	10.4524	10.7774	8.3247	11.8491	8.6913	10.3767	15.3073	11.2848	8.2443	4.7292	10.3131	7.3192	7.0158	0	11.9039	15.1731	10.4314	0	0	0	0	0	0	0	8.2896	0	7.1949	7.0354	7.7484	9.683	10.276	10.1586	10.6769	11.105	13.4714	8.9588	10.14	11.4726	7.7962	8.5789	8.913	8.8151	9.0141
10.9813	15.5675	16.0934	11.2507	10.5826	14.9253	11.2827	10.9663	11.1344	9.8778	10.7107	9.053	10.4372	14.5612	12.9484	7.7436	3.8349	9.3998	10.4291	7.2775	7.8589	8.5048	17.8208	13.4447	0	0	0	0	0	0	0	0	0	5.7275	0	7.3859	9.645	9.8602	10.1547	10.2734	9.8044	15.2555	9.4503	10.3923	11.5814	9.801	10.3717	8.3154	7.0377	9.193
10.3414	14.4512	16.4339	10.7972	10.8372	14.774	10.4936	9.6167	10.6338	7.8995	9.9466	5.8372	10.1021	14.3463	12.2547	6.9762	4.8245	0	0	7.0989	7.6188	9.8156	17.5413	10.076	0	0	0	0	0	0	0	0	0	6.1783	7.6643	0	8.4624	9.5031	0	8.1607	10.0074	14.4191	6.0059	10.956	10.2456	9.5328	9.1612	8.3954	0	8.1676
10.7024	15.5063	17.2215	10.8393	10.649	16.2086	11.0946	10.3762	12.797	9.6394	10.9751	8.7088	8.3716	15.362	12.0188	8.0463	4.1151	8.4023	9.9005	9.4854	9.1201	8.557	11.0474	12.005	0	7.1431	8.6797	0	6.1791	6.1816	7.903	0	0	0	0	7.5939	8.915	8.0637	10.1765	8.969	10.2375	14.3852	9.1442	10.3804	11.5378	9.9181	7.753	9.7487	7.9872	8.8868
10.9871	13.4601	16.6643	9.8981	10.5855	11.6029	8.5927	9.1026	8.449	8.0521	7.6478	0	11.5083	15.0433	8.1069	6.9661	2.9002	6.2192	6.5258	8.7528	6.4494	0	11.8455	10.2463	0	0	7.7299	0	0	0	0	0	0	0	0	0	7.9207	8.6004	9.1387	8.9548	10.2256	8.4261	7.9141	0	9.497	9.6693	7.7923	8.6379	0	0
11.1252	15.4543	17.7121	9.2629	10.8632	14.1327	9.4458	9.7687	10.7659	9.1611	9.6794	9.1128	9.7321	15.096	12.4618	8.8732	3.9873	7.6154	9.5259	6.5172	7.9057	10.4379	18.3452	8.5553	7.8536	0	0	0	0	0	0	10.277	8.1702	0	7.9284	8.9151	8.7859	10.9408	9.9377	10.5056	10.1465	13.7835	9.5209	10.6591	10.905	10.3161	8.8373	7.1263	0	8.5702
11.6815	14.9394	17.6261	11.0258	10.4513	13.6864	11.2657	9.519	8.4836	10.1708	7.4889	8.3657	8.6335	10.7381	11.8735	6.5936	4.1526	7.0457	7.0639	6.5902	8.1696	11.2539	12.7375	10.6785	0	0	0	11.0621	0	0	7.9038	8.6234	0	0	0	9.0827	8.2019	8.243	11.289	9.5695	12.0163	16.1676	7.3057	10.6528	11.6776	11.0273	7.5236	8.4236	9.5882	9.9262
11.6415	14.7935	17.6898	11.0703	11.7018	14.5271	10.5683	10.0545	10.6356	9.0823	10.0422	9.4543	9.7638	14.4434	10.8199	9.9713	4.7364	6.3865	7.8843	6.9335	7.1502	10.9574	18.7047	12.0084	0	0	0	0	0	0	0	0	0	5.5234	8.1651	7.5593	8.6059	9.0167	8.3865	10.1719	9.929	13.1501	8.3608	10.5426	11.1347	9.3159	8.9269	9.0883	7.9081	10.538
11.2269	15.4752	17.4865	9.5846	10.8932	16.9901	10.2569	11.0875	11.3802	7.6785	11.4437	9.7364	8.8419	15.4287	12.3013	8.0816	6.0157	0	9.3876	8.7962	8.0826	0	18.646	11.2453	8.0291	0	0	0	0	0	8.4299	0	7.3362	0	9.2209	9.4302	7.103	9.6624	8.9711	9.9411	9.2412	14.1644	8.7154	10.2406	10.8923	11.5729	7.4831	9.2589	9.13	10.0297
11.1984	15.2478	17.3814	10.5497	10.5404	13.6348	10.6873	10.9922	12.1436	9.4322	8.6632	7.7609	8.9226	13.3177	11.1069	9.2712	5.6378	6.6752	8.5079	8.9739	8.4775	7.0958	18.5284	10.159	0	0	0	10.1775	0	7.098	0	10.0399	0	0	7.3698	0	8.911	8.3301	8.8542	10.6803	10.3074	14.5012	7.7458	9.3688	10.7277	10.7492	8.2963	9.2835	8.0846	7.1894
11.1246	15.4994	17.3976	10.4677	9.836	14.4221	10.1639	10.866	10.2884	9.0101	9.1322	6.4238	9.8732	15.0186	11.058	7.5264	5.0679	7.0418	8.2674	7.853	7.5755	0	16.7207	9.8133	0	0	7.2139	0	0	0	8.1868	8.3176	0	0	7.3302	7.8917	8.4666	9.171	9.9225	9.1493	9.2575	15.1134	8.1241	10.2304	11.1918	9.6356	9.3141	7.5146	7.8127	9.1279
11.211	15.3939	18.2105	10.8983	11.0448	13.7926	8.6045	10.8725	10.5175	8.6535	10.8617	6.552	9.1306	14.9381	11.8436	8.7893	4.6539	8.0542	0	0	6.2922	10.1654	13.1724	10.6587	0	8.3637	0	0	0	0	0	0	8.2651	0	7.2119	8.0145	8.2976	0	6.8874	6.4648	9.3709	13.0681	9.2879	9.9648	10.575	9.4937	6.8199	0	6.8951	7.4545
10.4379	13.9876	17.8312	9.4935	10.4643	13.7743	9.4696	10.0164	4.1728	8.0501	11.0074	6.8293	10.9588	15.5909	11.6792	9.2877	5.2258	8.3791	0	6.6752	7.9291	9.7793	16.8283	11.3639	0	0	0	10.7889	0	0	0	0	0	0	8.7093	8.1592	7.8863	8.2338	9.0345	9.0402	8.2551	12.4774	6.2795	9.3292	10.7164	7.5856	8.4519	6.962	0	7.7491
11.9837	15.0587	17.9842	11.0859	10.5633	13.6934	10.2844	10.9268	9.3204	8.0655	10.9028	7.076	11.0865	15.415	12.4435	8.7503	4.0752	0	0	6.6742	0	7.9861	16.9569	10.9168	0	6.8625	9.8348	0	0	0	0	8.1368	4.4664	0	8.4339	0	9.8128	8.1611	11.1792	10.1815	9.5867	13.7427	9.2466	9.8214	11.1187	9.3745	8.3203	8.9499	7.2083	8.2147
9.3087	15.363	16.6808	9.7148	8.793	15.2155	9.2952	8.5764	9.337	9.1352	11.7555	6.7456	9.1193	13.2239	8.2344	7.0183	0	0	7.3365	7.9718	0	0	18.4474	10.8591	10.1342	0	0	0	0	0	0	0	0	0	9.742	0	7.7955	8.1781	9.6541	7.2011	9.5933	10.0531	8.6622	8.3291	9.7066	9.0071	8.0488	8.7564	5.4741	7.3567
10.2967	13.4706	16.3563	9.2354	10.4698	13.1302	8.3976	0	9.6633	0	10.6704	0	9.813	12.3428	0	8.8817	2.9684	0	0	6.7479	0	0	9.1302	10.4659	8.1839	0	0	0	0	0	0	0	0	0	8.445	0	0	8.986	8.7662	9.6032	11.4965	13.0596	7.0687	8.2944	8.2575	9.3314	0	0	0	0
10.1983	14.5883	16.5093	9.7189	11.2938	16.6737	9.553	6.7948	7.9214	7.2614	8.1568	0	6.0206	10.8227	12.1154	9.6511	2.3375	7.6544	10.2142	0	7.3016	0	18.6404	9.7542	9.8986	0	0	0	0	0	0	0	0	0	0	0	7.5615	8.0542	0	0	8.6652	8.5157	0	0	6.8957	0	7.2973	7.5374	6.6966	0
9.7939	13.6731	16.4504	9.8413	10.8791	16.9107	9.6709	9.8734	0	7.9795	8.121	0	9.0784	12.8857	13.0029	10.0706	5.731	9.0309	10.8103	8.5693	8.0776	6.232	12.1992	7.2406	9.802	0	0	0	0	0	0	0	0	0	8.6283	0	8.7165	9.3607	0	0	7.831	0	7.9536	8.4484	6.5598	8.3758	0	3.3446	0	0
10.2055	15.0799	18.372	10.7421	10.9658	17.9302	11.2174	11.0999	10.4137	6.9499	10.7601	6.6013	9.2278	15.5288	10.9963	7.8682	3.8048	5.2147	8.6609	9.2493	7.0846	11.0301	13.1682	11.1053	9.1713	0	8.5657	0	0	0	0	0	0	0	7.5504	7.7113	0	8.5003	9.586	10.1673	10.5091	8.6358	8.3626	0	8.9982	8.3159	8.0043	5.9778	11.0521	7.0863
10.9003	15.0229	17.4431	10.4596	11.3215	12.6648	9.855	9.1253	11.2412	7.4324	9.3672	6.8849	8.7876	13.9428	12.1127	9.4109	6.0414	8.055	10.2321	7.1937	7.7465	8.5173	18.3635	12.4761	9.1328	0	0	0	0	0	0	0	0	0	0	7.6619	9.0678	8.0526	11.1341	7.8056	9.1509	11.5849	0.81598	9.8513	7.1619	10.3061	7.2133	7.3236	9.9518	0
11.3601	15.5797	18.3992	11.1506	10.9997	17.467	0	10.5746	10.2651	8.2479	9.6952	6.9811	10.1251	14.3879	12.5186	9.4283	4.4522	6.5767	8.4247	0	8.7485	0	15.6297	11.5541	7.912	0	0	0	0	6.2684	0	0	0	0	0	0	8.9237	0	11.3123	10.6141	11.1688	13.5454	0	9.5304	11.4036	10.9286	6.8247	7.0712	10.6879	7.6067
11.3222	14.8285	16.8325	10.5229	12.5623	17.1589	9.7528	7.2887	9.0421	8.3962	9.3481	6.9647	8.1619	11.7218	9.9891	5.0718	3.4297	9.5207	10.2087	0	7.3982	0	12.3968	11.3769	10.9293	0	0	0	0	0	7.3159	0	0	0	0	0	8.9126	0	7.2421	7.2193	11.3942	11.6413	7.2247	0	10.2811	7.5329	0	7.5069	11.107	7.7929
8.592	13.5923	14.6522	9.3565	8.0854	12.9843	8.7403	6.1919	9.3393	7.7828	9.9543	7.5317	4.1962	3.8157	9.0335	7.1772	0	5.1365	0	6.7002	4.5155	0	16.1123	0	7.6772	6.2144	7.5316	0	0	5.502	0	0	7.2009	5.7358	8.1304	3.4204	9.666	10.2854	7.7163	6.0027	8.7799	13.5626	7.103	7.9481	9.7911	9.6921	8.24	0	7.9246	10.3305
9.7452	14.5569	15.9318	9.81	9.5844	13.4685	8.1075	7.1316	8.0098	9.4201	8.4617	0	8.1895	8.7321	8.3803	0	3.0656	5.306	0	0	5.2165	0	11.4717	10.3543	9.0045	0	9.0335	0	0	6.0245	12.8419	10.7093	9.346	9.9834	8.9032	9.3628	9.3247	10.6873	8.8828	8.1368	10.673	15.5828	0	10.0661	10.0626	9.4698	8.1998	0	7.4499	11.4532
10.5067	14.9493	15.2195	9.5442	10.2752	13.7287	9.8233	9.0937	7.5032	9.1838	0	7.1259	6.4695	9.7157	9.4568	0	0	6.6142	8.7501	0	0	0	16.6239	9.874	0	0	6.9842	0	0	0	12.0597	10.9456	11.5394	10.1452	0	7.7214	10.3664	10.5991	10.2052	9.3942	10.4088	15.1529	8.3052	10.4311	10.8292	10.875	8.4779	0	9.464	9.6899
9.518	14.6943	15.083	8.9925	10.9081	13.3577	10.1562	9.597	10.1345	9.6953	8.7902	7.1779	7.2169	11.2109	9.9513	0	3.4897	7.6445	8.3402	2.163	5.8095	0	16.1789	12.1428	8.0714	0	0	0	0	7.0004	11.1526	10.3953	10.1834	9.5193	8.8605	6.7884	10.8539	10.6902	10.9995	9.0694	10.024	15.3229	8.8629	11.9718	11.3402	11.5913	9.2867	8.9632	10.5731	10.6447
10.6705	14.7342	16.4756	10.0878	10.1874	13.8161	9.1823	9.0822	10.9366	8.5103	10.6998	7.7604	11.257	14.0845	10.6569	6.758	0	8.9143	0	0	0	0	11.72	12.079	7.1703	0	0	0	0	0	8.0418	9.4524	0	0	8.9323	9.6135	0	10.0741	10.3244	9.9323	8.5909	13.1239	8.246	10.1488	11.7874	9.2443	7.6772	8.7875	8.8469	7.6137
9.6308	14.5724	17.4388	9.1071	9.8235	15.5967	10.7691	6.4301	10.1211	8.1804	11.2054	8.1967	8.937	12.3718	0	7.3153	2.0643	8.2029	8.4766	0	0	0	8.6222	10.4603	7.5376	7.7487	5.5643	0	7.186	7.0434	0	8.1487	7.906	0	8.3727	9.6471	8.1644	10.0033	10.504	10.1254	10.9702	16.5212	8.0374	10.8334	11.6429	10.1443	9.6091	7.0779	6.406	8.0642
9.5453	15.0094	16.9424	9.8721	10.9933	14.2501	10.6632	0	12.147	7.1424	9.8754	5.3961	8.2532	12.7394	9.2895	6.2207	0.9977	2.8753	0	6.9397	0	5.6723	8.8142	11.5415	8.3071	7.7417	0	0	6.9937	0	0	0	0	0	9.2707	9.5655	7.9175	10.5581	10.5786	8.432	10.4838	14.8127	8.1401	9.8999	10.1996	9.8715	8.4682	7.2735	7.3985	8.1208
10.0091	13.282	15.7842	9.9006	10.2754	11.886	7.8309	9.0848	0	8.3656	9.2638	0	8.1498	11.5843	0	0	0	5.5957	0	6.3435	0	0	17.2696	9.8771	0	0	8.0303	0	0	0	0	8.2257	8.5003	4.8217	8.3609	6.9322	7.3505	9.9576	8.7038	9.7559	9.0618	13.7673	8.666	10.4469	10.2804	8.5564	9.8399	5.9357	0	7.9443
10.3102	13.9338	15.2153	8.1185	9.3019	14.9061	9.2669	7.8183	7.3552	8.3334	7.5189	7.4854	8.1773	10.5406	11.4368	0	2.711	3.9581	0	0	0	0	14.4733	11.0076	7.8477	0	0	0	6.3124	0	0	10.6703	7.8048	4.5578	9.362	8.3759	6.2757	8.8103	8.8534	9.9257	7.1914	15.3861	7.8958	8.6656	10.5994	9.7079	8.7604	7.4853	7.316	7.1696
9.3247	14.1828	16.7296	9.1808	9.72	12.7622	9.9423	7.9995	8.3734	7.3452	8.3325	0	6.5118	9.6168	11.2535	0	3.2423	0	0	0	5.6774	0	16.0008	9.0669	7.9147	0	8.9633	0	0	0	0	0	0	0	8.822	7.6802	0	10.2828	10.9893	9.1864	9.9356	13.9449	7.798	9.9977	10.7785	8.4826	7.9631	8.3292	6.885	0
10.6009	14.3413	16.5664	9.4147	9.5404	15.0459	9.3468	9.8351	0	6.6729	9.5625	7.6917	6.9908	10.1711	10.1564	7.0411	2.075	6.1422	6.919	0	0	0	12.0775	9.5267	8.906	0	7.6404	0	0	0	0	0	0	0	9.071	0	0	10.5747	10.5299	10.6894	11.6232	14.6394	7.8915	9.8067	11.1289	10.0128	8.7265	0	7.911	0
10.838	15.2357	16.3057	9.6645	10.6523	14.9817	8.1762	9.9062	12.2079	8.7221	10.2459	7.082	6.1128	12.6857	11.4749	7.29	3.9417	6.4642	0	0	0	0	11.5359	12.3377	7.7253	0	7.2608	0	0	0	8.6357	0	0	0	10.5549	9.4533	9.5605	8.4528	10.2957	10.2439	10.7615	13.1114	10.1781	10.9772	12.4139	10.0247	10.0115	0	8.2074	0
10.685	14.4727	15.4683	9.2539	10.8249	14.3892	9.5328	10.565	9.7982	7.841	9.4592	6.5395	5.9158	10.1187	11.1403	6.4915	3.9636	8.192	0	0	0	0	12.3134	11.0665	8.228	0	9.2399	0	6.3349	0	0	8.6537	7.4638	0	9.0966	9.5486	0	9.9469	11.923	8.8661	9.7136	14.453	8.4066	9.3147	12.2594	10.9696	9.0324	0	8.4359	0
11.64	14.6796	17.4403	9.6617	10.3156	15.098	8.3507	9.9513	10.2679	8.067	7.4961	8.7286	10.1912	12.4286	10.0051	7.393	2.7088	7.1599	0	0	6.998	0	18.4854	11.5825	7.7649	0	8.3124	0	0	0	0	0	0	0	9.1546	7.1984	7.5366	10.3235	10.1262	10.7949	12.0647	14.3626	9.1223	9.1083	11.4369	7.7659	9.2417	0	0	8.5897
11.4968	14.4998	17.0543	10.5458	10.7612	15.4374	9.917	10.0515	9.4705	10.0137	9.2336	8.4694	8.5711	14.3642	9.7	6.5657	2.3969	7.4143	0	0	6.2712	0	18.787	10.376	8.2965	0	7.2271	0	0	0	0	0	0	0	9.3696	7.8568	8.8045	9.8586	9.9761	6.7646	10.5948	12.9406	9.5025	9.8983	10.3266	9.0254	8.6212	7.5593	0	9.9136
10.6118	14.0453	17.501	9.0616	10.3623	12.8237	9.6196	11.0757	8.0229	8.9924	9.2526	6.4136	10.7049	14.6828	9.1972	7.531	2.7112	7.3946	7.131	0	4.9082	8.0857	19.116	10.7724	0	6.0753	0	0	0	0	0	7.7052	0	0	9.5378	8.9034	6.9475	8.1305	11.7243	10.2252	10.1741	13.5285	8.1494	9.6374	11.2969	10.0539	8.1417	6.8727	0	9.0611
10.1888	15.2295	16.4998	9.6955	9.4371	16.2935	9.0492	9.2482	8.5217	8.1192	8.5883	6.614	5.7709	14.1355	10.1449	5.5693	0	6.2219	7.3039	6.566	5.7235	0	18.4815	8.767	0	0	0	0	0	0	8.8371	10.4937	0	5.4797	9.3706	8.4142	8.5025	9.5385	9.5107	9.2496	8.5622	14.9188	8.3186	9.5615	11.1961	8.7228	8.4418	7.877	8.4358	0
10.0463	14.6427	16.099	9.0998	9.5505	14.6277	9.3046	9.0698	8.5093	9.2592	7.4677	7.8588	8.6471	14.2774	10.5801	7.0111	4.0557	5.8807	0	0	0	0	18.3479	8.6427	7.5191	7.1409	7.4161	0	6.994	0	7.8292	0	0	0	10.6215	9.5785	9.4196	8.9276	8.564	9.8339	10.0274	13.557	9.8612	10.6814	12.1257	10.158	7.1424	9.4856	7.3082	6.9011
10.0297	14.6392	16.0233	9.3937	10.3795	13.3264	9.0127	8.8341	9.5883	8.4378	8.4315	8.1334	8.4684	7.5509	9.3269	6.491	2.2941	6.7483	7.9447	0	5.9265	5.9726	16.7653	10.1792	0	0	0	0	6.2949	0	0	0	6.81	0	8.813	6.5843	9.3737	7.9051	10.4675	10.1794	10.8052	13.6362	7.495	9.295	11.2495	9.5179	9.5094	0	0	8.0305
9.0244	13.3909	13.8624	6.8946	8.9733	12.4562	9.6433	0	0	5.5448	0	7.7054	4.4654	7.0341	8.8294	4.6152	1.1906	7.9227	0	6.3611	0	0	15.8818	9.872	7.2179	0	0	0	0	0	7.9198	0	0	0	7.3319	9.8962	0	9.5633	9.1788	9.3474	10.5559	14.2875	6.0483	9.8978	9.7147	0	8.4171	7.0714	6.9076	7.8616
9.0457	13.5755	13.889	5.9259	8.3568	12.8848	9.0784	6.8189	7.5497	8.1664	9.0976	0	5.9909	10.3508	11.1993	5.2126	1.7836	0	0	0	0	0	11.2268	8.5667	0	0	0	0	0	0	0	6.7561	7.3233	0	0	0	9.7103	9.1281	7.9522	8.0556	7.828	9.8697	6.9258	8.0028	10.0888	7.137	6.1083	0	6.6982	7.36
7.4937	11.4206	13.1098	0	5.5886	11.4902	9.3775	7.5229	7.694	0	7.1247	5.9081	5.3156	8.7546	9.9892	0	1.5872	0	0	0	5.639	0	10.8394	8.8297	0	0	8.0841	0	0	3.2254	0	0	0	0	7.5092	7.2342	8.3091	9.0231	6.7539	6.1088	5.7466	11.6481	6.3221	7.5051	9.5105	0	6.9307	0	7.3786	6.8514
8.5554	13.4409	14.3789	8.9839	9.2907	12.8983	10.1996	9.101	6.8912	8.0695	0	9.0256	6.4197	8.3778	9.0461	7.8601	0	6.9631	0	0	0	0	12.1482	10.0086	7.2643	7.2942	8.6676	0	0	6.4926	0	8.4266	0	0	9.0581	8.5068	7.0401	9.9767	10.3294	8.9059	8.7166	10.8192	9.0425	8.7872	12.0201	10.1797	8.8895	7.5499	8.4502	9.1287
9.765	14.1309	15.2069	8.9297	8.9208	13.9191	10.1931	9.2609	7.4787	0	0	7.3453	4.5097	9.7008	11.1252	0	2.853	8.3441	0	0	5.2069	0	16.0097	9.6954	0	0	8.2272	0	5.9294	5.2592	0	9.1465	6.1908	0	7.4406	9.5426	0	8.0691	10.1186	8.0006	9.1402	14.6851	7.1067	9.347	11.2816	9.1057	8.8663	6.6289	8.1976	6.6687
10.2691	14.5371	15.4971	10.2227	10.2362	13.7754	9.3684	9.7271	10.0429	8.0605	0	0	8.0226	10.4983	10.5363	0	1.7544	6.3165	0	0	0	0	16.0803	10.6869	0	6.1563	8.0845	0	0	0	0	0	8.1432	0	9.2446	10.4969	9.1065	10.8835	10.8263	10.2555	9.9266	14.9193	9.4384	7.9613	10.4651	11.0471	9.5399	9.0148	8.0652	0
9.8884	14.2104	15.4202	8.9105	10.5642	13.9683	8.7033	0	8.8766	6.8645	0	0	9.8457	9.7215	10.7568	6.2816	1.5155	0	0	0	0	0	14.7509	10.5778	7.8021	7.3415	9.8762	0	3.9043	0	0	0	7.0125	0	9.3913	8.143	0	9.8602	10.4606	8.5369	8.1122	13.7682	9.1869	10.5315	10.8015	9.2387	8.4855	9.1604	0	8.1955
9.3925	13.6729	16.7391	9.82	9.334	14.5043	10.1719	9.0118	8.6599	0	9.448	0	8.1678	10.0253	10.1976	4.2174	2.7801	7.1279	0	0	0	0	16.4986	10.7806	0	0	8.7798	0	0	5.011	0	0	0	0	7.6727	10.1723	7.7732	7.3173	10.3775	10.0114	9.7436	13.3494	8.2721	10.1238	10.3552	9.8511	6.4149	0	0	0
9.4046	14.0497	15.1848	8.0131	10.8187	13.7985	10.0658	9.5678	10.2204	7.5395	7.1654	6.0983	8.3461	9.3638	10.1748	6.7533	2.1759	9.4392	0	7.7687	0	0	15.3399	10.0876	0	0	9.4574	0	0	5.6004	0	0	0	0	7.5198	9.3894	9.6968	8.4509	9.9269	7.414	10.8145	13.8437	0.45536	9.4631	11.7158	8.8231	9.3033	5.9158	0	4.7626
9.038	14.2897	15.3757	9.224	9.5573	12.4727	8.8192	8.0487	9.3617	0	9.6819	0	7.7827	11.4126	0	7.5504	0	8.1487	0	0	5.9628	0	17.0782	9.9036	0	0	11.4135	0	0	5.3956	0	0	0	0	6.0589	9.5418	8.7444	9.1364	10.6581	9.4393	10.9108	13.5117	9.1732	9.1644	12.3568	8.291	8.7762	7.0502	0	6.8026
10.039	14.1269	15.9738	8.7956	10.3026	12.7991	8.8318	9.0789	8.2755	8.3883	0	7.1056	8.1068	11.8653	8.3906	0	4.3071	8.0345	0	0	0	0	14.9725	11.197	0	6.3302	9.3337	0	0	5.7116	0	0	0	0	9.0267	6.9021	8.925	10.3407	10.8033	10.8173	11.0827	14.4054	7.0866	10.2375	11.3321	0	8.1251	8.7772	8.298	0
10.0927	14.3579	16.0649	9.7754	10.2262	14.3359	8.7672	8.7112	7.8633	8.9302	7.6414	6.7319	9.3101	9.1964	10.5552	8.0474	3.2643	7.1461	0	0	6.0617	0	15.5864	11.5669	0	8.0227	10.7133	0	0	0	0	0	0	0	8.9926	8.1792	8.678	10.2742	9.9612	9.8979	11.0484	11.5931	7.0488	9.3901	12.139	10.5008	7.9919	8.5364	0	8.6259
10.2598	14.9582	16.4914	10.3756	10.1464	15.7111	10.1865	10.3149	8.6464	7.9159	10.1377	7.0668	7.334	8.9734	8.6358	5.6225	1.9643	5.7492	7.1101	0	0	0	11.6937	10.6354	6.9817	8.1282	7.9812	0	4.1932	6.121	0	0	0	0	8.062	9.0128	8.7906	10.288	10.5174	10.3089	10.3857	16.4393	7.8837	10.4109	11.3878	10.0908	9.0184	8.9933	10.1515	8.2697
10.3853	14.386	17.3761	9.72	9.7307	15.4232	9.6265	9.908	0	9.356	9.6548	6.3661	8.357	12.7093	9.1755	6.8035	3.0478	9.7214	0	0	0	0	16.3153	10.7233	8.0397	6.3234	8.9213	0	0	7.7992	0	0	0	0	9.9294	9.8333	9.3797	9.4843	9.5067	9.3357	10.4383	14.3858	9.3729	9.1262	11.433	10.4753	9.3824	8.2962	7.2642	0
10.6534	15.1413	16.4199	10.3737	10.9848	14.9531	9.4931	9.155	7.9731	9.4079	10.1433	0	8.52	13.4822	11.9099	7.6306	1.3896	6.2708	0	0	5.9779	0	15.0327	9.8115	0	8.0352	8.4344	0	0	0	0	11.5252	4.9164	0	8.0922	8.7002	9.8449	8.4153	9.9132	11.1879	10.0569	14.4419	7.3554	10.9736	11.2243	9.4464	10.1307	7.6155	9.1652	8.9984
10.5443	14.8802	15.9274	9.7072	10.7525	14.3234	10.3614	7.1635	9.6016	8.9455	9.6708	6.3108	6.7637	8.4463	10.3749	8.3916	0.96348	9.4754	0	0	0	0	12.8873	11.2772	0	6.2358	9.4951	0	5.4231	0	0	0	0	0	8.3989	9.5875	8.9897	8.2777	10.0564	8.2658	10.2714	12.0905	7.7437	8.6378	11.7508	8.6098	8.4321	7.5852	0	8.437
10.0145	15.0166	16.0947	9.6867	10.0793	15.4944	11.3027	7.1593	10.1568	8.0359	7.289	6.4915	5.4635	9.4322	10.6659	6.3339	2.3059	7.3412	0	0	8.0309	0	13.5595	11.9013	0	0	9.1802	0	0	5.1558	0	0	0	0	9.3975	9.1879	8.1713	9.4704	11.615	10.2728	10.0972	11.1359	7.2604	10.3232	12.0638	10.0747	8.0987	7.745	8.8945	0
9.025	13.1275	12.2418	8.3051	9.7583	12.5673	8.7481	8.7813	9.2782	0	0	0	5.9879	10.7787	10.3407	6.5055	1.6796	6.089	0	0	5.8333	0	16.5999	9.5921	0	0	8.8356	0	0	0	0	0	0	0	7.4107	8.9087	5.3411	10.0397	10.0452	8.5145	9.1106	11.128	8.0696	9.7157	11.9779	10.239	7.7704	8.2279	7.626	7.7896
11.0673	15.1779	15.9341	8.7328	9.6281	14.6498	10.2203	9.6293	9.8018	9.141	0	8.2418	4.9648	10.5282	10.4727	7.8666	3.6407	7.418	7.2373	0	0	0	15.3229	8.2965	7.9175	5.8195	8.8544	0	0	4.9134	8.5805	8.7418	0	6.3148	10.236	7.4353	10.451	10.3821	10.7534	10.0838	10.3734	15.2471	6.424	10.543	11.8653	9.9018	9.6533	8.0486	8.3504	7.5197
10.1274	14.3155	15.349	9.2643	10.0126	14.7257	10.2288	0	0	10.0332	8.2477	7.5139	0	10.1589	11.3993	7.3977	0	8.4902	0	0	5.5671	0	15.8331	9.2023	0	6.5267	7.3001	0	0	0	7.9198	11.3231	8.9746	7.8722	10.0784	8.9271	9.3027	8.4071	10.5176	10.5696	9.1949	15.3982	9.4491	11.2623	11.761	10.2666	9.5322	0	8.1926	0
11.1689	15.3086	16.2257	9.4703	10.4003	15.4254	10.6959	9.7997	10.0754	10.1237	10.6157	6.533	0	11.9675	9.6163	4.6021	4.1469	7.4554	6.806	0	6.4975	0	17.6274	11.7486	0	7.0174	9.3398	0	6.9214	0	8.2329	9.5051	7.6134	6.3536	10.3662	8.2023	9.8752	10.4238	10.1576	11.0936	10.0348	15.7622	8.5896	11.4036	12.6327	10.4844	10.1575	8.776	9.2955	7.6417
8.9385	13.7033	14.0266	8.9617	9.3575	13.9588	10.987	9.6358	8.5322	7.696	6.871	6.7276	0	9.014	11.2603	4.5433	0.37429	8.313	0	0	5.8629	0	16.3368	10.4482	0	0	8.3456	0	6.5447	0	8.2495	0	0	0	4.7777	9.9515	9.2595	9.1358	10.1019	8.758	8.9958	14.3546	8.0058	10.341	11.6215	9.9826	8.0326	8.4928	8.5446	5.8674
9.9168	14.233	15.206	9.6118	10.0152	13.6131	9.7255	9.3249	7.8053	7.5273	0	7.3694	4.2306	12.441	9.7727	0	2.2214	9.5493	0	0	6.3409	0	13.596	11.8966	0	6.752	8.6776	0	7.371	5.8062	0	0	0	0	8.8861	7.4712	8.9943	9.948	10.9067	9.4377	9.283	13.6048	9.246	10.3545	12.5904	10.709	7.9149	8.8028	8.7326	0
10.2421	14.3086	15.5685	9.9997	9.4448	15.0083	10.1328	9.9689	9.1883	9.4372	7.5807	0	5.9529	9.9808	11.2127	5.1917	2.6198	6.1757	9.1274	0	0	0	16.5086	12.1501	0	0	6.364	0	6.0716	0	10.0183	0	0	7.2198	7.3707	9.8923	8.6091	9.9865	9.7066	9.68	8.9263	9.9935	8.1663	11.1043	11.6212	10.2475	9.2278	9.3087	8.3234	8.2925
10.6247	15.0833	14.9677	9.4496	10.5197	14.6108	10.6202	9.8895	9.9628	9.1927	8.9626	6.5775	7.2319	8.5982	10.6201	7.6128	2.1096	7.805	0	0	5.727	0	14.4974	10.8209	0	0	6.8595	0	0	2.7663	0	0	0	0	7.908	9.8099	7.3744	11.122	11.2831	10.0033	9.4764	15.4777	8.3324	10.2468	12.1246	9.4479	9.1219	7.8374	0	8.7129
10.235	15.1858	15.3391	9.5358	10.0838	15.8557	10.1224	9.093	8.8552	6.5625	7.1952	5.2185	6.4376	10.1408	10.4189	5.7198	2.7516	9.75	0	0	0	0	17.1967	11.1778	6.5833	0	3.1851	0	0	0	0	0	0	0	9.7273	9.7065	9.1498	9.3212	11.4572	10.0998	9.8756	15.04	8.3925	10.2422	12.4104	11.1207	6.4537	7.8832	6.4305	7.2835
9.5521	14.165	16.9637	10.2462	10.8273	13.5225	10.0615	0	0	7.4188	9.0094	5.5556	7.0003	11.7572	9.0802	4.4495	0.51978	8.4375	7.4378	0	0	0	18.2999	10.8505	0	0	0	0	0	5.2806	8.8009	0	0	0	7.5027	7.3273	0	10.6119	9.991	8.4612	12.1083	14.7729	7.8222	7.5946	10.5862	9.8438	8.1308	8.7743	0	8.166
11.6144	14.9033	17.4014	10.3295	10.007	15.4823	11.3111	10.279	11.4091	8.1981	0	0	8.8943	13.7938	10.1145	0	3.5496	6.1989	0	0	0	0	18.3797	12.7961	8.586	0	9.1078	0	0	0	9.2427	0	0	0	9.6686	9.9672	9.0899	9.9985	11.1525	10.8609	10.9226	12.0185	10.9678	11.5722	12.3979	11.4686	9.3623	9.2215	7.7053	10.5123
10.403	14.8031	16.4926	10.3546	9.8938	15.4664	11.1676	9.9047	10.2984	8.3597	11.0037	0	6.0494	11.8754	11.8503	6.0933	3.9592	8.1823	7.9041	6.8866	6.3293	0	16.7996	10.2209	7.7186	0	8.3462	0	0	0	0	0	7.8306	5.4391	10.3537	9.705	9.4237	10.1277	11.6861	9.8834	10.6415	13.5801	9.5229	10.2124	11.8767	10.8334	9.3245	8.1344	10.202	9.0964
10.5822	14.714	16.6621	10.2951	10.4638	14.5659	10.4928	0	10.2081	7.3552	10.0403	0	7.426	12.629	10.9433	6.9273	2.3123	7.7886	0	0	0	0	15.6248	12.4609	0	7.8616	0	0	0	0	0	0	7.8518	0	7.7695	9.1219	8.5961	8.0747	10.5691	8.8354	10.5191	15.3388	8.6693	9.1957	10.9549	10.2435	9.4627	9.5776	7.9413	7.5147
10.2216	14.47	15.4737	7.9786	10.5164	14.4626	10.5577	8.6805	11.5159	7.2407	9.0711	0	8.2925	11.8804	10.7978	8.5736	0	7.8485	8.0552	0	5.9405	9.4754	17.6371	11.2362	7.3876	0	6.9287	0	0	0	0	6.0685	0	0	6.788	10.0084	9.2628	10.0375	9.961	8.9838	10.0683	13.5256	0	9.3042	11.4588	10.572	8.2965	7.3819	7.727	0
9.5415	13.6178	16.3153	9.5169	10.4026	12.8959	8.193	7.0841	7.1488	8.1799	7.0048	0	6.5353	11.8474	9.7874	4.8626	1.1466	5.5834	0	5.6376	0	0	16.648	11.1109	0	6.164	0	0	6.4374	0	0	0	0	0	7.6481	7.4574	8.1388	4.168	10.1783	9.9227	7.989	13.5698	6.5244	8.596	9.521	9.5259	9.3799	0	0	0
10.898	14.6114	17.4371	9.6302	10.775	14.7718	8.7589	8.2441	10.9296	7.6861	0	6.7161	8.3511	12.4228	10.627	0	3.0324	8.0476	0	7.1955	0	8.8948	14.1664	11.7314	0	7.6943	0	0	0	0	0	0	0	0	0	9.5618	0	8.1067	11.2224	10.3232	10.6989	12.1761	7.9428	9.7573	11.8447	10.042	10.0351	7.3378	0	7.7842
10.255	14.0447	16.6036	10.0245	10.6235	12.7909	9.0991	8.1015	9.0988	6.9221	9.1676	6.1	7.7861	9.5861	10.0934	0	0	7.9493	0	0	0	0	17.6981	10.6191	0	0	0	0	0	0	0	0	0	0	0	9.3273	0	9.431	7.6314	9.2136	11.1375	11.7906	7.4761	8.831	9.6982	8.3982	7.5312	7.5399	6.7586	0
10.0453	13.2097	16.1255	8.5621	9.8954	14.0052	10.0235	8.1282	0	6.5049	6.6653	7.9796	0	0	10.6389	6.7638	0	5.8503	0	0	0	0	14.9565	11.6235	0	0	0	0	0	0	0	0	0	0	8.0639	8.7146	8.1694	9.4521	10.5882	6.0135	11.0699	12.6123	5.9006	9.093	10.7815	10.2627	8.872	8.0499	6.2328	6.8027
10.2431	14.3969	16.5822	9.7277	10.0381	14.5603	10.0741	9.6242	9.2809	7.0337	0	6.7317	9.1477	11.2465	10.3909	0	1.7931	0	0	6.16	6.3663	0	16.5204	11.2154	0	6.1175	0	0	0	0	0	8.411	0	0	7.5191	8.7868	8.7041	9.5735	10.0963	9.0131	11.4226	12.2458	8.1342	10.1249	10.7075	9.6753	8.1482	9.1784	7.4474	8.799
11.0954	15.1823	17.6013	11.0135	10.2867	14.9452	10.4515	8.9532	8.2384	0	11.1231	6.6638	9.3958	13.3671	11.4574	6.0924	1.7612	5.0839	0	6.7124	7.9603	0	15.0739	11.6006	0	7.0836	8.3568	0	6.4878	0	0	0	0	0	4.221	8.3838	9.021	9.9178	9.7801	10.5968	10.2645	15.3071	7.8606	9.476	12.5002	9.9321	9.3448	7.37	9.5168	9.717
10.7632	14.3072	16.2598	9.0147	10.1982	14.7561	11.1699	8.4708	9.3791	8.7901	9.1785	7.3265	6.7644	9.4131	11.5353	7.6844	2.3997	9.6789	7.2221	0	0	0	17.1694	11.2666	9.4933	0	8.6631	0	0	0	0	8.3598	0	0	8.5228	9.6166	9.8208	4.6034	10.8207	11.4637	9.6274	12.4416	8.2008	10.0125	11.7768	10.1856	9.9047	7.6719	0	7.7427
9.7583	14.1954	14.649	8.3783	11.2283	13.8227	7.5835	7.6113	9.534	7.8347	7.5236	0	4.5423	9.8703	10.9569	7.041	3.1243	7.622	6.8736	0	0	0	9.3989	11.6755	8.2697	0	7.8731	0	6.519	0	0	0	0	0	9.595	7.8812	6.8256	0	9.6709	9.8946	8.774	13.2636	8.0668	8.6561	10.6977	10.1183	7.6126	7.0797	4.5836	7.6887
9.8408	12.6562	15.1946	9.3186	9.3041	13.9736	9.2681	9.2191	8.1658	0	0	5.9202	0	10.9097	8.7889	6.6063	3.249	7.6099	6.1747	0	0	0	18.2621	10.245	0	0	7.6174	0	6.0753	6.913	0	0	0	0	8.4128	7.4384	8.4855	2.7863	9.9781	9.5872	8.1264	11.4223	7.0482	7.2178	11.0342	8.7134	6.0167	7.5908	0	0
9.72	13.3925	14.3825	6.3201	8.8055	13.5422	9.872	9.4603	8.7302	5.813	7.1177	4.9588	0	10.4963	9.8676	7.3375	3.6039	8.5466	0	0	0	0	16.5291	10.1562	0	6.07	8.8811	0	0	5.0984	0	0	0	0	7.2363	8.285	10.8025	9.2873	9.3175	8.2641	8.4296	9.3762	8.3856	10.1005	12.1027	9.6534	7.7915	8.4266	0	0
9.719	14.8278	15.4447	9.4465	10.7916	14.7931	9.7824	10.4673	9.9812	7.3754	0	7.1959	5.6745	4.4893	9.7423	6.61	2.7787	8.3127	8.6205	0	5.7586	0	15.8622	10.9844	0	0	0	0	0	0	0	0	7.3709	0	9.7586	7.2586	8.7614	10.7862	11.0299	10.0256	10.0287	13.8172	9.5581	10.0217	11.9201	10.9114	10.0743	9.1613	0	8.4148
9.483	13.1227	14.1661	9.4132	9.649	13.1328	10.4364	9.2597	6.9948	0	0	0	4.66	8.2486	8.9936	6.1179	2.5019	8.7797	0	0	0	0	14.1056	10.6627	0	0	5.8743	0	5.6904	1.278	0	0	0	0	9.0968	8.0043	8.3118	10.4724	10.5155	6.7623	8.2541	11.6032	8.4966	9.2664	10.7594	9.2521	8.4273	8.0858	0	7.9465
9.0748	13.5674	14.6102	10.0907	9.7643	12.0365	10.1749	7.7446	9.4965	8.6403	0	8.4436	0	12.4047	10.2555	0	0	7.6408	0	6.369	6.0105	0	14.4322	11.3418	0	6.3452	7.9828	0	0	0	0	0	0	0	9.5369	9.285	9.7601	10.2073	10.3391	9.2981	8.3551	11.7008	6.3081	8.8756	11.6238	9.8496	7.8549	8.6497	0	7.1428
9.1282	13.9184	14.2691	8.6031	8.7578	14.8319	9.3286	6.371	0	7.7993	8.1705	8.3678	0	12.0293	9.424	4.3875	0.8424	10.1099	7.0689	0	7.4013	7.2768	16.3754	10.3822	7.5788	0	8.5128	0	0	0	7.4853	0	0	0	9.4324	8.8063	7.4464	9.293	10.2308	9.7031	9.1008	14.3798	8.0482	9.9931	12.0243	10.0601	8.0966	8.9266	0	6.3106
10.2849	13.6643	15.3256	9.3744	10.0087	13.9882	0	8.1969	9.4061	7.4297	9.9052	0	6.0974	11.0274	8.6403	4.9246	1.3449	8.2545	7.8105	0	6.5174	0	17.1733	10.7779	0	0	8.7753	0	0	0	0	0	0	0	9.6191	9.7455	8.7513	9.2202	9.7328	9.1522	8.1892	13.4669	9.8677	9.1792	11.295	9.2877	9.241	8.1263	0	0
9.7736	13.7141	14.5702	7.7545	8.5806	12.1273	10.0397	6.6553	8.8508	7.4802	0	0	0	8.5465	8.4162	4.3933	2.759	9.7414	0	0	5.3587	0	16.7265	10.8479	0	0	7.6981	0	4.5464	2.0064	0	0	0	0	9.0721	9.0988	8.7182	7.591	11.2066	9.7049	8.5785	10.0102	6.0578	9.6805	11.0506	9.0084	7.4491	7.3525	0	0
10.4099	14.5173	14.922	9.9487	10.826	14.0242	9.4701	8.5435	9.4203	7.0612	7.4053	0	0	9.0878	8.1267	5.3931	3.1645	9.8272	8.9559	0	5.4792	0	16.3107	10.7196	0	5.7746	0	0	0	0	0	0	0	0	0	10.1282	7.8785	9.0922	10.5931	9.741	9.7736	12.9841	8.4209	10.0306	12.022	10.0934	9.522	8.9016	0	7.7949
10.2134	15.3734	15.8684	10.2008	10.5874	15.4	10.8811	10.1114	8.1437	8.188	9.933	8.3527	5.734	12.4097	9.7474	5.2167	3.1251	9.2874	8.7606	0	7.5369	7.234	15.0949	12.0796	0	2.5238	8.7404	0	5.6008	0	0	0	0	7.4768	10.4123	8.809	9.7678	10.6488	10.7287	10.5187	9.717	14.7528	9.2032	10.9366	12.9675	11.5975	10.6464	8.275	7.5122	6.9625
10.2902	14.2846	15.103	9.7379	10.3241	13.7647	9.8111	9.1119	10.4655	0	7.3355	7.5927	6.7185	9.002	0	6.4797	3.0797	8.4918	7.2158	0	0	0	15.5573	10.096	0	0	0	0	0	6.3279	0	0	0	0	8.5183	4.258	9.5881	10.9796	10.591	10.5049	10.0473	15.5745	8.5755	9.436	11.4229	10.321	8.3152	9.4946	8.1074	8.6831
9.4868	13.4056	15.6704	8.245	8.0479	12.6618	9.4787	7.3573	0	0	7.8737	6.8252	7.1544	12.8092	0	6.423	3.5701	8.4012	6.9749	7.5267	0	0	17.1214	10.7001	0	0	0	0	0	0	0	0	0	0	7.0085	7.1505	7.3807	9.917	6.6432	10.2296	10.4408	11.6359	5.9201	9.1115	10.0932	8.4697	8.8933	0	6.8541	7.3
10.0429	14.3843	14.2483	9.4464	10.1332	14.319	10.337	10.4309	8.49	6.4634	7.5291	6.4239	0	8.3952	9.2729	0	0	7.1634	7.8613	0	0	0	17.6738	11.5323	0	7.529	8.0461	0	0	0	0	0	0	0	9.0415	8.6721	9.4267	9.6145	11.2227	8.5831	10.1904	13.7984	7.914	9.6285	11.746	9.5847	9.7164	7.7512	0	6.8668
10.0113	15.3774	17.197	10.3459	10.5821	16.183	9.5088	8.9111	9.7334	9.1104	7.3658	7.4446	7.4807	9.6004	9.7537	0	0.14397	8.4409	7.5703	0	6.9284	0	13.4826	11.5161	8.4726	0	0	0	0	0.61086	0	0	0	0	8.5741	9.2061	8.4142	0	11.2812	9.0266	11.0576	16.145	8.8555	10.4302	12.335	9.8728	9.6476	8.6716	7.8757	0
10.0584	14.4765	16.35	8.7603	9.9871	16.5225	9.7247	8.8956	7.0553	0	7.0123	9.565	7.3254	10.8416	11.3628	6.7116	0	9.9911	8.0161	0	6.1193	0	14.6201	12.1745	8.6159	1.3241	8.3763	0	0	5.1875	0	0	0	0	0	9.5304	8.105	0	11.5224	9.0098	10.9147	14.2691	6.432	9.3554	12.2168	10.2834	8.4486	7.4568	8.3895	8.489
10.4807	14.9958	15.785	9.0902	10.4789	14.9641	10.0937	10.4569	8.9632	7.6322	10.7776	8.2571	9.2106	14.4325	10.9676	7.7851	0	10.3111	9.4013	0	0	10.687	18.4449	10.8328	0	0	0	0	0	0	0	0	0	0	9.2755	9.7055	8.4635	0	10.9057	9.8754	10.781	13.4672	9.0732	7.7159	11.7317	9.908	7.1501	0	7.3693	9.2226
10.2576	13.9906	15.4472	10.4798	9.7514	13.5325	8.5498	8.0179	9.8242	7.9226	6.9721	6.5696	5.0909	6.9239	11.2946	4.3323	0.56452	6.8492	7.5004	6.2492	0	0	12.2433	11.7594	0	6.8041	0	0	6.615	5.9226	7.8284	0	0	0	9.0558	7.9484	7.5348	9.7059	8.709	9.5376	10.6655	14.5688	8.0233	10.1941	10.6657	8.6895	8.8582	0	0	6.5699
9.9229	15.2532	15.9978	8.6262	10.2609	15.7348	8.2439	10.1156	10.519	7.4961	9.3305	7.3893	10.2845	9.9026	9.6481	6.6771	3.0128	7.7493	0	0	0	0	16.2985	12.319	0	7.4258	0	0	5.763	7.0414	0	0	0	0	8.3971	9.4494	8.5606	10.7326	10.876	8.5675	10.0925	12.4673	8.7643	9.5458	11.8668	8.3898	9.2238	7.5011	6.7125	4.8122
10.1802	14.0651	15.9489	10.1167	9.456	15.2378	10.1652	9.8646	9.0961	8.4587	8.4497	6.5757	9.8292	13.4031	9.2371	4.0583	1.7291	6.719	7.1188	6.182	0	0	18.7872	11.1965	0	6.2304	0	0	0	6.0296	0	0	0	0	8.1707	7.2999	2.9204	7.0906	8.6616	6.8272	9.7426	12.5252	5.7933	8.4983	11.6887	9.1719	8.3667	0	6.3567	0
10.7463	14.3847	16.5581	9.062	10.3785	14.7358	10.0211	10.3821	9.023	9.7599	8.4882	7.0802	9.5803	13.6669	0	7.0894	0	8.1711	0	8.0407	6.1779	7.1187	16.9423	12.0673	0	7.9864	8.4682	0	0	6.7456	0	0	0	0	8.6209	8.1614	7.7922	10.0546	9.2369	8.7275	11.1628	10.1693	8.9314	10.1742	12.1862	8.4444	9.5611	7.1062	8.234	8.0378
9.6795	14.0334	16.1647	9.7117	9.8317	12.8291	7.8981	8.7265	10.0168	7.7075	10.233	0	8.4293	14.0397	10.5005	5.0521	0.95136	8.6764	7.0374	0	0	0	17.3729	10.3336	0	0	6.5764	0	0	0	0	0	0	0	7.5785	8.5423	8.931	10.0779	8.8721	8.9042	11.8687	13.8453	0	9.6084	11.6241	10.054	8.6902	7.5795	9.6624	7.21
9.8147	12.9614	14.9516	8.9828	9.2516	13.5099	9.1538	0	0	0	0	7.5801	6.1539	8.5315	10.2333	5.834	1.5103	7.4284	0	0	0	0	16.7887	10.2228	0	0	7.4599	0	0	0	0	0	0	4.3634	6.7376	0	8.0561	9.5192	9.8486	6.7487	10.6479	10.6516	0	8.6982	9.0549	7.6896	0	0	0	0
9.1492	13.0832	15.5427	8.8913	9.7087	13.1724	9.5619	7.3454	9.8398	6.3011	10.8397	0	8.2406	13.3359	8.7682	0	3.3228	6.6169	6.7881	0	0	0	17.6207	10.6031	0	0	7.822	0	5.0886	0	7.9957	0	0	0	7.3906	7.012	7.3029	9.9085	6.4271	9.2711	10.6387	10.0962	7.0885	6.2174	8.1045	9.1125	8.4294	0	0	9.1272
9.3493	14.1513	16.0729	9.5804	8.783	13.318	8.9118	7.5416	7.8955	0	9.9909	0	7.2859	12.6059	10.412	5.3031	1.4524	6.4465	0	0	0	0	18.0924	9.5884	0	8.3447	8.553	0	6.622	6.2468	0	0	0	0	7.8376	0	8.05	8.6139	8.3957	0	9.4991	13.865	0	9.4448	9.9814	7.6274	8.5693	0	0	5.8825
8.5819	14.5384	15.0508	9.3302	9.128	14.9918	9.1556	0	8.5278	0	10.6708	0	5.6723	12.4148	11.5882	3.0631	1.773	4.2191	0	6.6749	0	0	16.1751	10.2307	7.2803	6.8783	0	0	0	0	0	0	0	0	0	0	8.7858	0	9.8125	7.0578	8.6881	14.4265	6.458	9.5581	9.4737	8.3587	6.9859	0	9.3245	6.6244
11.4209	15.6856	15.8857	9.9015	10.0844	14.7863	11.7429	10.1294	9.3292	10.675	0	8.0955	8.3706	11.1733	11.1738	5.5348	6.4092	6.6482	9.4102	0	6.6046	0	18.1423	12.3473	7.4842	8.0244	9.8993	0	0	5.4737	12.5748	11.3957	9.8903	8.1371	9.6191	8.8388	11.0997	11.4166	10.861	11.3494	11.1642	15.3192	8.8078	12.1168	12.1737	11.6859	10.1481	8.5052	10.6925	11.4147
9.6746	14.7639	14.8719	9.2905	10.1365	14.916	9.432	8.6607	7.3511	8.172	0	7.2135	5.8539	10.4835	8.3824	5.6345	2.9622	7.9089	7.3629	0	6.0991	0	12.6578	10.2583	8.1106	4.195	6.8168	0	0	6.6806	9.805	6.7051	7.2801	5.9948	8.6144	0	10.0098	10.8779	9.8807	8.376	9.8172	15.5207	9.2464	11.262	12.2302	10.9524	8.738	0	8.7648	10.5783
10.4175	14.5501	16.1473	9.3204	10.3717	13.7278	10.9861	10.3449	10.3894	11.3342	7.0428	8.5	7.5586	11.0773	8.6815	0	4.622	8.0263	0	7.7695	7.6927	0	16.2029	11.0679	0	5.9261	11.0029	0	6.551	6.0279	11.9442	11.8384	9.0972	9.1751	6.8513	9.4432	11.2404	9.4981	9.6657	10.9102	9.8382	15.3551	11.8601	10.9057	11.3904	10.2054	9.0741	8.2487	7.0122	9.0624
9.5482	14.803	15.5078	9.7667	10.1475	13.9681	9.2983	9.3741	8.3054	10.1852	0	5.0014	6.5408	10.6514	8.9505	3.5557	1.9497	8.3782	0	0	0	0	17.5824	10.3906	0	9.5385	10.4678	0	0	0	7.7715	10.1331	8.9382	7.567	2.4134	8.5666	9.1678	9.9965	11.1988	9.7735	7.6853	11.7458	10.0877	11.8189	11.7935	9.0407	8.7081	8.4739	9.8066	10.1074
11.0889	14.9395	16.3497	9.9794	9.5986	14.3912	10.536	11.1126	9.6955	9.1497	8.7286	8.0967	7.4779	13.9096	10.6693	0	4.1591	8.5168	7.7228	7.0068	6.1527	0	18.277	11.4076	6.4119	6.7594	9.6732	0	0	0	12.6513	9.724	0	0	9.3157	9.6354	8.0278	9.7878	9.3963	9.546	8.9444	13.0375	8.8202	10.4085	11.7688	11.0014	9.1863	7.0951	7.8258	10.0634
10.8941	15.2982	16.8242	9.7676	10.1343	14.4448	10.3534	9.9166	10.556	11.1093	10.2645	6.5011	7.1863	10.1398	10.6961	4.4732	4.1315	5.2066	7.2671	6.6059	6.3885	6.4699	17.6134	11.395	0	0	7.5036	0	0	6.4642	13.1893	11.223	10.7268	8.5018	10.6129	10.269	9.0706	10.2871	10.2835	10.3635	10.5161	12.5203	8.8135	11.2872	11.3037	7.6417	8.8429	8.9581	8.5498	12.4458
10.2	15.2739	17.5817	10.8367	8.9179	14.5414	11.3613	10.1456	8.235	9.9735	10.4445	8.6222	6.7434	13.6739	10.4635	6.605	0	7.4586	11.026	6.0425	4.6716	0	17.7224	9.7744	0	0	0	0	0	0	11.2539	12.5246	10.1331	7.4592	0	7.1264	0	10.2886	10.5913	10.7902	8.7619	14.0231	9.7932	11.2341	12.1053	11.0896	9.3565	8.6788	9.0349	10.4695
10.8449	14.6126	17.2637	10.1755	9.3842	14.2715	10.7391	8.5361	10.5092	9.5018	10.0112	0	9.2698	13.8493	11.3139	3.7826	1.6505	5.7833	7.7124	9.4305	0	0	14.0436	11.0439	0	6.4293	0	0	0	0	9.6938	0	0	0	8.5563	8.2834	9.1357	7.4027	9.976	10.1497	9.3078	12.6205	7.6304	11.2824	11.5889	10.1473	9.1825	8.4618	6.7901	8.0058
10.8215	14.4363	16.5614	10.1754	11.1867	13.6547	9.7676	8.1717	10.371	9.1222	9.4312	0	9.3804	13.5815	8.9839	0	3.438	7.2373	8.6019	0	0	6.2849	17.8038	11.0689	0	0	0	0	0	0	10.6211	0	0	6.3816	8.3686	8.6334	8.1009	8.5615	9.3499	9.8529	9.4875	13.7104	8.5622	9.5032	10.8172	10.0261	6.8287	8.2672	6.363	10.5243
10.5802	14.0627	15.6046	9.3045	9.4748	12.414	10.0039	9.8108	9.712	9.9522	8.0069	8.3837	8.7587	0	0	0	2.7216	7.7983	7.0168	0	0	0	16.0895	0	0	0	0	0	0	0	9.7161	11.0082	9.1926	8.9062	0	8.418	6.8174	8.9261	9.1175	9.7048	11.7933	14.1161	10.805	10.3836	11.2899	8.0784	8.473	9.1943	0	8.6166
11.1991	15.7235	17.7832	10.7785	10.5611	14.207	10.9338	10.1135	10.4634	11.7344	9.5063	7.8635	9.5279	14.3061	10.4526	7.3881	4.7759	7.7585	9.3789	9.4308	6.2464	0	13.7319	10.1253	0	0	0	0	0	0	14.2812	11.9604	11.0411	10.4883	10.359	7.1936	8.9026	10.6816	10.2263	10.5954	10.4986	15.3021	11.1281	11.0647	10.445	10.5382	8.1367	7.4477	9.4564	11.9941
10.8656	15.5324	17.5141	10.6412	10.9166	14.3277	9.5516	9.5099	12.3083	10.3352	11.0011	5.934	11.9473	13.8436	10.1458	7.5999	3.2556	10.1136	7.0612	8.7995	4.6584	0	12.7637	11.414	0	6.8082	5.9493	0	0	6.7085	13.3512	11.1227	10.3645	8.689	7.4446	7.6802	8.2366	7.5236	10.8357	10.4509	11.1954	13.2939	9.0398	12.0174	11.6956	10.3979	8.9342	9.1586	10.213	11.921
10.3493	15.2464	17.1906	10.5649	9.2961	15.6557	10.3779	10.3827	9.5563	10.5037	10.8133	6.7182	8.6632	14.3775	10.8049	6.6103	2.5081	7.5413	0	6.3481	5.4038	0	12.0072	11.7523	0	7.9928	10.0389	0	5.2178	0	12.5913	12.1798	8.2983	9.5169	8.9581	8.6523	9.9873	8.2952	10.5118	8.61	10.1429	14.7476	9.3491	10.9077	11.1965	10.7795	10.0909	0	9.5896	12.3736
10.7012	15.098	17.34	10.195	9.6264	14.1424	11.0597	10.5478	8.3775	10.3128	9.4744	8.7324	9.3719	3.8978	10.0241	5.138	1.8006	6.6055	0	0	0	0	16.3866	11.3811	0	6.2383	8.3481	0	0	0	12.944	12.2301	11.5536	9.7459	8.269	9.0045	8.5447	9.8015	11.6722	10.4268	10.7563	16.2016	11.3497	10.8276	12.1043	8.4104	8.5663	8.7874	9.3134	9.87
11.2674	15.8173	18.1346	11.0643	10.7681	14.988	9.0432	10.6098	11.354	11.2178	7.5243	7.8126	9.8217	15.2539	7.9346	7.3422	0.67368	8.8603	8.5285	0	8.5893	6.5502	10.5909	10.6006	0	0	0	0	0	0	13.7696	12.2672	11.7074	10.5551	6.7969	7.6318	9.9324	9.336	9.5456	9.1935	10.3158	16.8993	10.2392	12.2571	11.26	10.0909	9.1389	0	8.0161	12.192
10.206	15.1156	16.1559	10.1209	10.367	12.8823	9.9921	8.0903	9.657	8.5453	9.0272	6.3323	9.7722	9.6979	10.0637	6.5015	1.1442	0	0	0	0	0	13.1635	10.1425	0	0	0	0	0	4.2005	12.9633	10.4342	9.9632	8.5647	7.2918	7.5213	8.7389	9.2567	9.3773	8.3966	10.0409	13.301	8.0622	9.9833	11.5156	10.7461	9.2427	0	7.8793	11.4298
10.8551	14.9757	16.7965	8.9351	10.2425	13.8054	9.6854	8.7441	10.3671	7.1491	8.969	6.5241	8.2245	14.3351	8.2888	6.0504	0	7.023	2.0142	0	0	0	11.908	10.0198	0	0	7.542	0	0	6.4324	0	9.8389	8.7404	5.6736	8.0931	9.7774	10.2226	9.4699	6.7164	9.0313	10.3691	15.7593	9.6961	8.7442	11.1905	9.1418	8.1665	7.9697	6.4371	10.1655
9.2904	14.0735	16.1621	9.2947	10.0935	14.2876	10.1111	7.669	8.5086	8.3222	8.3073	5.3156	10.3276	13.1655	9.6784	7.3526	0	0	6.039	6.5952	0	0	11.8603	9.6514	0	0	0	0	0	5.3274	9.8479	8.7433	6.9994	5.2172	7.4582	10.0528	7.9076	7.0112	8.5864	7.1155	10.3524	14.658	7.7318	10.382	10.732	9.981	8.2736	9.4239	8.524	8.9597
10.1195	14.7484	15.64	10.3777	9.8927	13.8274	10.1093	9.3704	10.233	10.5744	10.336	7.9655	4.0873	10.9209	8.1819	4.3367	2.7326	8.0411	6.4371	5.5561	5.949	0	17.4614	11.1702	7.6218	0	0	0	0	5.4581	12.3177	10.2841	8.6767	8.1418	9.3456	10.4434	10.349	0	9.4747	10.3652	8.9997	16.6233	8.8089	11.6901	10.9861	9.562	10.8698	10.2591	9.738	10.2732
11.4685	14.641	17.4492	10.7671	11.0322	14.5559	11.6792	9.687	9.351	10.221	10.228	9.6614	8.8682	8.3943	8.7727	7.1599	3.0214	0	8.2473	0	7.3523	0	15.3948	11.3038	0	0	8.8145	0	0	6.0895	8.1374	12.2458	10.7792	8.0161	9.4279	10.0007	9.4971	9.5474	10.0121	11.3348	10.6124	13.8156	9.9787	11.1842	12.4844	10.1629	8.8639	9.9023	7.5337	10.9075
9.9192	15.2289	16.468	10.5639	8.732	15.4091	10.2387	9.792	11.8469	10.2061	8.8645	8.3122	9.5601	12.4315	10.8506	0	0	0	0	7.5346	0	0	17.0207	10.7569	0	6.1336	9.2584	0	0	6.2697	9.2335	12.7538	9.2681	6.6679	8.9801	8.5369	8.7436	10.282	10.2251	9.3341	10.0969	15.4082	10.087	11.6366	11.5133	9.8797	10.0563	7.4567	7.9238	10.564
10.0961	14.8168	15.8976	9.5757	10.349	13.5048	10.8803	8.8579	9.429	10.4795	9.3976	3.8524	7.2975	10.1005	10.4927	4.889	0	0	7.9129	0	0	0	16.7868	9.3855	0	0	0	0	0	0	7.9457	11.2958	8.9826	6.3407	9.3151	8.4566	9.9436	9.9907	10.0715	10.6646	9.0847	16.6288	9.1233	10.9562	11.6003	8.1664	7.4441	8.9243	7.5561	8.6238
10.2688	15.5846	16.4474	10.931	10.9349	15.5182	10.4769	10.4974	10.296	10.1506	10.4516	6.7162	8.1916	12.0663	10.2129	0	0.94048	7.3096	9.8087	0	8.1302	5.4476	17.4105	10.3839	0	6.8553	7.8456	0	0	5.6021	0	11.9695	9.5224	7.5868	8.1303	8.8316	9.2674	8.3281	9.9703	11.0216	10.0585	15.1156	10.0883	10.8869	12.3947	10.3042	9.0255	8.8393	9.3959	7.1792
9.5411	14.639	15.1184	10.1476	9.6854	14.2632	10.1362	10.0416	6.5479	10.9422	8.4793	0	5.6435	10.9612	8.5558	0	0	7.7868	0	0	6.1292	0	10.3351	10.7213	0	8.0448	6.1076	0	0	0	10.0549	11.2323	10.196	7.2922	9.0254	6.8642	9.7162	10.3431	10.3911	10.3506	9.2183	15.4947	10.4758	10.0235	11.361	9.1148	8.71	8.5989	8.7048	10.0843
10.8098	15.375	16.8863	10.437	11.2065	15.3055	11.289	10.8127	10.4343	10.2014	9.653	6.5473	7.6299	14.7859	7.6992	0	2.3303	6.7148	0	1.7296	7.2855	0	18.9303	10.3076	0	6.5718	6.0215	0	0	0	9.4561	10.9051	8.3941	0	10.0486	10.3673	10.0715	0	11.3032	11.3461	11.2159	16.6655	9.3701	11.6368	12.3633	10.3655	11.3385	9.1447	9.8223	8.7889
6.7658	10.1201	11.8738	7.1132	0	9.0359	0	0	7.2968	0	0	0	0	8.0821	0	0	0	0	0	0	0	0	13.654	9.3412	0	0	0	0	0	0	0	0	0	0	0	7.9622	0	0	0	0	7.067	8.1041	0	0	6.3444	0	0	0	0	0
6.8751	10.2361	13.1497	5.5856	0	5.9914	0	0	0	0	7.5293	0	4.0974	11.706	0	0	0	0	0	0	0	0	16.2281	8.7358	0	0	6.0489	0	0	0	0	0	0	0	8.1814	8.237	8.6509	0	0	0	7.5611	0	0	7.8177	8.4324	0	0	0	0	0
6.4506	10.8699	10.554	0	0	11.3291	0	0	0	0	7.1445	0	0	0	8.5825	0	0	5.8374	0	0	0	0	10.2921	8.0472	0	0	6.9321	0	0	0	0	0	0	0	0	8.2414	8.7503	0	6.3392	7.7032	6.3594	8.9408	0	7.816	7.2519	0	0	0	0	0
5.1137	9.0796	10.2104	0	0	0	0	0	0	0	0	5.2306	0	9.5798	9.6836	0	0	0	0	0	0	0	9.9507	0	0	0	0	0	0	0	7.9518	0	0	7.1923	6.8189	8.0944	9.384	0	8.8722	0	6.5311	10.0117	6.5117	0	10.0059	0	0	0	0	0
4.598	9.5261	10.3389	0	6.2084	7.8644	0	0	0	0	0	0	0	6.7819	0	0	0	5.28	0	0	0	0	15.0159	0	0	0	0	0	0	0	0	0	0	0	0	0	6.8483	7.3249	0	0	7.0418	0	0	0	6.0257	0	0	0	0	0
5.7337	9.0252	10.7554	6.4443	3.9676	9.036	0	0	0	0	7.3993	0	2.7346	0	0	0	0	0	0	0	0	0	9.9515	0	0	0	0	0	0	0	0	0	0	0	0	7.315	7.5169	8.1934	6.8267	0	6.7092	5.8828	0	0	8.3249	0	0	0	0	0
5.5928	9.5613	10.1862	7.9977	3.8604	8.9125	0	0	7.6063	0	0	0	0	9.394	8.4747	0	0	0	0	0	0	0	9.6027	9.3903	0	0	5.9435	0	0	0	0	0	0	0	0	0	7.8391	9.2477	8.3737	6.0748	0	6.7117	0	0	8.3135	0	0	0	0	7.4
7.2654	11.043	9.7488	0	7.3709	0	0	0	7.5958	0	0	0	4.7794	7.4835	9.0285	0	0.93484	6.8469	0	0	0	0	8.347	8.5421	7.6142	0	8.3278	0	0	0	0	0	0	0	6.8378	0	7.3115	8.3279	6.9362	6.8993	6.982	0	7.5884	0	7.6333	0	0	0	0	0
6.9003	11.3697	13.1513	6.948	0	9.68	8.8935	7.233	7.9014	0	0	0	0	10.1353	9.5853	0	0	0	0	0	0	6.7501	14.1968	7.4193	0	0	6.7403	0	0	0	0	0	0	0	7.6847	0	7.8774	7.2335	9.3517	7.3196	6.3909	9.2447	0	0	9.8824	3.0552	0	0	0	8.4104
8.4921	12.6607	13.1141	5.7373	8.936	11.557	0	6.1023	7.4609	0	0	0	0	10.3388	6.8674	5.1326	1.4181	0	7.8852	0	5.5472	0	15.2647	11.3631	7.3069	0	8.6845	0	5.6582	5.2197	0	0	0	0	7.9354	6.0219	7.2752	9.9021	9.6063	8.7153	7.1649	10.9764	7.0141	9.27	10.465	8.4537	7.2123	0	0	9.1771
9.5481	13.6784	13.836	7.0409	9.4566	12.1812	9.9081	0	0	0	0	6.8522	0	10.5583	9.543	5.0134	0	9.8885	0	0	7.2771	0	16.3531	9.2598	5.3255	0	6.9782	0	0	6.37	0	0	0	0	8.7803	0	9.2694	10.4193	9.4568	10.8559	9.0677	14.2977	10.4923	9.7895	10.8349	9.3116	9.3639	0	8.4746	6.149
10.2262	13.3521	13.2939	8.8978	9.5538	12.9387	10.4407	7.4762	7.2805	0	6.9131	6.3721	3.0396	5.0715	9.9178	3.6973	0	8.3949	0	0	6.0813	0	15.7498	10.227	7.2427	0	9.105	0	0	0	0	0	0	0	8.1285	8.8455	8.2933	9.5557	10.8702	9.7237	8.5969	15.7436	6.0905	8.1873	12.0879	9.5862	6.1532	7.8897	6.4482	0
9.6123	14.0932	14.3804	8.3855	9.8157	13.6117	9.6665	10.4743	9.7582	7.1486	9.2615	8.1342	4.8568	12.2189	0	6.856	0	9.732	0	0	6.3427	0	14.0827	11.3772	0	7.5935	9.362	0	0	7.3506	0	0	7.9344	6.379	8.5877	7.1654	7.7987	10.2155	9.4343	7.5077	9.3454	13.4202	7.4167	9.685	11.604	10.204	7.3168	9.2979	0	6.7244
9.3698	12.191	12.8678	8.572	9.7804	11.5704	7.7874	8.2432	8.108	8.5497	0	6.4398	4.6656	9.7976	8.7562	0	2.0339	6.3569	0	0	0	0	14.6538	9.4981	0	0	6.0386	0	0	5.6833	0	0	0	0	8.3306	8.5665	8.6532	7.9701	9.8214	9.1075	8.2336	12.4691	0	8.9692	11.4946	8.9098	6.9478	7.1653	0	7.3075
7.9877	12.8743	13.5366	8.1825	7.7926	12.9763	0	7.5841	0	0	0	5.9866	0	9.9838	10.2179	0	1.1267	0	0	0	6.1915	0	11.2564	8.7844	0	0	0	0	0	6.2849	0	0	0	0	8.7854	7.2683	9.0799	9.7845	9.9129	6.3243	6.8998	12.2584	6.4688	5.9303	10.0866	7.6464	6.9463	6.8851	0	0
9.5713	13.0526	13.6981	5.9641	7.9882	11.8346	0	7.0191	0	0	7.4896	7.0307	0	10.9716	10.4373	0	0	6.2144	0	0	0	0	14.5965	9.9153	0	0	8.5817	0	0	6.1532	0	0	0	0	8.6032	8.0738	7.6664	10.1949	10.996	8.1307	9.8019	12.8125	0	9.9972	9.7702	0	8.7282	0	0	0
6.9483	6.5375	11.9225	2.4092	6.5099	7.3622	0	0	0	0	0	0	4.1586	9.105	8.223	0	0	0	0	0	0	5.5265	11.3549	8.0696	0	0	0	0	0	0	8.0401	0	7.9032	5.7659	0	0	0	0	0	0	0	0	5.5124	0	0	0	0	0	0	0
6.4298	9.8895	10.8568	0	0	9.6784	0	0	0	0	0	0	0	7.6202	8.5558	0	0	0	7.0434	0	0	0	12.8689	0	0	0	0	0	0	0	0	0	0	0	8.3579	6.9605	8.6044	0	8.0224	0	4.0779	9.4641	0	0	5.3799	0	0	0	0	0
6.9933	10.2664	14.5282	7.6788	7.3031	10.1064	0	0	0	0	6.9563	0	0	0	0	0	0	0	0	0	0	0	13.281	6.8102	0	0	0	0	0	0	0	8.8773	0	0	0	6.6811	0	0	0	6.8035	4.6633	11.923	0	0	0	0	7.942	7.6768	0	0
4.9381	10.4078	12.7296	0	7.9974	0	0	0	0	0	0	5.6747	1.0955	9.9164	0	0	0	0	0	0	6.1447	0	9.956	9.9104	0	0	0	0	0	5.379	0	0	0	0	0	0	0	0	0	0	6.5346	0	0	0	5.7495	0	0	7.0789	0	0
3.9528	9.5304	13.2743	0	0	10.9459	7.8818	5.6683	0	0	0	6.6415	0	9.8838	10.1677	0	0	0	7.2285	0	6.2591	0	10.4787	9.1122	0	0	0	0	0	1.139	0	0	0	0	0	0	0	0	0	0	5.6836	0	0	0	0	7.4629	0	7.0741	0	0
8.2748	11.0474	13.2637	5.7171	10.0863	8.3227	0	0	0	0	7.4951	0	0	0	8.7072	0	0	0	0	0	0	0	10.5176	7.3261	7.5084	0	0	0	0	0	0	0	0	0	0	0	0	4.1886	0	0	6.5305	11.6693	0	7.9232	6.379	9.095	0	0	0	0
3.6292	8.2952	10.5142	7.4399	0	0	0	0	0	0	0	0	0	7.1975	0	0	0.97736	0	0	0	0	0	12.9656	7.3083	0	0	0	0	0	0	7.9774	8.4751	0	0	0	0	0	0	8.8177	7.8936	6.263	0	0	7.2114	6.0558	0	7.0818	0	0	6.9863
9.5582	14.24	14.0926	8.0726	8.9064	12.3502	0	8.1377	7.497	6.0091	0	0	6.638	12.5542	8.6133	7.6592	4.2394	0	7.4605	0	0	0	15.5125	9.3716	8.2048	1.1314	0	0	0	7.3276	0	8.1776	0	0	7.0924	7.5084	6.9859	9.2629	9.9088	10.2695	8.2829	11.9878	8.8298	8.8801	10.6103	7.6677	0	0	0	7.1148
8.1001	9.4005	10.7645	7.3675	6.1854	10.8321	7.708	0	7.4653	0	7.2395	0	0	9.1769	0	0	0	0	0	0	0	0	12.5119	0	7.822	0	0	0	0	0	0	0	0	0	6.6158	0	7.2455	7.3752	8.0902	6.4146	5.4087	10.9777	0	0	6.1203	0	0	6.6587	0	0
8.0391	10.8553	11.1722	0	0	10.2499	0	7.4819	8.588	0	0	6.4356	0	0	0	4.3957	1.2136	0	0	0	0	0	11.3424	7.6821	0	0	0	0	0	0	0	0	0	0	0	7.0085	0	7.9369	7.9913	0	5.4132	7.9399	0	7.5892	7.2328	7.024	8.541	7.4534	0	0
7.3025	11.8077	13.025	6.4252	7.5314	11.7323	7.5957	0	7.5212	0	0	0	0	10.2865	9.111	0	1.9648	6.227	0	0	0	0	10.649	0	0	0	7.7813	0	0	0	0	0	0	0	7.5998	8.2421	0	0	0	6.852	0	10.9881	0	8.4979	2.5822	0	0	0	7.0243	0
7.013	8.9594	10.7186	0	5.7801	8.7772	0	0	0	0	7.0226	0	0	0	0	0	0	0	0	0	0	0	10.8166	7.0389	0	0	0	0	0	0	0	0	0	0	0	0	0	8.3164	6.8336	5.7458	0	0	4.9278	0	0	0	4.4976	0	0	0
7.4813	13.2083	13.9049	7.6725	7.1809	11.5355	0	8.1826	0	0	0	0	0	9.8966	0	0	0.94585	5.0764	0	0	6.0576	0	11.6096	8.7008	0	0	6.9712	0	0	0	9.4326	0	7.2074	1.9831	7.2998	0	9.7952	8.6489	7.9042	8.0535	7.62	11.7629	6.1449	7.816	8.3662	8.8781	0	0	0	8.9785
8.9437	12.1481	14.2617	7.3249	8.5552	9.5045	0	0	3.1493	0	0	0	0	9.7771	0	0	0	0	0	0	0	0	14.7121	8.007	0	0	7.7265	0	0	0	0	7.5938	8.9902	0	0	8.0314	10.0359	10.7392	8.0686	9.8091	6.4138	9.8534	7.1298	9.3398	9.1227	7.4703	0	0	0	0
8.3488	11.4252	15.2	7.1364	0	8.9911	0	0	0	0	8.8628	4.5301	5.5727	9.8337	8.9879	0	0	0	0	0	0	0	11.3627	11.092	0	0	8.0434	0	0	0	0	0	0	0	0	8.2361	6.8195	0	6.4722	0	10.2878	9.6871	0	7.1834	5.5666	0	0	0	0	0
7.8809	11.8991	13.9753	0	5.7531	10.2065	0	7.2701	0	0	0	4.1151	5.138	11.3004	8.8356	0	0	6.5495	0	6.3892	6.1602	0	12.1658	12.858	0	0	8.5963	0	0	0	0	0	0	0	0	0	8.6751	0	8.399	7.9881	7.4983	0	0	7.7684	9.0501	0	0	0	0	0
8.7877	11.8738	13.4881	0	6.8869	12.0892	8.0012	0	0	0	0	0	4.5903	10.5548	9.6116	0	0	0	0	0	0	0	13.6454	9.3235	0	0	7.4599	0	0	5.4728	0	0	0	0	0	7.6046	8.7336	7.9452	9.3678	9.7623	7.2544	11.1671	0	7.8675	8.9466	7.2947	0	0	0	0
6.5907	11.0769	11.5815	6.4937	0	9.5365	0	0	0	0	0	5.5162	0	8.5179	10.0008	0	0.48147	0	0	0	0	0	11.6702	0	0	0	0	0	0	0	0	0	0	0	0	9.527	4.2968	8.5354	7.7448	0	0	5.9061	0	6.4446	8.905	7.6704	7.919	7.1867	0	0
7.4713	8.8649	11.1167	7.5079	6.3804	0	0	0	0	0	0	0	0	8.6407	0	0	2.1802	0	0	0	0	0	11.6089	0	0	0	0	0	0	0	0	0	7.6953	0	8.08	7.2637	0	0	9.2464	0	6.5244	0	0.60187	0	6.2751	7.7444	0	7.4168	0	0
6.9235	10.9677	12.2602	0	7.0024	0	0	0	0	0	7.612	0	0	9.3973	9.9874	0	2.3628	0	0	0	0	0	15.9071	8.39	7.7902	0	0	0	0	0	0	0	0	0	8.5935	8.504	0	9.3679	8.964	7.1962	6.2103	0	0	0	10.1382	7.6626	8.6904	7.8807	0	0
8.755	11.2155	12.7061	7.6845	8.5547	11.1969	0	7.1971	0	6.9469	0	6.3334	0	10.6879	10.5277	4.899	0.71023	0	0	0	0	0	15.1333	6.7028	0	0	6.2533	0	0	5.7766	0	0	0	0	7.4489	5.666	8.523	6.0394	8.8937	6.9098	8.1678	10.5541	6.9404	0	9.6405	8.0323	8.7516	7.0838	0	0
7.6445	9.6568	10.4525	0	6.0889	9.5309	0	7.3029	0	0	0	0	0	9.5851	8.7543	0	0	0	0	6.9747	5.7569	0	11.4943	6.5147	0	0	6.9637	0	0	5.4072	0	0	0	0	0	0	8.4469	8.4468	10.1242	7.0855	8.2611	6.895	0	8.379	8.4617	7.4459	0	0	0	0
7.4227	9.0129	12.7696	5.1503	7.6255	0	0	0	0	0	0	0	0	10.3498	0	0	0	5.8107	0	0	0	0	11.1688	8.9318	0	0	0	0	0	0	0	0	0	0	0	0	0	0	7.4224	5.9401	5.3767	8.312	6.6354	7.0092	7.791	0	0	7.7938	0	0
6.3524	9.5226	9.9654	0	7.6221	0	0	0	0	0	7.3653	4.8598	0	8.7521	10.6105	0	0.33261	6.8465	0	0	0	0	9.1427	0	0	0	0	0	0	0	0	0	0	0	0	0	0	0	8.2318	8.0356	7.681	0	0	0	7.4964	0	0	0	0	0
5.6105	9.555	12.7795	0	7.4202	1.3082	0	0	0	0	0	0	4.5956	8.4505	8.9962	0	0	0	0	7.1514	0	0	12.3824	8.9195	0	0	0	0	6.2738	0	0	0	0	0	0	7.5367	8.5372	8.3775	0	7.2494	6.6292	8.0643	6.9248	7.3024	8.7866	0	7.3634	7.9016	8.2626	0
6.657	10.0071	10.7702	0	0	2.5152	0	0	0	0	0	6.1895	0	8.3549	8.2983	0	0	7.0346	0	0	0	0	9.548	0	0	0	0	0	0	0	0	0	6.7251	0	7.8424	6.7664	7.3946	0	0	5.6938	6.788	8.1161	0	0	6.4056	7.5855	0	7.5092	0	0
7.2187	10.5446	11.662	0	0	8.7549	0	0	0	0	7.0396	6.7306	6.7606	7.8064	8.8584	0	2.1464	6.7003	0	0	6.5056	0	11.3403	0	0	0	0	0	0	0	0	0	0	0	6.7811	0	10.2134	9.4208	7.3928	0	0	7.1611	0	0	8.5162	7.055	0	6.9402	0	0
4.6293	8.5888	10.9832	7.0651	0	7.7726	0	0	0	0	0	0	0	9.0137	0	0	0	0	0	0	0	0	9.644	6.639	0	0	0	0	0	0	0	0	0	0	0	0	0	0	8.7765	0	0	8.4085	0	7.2686	0	7.5153	0	0	0	0
5.664	7.3739	9.3795	7.0787	6.8815	0	0	0	7.9046	0	0	6.6364	0	0	0	0	0	0	0	0	0	0	10.3996	6.7712	0	0	0	0	0	0	0	0	0	0	7.9253	0	0	0	8.2892	8.3072	6.6412	0	0	0	9.3421	7.8709	0	0	0	0
5.7538	11.3338	12.1956	6.2475	0	10.2004	9.8248	0	7.4177	0	0	0	0	0	0	0	0	0	0	0	0	0	9.0643	7.2142	0	7.8307	0	0	0	0	0	0	0	0	0	0	0	0	0	0	0	7.8765	0	7.5882	7.7035	0	0	6.8624	0	0
6.08	10.7523	10.6071	0	5.6738	10.5185	0	0	0	0	0	0	0	9.2608	8.4963	0	0	0	0	0	0	0	10.9844	7.8451	0	0	0	0	0	0	0	0	0	0	0	0	7.4632	0	9.6082	0	0	6.2702	0	0	6.2528	0	6.0213	0	0	0
7.5453	10.7856	13.4519	0	6.3044	11.042	0	0	7.6476	0	0	0	6.0811	11.9194	0	4.186	0	0	0	0	0	0	15.2648	8.6846	0	0	5.9377	0	0	0	0	0	0	0	0	8.4224	0	0	0	0	7.5521	9.2612	0	0	6.1321	0	0	7.8132	0	0
10.4286	14.4216	15.4337	8.9409	9.9723	15.435	9.1001	9.0738	10.0331	0	0	0	4.7444	0	12.0109	6.693	2.7571	0	9.2642	0	0	7.0101	17.3665	11.0469	0	7.2856	9.4653	0	6.2912	0	7.9478	8.319	0	0	9.3224	9.1399	8.88	7.6588	10.8852	9.2307	9.0664	9.537	6.7351	10.167	11.322	10.1058	9.2001	7.7519	7.3538	9.1247
7.998	10.9291	13.5935	7.6342	7.5735	9.0462	0	0	0	0	0	0	6.099	9.7931	0	0	0	0	0	0	0	0	11.6227	8.2147	0	0	7.7891	0	6.6475	0	0	0	0	0	2.1387	7.2336	0	0	0	0	7.3005	10.3456	0	0	9.0888	0	0	0	0	0
8.0411	9.3008	13.056	7.3273	7.939	9.1104	0	0	0	7.1668	0	0	3.8006	0	0	0	0	0	0	0	6.3154	0	13.7479	7.8776	0	0	0	0	0	0	8.9776	0	5.5453	0	0	0	0	7.4592	0	0	6.1436	6.8333	0	7.7066	5.7926	0	0	0	0	9.0402
8.1591	10.246	13.7547	0	6.5985	9.574	0	6.0406	0	0	8.0366	5.8178	5.227	6.2967	10.3337	0	0	5.4524	0	0	0	0	15.7148	7.8304	0	0	0	0	0	5.2194	9.0447	0	0	0	0	7.9548	0	3.6749	7.6858	8.5955	8.9338	7.7845	0	7.3733	8.5247	7.4624	0	0	0	0
10.3319	13.4172	15.3304	9.1943	8.9964	12.9212	8.0418	0	7.4387	6.5905	9.131	0	7.8744	12.4267	10.5467	0	2.4677	5.7714	0	0	0	0	16.471	10.4944	0	7.4478	8.1794	0	6.7584	0	0	8.5553	0	0	0	7.1671	0	9.3667	9.0353	8.1098	8.7352	11.9703	0	8.7421	8.5683	8.5512	8.5713	0	0	0
6.2751	12.1387	13.2343	0	0	10.9083	0	0	0	0	0	0	4.8864	7.348	8.623	0	0	0	0	0	0	0	14.7165	8.5282	0	0	0	0	0	0	8.0197	0	0	0	0	7.2641	0	8.2584	7.1908	0	3.6378	9.1297	6.9798	0	0	8.5783	0	0	0	0
8.3195	11.8018	14.9373	6.204	8.1192	11.38	0	0	0	0	10.1257	0	9.8485	0	0	0	0	0	0	0	0	0	5.6515	0	0	0	9.238	0	0	0	7.8957	0	0	0	0	7.766	6.6783	0	0	6.1817	9.16	11.2626	0	6.2472	6.2406	0	0	0	0	8.3435
8.2536	10.3367	13.1583	6.2079	0	9.2386	0	0	9.0317	7.2876	7.4398	0	4.6599	9.9484	0	0	0	0	0	0	0	0	16.043	0	0	0	7.4004	0	5.8301	0	0	0	0	0	0	7.7624	7.8984	0	5.6653	0	9.6644	6.1285	0	0	7.0232	0	7.4101	0	0	0
9.3623	11.5655	13.3533	7.2649	8.0933	9.895	7.4558	7.1284	8.2739	6.1342	7.3529	0	0	10.0212	8.4517	0	0	4.0658	0	0	0	0	10.7722	8.1844	0	0	8.4641	0	6.7798	0	0	0	0	0	7.6749	8.5046	8.8729	0	6.8204	7.9866	7.1747	9.8127	0	8.1859	8.887	7.1807	6.8809	0	0	0
8.586	11.6059	15.3708	0	8.4241	9.0068	0	0	7.2078	0	0	0	3.329	9.9848	0	0	0	5.3715	0	6.5946	0	0	12.7663	9.396	7.4861	0	0	0	6.7596	0	0	0	0	0	0	7.1804	7.2693	7.1526	7.6859	8.106	8.2134	12.5206	6.6623	9.2117	6.2856	0	0	7.511	0	7.286
8.8686	13.5424	14.8554	8.1432	10.2043	11.519	0	0	0	0	5.762	3.916	5.4479	11.1204	7.8591	0	0.051159	8.0824	6.2478	0	0	0	12.5508	11.1211	0	0	6.8533	0	5.7754	0	6.3287	9.1267	8.2989	0	0	6.0829	7.3108	5.0224	9.5332	9.396	10.1009	14.388	5.7422	10.028	8.5425	8.0491	9.656	6.666	0	8.8506
8.7395	12.2938	14.4328	8.0692	9.4912	9.2003	0	0	0	0	0	0	3.4488	8.7619	9.2287	5.1522	2.347	6.477	0	0	0	0	15.118	10.136	0	0	7.979	0	0	0	0	0	0	0	8.9207	8.2793	9.507	0	9.6053	8.0626	7.3433	11.6924	7.131	6.7412	9.6642	8.8497	8.7771	5.3584	0	0
8.5991	10.0847	12.7718	6.9977	6.5246	9.8014	0	0	7.41	0	0	0	3.7132	7.394	0	0	0	0	0	6.5568	0	0	11.5159	0	0	0	8.0146	0	0	0	8.5588	10.4581	10.2489	7.418	8.2815	0	9.7119	11.4094	6.3753	0	7.7227	8.2568	6.737	7.9525	7.7297	0	0	0	0	0
8.495	9.8735	15.6523	6.7865	8.5846	9.6783	7.6444	0	7.0236	6.7094	0	6.0567	6.2101	10.0816	0	0	0	0	0	0	0	0	11.7494	10.3832	0	0	0	0	0	0	0	8.0184	9.5382	7.2207	6.8865	7.2589	0	9.3192	0	8.0105	6.3228	11.5868	6.9479	8.358	1.1032	0	6.5431	0	0	7.3837
10.4677	13.8491	16.6586	9.3857	10.3547	12.928	7.486	0	8.9373	8.2763	8.1171	6.6521	8.5045	12.8712	8.8687	0	3.3934	6.144	0	6.8155	6.3591	10.4902	15.8086	10.0469	0	0	0	0	0	0	10.3357	7.8106	7.6624	7.8507	8.8534	7.0897	8.0018	0	0	0	10.1294	11.5624	0	8.9316	9.0786	0	0	9.8411	0	8.0501
9.0489	13.2747	15.5388	7.9429	8.6187	11.8466	0	0	0	8.0838	7.7329	0	8.5402	13.1134	10.0868	0	0	0	0	0	0	0	17.6554	11.7282	0	0	8.2839	0	5.9105	4.0356	9.7561	0	0	0	0	8.4215	9.3578	10.2351	7.2912	6.0692	8.9165	12.8126	0	9.9335	8.5334	0	9.1996	7.2923	3.2897	11.1636
9.2645	12.5477	12.8196	0	8.2969	9.8068	0	0	0	0	6.5931	0	0	7.9304	0	0	1.557	0	0	0	0	0	8.5144	8.4452	0	0	0	0	0	0	9.23	0	0	5.8746	0	7.5972	7.6776	8.3763	0	6.3109	5.2325	11.7811	0	6.8681	7.8391	7.6451	0	0	0	0
6.5437	9.8206	13.8312	0	5.1493	9.758	0	0	6.5735	0	0	0	5.4949	9.9079	0	0	0	0	0	0	0	0	12.2506	11.7956	0	0	0	0	0	0	7.949	0	0	5.4408	0	0	6.5589	8.9455	0	0	8.3459	7.8658	0	8.1757	0	9.5144	0	0	0	6.6441
5.7821	8.3721	11.6103	7.2999	0	9.5869	0	0	0	0	0	0	4.0379	8.4512	10.0012	0	0	0	0	0	0	0	8.6134	0	0	0	0	0	0	0	9.1185	7.888	0	0	0	0	0	0	0	0	0	5.6571	8.893	0	6.5744	0	0	0	0	6.9588
7.0959	11.8739	12.4801	0	7.5626	10.1622	8.2338	7.5596	0	6.098	0	0	4.3747	10.2195	9.1726	7.0167	1.4464	0	0	0	0	0	12.4097	9.0006	0	0	6.8414	0	0	0	11.1549	0	9.2844	9.3515	7.2923	0	7.7432	8.1569	9.8137	0	2.5596	8.6648	0	0	8.7847	8.6904	7.3689	0	0	7.081
8.0391	9.8082	13.3252	0	0	9.7268	0	0	0	0	7.3165	0	8.031	9.5841	0	0	0	0	0	0	0	0	10.5069	7.3624	0	0	0	0	0	0	8.5299	0	0	6.5944	0	0	0	0	6.9607	6.8863	6.2287	8.4524	0	0	6.9773	0	0	0	0	0
4.5915	8.6938	11.7114	6.0011	0	8.7978	0	0	0	0	0	0	0	0	0	0	0	0	0	0	0	0	10.6087	0	0	0	0	0	0	0	0	0	0	0	0	0	0	0	0	7.7055	5.0139	0	0	6.6234	0	7.4133	0	4.583	0	0
7.5184	10.6385	9.9192	0	5.1545	7.4233	0	0	0	0	0	6.3073	0	7.4213	0	0	0	0	0	0	0	0	9.9992	7.1234	0	0	7.8131	0	0	0	0	0	0	0	7.9049	0	0	8.1721	0	7.4447	0	7.6366	0	0	8.5692	6.7811	0	0	0	0
6.5768	8.9608	12.7334	0	7.2961	10.6735	0	0	0	0	0	0	0	6.393	0	0	0	5.6761	0	0	0	0	10.7936	8.9467	0	0	0	0	0	0	0	0	0	0	0	6.6952	7.2084	0	7.3537	0	9.0844	9.0747	0	0	7.0348	0	0	0	0	0
4.7636	9.6786	11.1748	6.7096	0	9.806	0	0	0	0	0	0	0	8.5354	0	0	0	0	0	0	0	0	14.7258	0	0	0	0	0	0	4.3835	0	0	0	0	0	0	7.4528	0	6.1825	0	5.6655	0	0	4.259	7.0864	0	0	0	0	0
4.3202	9.9472	13.1902	4.8566	6.0434	0	0	0	0	0	0	0	2.8151	8.6854	0	0	0	0	0	0	0	0	11.2402	7.4691	0	0	0	0	0	0	0	0	0	0	0	0	0	8.1822	0	0	9.6944	6.0608	0	0	0	0	0	0	0	0
5.746	10.7906	11.7486	6.857	8.4297	9.1611	0	0	7.8469	0	0	5.9699	2.6344	11.123	0	0	0	0	0	0	0	0	11.3652	7.4958	0	0	0	0	0	0	0	0	0	0	0	0	7.7544	0	8.8749	0	10.6443	10.9744	8.4303	0	6.7716	8.2779	0	0	0	0
8.8112	12.0222	14.6357	7.0696	4.7093	11.8785	0	0	7.6458	0	7.1207	0	6.6004	10.2344	8.4208	4.3971	0	6.0653	0	0	0	0	14.8936	9.5536	0	0	7.7384	0	6.3942	6.6295	0	0	0	0	0	7.4597	7.6385	0	9.4186	7.088	9.8103	7.0923	0	7.8513	9.3291	8.4336	0	7.7018	0	0
6.7633	10.304	11.3416	6.1811	7.7593	10.3331	0	0	8.4453	0	0	0	0	8.6703	0	0	1.6058	0	0	0	0	0	13.4201	0	0	0	0	0	0	0	0	0	0	0	7.664	6.7843	7.6177	0	0	4.9383	6.4805	10.165	0	0	5.8621	7.8254	7.2236	0	0	0
7.6219	10.3362	11.4049	7.3685	6.7936	9.4462	7.3772	0	0	0	0	0	0	9.75	0	0	0	0	0	0	0	0	14.0839	7.2543	0	0	0	0	0	0	0	0	0	0	7.3842	7.4942	0	0	5.5451	0	9.1446	7.2432	0	0	9.3328	0	7.3634	0	0	0
2.0664	9.8776	12.0392	7.1575	2.2644	7.0243	0	5.4496	0	0	0	0	3.5946	7.7889	0	0	0	0	0	0	0	0	10.553	0	0	0	5.2064	0	0	0	0	0	0	0	8.3722	0	6.5649	0	0	6.1472	7.3215	10.5649	0	7.38	4.6992	6.6769	0	0	0	0
6.5516	11.7113	14.191	0	0	8.8629	0	0	0	0	0	0	4.6219	9.0505	0	0	1.9349	0	0	7.1679	0	0	16.1698	0	8.2	0	0	0	0	0	0	0	0	0	8.8865	0	7.725	8.5783	0	0	8.9236	10.2744	0	0	7.9676	0	0	0	0	0
3.8545	8.3405	11.6183	0	7.0917	7.7332	0	0	0	0	0	0	0	10.5747	0	0	0	0	0	0	0	0	15.2075	9.7555	7.4144	0	0	0	0	0	0	0	0	0	7.1838	0	8.4943	0	6.9279	0	6.4946	8.8427	0	0	0	0	0	0	0	0
5.3456	9.9355	11.816	0	0	9.4798	0	0	0	0	0	0	0	10.8448	9.7755	0	0	0	0	0	0	0	11.1168	7.0494	0	0	0	0	0	0	0	0	0	0	0	0	7.075	0	8.1901	0	6.1525	0	0	8.3415	8.8152	0	0	6.1475	0	0
7.6731	10.7481	13.6462	0	8.1594	11.7357	0	7.1532	8.4605	7.0138	7.5442	0	0	9.4111	8.4999	3.1738	0	0	0	0	0	0	16.2115	9.8342	0	0	7.6246	0	0	0	0	0	0	0	0	0	0	0	7.7191	0	7.2019	6.2507	0	8.3024	8.6556	0	0	0	0	0
5.5132	10.1099	13.5755	7.4067	7.3457	0	0	0	0	0	0	0	0	10.5019	0	0	0	0	0	0	0	0	13.2346	9.0562	0	0	0	0	0	0	0	0	0	0	0	0	7.9955	0	6.9433	0	6.8971	6.6526	0	0	7.3257	0	0	0	0	0
6.3398	9.5022	10.8516	0	5.9532	10.8892	0	0	0	0	0	5.172	0	10.3153	0	0	0.84372	0	0	0	0	0	9.5447	7.884	0	0	8.2917	0	0	0	0	0	0	0	0	0	7.2993	0	6.6076	0	6.3802	0	7.3015	0	6.9754	0	6.7508	0	0	0
6.8259	10.817	11.6562	0	4.8661	0	0	0	0	0	8.2347	0	0	9.1054	0	0	0	0	0	0	0	0	10.9358	7.3925	7.5042	0	0	0	0	0	0	0	0	0	0	3.6418	0	5.1984	0	0	6.1938	6.8513	0	0	9.2923	0	7.6561	0	0	0
6.5353	7.9143	10.5464	7.2212	5.7487	0	0	0	0	0	0	0	0	9.4435	0	0	0	0	6.9032	0	0	0	10.1342	6.2443	7.5668	0	0	0	0	0	0	0	0	0	0	0	0	0	0	0	8.4359	3.7374	0	8.453	7.1535	0	0	0	0	0
5.1597	9.9004	13.4207	3.4873	5.314	8.2018	0	0	0	0	0	0	0	9.9442	0	0	0	0	0	0	0	0	12.4399	8.9598	7.2809	0	0	0	0	0	0	0	0	0	0	7.2717	0	8.5116	8.5506	0	9.5637	10.1601	0	0	7.5953	0	0	0	0	0
5.8867	9.7834	11.9419	0	0	7.423	0	0	0	0	0	0	0	9.044	0	5.0374	0	0	0	0	0	0	11.0454	0	0	0	0	0	0	0	0	0	0	0	0	7.2964	0	8.2387	7.3682	7.7943	5.9651	8.0293	0	0	7.3754	0	0	7.3532	0	0
6.5901	9.3376	13.2724	0	6.5899	7.8362	0	0	7.4992	0	0	0	0	9.6131	0	3.8214	0	0	0	0	0	0	13.933	9.7112	0	0	7.7683	0	0	0	0	0	0	6.4629	0	7.122	7.2363	9.1722	0	0	5.0941	0	6.5322	0	8.1081	0	0	0	0	0
6.696	10.4917	14.0358	6.2537	7.001	10.226	0	0	0	0	7.4575	0	0	9.7468	9.4326	0	0.98494	0	0	5.2713	0	0	10.4048	10.2249	7.7258	0	9.4613	0	0	0	0	0	0	0	0	0	6.9307	0	7.4061	0	8.6761	7.4785	0	0	7.4282	0	0	0	0	0
7.4877	9.8834	12.3322	7.5594	5.7386	11.002	0	0	0	0	0	0	0	9.2081	0	7.1595	0	0	6.826	0	0	0	14.209	6.6274	0	0	7.26	0	0	0	0	0	0	0	0	0	8.1199	0	8.79	6.4351	4.9934	6.411	0	0	6.9601	7.4376	0	0	0	0
8.0485	11.9167	12.6926	6.3487	0	12.4755	0	0	5.2527	0	0	6.0873	0	9.8605	8.9625	0	2.0396	0	0	0	0	0	11.6437	10.5516	0	6.3117	8.2343	0	0	6.2832	0	0	0	0	0	0	7.615	10.2804	0	6.5788	7.7714	8.6908	0	9.4233	4.9436	0	8.8576	0	0	0
7.7075	12.6575	12.7157	7.9998	6.5185	11.9215	8.1289	8.0276	0	7.5471	0	6.3719	4.2537	10.0661	10.1343	0	2.0988	5.6401	0	0	0	0	14.4789	7.8894	0	0	7.4371	0	0	0	0	0	0	6.5408	7.4329	7.4129	10.5037	8.6348	0	8.3651	7.8748	0	9.0144	9.2422	9.5643	7.7759	6.9712	0	0	0
7.4752	7.2494	12.6738	8.6738	5.3412	8.1382	0	0	0	0	0	0	0	8.0276	8.4692	0	0	5.428	0	0	0	0	16.1448	0	0	0	6.9383	0	0	0	0	0	0	0	0	0	6.1505	7.9877	0	6.266	7.5634	0	0	0	6.0383	0	0	0	0	0
8.5886	10.4375	13.6534	7.3174	4.7085	9.9596	0	8.0996	0	0	7.1834	0	6.0022	10.0419	10.4946	0	0.84747	0	0	0	0	0	10.878	9.6932	8.4975	6.814	9.3766	0	0	0	0	0	0	0	0	0	7.249	10.1499	6.9921	5.6706	11.0467	9.173	5.9283	0	9.0393	0	0	8.3282	0	0
7.6139	11.5175	11.0899	7.1849	6.9477	10.8302	0	0	0	0	0	0	0	9.5465	9.6443	0	1.9565	0	6.5613	0	0	0	11.4413	10.4115	7.9625	0	7.3656	0	0	0	0	0	0	0	7.1762	8.4978	8.3039	9.8029	8.3526	0	6.5272	0	0	0	9.9742	7.7418	0	0	0	7.5146
5.7586	5.5427	7.6718	0	3.4742	0	0	0	0	0	0	5.4111	0	9.6429	7.0991	0	1.5476	5.2929	0	0	0	0	13.7777	0	0	0	8.2853	0	0	6.9506	0	0	0	0	7.3002	0	8.3064	9.7001	0	0	0.41799	6.9198	0	7.7756	7.6598	0	7.415	0	0	0
6.7175	9.2615	12.3762	1.8531	5.1291	1.5213	0	7.7902	0	6.2835	0	0	0	9.5575	8.9131	0	0	5.1074	0	0	0	0	13.597	0	0	0	6.3928	0	0	0	0	0	0	0	7.4651	0	7.8967	9.2678	8.828	0	3.7024	1.2659	8.0396	0	7.3645	0	0	6.8672	0	6.9721
7.3686	10.2782	13.4704	7.1	7.6758	0	0	0	7.4804	0	7.5619	0	6.038	9.8076	10.7379	0	0	0	0	0	0	0	16.6767	8.9028	0	0	7.2394	0	0	0	0	0	0	0	9.405	0	8.5192	5.0159	9.3746	0	8.0785	0	0	0	8.8599	7.7342	0	0	0	0
7.7111	8.5144	11.3135	4.6768	6.3962	8.1702	0	0	0	0	7.2813	0	4.4383	10.1006	8.8975	0	0	0	0	0	0	0	16.1348	0	0	0	0	0	0	0	0	0	0	0	0	6.79	0	0	9.3705	0	5.0892	9.4519	0	7.6254	8.4033	0	0	6.9494	0	0
9.1618	11.5159	13.7077	0	8.8999	9.5353	0	0	0	0	6.4764	6.6275	5.3609	9.2469	10.6693	5.2389	1.6121	0	0	0	0	0	13.2789	0	0	0	7.7905	0	0	5.7153	0	8.4463	0	0	9.6151	8.2551	9.3272	10.0469	9.9392	6.6547	7.2728	8.547	7.0372	6.4744	10.3892	0	0	0	0	0
8.1575	13.2947	14.274	7.9073	8.0815	13.6909	9.645	0	0	0	8.8643	0	8.1122	11.1057	0	0	0	5.1523	0	0	0	0	17.6281	11.9059	7.801	0	5.8727	0	0	5.2421	8.0509	0	0	0	9.6074	9.0866	6.5515	0	9.6586	0	7.5176	10.411	0	9.213	10.0258	7.3419	7.7738	0	0	6.2403
8.0163	11.2135	13.021	6.0211	6.9457	11.8658	8.0348	0	0	0	0	0	5.4847	8.6363	9.0089	0	0	5.2492	0	0	5.2825	0	9.0032	9.6463	7.45	0	0	0	6.1854	3.5763	0	0	0	0	0	8.3021	8.5503	8.2072	7.1095	0	7.9337	11.4983	5.951	9.7293	7.3617	0	0	0	0	0
6.8921	11.3674	12.0158	5.7326	0	8.0607	0	0	0	0	0	0	0	10.3138	0	0	0	0	0	0	0	0	8.764	8.2821	0	0	0	0	0	0	0	0	0	0	0	0	0	8.1488	6.8021	0	6.1525	8.8179	0	6.8084	6.4791	6.324	7.4213	5.8362	0	0
7.8668	11.5462	13.9682	6.5682	6.4585	10.4338	0	8.2453	0	7.2209	8.1872	0	0	9.9387	10.5787	0	0	6.0186	0	0	0	0	15.4973	8.9632	0	0	0	0	6.1997	5.0382	0	0	0	0	8.1356	7.0077	0	9.8599	8.99	0	7.4902	6.3757	0	8.1595	9.3654	7.1339	0	6.3893	4.2478	8.0994
6.5151	11.565	13.6462	0	6.7178	10.3945	0	0	0	0	7.9112	0	0	9.468	0	0	0	0	0	0	0	0	10.8086	10.2346	0	0	0	0	5.6716	0	7.8551	0	0	0	7.9492	7.1932	9.0218	8.5195	7.3273	0	5.4203	8.4423	0	9.1275	7.3594	0	0	0	0	0
8.0916	12.8456	12.8836	0	0	12.3783	0	0	7.1453	0	0	0	0.12848	9.0364	9.6711	0	0	6.4678	0	0	0	0	12.5915	10.8267	0	0	9.1626	0	0	5.2877	0	0	0	0	8.2957	8.0268	8.737	7.9885	8.5558	0	8.6235	9.0923	0	8.0837	6.4635	7.9443	6.9238	0	0	0
7.8361	10.5043	10.6295	6.5496	7.6344	0	0	0	0	0	0	3.912	0	8.4653	9.1301	0	0	0	0	0	0	0	11.0113	0	0	0	6.0392	0	0	5.1147	0	0	0	0	7.5772	0	8.4293	8.0671	8.2518	0	5.1391	9.7673	8.4835	8.3186	7.8656	7.317	0	0	0	0
10.8602	14.5043	15.2792	8.3662	9.5806	12.7235	10.247	0	7.9839	7.9211	9.0498	7.829	0	14.0699	11.9516	5.0118	0	3.1912	0	3.1525	6.6276	0	14.7255	11.0065	7.8549	0	9.9703	0	6.6088	6.4212	0	0	0	0	8.1707	9.8963	10.504	11.9257	11.419	8.8148	10.2375	12.982	10.3607	8.7932	12.108	8.8854	9.8884	7.6631	7.6258	8.3842
6.2973	11.6654	11.692	6.5809	0	8.8007	0	0	0	0	0	0	3.8652	7.8755	0	0	0	0	0	0	0	0	13.6246	7.7864	0	0	9.1993	0	0	5.4262	0	0	0	0	0	0	8.2469	9.1922	8.8109	5.9222	6.2497	7.8813	0	0	8.6778	7.0168	0	0	0	2.748
5.4399	7.4057	7.7618	5.171	0	8.903	0	0	0	0	0	0	0	9.6996	0	0	0.22206	0	0	0	0	0	10.1977	6.7999	0	0	8.2595	0	0	0	0	0	0	0	0	0	8.1312	9.2052	6.1214	0	4.8071	7.5344	7.529	7.1054	6.9414	6.9234	0	0	0	0
6.9329	10.4396	11.3051	0	6.1584	9.5907	0	0	0	0	0	6.6333	0	7.9434	0	0	0	0	0	0	0	0	10.415	0	0	0	6.5529	0	0	0	0	0	0	0	0	0	8.8965	8.6776	8.1437	6.3788	5.0122	6.6045	7.1646	6.9018	7.5194	0	6.4421	0	0	0
6.4048	11.8222	11.3789	0	6.1412	7.3199	7.4208	0	9.4351	0	8.0012	5.759	0	9.8056	8.8902	0	0	0	0	0	0	0	12.6474	0	0	4.0763	7.192	0	0	0	0	0	0	0	0	8.3529	9.2497	8.1859	10.1994	6.1035	7.6678	10.5932	0	8.3456	8.1985	0	0	0	6.5911	0
8.2369	11.8678	13.4272	6.2563	6.3953	11.964	0	7.33	7.07	6.4271	0	0	0	8.7366	9.1125	0	0.88436	0	7.4432	0	0	0	15.5083	10.9451	0	0	7.5536	0	0	0	8.5051	7.8612	0	5.7732	8.4809	8.2441	9.4947	9.804	10.2058	7.2441	0	8.3441	0	9.9136	9.5145	9.507	7.4057	0	0	8.3923
6.9563	11.8902	13.6672	6.9313	0	11.0451	0	0	0	0	0	0	0	9.8133	10.3335	3.9752	0	0	0	0	0	5.2975	13.2848	10.7885	0	0	0	0	0	0	0	0	0	0	7.6185	0	10.1014	7.7263	8.8779	7.126	0	13.6424	7.2948	9.2704	9.2425	7.4785	7.6317	0	0	0
8.4907	11.0197	10.6949	6.1875	5.8405	11.1086	0	0	0	6.8725	0	0	0	10.3243	9.4214	0	0	6.3948	8.0514	0	6.3515	0	10.8588	8.9028	0	0	5.7364	0	0	0	0	0	0	0	7.6305	0	0	8.1733	7.0972	7.4233	6.7677	10.0783	0	0	9.8336	0	0	0	0	0
8.12	9.9646	11.1819	6.3679	6.9511	7.5658	0	0	0	0	0	5.1349	4.6551	8.6884	0	5.0608	0.50694	8.2384	0	0	6.4404	0	12.9373	8.1914	0	0	7.9243	0	0	0	0	0	0	0	7.4768	0	8.8563	0	8.646	7.9745	7.2486	8.1346	0	0	8.1736	7.5614	7.7398	0	0	7.6415
5.838	10.6463	12.5202	6.827	0	9.8502	0	0	0	0	0	0	0	8.4879	8.5257	0	0	0	0	0	0	0	15.4085	8.1294	0	0	6.961	0	0	5.1253	0	0	0	0	0	7.09	0	0	7.1271	6.6852	7.8316	0	0	0	6.3477	7.29	0	0	6.3492	0
4.8705	10.534	10.4469	0	0	8.1933	0	0	0	0	0	0	0	10.0148	9.0655	3.4551	0	0	7.0112	0	0	0	12.3354	8.5424	0	0	5.5501	0	0	0	0	0	0	0	0	0	0	8.5928	7.6277	5.4951	7.5889	6.13	6.9678	8.4451	7.2601	7.0747	0	0	0	0
7.7649	8.848	9.9103	0	0	9.5473	0	0	0	0	8.2422	0	0	10.3804	0	0	0	0	0	5.8432	0	0	10.2242	9.2869	0	0	6.1939	0	0	5.563	0	0	0	0	0	0	7.4927	8.3011	8.8824	0	5.7472	7.2325	6.7567	0	9.1996	0	0	0	0	0
6.4199	11.2581	12.3672	0	0	9.6272	0	0	0	0	0	5.0519	1.6562	10.5574	0	0	0	0	0	0	0	0	12.1541	10.3339	8.0252	0	7.1119	0	0	0	0	0	0	0	7.0913	7.4875	8.8112	9.5843	9.0236	0	3.4279	7.0589	0	0	7.8199	0	0	0	0	0
7.2671	10.6737	11.5032	5.9013	8.3807	8.1653	0	6.3977	9.2334	7.42	0	0	0	10.4446	0	4.718	0	0	0	7.4513	0	0	12.1986	1.236	7.6527	0	7.3896	0	0	0	0	0	0	0	0	6.2955	7.5363	10.3253	8.9542	4.3911	8.1617	7.51	0	0	8.2071	0	8.309	0	0	8.0008
7.6205	11.564	12.873	8.41	7.3169	10.606	0	7.295	8.4894	7.4831	7.5088	0	4.0385	7.8472	0	0	2.1762	6.9478	0	0	0	0	12.7619	8.7415	0	0	4.2842	0	5.8734	0	0	0	0	0	0	6.663	8.3541	0	9.5988	0	6.9685	10.8395	6.8541	0	8.7826	0	9.0844	6.3681	0	0
8.3054	11.8325	12.6609	5.8284	6.243	10.6665	8.0022	0	0	0	0	0	0	10.3023	9.062	7.1167	1.6029	6.9148	0	0	0	0	13.3695	8.5893	0	0	7.2468	0	0	0	0	0	0	0	0	0	10.1754	7.8597	8.3829	0	5.321	11.2536	0	0	8.1011	0	0	0	6.899	0
7.2902	10.7296	12.0244	6.2285	9.1581	9.9141	5.3511	0	0	7.7337	0	0	0	10.529	9.7153	0	0	0	0	0	0	0	10.8359	0	8.2992	0	8.3286	0	0	0	6.3071	0	0	0	0	7.6033	9.8952	8.3353	8.7581	7.1303	7.734	12.776	7.3037	0	7.3768	8.8302	6.7789	7.1595	8.0134	6.4227
4.8769	9.4294	12.2965	0	0	8.0771	0	0	0	0	0	0	0	7.6353	0	0	0.81222	0	0	0	0	0	11.4885	7.3184	0	0	0	0	0	0	0	0	0	0	0	0	7.6097	0	8.1316	0	0	0	0	0	7.858	7.766	0	0	0	0
8.3861	10.6694	13.5585	0	7.3851	9.1488	0	7.2034	7.5085	0	6.718	0	0	9.2429	10.4676	0	2.0199	0	0	0	0	0	12.3375	7.9344	0	0	0	0	0	0	0	0	0	0	8.1483	7.2275	8.5554	0	7.262	0	8.7889	9.0521	0	7.4384	8.6268	7.57	0	6.8687	7.3301	0
8.7947	10.2951	12.8778	6.4236	8.6327	11.82	0	0	0	0	0	0	6.6205	11.6261	0	7.1346	0	0	0	0	0	9.4312	14.242	7.5021	0	0	8.1218	0	0	0	8.2746	0	0	0	7.8187	7.4561	0	0	8.9949	7.3725	7.5813	0	0	7.7507	7.6376	0	8.592	0	0	7.7727
8.9506	9.6442	13.7266	0	6.4826	10.6336	0	0	0	0	0	0	5.2653	0	0	6.8534	0	0	6.6518	0	0	7.3746	12.1208	4.2528	0	0	6.3135	0	4.7981	0	0	0	0	0	0	7.3532	0	8.4785	0	0	8.0426	7.687	0	0	5.9452	6.0413	0	0	0	7.3177
9.029	10.6559	14.1193	6.7594	6.8325	9.3232	0	6.7775	4.2559	7.1516	0	0	5.1148	13.3411	7.8954	0	0	0	0	0	6.5479	0	16.2806	8.8267	0	0	0	0	0	7.2368	0	0	0	0	0	7.502	0	9.361	6.5386	0	7.2292	10.0029	0	0	7.3082	0	0	0	0	8.2813
3.6648	8.1461	12.3701	0	0	8.4091	0	0	0	0	0	0	5.4293	10.4618	0	0	0	0	0	0	6.3594	0	14.9782	7.0602	0	0	0	0	0	0	0	0	0	0	0	0	0	0	0	0	4.1129	0	0	0	3.853	0	0	0	7.2535	0
7.6444	10.9288	12.7512	7.1804	4.9229	8.4725	8.0371	0	0	6.6739	0	0	5.7654	11.1982	0	0	0	0	0	0	0	0	11.1181	0	0	0	0	0	0	0	0	0	0	0	0	7.5771	8.3238	0	0	0	4.5652	6.5848	0	7.2084	7.2365	0	0	0	0	7.1426
8.2361	8.3134	9.8811	7.03	0	6.138	7.9127	0	8.8995	0	8.0542	0	0	11.4158	0	0	0	0	0	0	0	0	13.6953	0	0	0	8.4552	0	0	0	7.5941	0	0	0	0	0	6.7268	9.5045	0	0	7.781	0	0	8.4418	6.5348	0	0	7.3049	0	6.8759
7.3531	10.5762	12.7053	0	0	0	0	0	7.3803	0	8.5635	0	4.5708	8.0922	0	7.2677	0	0	0	0	0	0	14.1755	11.6708	7.0404	0	0	0	0	0	0	0	0	0	0	0	7.1377	8.4468	6.644	0	6.3945	0	0	0	7.826	0	0	0	0	0
3.3701	9.2991	13.2759	0	0	0	0	0	3.7176	0	7.4902	0	0	9.1724	0	0	0	0	0	0	0	0	15.4708	6.3532	0	0	8.1892	0	0	0	0	0	0	0	0	6.9494	8.199	8.4239	0	0	6.6549	8.8462	0	7.4388	5.9755	0	0	0	0	0
5.7624	8.2532	12.7152	0	0	7.872	0	0	0	0	8.1269	0	4.2168	8.3782	0	0	1.2792	0	0	0	0	0	11.3884	9.2943	0	0	0	0	0	0	7.3449	0	0	0	0	7.5234	7.2301	8.2728	0	6.4343	6.944	0	0	7.7889	0	0	0	0	0	7.265
8.3824	11.2857	14.3222	6.0149	0	10.7981	0	8.1077	0	0	8.8264	0	0	8.7363	8.5285	3.7746	0	0	5.35	0	0	0	17.2534	10.2075	0	0	0	0	0	0	9.7919	0	6.8419	0	0	0	7.3725	8.1442	0	8.088	11.2466	9.0399	7.1461	8.4095	8.0304	0	7.2328	0	8.292	7.5458
6.6535	10.011	12.6915	7.0527	6.5506	9.0748	0	0	0	0	7.3565	0	4.4096	10.2468	0	0	0	0	0	0	0	0	15.5377	7.271	0	0	8.4237	0	0	0	0	0	0	0	0	0	9.0086	0	0	6.7396	9.1588	8.5626	0	8.5052	6.45	0	0	0	0	0
7.1875	8.7414	13.6912	5.3344	0	8.9258	0	0	0	0	0	0	3.2483	11.1809	0	0	0	0	0	0	0	0	10.6025	8.536	0	6.6354	9.2153	0	0	0	0	0	0	0	7.0339	7.2306	0	6.1725	0	0	8.4687	8.5586	6.7197	7.4731	0	0	0	0	0	0
7.3484	9.2946	14.1922	6.8296	0	9.4727	0	0	0	0	7.2872	0	6.1689	11.5091	0	0	0	0	0	0	0	0	12.4565	7.1162	0	0	0	0	6.6535	0	0	0	0	0	0	6.9647	0	9.1364	0	0	8.7259	6.7277	0	5.9614	5.5299	6.1026	0	0	0	0
8.4665	8.5244	13.8307	7.3738	7.2889	8.0521	0	0	0	0	7.5001	0	7.7183	9.3855	9.0147	0	2.6732	0	0	0	0	0	12.9429	8.0295	0	0	0	0	0	5.8707	0	0	0	0	0	0	8.7026	8.3947	0	8.1607	9.8255	6.1803	7.2629	8.6548	0	0	0	6.3708	0	0
3.7569	8.9528	14.2953	6.188	0	10.605	0	0	0	0	8.864	0	0	10.4895	0	0	0	0	0	0	0	6.276	10.0944	9.1689	0	0	0	0	0	0	0	0	0	0	0	0	0	8.1204	0	0	6.4168	0	0	9.3809	0	0	0	0	0	0
3.8806	8.9612	11.8779	0	5.8703	10.3553	0	0	0	0	7.1165	0	5.3318	11.3115	0	0	0	0	0	0	0	0	11.7672	0	0	0	0	0	0	0	0	0	0	0	0	0	0	8.1198	7.5085	8.0294	6.8733	0	7.3815	0	0	0	0	0	0	0
7.033	9.6084	13.0012	0	6.3302	8.0555	0	0	0	0	7.7632	0	5.4069	8.8974	0	0	0	0	0	0	0	0	10.8867	8.842	0	0	8.428	0	0	0	0	0	0	0	0	0	0	0	6.4085	0	5.8602	6.5624	7.1969	5.6064	8.2253	0	0	0	0	0
3.8044	10.1002	14.2557	6.2852	6.3417	0	0	0	0	0	7.5941	0	4.7337	10.3739	0	0	0	0	0	0	0	0	8.7141	7.4619	0	0	0	0	0	0	0	0	0	0	0	0	0	0	0	0	6.4417	0	0	0	0	0	0	0	0	0
7.237	10.4165	13.1043	7.0156	5.7419	0	6.3424	0	0	0	0	4.377	4.0866	9.8645	0	0	0	0	0	0	0	0	13.8626	10.3731	0	0	0	0	0	0	0	0	0	0	7.863	0	6.9715	8.2366	0	0	5.1266	9.6767	0	8.3805	7.9234	0	0	0	0	0
3.8668	11.1986	14.7882	0	0	1.2691	0	0	0	0	0	0	0	8.5023	0	0	0	6.0457	0	0	0	0	16.0385	7.3128	0	0	0	0	0	0	0	0	0	0	7.7542	0	7.4642	9.0214	8.1797	0	7.2759	6.8171	0	9.114	7.1794	0	0	0	6.7761	0
5.6689	8.1689	12.6093	0	6.4507	2.9809	0	0	0	0	8.0921	0	4.2232	9.6919	0	0	0	6.0511	0	0	6.3934	0	11.9993	8.9675	0	0	7.9855	0	0	0	0	0	0	0	7.8101	0	6.6099	9.7481	8.5644	0	4.948	0	0	0	7.7722	0	0	0	0	0
6.3885	7.9517	12.5027	0	0	8.0052	0	0	0	0	0	0	5.1735	10.7729	0	0	0	0	0	0	0	0	9.603	9.6592	0	6.7035	7.6454	0	0	0	0	0	0	0	6.9041	0	7.7337	9.2508	0	8.193	5.7992	7.3828	0	0	8.2812	6.5586	0	0	7.1895	0
9.1156	11.2951	12.5055	7.437	6.9813	10.777	0	0	8.6354	0	7.3485	0	4.3172	12.6529	0	0	0	0	0	0	0	0	16.3066	9.9634	0	0	0	0	0	0	0	0	0	0	7.6321	0	7.9425	10.0538	7.7112	0	7.4421	7.6862	0	0	8.7392	0	0	8.263	0	8.4652
7.6127	10.1132	12.0762	7.3285	7.2323	9.5108	0	0	0	0	7.0703	0	6.0606	10.3235	0	0	0	0	0	0	0	0	10.3792	9.0587	0	0	0	0	0	0	0	0	0	0	0	0	7.8547	8.3941	7.6013	0	6.8264	11.0747	0	0	5.7289	7.3676	0	7.1861	0	0
6.7004	10.1321	10.8696	0	6.6696	9.362	0	0	0	0	7.1986	0	5.4195	8.247	10.7204	6.2372	0	0	0	0	0	0	15.7656	0	6.8127	0	0	0	0	0	0	0	0	0	0	0	0	9.1668	6.3235	6.7227	9.2733	7.916	0	0	8.5548	0	0	7.5995	0	0
8.3488	11.0029	15.2142	0	6.9895	10.3837	0	0	0	0	6.1895	0	0	10.4975	0	6.5511	0	0	0	0	0	0	15.9713	7.165	0	0	0	0	0	0	0	0	0	0	0	0	8.1958	8.2199	0	0	7.5998	6.7285	0	7.9489	0	9.1447	0	0	0	0
8.1695	10.1087	15.6241	7.5483	5.3663	12.7551	7.4058	0	8.2835	0	0	0	6.4706	10.1956	10.2759	6.6052	0.14854	0	8.8424	0	6.2326	5.856	13.2704	9.4385	0	0	0	0	0	0	0	0	0	0	0	0	6.9648	8.4333	0	6.7603	8.4375	0	0	0	0	0	0	0	6.7088	0
8.0073	11.5633	14.6848	8.0955	8.1089	13.4352	0	0	8.6394	0	8.379	6.9227	4.4418	11.4542	0	0	2.2643	6.4353	0	0	0	0	12.409	10.6021	0	0	0	0	0	0	0	0	0	0	7.6286	0	0	8.4304	0	0	8.8166	6.2939	0	5.3407	7.4423	0	0	0	0	0
7.7606	10.8627	13.3357	8.499	6.6385	11.7741	7.4227	0	9.2498	0	0	5.3955	6.8249	11.9023	9.3896	0	0	0	0	0	0	9.0639	10.4365	9.5428	0	0	0	0	0	0	0	0	0	0	0	0	0	9.1344	0	0	7.8988	0	0	0	7.294	0	0	0	0	0
8.6645	12.0271	14.5412	7.4312	7.6046	10.9522	0	8.0765	10.2836	0	0	0	7.9318	13.3966	0	4.5746	0	0	0	0	6.3122	0	10.7641	10.3557	0	7.7589	0	0	0	0	0	0	0	0	0	0	0	9.309	0	7.6653	7.9937	9.0643	0	0	6.1962	0	0	0	0	7.1135
8.7637	10.3637	13.6617	8.0006	7.6475	9.479	8.1296	0	7.9897	0	8.3111	0	8.4565	12.0532	0	0	0	0	0	6.4333	0	0	15.8753	7.8083	0	0	7.1946	0	0	0	0	0	0	0	8.071	7.0766	6.7235	9.0244	8.2814	0	9.0159	0	0	0	6.2878	0	0	0	0	0
7.3793	10.6671	13.0455	7.8601	7.1382	10.5719	0	6.84	6.3329	0	0	5.2456	5.7037	9.2689	8.5218	0	0	0	0	0	0	8.0158	15.7791	8.0346	0	0	0	0	0	0	0	0	0	0	7.7111	6.9428	7.5003	0	7.0492	6.681	9.619	5.8336	0	0	8.3894	7.388	0	0	1.424	0
8.0157	10.584	13.3016	8.911	5.8344	10.3906	0	0	7.394	6.6964	8.8596	0	7.4119	12.7058	8.4394	0	0	5.9605	0	0	0	6.5807	14.8592	9.9044	0	0	6.5807	0	0	0	0	0	0	0	0	6.3138	0	9.4033	0	0	7.9232	0	0	0	6.1751	7.595	0	0	0	0
7.7295	12.1219	13.5229	5.9464	5.0739	0	0	0	0	0	7.4537	0	0	9.2711	8.6996	0	2.6764	0	0	0	0	0	16.8837	10.1306	0	0	0	0	0	0	0	0	0	0	8.0495	7.5363	7.5278	0	7.441	0	8.8099	9.2273	0	0	5.7375	0	0	0	0	0
7.1702	13.1374	15.1292	6.3047	5.3531	11.8688	0	0	0	0	9.0117	6.0135	5.8299	10.1648	0	0	1.2224	0	0	0	0	0	12.0871	9.6261	0	6.6252	0	0	0	0	0	0	0	0	9.6888	8.3661	8.9973	8.0388	8.3424	5.3223	8.4293	10.7673	0	8.0263	7.7002	0	0	0	0	7.0642
8.5011	10.2878	15.0142	8.3	7.0742	8.4685	0	0	0	0	7.0854	0	0	12.3005	0	0	2.4212	0	0	0	0	0	11.9634	9.7702	0	0	0	0	0	0	0	0	0	0	7.758	7.1865	7.6953	0	0	8.0077	6.4993	11.9813	0	0	5.5019	7.6167	0	8.4732	0	0
10.0946	11.8914	15.562	0	7.3479	11.1978	0	0	0	0	7.4123	6.1075	6.8142	12.0236	9.0209	0	2.2872	0	0	6.582	0	7.1021	12.8931	9.9166	0	0	8.639	0	0	0	0	0	0	0	0	0	0	9.8439	7.2102	6.9776	8.6261	7.9515	0	0	7.843	0	0	0	0	0
8.7202	12.0964	15.7452	0	8.7433	13.3182	7.7293	0	0	0	9.1992	0	7.18	13.4153	0	0	2.2166	0	0	8.5766	0	7.8039	12.3174	10.2926	0	0	0	0	0	0	0	0	7.6781	0	0	0	0	9.2835	6.9638	0	8.042	9.101	0	7.2407	7.2355	0	0	7.2777	0	0
7.5639	11.0885	14.4794	7.9816	0	10.3111	0	0	0	6.2625	7.3651	0	7.6423	12.6507	0	0	0	6.4858	0	0	0	0	17.2422	10.9209	0	0	0	0	0	0	0	0	0	5.2608	0	0	7.3767	8.4908	0	0	7.381	12.2656	0	7.4047	7.9776	8.8443	0	0	0	6.6919
8.2821	10.8406	15.1348	5.94	9.013	9.4872	0	0	0	0	6.8818	0	5.5119	12.1984	0	0	0	0	0	0	0	0	16.1669	8.9434	0	0	0	0	0	0	0	0	7.2211	0	0	0	0	8.4624	0	0	0	10.924	0	0	7.2356	0	0	7.4514	0	8.7313
8.1417	11.6961	14.6146	7.4479	0	12.1433	0	0	7.395	0	7.6518	0	5.3954	11.5105	8.5371	0	0	0	0	0	0	0	10.5415	9.1656	0	0	0	0	0	0	0	0	0	0	0	6.8895	8.2793	8.306	0	0	0	7.6775	0	0	7.304	0	0	7.0404	0	0
7.5653	10.166	13.3817	6.1797	5.3294	9.8141	0	0	0	0	10.1234	0	4.9807	10.8742	0	0	0	0	0	6.4248	0	5.7401	17.1887	9.1007	0	0	8.2073	0	0	0	0	0	0	5.2311	0	0	6.5294	11.0027	0	7.2454	5.8763	9.2158	6.3989	1.7875	6.8524	0	0	0	0	0
7.296	7.7981	12.8357	0	5.8846	7.2676	0	0	0	0	0	0	7.1341	11.1174	0	0	0	0	0	0	0	0	10.3504	8.1163	0	0	0	0	7.1643	0	0	0	6.7233	7.8785	0	0	8.4042	9.1854	6.9612	0	6.7552	9.3647	0	7.7204	5.8242	7.3097	0	0	0	0
7.8449	10.3147	13.1067	5.8269	6.8626	7.1706	0	0	0	0	7.02	0	7.1564	12.1769	0	0	0	0	0	0	0	0	11.8638	0	0	0	0	0	0	0	0	8.7146	8.7941	5.9967	0	0	7.8791	9.0971	0	7.1305	5.2361	9.1575	0	0	6.1588	0	0	0	0	0
7.1391	9.774	13.8695	0	0	8.7524	0	0	0	0	7.3961	6.7474	4.9846	9.2334	0	0	0	0	0	0	0	0	12.5628	9.36	0	0	0	0	7.0819	0	0	8.4454	5.5532	0	0	3.1957	7.5825	9.1148	0	6.1833	7.7879	11.5279	7.1039	8.8593	6.3506	0	0	7.0097	0	7.7727
6.3176	9.765	11.4271	0	6.4623	10.6135	0	0	0	0	0	0	6.6674	9.6439	0	1.0511	0	0	0	0	0	0	12.8331	9.422	0	0	0	0	0	0	8.3219	0	0	0	0	0	0	8.3162	0	6.9612	6.4761	8.2073	0	0	6.2511	0	0	0	0	0
7.514	9.7597	12.4179	0	8.0932	7.8516	0	0	9.6186	0	0	0	4.2407	11.3084	8.6514	0	0	0	0	0	0	0	14.5806	8.7147	0	0	0	0	0	0	0	0	0	0	7.4066	7.4217	0	0	8.131	0	7.6104	0	0	0	7.8977	0	0	0	0	0
6.5824	9.6541	11.5937	6.4738	6.6733	7.2697	0	0	9.7218	0	7.1009	0	0	11.6732	9.6618	0	0	0	0	0	0	0	9.5022	0	8.1361	0	0	0	0	0	0	0	0	0	0	0	0	8.2094	0	0	8.0104	10.1103	0	0	6.7506	0	0	0	0	0
7.3262	9.8323	15.6829	9.7383	7.1255	13.5474	0	0	0	0	8.8963	3.5428	6.0654	9.1557	9.1714	0	0	0	0	6.8587	0	6.6977	12.9467	9.7319	8.1615	0	0	0	0	0	0	0	0	0	0	0	0	0	7.3006	6.4726	10.1199	11.1156	0	0	6.6503	8.0335	0	0	0	0
7.0191	11.3577	13.6035	8.5555	7.9294	11.2861	0	0	0	0	0	0	5.1954	12.4648	9.1978	0	0	0	0	0	0	0	16.4286	10.2592	0	0	0	0	6.6018	0	0	0	0	0	2.6824	6.3182	0	0	7.8153	7.3185	8.3785	6.1562	0	0	4.2345	7.5041	0	0	0	0
7.1762	9.3267	14.2249	5.9731	0	8.607	0	6.2401	0	0	0	0	0	10.2298	0	0	0	0	0	0	0	0	13.7361	8.4783	7.0233	0	0	0	0	0	0	0	0	0	0	0	0	0	6.1581	0	10.3106	0	0	7.4146	5.4501	0	6.5475	0	1.3484	0
6.9263	10.0969	13.4521	0	6.6786	7.195	0	0	0	0	6.9426	0	0	10.6016	10.4853	0	0	0	0	0	0	0	12.1447	6.6082	7.5587	0	0	0	0	0	0	0	0	0	0	0	0	0	8.6822	6.1554	8.2223	0	0	8.6804	6.2726	7.394	0	0	0	0
7.1898	12.0295	13.4321	0	5.8767	9.2291	0	0	0	0	0	0	5.3852	13.2094	8.9962	0	0	0	0	0	0	0	12.9946	8.0814	0	0	7.443	0	0	0	0	0	0	0	0	0	0	0	0	0	7.7638	0	0	0	0	0	0	0	0	0
7.6165	9.7228	12.0752	0	8.7349	10.7695	0	0	0	6.939	0	0	0	10.9287	0	3.9562	0	0	0	0	0	7.1318	13.104	8.3539	6.904	0	0	0	0	0	0	0	0	0	0	0	0	0	0	0	0	0	7.253	0	3.5383	0	0	0	0	0
[truncated: 26 more columns]
