# Supplementary material for: Geometry of the Gene Expression Space of Individual Cells
Source: PLoS Comput Biol. 2015 Jul 10;11(7):e1004224. doi: 10.1371/journal.pcbi.1004224 (PMC4498931; doi:10.1371/journal.pcbi.1004224)
Supplement: S5 Dataset — (CSV) [file pcbi.1004224.s037.csv]

115-CD45	110-CD3	139-CD45RA	141-pPLCgamma2	142-CD19	144-CD11b	145-CD4	146-CD8	148-CD34	150-pSTAT5	147-CD20	152-Ki67	154-pSHP2	151-pERK1/2	153-pMAPKAPK2	156-pZAP70/Syk	158-CD33	160-CD123	159-pSTAT3	164-pSLP-76	165-pNFkB	166-IkBalpha	167-CD38	168-pH3	170-CD90	169-pP38	171-pBtk/Itk	172-pS6	174-pSrcFK	176-pCREB	175-pCrkL
4.5533	2.3818	1.1229	-0.096189	-0.048455	0.96345	4.5416	2.0871	-0.062546	0.13156	-0.074231	-0.37925	-0.22313	1.9978	-0.083702	0.14515	0.22924	0.29788	2.5012	1.2794	1.7952	1.6753	1.932	1.0556	-0.21945	1.8217	2.6556	0.5649	1.4948	1.7319	0.10762
-1.2616	0.17631	0.025378	-0.097873	-0.1467	-0.33233	1.694	-0.77711	-0.57025	-0.17861	-0.077991	4.1377	0.86587	-0.026333	0.34622	-0.070084	-0.68333	0.14664	0.73075	-0.79296	-0.39472	0.37563	1.3247	0.67111	-0.21687	-0.064992	1.577	0.80214	2.3581	0.7979	-0.0012669
0.73789	0.5701	-0.052278	-0.10563	-0.11394	0.96893	-0.3512	-0.14896	-0.13548	1.1403	-0.16659	3.5153	-0.032291	0.070562	-0.11977	-0.0091213	0.28872	-0.012078	-0.53056	1.1247	1.0261	-0.24702	0.61616	0.25857	-0.19095	-0.016614	1.1325	0.77307	2.4805	0.28036	-0.25832
5.1701	3.7185	0.874	-0.075801	0.93965	0.072237	-0.17297	4.6778	0.7383	1.2168	0.40584	-0.31819	0.51781	1.5687	0.015864	0.4718	-0.033023	-0.076503	2.4525	0.92091	2.5978	0.1891	2.7749	2.1897	0.35715	2.8715	1.6018	0.3638	3.0108	2.5197	0.75579
3.2462	0.11641	1.6464	1.6432	0.36338	0.5085	1.1719	1.3622	-0.014399	2.0125	0.19527	3.1324	1.7769	1.7786	2.2343	1.9731	3.8385	1.9861	2.4171	0.057577	2.0256	1.6513	4.4747	1.7134	-0.06924	2.0704	1.4161	0.14175	2.9036	0.78193	0.49282
4.5344	2.584	0.61412	0.68555	-0.081111	-0.11943	0.48412	3.9303	0.12895	0.39448	0.15301	0.21609	-0.01842	0.79076	-0.15937	1.4688	-1.3662	-0.1142	0.88006	-0.39608	1.9638	1.8728	0.1678	0.70038	0.097291	1.8459	1.4395	1.5881	0.56934	2.0393	1.1292
4.8669	3.184	1.949	-0.10636	-0.18482	0.50119	-0.058559	4.5531	-2.0028	0.88749	0.69057	0.028585	-0.11563	1.1148	1.9246	0.57114	-0.12507	-0.083828	2.1086	0.58596	2.0488	1.8574	2.3164	2.1002	-0.12798	2.0707	1.5295	2.0203	2.1238	1.0887	-0.27818
3.7444	1.3809	0.33312	-0.2696	-0.37272	2.0651	2.4186	-0.17341	0.95633	1.3137	0.59905	2.3372	1.2718	0.20749	1.9585	2.0807	4.8944	1.5148	1.8786	2.2235	1.5796	1.9573	4.4909	2.9796	0.83055	2.4054	3.4618	1.3749	3.3672	1.32	0.24223
4.2294	3.3252	2.7017	0.80856	0.76999	-0.11576	0.36947	4.5013	-0.09169	1.4325	0.67898	2.6142	0.66655	1.2163	1.1944	1.214	1.5324	0.47766	1.7026	0.55397	1.6756	1.6097	2.3927	1.7733	0.82542	1.6825	1.8376	-0.2694	1.4876	1.2248	0.77185
4.9606	4.2888	1.2678	-0.011191	-0.17004	1.6424	4.5134	1.3704	-0.082057	2.2812	0.11105	-0.25656	-0.093949	1.02	1.5934	1.8521	-0.048006	-0.10602	2.8531	1.2457	1.8931	1.2516	1.2251	2.6439	0.041485	3.397	2.4331	2.4329	1.8106	2.0536	0.25905
0.079636	0.11987	0.65942	0.73232	0.11368	-0.067645	-0.11494	-0.032211	-0.12467	0.25459	0.28169	2.0729	-0.083913	0.67376	1.3635	0.21712	1.5192	0.18666	2.1794	-0.049662	1.0973	0.85819	2.449	1.0008	-0.087344	0.34482	1.9782	0.41015	2.8842	0.22624	0.1081
1.5557	-0.56032	0.92287	4.8658	0.30393	-0.4838	1.3205	-0.14781	0.129	2.2911	-0.06781	0.34217	4.152	2.78	0.72602	3.0233	-0.15956	1.0929	4.3087	2.8785	2.4498	1.9771	1.6814	0.95644	1.1061	3.5532	3.6952	2.8946	7.0819	-0.32102	2.5099
3.0457	2.5102	0.93441	-0.11425	-0.087184	2.1518	0.63575	1.261	1.0994	0.25559	1.3941	-0.050998	0.26383	-0.155	0.41012	-0.12426	2.7411	1.1607	1.682	0.87553	-0.39576	0.10221	2.9391	0.044388	0.53202	-0.047683	0.75143	1.2418	1.2037	0.16511	0.9287
4.5307	0.5814	1.0237	0.23402	-0.14304	1.0056	-0.76797	-0.044845	-0.1388	-0.39717	-0.048204	-0.41468	0.73153	2.4305	1.5257	2.0176	0.82921	0.42325	1.0013	0.761	2.4399	2.2705	5.7944	3.3996	1.4953	2.4336	1.7246	0.91204	1.2917	2.6038	0.41838
4.6523	4.1825	0.071764	0.47164	-0.013425	0.5254	4.6752	0.71126	1.2537	0.39128	1.5143	0.38685	1.1977	1.5145	0.12008	0.74165	-0.032055	-0.10756	3.2386	-0.085283	1.8275	2.1768	2.019	2.2257	0.075659	1.8179	2.5061	1.2195	2.0785	2.5565	1.6113
4.0588	0.39967	2.8338	1.5717	3.6943	0.94268	-0.14507	-0.080854	1.3063	1.964	3.4321	-0.086388	0.71366	0.36061	1.2469	0.70163	1.5665	0.017572	2.7661	0.81248	1.1029	0.49227	2.5345	0.93818	1.1926	3.3014	1.1345	1.162	1.9145	0.70422	0.34699
4.401	3.1259	2.4992	-0.26939	-0.027996	0.26375	-0.015844	5.0381	-0.01484	-0.13496	1.7191	-0.19661	1.4444	0.67898	1.7469	2.0517	-0.25662	0.48224	2.4715	0.1472	2.1843	2.1846	0.70564	1.0942	0.30243	1.3372	1.7092	0.96834	2.8079	1.7162	0.01196
4.4347	0.093927	3.519	-0.2982	-0.086274	-0.049944	-0.68961	0.28562	1.1234	1.1541	-0.046589	3.1209	1.2124	1.5127	1.9784	1.464	0.53655	0.95134	2.2545	0.23059	2.3506	2.2198	6.2344	0.42849	-0.044095	0.5085	0.51536	1.4505	1.5989	2.2278	-0.5197
4.3804	3.0614	4.0157	0.93002	-0.30073	1.2599	0.72016	4.4822	-0.11162	0.34126	2.1401	0.9433	1.028	0.85331	1.4883	0.1881	-0.28346	0.31634	0.62296	0.67361	1.4262	2.3967	0.58946	-0.28571	-0.10154	1.982	1.4977	0.019063	2.6687	-0.034811	-0.009721
4.414	3.8647	0.77987	0.40298	-0.27869	-0.12839	4.2863	0.55058	-0.099556	-0.087069	-0.02575	0.32795	0.07851	-0.014074	1.264	0.89699	-0.52594	0.388	1.9487	-0.29107	2.2641	1.6555	1.6242	0.86915	0.21485	2.0794	1.3834	-0.094569	0.62282	-0.13911	-0.28946
5.277	4.005	0.44373	-0.13598	-0.17951	-0.024038	1.2972	5.5098	0.51436	0.6342	0.71587	-0.16935	1.6632	1.7057	1.4286	-0.2174	0.91849	1.3606	1.6156	0.87981	1.0021	2.6483	1.3103	2.938	1.7204	3.0125	2.2248	2.2317	2.4646	2.5515	0.36384
4.1872	-0.33303	3.7713	-0.081143	2.6552	0.26406	-0.013204	-0.062064	1.0297	0.19746	1.6784	-0.23365	1.5645	0.663	1.2884	1.9123	0.71175	-0.053675	2.5408	1.0437	1.542	-0.45858	2.3467	0.25753	-0.040258	2.513	1.8624	2.0341	2.1694	0.89448	1.0353
4.6955	2.2066	4.2941	-0.10767	0.54863	1.8617	2.3163	4.8691	0.23538	0.536	0.58631	-0.020371	-0.39797	1.9765	0.9525	0.82237	0.78716	-0.010565	1.5047	-0.07505	2.0001	2.6988	1.8561	2.783	1.6473	2.6296	2.6226	2.9682	1.796	2.2115	1.1179
4.5441	4.0401	3.0271	-0.15124	-0.15377	-0.045143	3.7387	0.20077	0.57527	0.48352	0.21781	0.41256	0.18614	0.41171	1.2701	-0.12512	1.5756	-0.047534	-0.5512	0.30546	0.69128	2.6641	2.7705	0.34755	1.1679	3.1488	-1.2405	0.70332	2.5935	1.8014	-0.15147
4.9082	-0.43927	4.1645	1.3037	2.238	-0.12216	-0.095702	1.3395	1.0187	-0.34963	2.7695	-0.13573	1.8086	0.85439	0.95889	0.18017	-0.013593	0.54022	1.9814	0.60353	-0.39814	1.1611	1.7544	2.1108	1.5881	3.1153	2.5176	2.6927	2.7993	-0.00043655	0.45089
1.1124	0.0088052	-0.15234	1.4797	-0.024871	-0.096365	-0.091843	-0.030233	0.34704	1.6629	-0.11216	3.5429	1.188	0.66754	1.884	0.56192	-0.3601	0.074628	1.3849	1.2594	0.81339	2.1855	2.6284	0.28967	0.85673	0.06154	6.8504	2.4459	0.071828	0.61147	-0.15403
4.3531	-0.57586	0.6292	1.8426	-0.19391	3.4747	1.7078	1.2628	-0.70993	2.2319	-0.33606	0.71222	1.1837	0.78513	2.5288	3.1237	4.9228	1.6328	2.745	1.2432	3.4469	2.2472	3.8356	4.6347	-0.13257	3.1283	3.1087	-0.291	3.6319	1.8482	0.34103
4.9127	2.5417	0.31799	0.59185	1.7497	0.55904	-0.032137	4.886	0.029109	1.4082	0.096552	-0.078563	-0.13287	0.67939	1.0755	0.63598	0.36797	-0.045293	1.0271	-0.1364	3.1635	1.4928	0.95337	1.2629	0.54828	2.2862	2.4549	2.0892	2.0397	0.32618	0.37086
3.7772	-0.277	3.5282	1.8593	2.8692	-0.18716	0.35897	0.019846	0.78772	1.2226	1.0826	2.4574	-0.070685	1.862	0.16647	1.0279	2.6111	2.3294	2.1987	1.2242	2.3912	1.1917	3.2954	1.6235	0.38501	2.9727	1.6131	-0.44141	1.6332	0.93511	0.69978
4.1319	-0.15789	3.3955	1.7736	-0.14468	-0.26837	-0.052466	0.43658	-0.058399	1.2479	-0.12339	0.77708	0.12154	0.88961	0.45041	1.4376	-0.28582	-0.12145	1.9454	1.1997	2.2136	1.1746	3.0072	1.7412	1.0797	1.8049	2.5479	2.1879	1.9047	1.9161	1.9592
4.9302	2.9037	1.0803	0.57789	0.042016	-0.12552	0.50446	5.0991	0.1758	0.41319	0.61912	-0.089363	0.94133	1.6693	1.779	1.0781	-0.18175	-0.29868	1.4744	1.3327	2.7694	2.0704	1.3674	3.3317	1.2289	2.1602	0.85848	2.6706	2.6022	2.0889	-0.15247
2.3063	0.58319	-0.10487	-0.016322	-0.092818	2.6849	0.26584	0.34242	-0.043064	1.5832	1.7424	0.56022	-0.22849	1.7058	0.050595	1.0451	1.3469	1.5502	1.4754	1.3384	0.061116	0.47665	2.7352	1.9255	1.3831	0.049265	1.3685	0.57159	2.5862	2.4179	1.051
4.928	3.8606	0.0010326	1.0789	-0.074701	0.50563	4.5983	-0.048515	-0.08479	0.39372	1.0419	0.061836	-0.018528	0.93898	2.0823	0.6792	-0.1503	2.0061	2.2572	0.95362	3.0093	0.49887	1.8096	0.61692	-0.059733	2.0665	2.8011	0.26318	2.4329	1.2398	1.0322
4.1389	2.2097	1.2627	-0.21496	0.30941	-0.072484	1.4803	4.6066	-0.14552	1.0055	-0.0074936	-0.0011555	-0.21322	0.98753	0.90988	0.9409	0.35128	-0.057216	1.1159	0.26085	1.4017	0.76072	2.4614	1.7163	-0.075194	1.7418	0.24065	2.0574	2.5291	0.59892	0.30548
4.0175	0.13047	3.5623	1.0398	-0.13958	0.74317	-0.20395	0.97757	1.5378	0.33129	-0.050314	3.514	1.3319	2.055	2.1437	2.0225	-0.11783	-0.02009	1.3038	1.6358	1.7874	2.8348	4.1256	0.13372	0.12582	2.3322	1.3648	1.2551	2.1885	1.7445	0.034796
4.4861	2.5838	2.1796	0.69791	0.36759	0.91188	1.8582	4.4866	-0.12106	1.7433	0.23883	4.8476	2.3699	1.7315	2.0532	1.8135	3.6334	0.28568	3.033	0.3915	2.7707	2.3611	4.6183	2.8724	-0.064842	2.416	3.6599	0.21723	4.0806	0.8778	1.1818
2.7222	0.49392	-0.018619	-0.25125	-0.0694	2.6534	-0.17986	-0.3302	1.5002	0.88378	-0.018724	2.5779	0.17388	0.0091728	1.358	0.3085	3.957	4.1417	0.69593	0.28574	1.8815	1.9349	5.7391	2.137	0.59264	0.37638	0.034062	-0.48	1.3142	0.51058	1.0161
4.1168	3.5272	1.158	-0.26874	-0.044105	1.5332	-0.14216	0.65057	-0.098267	1.1607	-0.15591	-0.28297	0.72572	0.41703	1.0304	0.89578	-0.45416	1.8631	1.3698	1.9369	2.2321	1.4366	0.64966	1.0803	-0.15412	2.1143	1.4308	2.4314	2.5839	0.072365	0.27528
4.1297	-0.093037	1.2819	-0.22913	0.27586	0.38496	-0.043938	2.2071	-0.13338	-0.17027	-0.071137	-0.43872	0.63628	1.6846	1.0971	1.069	-0.51466	0.41086	0.64239	0.3874	1.4204	1.7256	1.135	2.6359	-0.10369	1.6914	2.213	2.266	1.4879	1.7194	1.3094
4.6191	3.782	-0.3784	0.83271	1.0784	1.8769	3.4255	0.098624	-0.29133	-0.044312	-0.088821	0.11051	0.040745	1.9485	0.61932	-0.074197	0.089793	-0.26838	2.2373	-0.68974	1.5914	2.5739	-0.067485	0.050284	0.59226	1.3236	2.1725	0.9918	0.40413	1.0454	0.78899
4.7574	3.4533	3.6912	-0.11108	0.80986	-0.074641	0.30417	4.5428	-0.062529	0.64764	1.2169	0.17336	-0.11114	1.539	1.2251	1.0573	1.1659	-0.094097	1.8134	-0.2209	1.2931	0.77024	2.182	1.5878	0.84176	0.16864	1.1389	1.9544	2.2745	0.87275	1.2195
2.9041	-0.70875	-0.54709	-0.01488	-0.17469	-0.056282	-0.089285	0.11567	-0.064088	-0.14442	-0.15351	1.2205	0.25811	-0.00019511	-0.11097	-0.020145	-0.17822	-0.13211	0.71888	0.39195	0.62866	-0.086085	-0.45607	0.46983	-0.053289	0.38589	0.36575	0.55427	1.1446	0.95404	0.41753
4.5238	2.1221	2.0479	2.7036	0.34559	3.9254	1.8115	0.48005	0.047735	1.9182	1.5689	0.61547	2.0097	1.8112	2.209	1.5859	4.933	1.4796	3.2708	1.5694	3.5219	1.7392	5.0273	4.1601	0.3429	2.7106	1.5531	2.4946	4.0598	2.9127	0.78644
4.8978	1.4225	3.0424	0.067031	-0.37153	2.8072	1.4615	0.34093	0.10427	1.4956	0.2065	-0.25078	0.60697	0.61312	2.0408	0.0068273	2.2268	1.9085	1.9963	0.71127	2.8589	2.1175	0.78353	2.9164	-0.13065	2.5488	2.9351	1.2749	3.1965	1.755	0.066831
4.6189	3.6442	4.2656	-0.026251	-0.099716	1.1112	0.33282	5.1939	0.6518	0.7128	0.034437	0.64637	0.60626	0.76334	1.4715	1.5583	0.55241	0.66968	1.3712	-0.14018	1.7983	2.3104	2.0111	1.8548	-0.14836	2.9996	3.177	1.4734	1.0533	0.7678	-0.43886
1.9008	1.3943	1.1849	-0.045872	3.1258	2.1023	-0.32632	0.24711	1.7443	-0.20512	2.9171	5.4045	1.2169	0.70512	1.4554	1.4643	-0.64237	0.46568	2.384	1.1066	3.2315	1.9355	5.0441	1.9553	0.1256	1.1784	2.2265	1.352	3.3801	0.27947	1.0375
4.1428	2.0399	3.1618	1.0134	-0.093153	-0.30455	-0.31722	-0.3044	-0.073147	-0.11732	0.24441	-0.45915	-0.2489	0.63962	1.7922	0.48516	0.96404	-0.028325	1.2885	-0.38462	1.8759	1.2235	0.38802	2.2241	0.5264	1.7345	2.5093	2.6925	1.2728	2.2351	0.60735
1.8185	0.57435	-0.71062	2.6568	-0.70999	0.04233	-0.022346	-0.32635	0.92673	2.6572	-0.07926	-0.01873	2.2852	1.0655	0.84621	1.3309	1.9252	-0.068651	2.9507	1.9883	1.8891	1.2187	3.1793	0.97529	-0.011095	1.8379	3.6338	1.4692	5.4324	2.0314	1.1587
4.7019	2.6376	1.7356	-0.0018233	-0.12077	-0.14812	-0.0059936	-0.10234	0.35608	1.3687	-0.065966	-0.50065	-0.39213	0.078444	1.3504	-0.042574	-0.036871	-0.16163	0.038088	0.97191	1.1385	2.0154	2.3477	1.3173	1.556	0.42099	3.1817	2.267	0.5405	1.6214	1.0365
4.5459	2.2043	3.7937	0.83783	1.3493	-0.025344	-0.18378	-0.14663	1.0231	0.4307	-0.15421	0.91278	0.51344	2.0895	0.94134	1.6581	-0.12011	0.43776	1.9893	1.29	1.9266	2.2296	1.4137	2.0962	-0.10345	1.9027	1.5353	2.5078	2.7744	1.5537	0.20881
4.7162	3.4118	0.88679	0.57602	-0.16421	0.51707	-0.15604	4.9647	0.2045	2.1603	-0.061537	0.061813	-0.1322	0.49321	1.616	1.2553	0.57192	-0.069435	0.94173	-0.093778	1.1019	1.564	-1.3512	1.5061	0.44022	2.9138	1.0793	2.2598	2.617	1.7154	0.33493
4.7642	3.3132	0.32826	-0.062872	-0.15867	-0.00078653	-0.14021	4.613	-0.019191	0.91444	0.49638	0.049666	0.63771	1.0281	1.973	0.61624	0.26764	-0.091444	0.92268	1.4084	1.7852	3.1386	0.13562	-0.10065	1.6148	2.383	1.9024	1.3139	1.2482	1.8968	1.3277
1.7891	0.57579	0.26748	-0.22715	-0.039838	-0.083184	-0.12982	-0.046213	0.035175	1.3793	-0.034711	3.3951	0.82624	0.081052	1.2273	0.96173	2.147	-0.058672	1.0829	-0.25816	1.8749	0.49355	2.3685	-0.087333	2.2074	0.63446	6.9842	2.0215	-0.01198	0.41321	-0.19066
4.4935	3.3596	0.26044	-0.20976	-0.128	-0.10398	4.4636	1.2876	0.035467	1.1497	-0.051502	-0.43058	0.94569	1.4127	1.7312	1.0001	-0.30247	1.5367	2.0205	-0.12227	1.4539	2.4283	0.73791	1.2161	-0.041426	0.8556	-0.33553	0.861	0.91637	1.0152	-0.29925
4.6454	4.115	-0.19803	-0.38273	-0.15759	0.76127	3.7465	0.87963	-0.094832	0.66358	-0.064572	0.13986	0.62329	1.8909	0.32563	-0.31315	0.012259	0.9889	1.4912	-0.21329	1.9173	2.0972	2.3157	0.51324	0.36446	1.264	0.31126	-0.53423	2.3765	1.6982	1.1473
2.3495	-0.64296	-0.14558	-0.21665	-0.18755	-0.13202	1.212	-0.072316	-0.13617	-0.083225	1.1107	-0.14506	0.64644	-0.054008	0.42808	-0.0056524	1.8665	-0.095743	0.41632	-0.16559	0.43348	-0.25495	2.1067	0.1982	-0.0538	-0.095523	2.5918	0.55645	0.45208	-0.23745	-0.63028
4.8762	3.8808	1.912	-0.1277	0.050561	1.8403	1.2331	5.678	1.2424	0.51586	1.5219	-0.28085	0.30199	2.3017	1.614	1.4378	1.9137	-0.052763	2.013	0.84385	2.5219	2.1776	3.4995	1.1367	0.77084	1.9252	0.95811	0.80147	1.1284	2.636	0.15518
4.7461	0.43999	0.62943	0.1859	-0.057849	3.3186	2.0055	-0.038545	0.32691	1.4029	1.1785	0.77825	0.80688	2.1965	0.72042	2.4446	4.9149	0.50426	2.9023	1.2792	3.9801	1.9228	4.2553	4.1874	0.96579	2.9985	2.5006	2.2816	3.9193	2.7994	1.775
4.7698	0.40561	0.095813	-0.062735	-0.015022	4.4875	0.39149	-0.012493	-0.056352	1.9359	-0.023718	1.4411	1.9791	0.53553	2.2345	1.4505	4.0792	2.5074	2.9191	2.7038	3.4721	2.4888	3.3328	3.422	1.1511	2.1368	2.4988	1.9441	3.7995	2.1081	-0.093826
4.1451	0.038141	0.9517	1.2655	-0.34178	2.2563	1.6841	-0.049306	0.94658	2.6016	-0.22815	3.6994	1.0475	1.1286	2.2566	0.63111	4.3453	1.4812	3.378	1.2585	3.7246	2.1978	3.8878	2.187	1.1046	2.392	2.6413	1.2153	3.1627	2.5521	0.87005
0.17656	0.26302	0.71968	-0.087745	-0.4266	-0.0596	-0.14312	-0.12021	-0.086813	-0.38962	-0.11437	2.0133	-0.076257	-8.4965e-05	-0.031901	-0.34751	-0.22863	-0.033801	-0.34919	-0.29104	1.1398	-0.21257	-0.74031	0.26719	-0.12093	0.52084	1.6503	0.82455	2.6832	-0.022575	1.7015
3.7144	-0.13134	2.4251	0.09894	1.9824	-0.97987	-0.15618	-0.20427	-0.028409	1.3611	3.5293	0.33588	1.4198	1.8287	0.19016	0.55559	0.29927	1.2448	-0.43154	0.57833	0.75026	1.7656	2.0477	0.17226	0.43144	3.7698	1.7729	1.5932	1.7277	1.1132	-0.12244
4.4619	3.8892	0.83995	-0.036857	-0.14138	-0.50078	3.9366	0.60783	-0.095841	1.2797	-0.1391	0.33902	0.5493	0.80083	0.82691	0.94347	-0.23161	-0.15595	0.96835	-0.15937	0.51734	2.4224	0.92432	0.85844	1.0727	0.9893	0.85471	0.96039	0.18056	0.18368	1.5567
4.6612	2.4237	0.45772	0.61275	-0.45706	1.19	0.9018	4.7575	0.19082	0.14368	0.18164	-0.076352	-0.37227	0.39001	1.3377	0.95028	-0.32491	-0.052747	1.1689	0.80493	2.3716	1.0604	1.6129	2.1149	1.6248	2.0219	2.71	1.9508	1.1752	1.4193	0.39504
4.0789	3.0894	4.0226	-0.0032467	-0.00073547	0.75301	3.6473	0.82816	-0.09375	-0.54491	-0.19232	-0.1947	0.68043	1.4316	1.5886	0.51727	-0.58575	0.29855	0.1974	0.12779	0.89272	2.7068	3.2764	2.3329	-0.016149	2.6097	2.649	1.3484	1.911	0.19642	0.39507
4.2341	2.105	1.4782	-0.40254	0.32403	-0.317	-0.16729	3.893	0.15021	-0.01865	0.34066	-0.1019	0.13702	0.48064	1.1438	-0.11262	-0.052309	-0.021401	0.040479	0.063078	0.17112	2.2485	2.4231	2.913	-0.12452	1.2233	1.5238	2.1888	1.5458	1.6132	1.3235
4.0908	2.5438	2.4143	0.10918	-0.6567	-0.91774	0.24486	3.4812	1.5296	1.0261	0.66843	-0.15045	0.99803	1.1914	0.29359	-0.13415	1.1899	1.3651	1.4655	0.064828	1.4314	1.9023	2.2346	-0.078799	-0.14294	0.79118	1.6628	0.83987	1.5505	1.7277	-0.11455
0.89692	0.28085	0.68917	-0.29647	-0.014651	0.50098	-0.015212	0.23155	0.79972	1.2774	-0.063943	0.48549	1.0392	0.71605	0.39686	-0.12804	1.819	0.36391	2.3672	-0.21078	0.93604	1.4578	1.9878	1.1127	0.36647	1.5142	2.5242	1.2113	2.7283	2.1204	1.059
4.9771	0.42197	1.6151	1.8479	-0.15658	3.6947	2.2801	-0.030698	1.977	1.3893	0.57472	2.3862	1.6406	2.2029	1.9748	2.8643	4.9926	2.0683	2.3764	2.2598	3.7055	2.1946	3.1193	3.2478	1.3331	2.3065	2.3819	1.3744	3.5685	2.6001	2.0684
4.3226	4.0329	0.10487	-0.014788	-0.17216	1.7228	-0.21561	4.1893	-0.13758	0.20362	0.25095	-0.11025	0.31454	1.1309	0.82246	-0.13251	0.5987	0.57863	-0.6876	0.41957	1.7531	1.6204	0.64052	2.3098	-0.10006	1.5914	1.4083	1.3646	2.3626	1.7428	-0.1862
4.4386	0.47984	-0.23064	1.9898	-0.16315	4.249	1.3538	0.26717	-0.13131	1.2079	0.56538	2.5594	0.31066	0.80101	1.7557	3.0605	5.115	2.4021	3.003	1.6707	3.5278	2.6039	3.859	3.5374	0.064038	3.8636	3.1063	1.9887	3.0063	3.4201	0.37674
0.84901	0.59225	-0.076178	-0.397	-0.25769	-0.13597	0.18349	-0.030113	-0.1023	0.23946	-0.17929	3.0871	0.010596	0.20134	0.56155	1.5135	0.84217	-0.13796	1.4392	-0.047519	1.8911	0.058518	1.3336	-0.17079	-0.010474	0.54973	2.7817	1.7017	1.2136	-0.1658	0.92733
4.9634	2.988	-0.35269	-0.12693	-0.43324	-0.059496	4.1062	1.1077	0.35403	1.1593	0.60037	-0.2308	0.031631	0.4757	1.001	1.2098	0.31916	-0.022376	1.8004	1.353	1.9992	2.8534	0.35737	2.373	-0.00047044	2.5542	1.0715	2.9291	1.9659	2.5854	1.0178
4.3245	3.1067	3.1271	-0.065915	-0.051769	-0.40713	0.20165	4.4093	-0.07082	1.4348	-0.12443	-0.31026	0.49132	0.70292	0.99515	0.82506	0.25143	-0.1335	0.71945	0.45697	0.84907	2.7049	0.55905	-0.043955	0.32083	1.9301	1.2029	0.37138	1.418	1.7893	1.4467
4.0296	-0.54944	-0.3005	-0.20912	1.0276	2.9503	2.305	-0.15743	-0.13712	2.0417	0.21954	0.066708	-0.24094	1.4758	1.2994	0.85103	4.3393	2.3084	1.9398	0.83134	2.2266	0.30809	3.0986	3.3152	0.51867	2.5089	2.4987	1.6334	3.5054	2.0455	2.0424
4.8027	2.117	-0.030589	1.3619	-0.18413	-0.29265	0.95704	5.0817	0.25216	0.070158	0.50054	-0.042817	1.0391	1.2555	1.9864	1.3188	0.81323	-0.076019	1.8985	0.67144	1.7621	2.1598	-0.28061	-0.044719	-0.10761	2.4945	2.8948	1.0899	1.8493	0.12844	-0.097514
2.1762	0.0568	-0.13819	0.32804	1.2074	2.1102	-0.06253	1.1427	1.136	2.238	0.23076	1.1598	0.16326	-0.15138	1.0114	-0.038627	2.5822	1.8988	0.9661	-0.11731	1.7201	0.85502	2.2724	-0.20745	1.725	0.95088	1.5286	-0.4418	3.3473	0.10381	1.3198
1.3215	2.2539	0.75384	0.52728	-0.058007	-0.046997	1.7392	-0.1051	0.23432	2.2091	-0.10545	3.4886	0.26428	-0.018337	1.2711	0.52287	2.9471	-0.14264	1.6124	0.4038	1.9489	0.77757	2.9798	1.7199	-0.10073	2.2209	1.6696	1.8773	3.5131	0.61874	0.43129
3.7746	1.3998	2.7789	1.1716	-0.020798	1.8171	1.8153	3.7819	1.0205	0.87428	-0.049553	-0.0037458	0.42556	1.6675	2.7681	0.20708	3.602	-0.067924	3.059	0.43547	2.7629	2.3695	4.1694	1.7994	1.1028	5.8277	3.0615	3.2441	4.5428	1.2937	0.40852
5.2007	2.9907	4.0016	0.49016	1.8119	1.0503	1.8821	4.6787	1.2168	-0.19961	2.5158	-0.21777	0.47538	1.6438	1.2961	1.4968	0.98823	-0.020862	2.0645	1.528	2.8865	2.3398	2.8488	0.86392	1.7599	3.7136	1.5938	2.285	2.0827	1.0384	0.5209
3.2757	2.2676	1.656	0.0010288	-0.10086	0.39883	2.726	0.56051	-0.073964	0.15725	-0.012929	-0.15356	-0.2814	0.86362	-0.025418	-0.051709	-0.14976	-0.0038409	0.057639	-0.42544	0.94662	1.7225	0.78889	-0.18445	0.98564	1.564	0.32045	1.3755	1.5824	0.8362	-0.069294
4.1328	3.4157	0.091098	-0.29239	-0.094281	0.10167	4.19	0.94386	-0.055567	0.36417	1.1629	-0.15279	1.1027	0.013223	1.0003	-0.097557	1.1783	-0.023406	0.75304	-0.31163	1.826	1.8116	2.0238	2.0476	0.79604	1.2689	2.6505	-0.12754	0.15058	1.5778	-0.23196
5.124	0.33847	3.8915	1.7679	2.8843	-0.17318	-0.032022	0.67216	0.60941	-1.0922	3.7288	-0.25594	1.8977	2.5662	2.2023	1.1563	1.3959	2.7674	2.0867	-0.082235	2.3315	2.0729	3.041	0.95749	-0.085451	4.1804	2.6548	2.2777	1.7369	0.63707	0.80608
4.224	2.9381	1.1801	-0.04818	-0.032324	0.91762	-0.26988	3.623	-0.048593	0.84083	-0.089168	1.2308	1.3611	0.44508	0.63152	0.46516	1.269	1.5183	1.9879	-0.047769	1.5994	0.99606	1.6241	1.8912	-0.011063	2.4995	1.6915	2.7746	2.3441	2.8266	-0.26839
2.3469	1.1143	0.69007	0.78457	0.18789	-0.099325	2.5639	0.54248	2.3441	0.92657	1.4782	3.3432	0.068281	1.2008	1.9923	0.54505	2.3995	5.1216	1.1314	0.62723	2.667	1.873	5.0084	2.1526	0.93646	1.6461	1.8349	0.81794	1.7151	0.48584	0.44655
4.4782	3.3559	3.6594	-0.089716	-0.29712	1.4597	0.94425	4.8424	-0.013543	0.81494	0.18113	-0.23448	0.98402	1.2262	1.0964	1.3519	-0.029342	-0.3561	2.3163	0.23372	2.5063	1.6407	1.1981	1.7719	0.18976	0.58911	2.4704	1.3611	2.5162	1.5433	-0.065406
2.7965	1.2637	0.44896	0.67117	-0.046	-0.14735	-0.10596	0.078886	0.53648	-0.016232	0.25089	2.3792	-0.1251	0.091843	0.2377	0.93244	-0.14586	-0.088979	-0.2294	0.57038	1.8763	0.30995	-0.26227	0.045917	0.23817	0.16529	2.8478	0.35881	-0.31869	0.63916	-0.14426
4.1775	-0.27029	3.5867	0.14741	1.9603	0.85152	-0.13511	-0.16931	0.069296	-0.10081	3.8757	-0.014169	-0.14306	1.9303	1.1295	1.4077	0.84692	2.3121	1.8071	1.0912	2.4416	1.6222	3.7537	-0.17911	1.1451	2.5228	0.75335	2.1159	0.42573	1.3782	-0.43934
4.5919	-0.12652	4.1709	1.3116	3.3854	0.45225	-0.28226	1.3427	2.3663	0.90635	2.9192	1.3998	0.70368	1.6486	1.9295	0.80678	0.13768	-0.74828	2.919	1.6596	0.91996	0.99831	1.6278	2.1338	1.6324	3.4795	2.664	1.3227	2.2586	0.97947	0.68364
3.9046	2.6869	4.1495	1.3891	2.9228	0.6069	1.609	-0.2149	0.46365	0.29252	3.3242	1.0158	1.2648	0.77796	0.22733	0.58371	-0.12663	1.0915	1.8524	0.99062	2.0225	0.72684	2.9394	0.40396	0.00129	3.8428	0.02378	0.54695	1.5077	-0.10087	0.17054
3.9405	2.3605	2.7116	-0.15681	-0.18117	-0.11052	3.7324	0.88036	1.2429	1.8417	-0.1348	0.11806	1.2085	1.9532	2.0742	0.63853	0.34275	0.56962	1.3521	1.2942	1.6056	2.4206	1.5453	1.6044	1.1038	2.627	2.6741	0.13788	1.4455	0.69184	0.12028
4.2468	-0.16515	2.4226	1.6426	2.7195	-0.085588	-0.14579	-0.28743	0.294	0.62788	2.8415	-0.067714	1.1181	2.4552	0.11059	0.62805	2.5825	3.4286	2.6966	1.3296	2.3414	1.7161	3.9393	1.4919	1.1028	3.8072	0.55012	2.513	2.0144	0.49988	1.4487
4.2449	3.1649	0.89904	-0.078023	0.56848	1.1232	3.8158	-0.19188	0.67823	1.1376	-0.0095517	-0.41477	0.64039	0.53968	-0.0049684	0.47388	-0.011436	0.61804	1.5479	0.56091	2.7721	2.3176	1.5826	1.4066	0.86611	1.1475	1.9115	0.33501	1.4705	-0.19832	0.09911
4.6067	3.4569	1.0322	1.5989	-0.37279	0.71164	4.4433	1.2559	0.69445	0.88974	0.080623	-0.578	1.8943	1.4949	1.2158	1.0942	0.34507	-0.058188	2.1225	-0.22256	1.3703	1.7769	1.1215	1.4389	1.0506	2.4307	1.068	1.6468	1.2842	1.6907	0.093136
4.4721	2.4283	-0.27303	0.95537	-0.024682	-0.15232	-0.052877	2.8169	-0.051165	1.1616	0.6605	0.28276	-0.038887	1.1702	2.0092	1.4524	-0.0118	1.1189	1.8291	0.16214	0.85052	1.3583	3.2553	1.9325	0.29617	1.251	1.4948	0.85941	1.4181	2.1241	0.95453
4.0666	0.67771	1.9473	0.023504	-0.12201	1.9774	3.0329	0.90345	-0.052069	1.0905	-0.0407	5.7275	1.7161	1.8011	2.7081	2.183	4.5874	1.9088	1.4871	1.2908	3.3714	1.3195	5.1128	3.0884	1.9537	3.7592	3.3961	2.3403	3.5054	3.2207	0.061799
4.5136	2.5258	4.1489	-0.24568	-0.069324	-0.11571	-0.18368	4.8637	0.38558	0.74543	1.2573	0.32107	1.4011	1.2077	1.5099	0.60804	-0.41509	-0.12816	1.8461	1.0151	1.3102	2.2012	0.86806	1.0337	-0.11741	2.3867	2.9964	1.6882	1.9875	0.48743	0.3572
3.6406	-1.036	-0.25038	1.5078	-0.06907	1.2741	1.4507	0.75625	-0.10437	0.6887	0.35283	2.7007	0.78677	0.941	2.4993	1.5309	4.7572	1.5847	2.2235	1.2074	2.4574	0.91373	5.0564	2.6408	1.8908	2.0397	2.9534	1.8534	3.7625	1.681	1.2055
4.9786	2.8489	0.59821	0.90392	-0.011343	2.917	1.9493	1.3159	0.6186	2.265	-0.11176	0.23349	1.4546	0.55435	1.6272	1.7992	5.5016	1.8287	-0.019094	1.262	2.5325	1.9178	5.1199	4.3435	0.062806	1.9874	5.2759	1.6366	4.7397	1.7258	0.92445
4.4893	1.8405	-1.2958	1.7543	0.48021	-0.17466	4.0056	1.9786	0.18723	1.1495	1.004	0.67203	1.9882	1.3831	1.3369	1.0351	1.2917	1.4918	1.4044	-0.79598	2.6305	2.0079	1.8025	1.6863	1.1921	2.4896	2.6386	-0.1783	3.3666	1.8785	0.44881
2.9442	0.4383	-0.19342	1.329	-0.078938	0.55685	-0.14599	-0.13318	-0.02149	-0.05555	-0.14405	-0.056226	-0.045988	0.063368	0.088591	0.356	0.93709	0.50619	-0.114	-0.121	-0.06549	0.70992	0.051595	0.41467	0.48575	-0.068521	1.3224	-0.01079	-0.15808	0.77712	-0.14786
4.7408	2.4088	1.7374	-0.021581	-0.0080068	-0.14144	-0.16759	3.9521	-0.12004	1.1932	1.0327	0.22625	-0.080668	1.4171	1.0238	-0.026907	-0.12881	-0.010317	0.94668	-0.135	2.712	2.0004	4.5966	1.4612	1.6695	0.95217	1.6493	-0.14834	2.5231	0.81171	0.52464
4.5387	3.2047	0.0049163	1.3325	-0.028552	2.2755	4.0919	1.6609	1.9829	0.36379	1.6416	-0.0472	0.91834	1.3908	1.6341	0.38787	-0.024296	-0.1535	1.6448	0.87066	2.177	2.2872	4.2783	1.688	0.70359	1.8246	0.1869	-0.28673	1.5505	1.4694	0.61621
4.5098	0.19627	0.50564	0.2262	0.64029	3.2934	1.627	-0.28428	0.1379	0.91038	-0.05049	1.8646	1.2175	2.3501	1.3029	1.3098	5.1018	-0.26078	2.4344	1.6964	2.6797	1.7286	3.9213	2.7599	0.69528	3.0298	1.6972	1.5076	3.114	2.2712	0.22932
4.3907	4.2633	2.2765	-0.14594	0.59745	-0.50953	4.2767	0.55209	0.72431	1.2732	-0.89426	0.83389	0.88798	0.92052	1.5535	0.77077	0.59994	0.96712	2.2444	0.48502	1.809	2.4621	3.9036	1.0689	0.6544	2.3233	3.7309	-0.1701	2.0803	0.38658	0.71068
3.0345	3.6219	1.0988	0.30077	-0.031151	0.39096	2.7977	1.0803	-0.097736	1.1094	0.91797	1.3728	1.5322	0.45607	0.51334	-0.071019	1.4137	-0.034203	0.74754	0.92603	1.4316	2.1544	1.3074	0.98601	-0.26	1.5355	1.145	0.53789	1.8909	0.94644	0.6241
4.3489	3.2219	-0.19307	-0.020851	-0.2023	0.20675	3.9162	1.0612	0.05439	0.67641	-0.068204	1.3562	0.22252	0.54929	1.9419	-0.20793	-0.37431	-0.14985	0.6165	0.65371	1.8436	1.469	1.3793	-0.015104	0.66006	2.5639	0.37474	0.29965	1.8746	0.31869	0.45421
3.8858	3.6614	1.2213	0.68006	-0.060526	1.7438	3.4893	2.2632	1.0948	2.0548	-0.097591	4.2578	1.2819	0.9835	2.4608	1.2411	1.5951	1.3913	1.2226	0.12341	2.9325	1.8082	2.5718	1.6251	0.20765	2.2123	6.3676	0.85966	2.2779	1.5618	0.32484
4.5546	-0.49982	1.3058	1.2539	-0.2591	3.8384	2.6063	1.7215	-0.10846	2.1441	0.83844	2.4979	0.78117	0.72911	0.93797	2.2321	4.9367	0.19952	2.2441	0.55191	2.3616	1.1436	3.8448	4.1213	0.4619	2.1514	2.8201	0.94473	3.9459	2.5675	0.76821
0.84825	0.00034666	-0.14489	-0.11169	-0.083022	-0.15377	0.43259	-0.042154	-0.22054	0.67466	-0.11404	2.0971	-0.6025	0.3806	1.3786	-0.081451	1.1159	1.0571	-0.1321	-0.13751	1.5231	-0.15339	0.80972	0.11168	-0.093923	0.31772	5.9701	2.3753	-0.3551	0.26406	-0.11187
3.8192	1.1617	2.3701	0.59748	1.6082	-0.07781	-0.11581	-0.48587	0.78539	0.78051	2.2081	0.49475	2.0017	2.0879	1.2606	1.012	0.70589	2.3746	1.9562	1.7039	1.0131	0.75663	3.1706	1.0141	0.18109	3.7772	0.55609	0.31781	2.0535	1.0738	0.039049
4.5035	3.9823	-0.24332	-0.060032	-0.16335	1.4209	4.2816	1.2224	0.17841	1.7826	0.86547	1.8524	0.63679	1.0615	1.9051	1.0779	-0.8925	-0.088132	1.2007	-0.045926	2.8763	2.2693	1.2214	-0.26548	0.021457	1.1439	0.90397	-0.15567	1.803	-0.029866	0.40078
4.7059	3.4916	0.83969	0.24454	-0.15391	0.8099	4.127	2.4017	0.68696	1.5642	-0.058064	-0.1675	-0.17499	0.24136	1.2089	1.0141	0.34373	-0.15416	0.5246	1.2864	2.8019	2.8213	2.1643	1.5693	0.52832	1.4668	1.4752	-0.078172	1.6392	1.0192	-0.022886
4.7047	3.67	3.4116	0.12471	0.27752	0.39588	3.9687	-0.1956	-0.0034908	1.7003	-0.043315	-0.53445	0.092776	1.4809	1.0968	0.3727	-0.076653	-0.10332	1.974	-0.046171	1.7958	2.0962	4.1254	1.4741	0.16886	3.1008	2.7219	-0.25885	2.2957	0.4509	1.5979
4.1045	-0.036013	2.587	1.2341	2.6763	0.051363	-0.012078	-0.16427	0.19638	-0.0052817	3.1515	0.84886	2.4	1.6068	1.5874	1.8447	1.435	0.40023	2.3466	1.2706	2.3695	1.7287	2.246	2.3245	0.22395	3.8137	1.9292	2.1878	2.501	1.0218	1.4709
4.5147	3.3512	0.4403	-0.13609	-0.05594	-0.0050995	-0.15748	4.9168	1.0888	1.2558	0.67894	-0.028359	0.042395	1.1795	2.288	1.1853	-0.47213	-0.084133	1.5263	0.5498	2.6125	1.8966	1.1305	2.0803	-0.04455	1.7995	2.3016	2.3417	2.4333	2.2027	0.67974
4.7431	-0.40482	3.5516	0.94795	-0.12808	-0.044668	-0.087428	-0.366	-0.78304	1.5682	-0.088428	-0.12837	-0.11732	2.1405	0.97166	2.2008	-0.19516	-0.17247	1.855	0.58531	2.1543	1.6077	0.49521	2.8255	0.3528	1.6168	1.0297	1.9424	1.5755	2.6669	1.612
4.2138	0.82448	-0.077376	0.37016	-0.10233	2.439	0.13303	0.72613	0.14182	2.6358	-0.1249	3.98	1.1295	0.47291	2.1347	1.0617	4.1693	1.8351	3.0389	0.51237	2.758	2.1128	4.3076	2.191	0.31518	2.5492	2.1036	0.80236	3.438	2.2072	0.35859
3.2093	1.1869	1.4206	-0.052447	-0.17279	2.5812	-0.035652	2.3812	1.5239	2.1126	-0.0354	0.41458	0.751	1.8906	0.95057	1.2036	2.9835	2.1094	2.0286	1.193	0.85617	1.0944	2.4391	0.70351	-0.018627	1.3211	1.8725	0.81821	3.8997	1.9924	0.64361
2.54	-0.0014116	-0.22403	-0.13015	-0.038906	0.51889	0.41738	0.32664	0.33681	1.2864	0.29792	1.3947	0.16358	0.87923	0.95801	0.030988	3.2939	1.8017	2.5611	-0.26676	1.0038	0.73014	4.3189	1.5628	0.60935	2.7342	3.4027	2.2462	3.6266	0.33992	0.99842
3.9698	-0.079738	3.0122	1.4523	2.296	1.8444	0.10111	-0.071993	1.7597	0.38705	0.73615	1.1412	1.3737	0.85023	0.64219	0.56673	0.33642	2.5006	1.7109	-0.10617	1.6138	0.84722	3.1988	0.27425	-0.020416	1.7058	3.936	1.7837	2.1463	0.90663	0.88428
5.0549	3.0738	3.8045	0.49279	0.55839	1.2901	-0.072625	4.8336	-0.11575	1.2535	0.83447	0.76976	0.38787	1.7234	1.7272	0.48752	0.041282	0.86034	2.4138	-0.22785	2.0485	3.7384	2.2457	0.33446	0.32007	1.7419	2.3639	-0.17153	1.3745	1.1393	0.72683
4.7416	2.5631	2.8926	1.3337	-0.015088	0.83264	-0.16323	4.6732	-0.050689	-0.47242	0.61326	-0.27854	1.0396	0.71449	0.9235	0.45796	-0.13702	-0.15329	0.56035	-0.0052331	2.5437	2.6407	1.4411	1.5198	-0.096575	2.0498	1.779	1.3229	2.8081	2.0927	1.5625
4.1102	3.7384	3.4904	1.2433	-0.36425	-0.27478	3.6035	0.071003	0.41875	1.6012	-0.078371	-0.29331	1.0266	1.611	0.55254	0.45725	-0.48213	-0.23634	1.6436	0.054106	1.5075	2.885	3.3681	-0.27974	-0.11418	1.5173	0.45314	-0.91138	0.97771	-0.32882	1.4355
2.9585	-0.026895	1.0026	-0.14787	-0.021755	2.8818	1.5014	0.0833	-0.036385	1.6854	0.6838	0.49715	1.6063	0.47832	1.773	0.59037	3.0892	0.68667	3.0161	0.53134	2.7441	1.6525	2.3524	1.0327	2.0129	4.3355	1.9738	2.354	0.53763	2.2655	2.2304
4.4576	1.506	0.94612	2.5507	-0.55529	2.2786	1.6681	2.6859	1.2458	2.0809	-0.13588	2.0212	1.9905	2.4283	2.1345	2.3718	4.7986	1.8055	2.579	2.5098	3.3528	2.1135	3.5284	1.8212	2.0827	2.9178	1.7978	1.327	3.8812	2.0339	1.0733
5.0847	3.416	1.6034	1.0638	-0.32709	0.44937	4.9497	0.44573	-0.044943	0.86156	-0.1358	1.2033	0.82835	2.5351	1.8276	0.28131	0.061115	0.048918	3.0198	0.85436	2.0752	2.7598	4.1215	1.4539	1.0725	3.5018	2.5676	2.2544	3.4487	1.4102	-0.078442
5.293	2.741	2.8771	0.82609	-0.093128	-0.012258	-0.13918	2.0012	-0.04839	2.4277	0.67357	-0.55838	0.21525	2.6488	0.59217	1.479	-0.12116	-0.23799	1.9516	-0.13184	3.0135	2.6203	2.1472	3.3463	-0.14812	0.95771	2.3837	2.6573	1.3855	2.2611	0.36517
2.3213	0.38879	-0.31716	-0.018268	-0.18136	0.13077	-0.11136	1.3849	-0.008024	1.7963	-0.35733	1.4674	1.2178	-0.089083	0.25583	0.13634	2.3081	0.0066373	2.3213	-0.1767	0.65906	1.5639	2.7201	0.75868	-0.15473	1.4303	0.27718	1.4602	2.4935	1.3003	1.1655
4.7101	4.5062	3.011	0.37952	0.48581	0.82225	4.1268	1.081	-0.028575	-0.7151	1.7476	1.003	-0.055239	1.5275	2.0353	-0.027466	-0.061326	0.34552	1.2138	0.11781	1.9687	1.7661	4.3893	0.56947	0.35751	2.3933	2.4001	0.6836	3.3927	0.085324	1.1485
2.8966	-1.2018	-0.40404	0.58759	-0.090807	2.5083	-0.060599	-0.11274	0.38577	3.6046	-0.13832	0.12682	-0.047458	0.74908	1.6841	-0.010998	2.9652	4.7372	0.34122	0.27727	3.082	1.6871	3.1781	1.7439	0.59458	1.3451	1.5668	2.2628	2.1427	1.8668	0.26554
0.75713	0.44627	-0.24947	-0.0582	-0.35346	3.2652	-0.1153	-0.0096302	-0.094086	0.9175	0.59575	2.0325	1.7045	0.85418	1.6433	0.73171	2.7669	0.48528	1.6258	0.34209	1.6812	0.094562	2.4348	1.5584	0.082995	0.69241	3.2299	2.5676	3.2617	2.1314	0.21797
5.0916	0.3581	1.1107	2.3003	0.43615	3.6312	3.3867	1.546	0.89264	0.47983	-0.12791	0.95285	2.0223	1.4258	1.6973	1.3564	4.7242	2.4451	2.4095	0.62931	3.8441	2.5191	3.8351	3.936	0.17422	2.217	3.1859	2.2503	3.3389	2.4966	1.0603
4.8613	3.5866	0.17081	-0.53371	0.14281	0.63725	4.3544	2.3298	-0.08218	1.4209	1.3059	-0.32655	1.0538	1.0554	0.43849	0.50917	2.0352	-0.05374	1.2793	-0.25409	2.375	2.6936	2.7221	2.486	0.82955	1.7024	1.892	0.93817	1.2696	1.4961	0.63187
3.6468	0.70637	3.4738	0.72059	3.3345	-0.3098	-0.15506	-0.21073	0.20262	1.7598	1.8768	0.46188	2.0424	2.2169	0.35766	1.9517	0.67163	2.2574	1.0973	1.1051	0.36285	1.135	3.1533	0.90567	0.22632	3.603	1.957	0.29171	1.1363	0.029138	0.36115
4.0255	2.0264	2.6878	0.67052	-0.047668	-0.080909	1.0781	3.6215	1.6315	1.9356	0.18122	1.3894	0.22638	0.94949	1.1813	0.62581	2.997	0.25353	2.3105	0.23672	1.6794	1.1244	4.8811	1.5735	-0.084608	1.1817	3.0097	-0.22996	2.4604	1.091	1.6929
1.7775	-0.068163	2.0212	0.62055	-0.59586	2.3339	-0.056248	-0.16681	1.1963	2.1817	-0.011669	2.0361	1.4836	1.2833	0.13806	0.5984	2.5053	-0.14241	1.2883	0.88413	1.907	1.4327	3.5087	0.75178	0.50147	1.4683	2.9807	1.7536	4.0366	2.7134	1.7775
3.7605	-0.27119	3.4016	-0.21374	3.3709	-0.089118	-0.11305	-0.012088	0.95524	-0.18345	2.1912	-0.37488	1.4559	0.92363	1.2202	1.026	0.25368	1.0149	1.6573	0.87784	2.3204	1.7358	4.2106	1.6864	0.99807	3.4819	1.1182	1.4536	2.216	0.86275	0.83076
2.6417	0.52407	0.059493	1.0076	1.837	1.7765	-0.018511	-0.075759	-0.035603	1.7745	-0.047631	1.2511	0.36751	1.9062	0.65325	0.63085	2.6575	2.2708	2.3761	-0.0023119	1.4694	0.74668	2.4024	0.42897	1.674	1.1188	2.1219	1.3706	3.1589	1.5245	0.44761
4.4814	2.968	0.15749	1.0908	-0.10408	0.8293	4.2802	1.4698	-0.11151	0.77406	0.43212	0.75117	0.48362	1.624	0.20849	0.20014	-0.23695	-0.0045159	2.079	-0.41143	2.2403	2.1166	0.96394	0.40514	1.0227	2.6744	1.6676	0.10762	2.1749	-0.058657	-1.1905
4.2902	0.35701	2.5502	2.5299	3.6567	-0.11793	-0.073782	-0.036241	0.58795	-0.072366	2.4781	-0.3159	1.7812	1.9064	1.0764	0.72097	-0.29114	2.515	2.7493	1.2024	1.7437	0.80257	2.9151	1.4335	-0.13558	3.4538	2.3244	2.3784	2.8037	0.34495	0.083565
4.4824	3.6839	2.9513	0.27874	0.98522	0.24753	4.1775	1.0124	0.54285	1.1545	0.31921	-0.16234	2.0682	0.9361	1.5729	-0.10729	-0.11179	0.22653	2.0322	1.4631	1.9945	2.8727	3.2748	0.56629	1.7307	2.0016	1.4727	-0.42649	2.3835	-0.26292	-0.29836
4.9762	1.8824	4.2045	-0.080667	0.16577	0.958	0.61053	4.92	-0.11356	0.51453	1.4208	-0.4516	0.069834	1.094	2.0213	0.94195	0.75727	-0.11154	1.4812	0.073808	1.532	3.3954	2.3324	0.21606	-0.20431	2.481	-0.068635	-0.61913	2.1314	1.5851	0.11203
2.9277	-0.51438	4.3639	1.7467	-0.015948	-0.030135	2.2068	0.24064	0.74522	-0.30933	0.80581	3.765	-0.11042	1.343	1.5367	2.1419	3.9094	2.897	2.3032	1.6607	3.4818	2.7279	5.331	0.72501	0.66527	2.2037	2.2194	1.2862	3.7045	2.0477	0.66216
0.95281	1.7498	0.71909	-0.65402	-0.10613	-0.23354	2.2455	-0.15625	0.23541	-0.36442	-0.014101	3.4682	-0.62884	0.046061	1.7716	0.59771	1.4562	-0.061887	1.2356	0.86568	1.4209	-0.39524	-0.3178	0.57914	-0.024645	0.76669	2.9234	2.1762	2.4907	0.20105	1.6173
2	0.13155	-0.24483	-0.018165	-0.14099	1.2716	-0.024113	-0.15613	-0.11834	-0.29309	-0.072952	-0.28474	-0.097782	1.4493	0.65076	0.94148	1.2829	6.3526	1.527	0.57764	1.8795	1.4752	5.288	0.2681	1.0749	0.48593	2.1573	1.1531	0.73267	2.0695	-0.27373
5.1123	0.93538	4.0346	1.8475	0.44465	0.81258	-0.10682	-0.86943	-0.061358	2.1461	-0.1998	-0.34536	0.8927	1.9644	0.73466	1.3051	0.96726	-0.031503	-0.076598	1.617	0.85644	2.232	5.4408	2.6652	0.77085	1.941	1.7002	2.077	2.7368	1.2974	0.5915
4.8794	2.3956	2.7977	1.1446	-0.023868	1.2652	1.9829	5.4377	0.53062	-0.088152	0.59097	0.018205	0.39866	1.2075	1.7413	1.9058	-0.33854	0.22286	1.4563	-0.37884	2.393	2.2799	0.4686	1.7252	0.66173	1.0674	3.6606	2.1865	-0.80549	1.6354	-0.018266
4.3682	2.8455	2.6602	-0.95373	0.70675	0.36789	4.0192	1.9476	0.20685	1.0495	-0.22489	0.30866	-0.11807	0.678	1.0105	-0.35502	-0.24643	-0.57053	1.5745	0.45104	1.4778	1.6769	2.1806	1.0826	-0.12996	2.9875	2.2987	-0.24009	2.277	0.29167	0.6218
5.1375	3.8796	1.1518	-0.071018	0.30152	-0.092379	-0.091102	5.3057	0.16387	2.0795	0.19811	0.69149	-0.053365	1.6024	1.4846	-0.022597	0.49501	-0.087873	0.087038	0.22451	1.2097	1.6644	3.1073	2.274	1.6591	2.7707	1.8564	2.1183	3.1947	1.9559	0.38968
4.4026	1.7809	0.043412	-0.43441	0.33212	0.80804	3.4246	0.85969	0.35409	-0.18199	0.064477	0.38099	0.40506	0.89358	1.215	0.80287	0.186	0.00424	2.2457	0.36215	2.3428	1.9622	2.3214	0.47188	1.1754	2.2918	1.8918	2.0825	2.733	1.9322	0.1371
4.1999	3.518	1.7361	0.13408	-0.043944	-0.49085	4.1443	1.0258	-0.13407	0.77806	-0.05664	0.24508	-0.16947	1.9113	0.41213	1.0824	-0.32766	-0.12541	1.0234	0.64775	0.92972	1.2449	1.982	0.41581	1.0187	1.3569	2.8446	0.8345	-0.3765	0.44444	1.7083
2.9864	0.37368	0.88508	-0.05428	0.92782	-0.18756	-0.48588	-0.24686	-0.063233	-0.025739	-0.045816	3.985	-0.25347	0.239	0.89767	-0.087409	-0.23933	1.5245	-0.2839	-0.054623	1.0247	0.13786	0.45954	-0.20428	-0.13678	1.4248	1.3441	1.1426	2.8503	1.2194	0.31795
0.75023	1.8629	-0.070036	-0.37933	-0.058421	-0.34915	-0.011513	-0.022857	-0.070037	-0.50949	0.58174	2.484	-0.077721	-0.026801	1.7059	-0.10752	-0.73694	-0.0016035	-0.48572	-0.14152	0.26129	-0.19559	2.2921	0.41745	0.31177	-0.023246	2.6645	0.88589	-0.29808	0.58813	-0.49135
5.0944	3.1056	0.74359	0.51854	0.46515	0.60224	0.048885	4.9193	-0.063147	1.2592	-0.070394	0.76781	0.14533	1.2322	0.90258	-0.19604	0.61052	-0.072418	2.3147	-0.1749	2.2908	1.4086	1.2049	1.4456	1.2314	1.6249	1.7495	0.092502	2.833	2.1479	0.55416
1.1533	1.3308	1.0767	-0.031119	-0.32553	-0.13147	-0.31283	-0.018977	1.0478	1.749	0.81504	4.3933	0.058442	0.82908	1.1253	0.25647	-0.26814	-0.24328	1.7699	-0.027115	1.6531	-0.28758	2.685	0.51258	0.59304	0.70438	4.0194	1.2897	2.0317	1.2388	0.82204
3.7581	3.1589	-0.62627	0.45969	0.087387	-1.0002	3.7169	1.0133	-0.01055	-0.015563	-0.050824	2.6901	0.4555	0.32445	0.38704	0.0096509	-0.98123	-0.82855	1.1992	0.53489	2.1199	1.0005	1.3455	1.3298	0.27175	2.4871	2.3747	1.333	2.022	2.1178	1.2166
-0.32614	0.89527	1.0533	0.11581	-0.092742	-0.025868	0.13653	-0.12956	-0.034142	-0.27979	-0.055403	2.2156	-0.13629	0.2549	0.70587	1.3057	-0.067874	0.72947	-0.70707	-0.17265	1.4691	0.053929	0.63267	0.23135	-0.12966	-0.44567	3.2532	-0.1328	-0.20263	-0.089734	-0.054329
0.013763	-1.3196	2.3504	2.8134	3.7028	4.4295	3.015	3.6125	3.5339	8.116	1.5093	-0.4106	-0.089903	2.6748	0.068421	-0.069121	0.91789	1.2171	-0.44681	0.30337	0.64678	4.394	1.2848	-0.11411	-0.049153	-0.03148	-0.98999	-0.16426	0.88666	1.8075	-0.092123
4.4143	2.8311	3.4614	0.17988	-0.0070753	0.031332	4.386	1.6458	-0.28799	0.068331	-0.11812	-0.086162	-0.13112	1.6159	1.4391	-0.020773	0.64305	-0.10105	2.2934	-0.1195	0.44299	2.1745	3.9942	0.55067	-0.06625	1.9494	1.4465	-0.035089	2.8264	0.81747	-0.036813
1.9241	0.45836	0.44188	2.4303	-0.11974	0.47889	-0.51013	-0.011951	0.55109	0.98529	0.94987	4.9591	0.6355	1.4457	1.9451	0.87545	1.1797	-0.33773	2.8379	0.7561	3.1699	1.6318	3.2459	0.69288	1.5305	2.276	5.4477	1.757	2.7355	1.9663	0.92493
4.8055	3.5757	-0.751	1.201	-0.17477	-0.12677	-0.059522	1.9805	0.4842	0.48145	-0.0397	0.082654	0.89039	2.0759	1.3423	0.57268	-0.16292	-0.12092	0.29159	-0.13981	3.0869	1.6289	2.6606	2.0384	-0.0020474	2.5456	3.2503	0.91332	3.3337	1.4131	0.30525
2.0998	0.39812	-0.23899	0.032756	-0.12654	-0.33784	-0.051317	-0.12826	0.18658	-0.18945	-0.13985	2.5332	-0.22649	0.36274	1.0364	0.62452	1.7771	0.34177	1.2239	-0.39301	0.99699	0.7675	1.6456	-0.040138	-0.046352	0.3656	1.269	-0.28739	2.5491	1.0291	0.36667
4.269	3.6057	3.0417	0.48458	0.19323	-0.024397	3.6466	1.1566	-0.033449	0.52436	1.0541	0.89646	-0.1262	1.1384	0.33588	0.60333	-0.062926	0.038068	0.40699	-0.069246	0.92048	2.9641	3.4799	-0.44379	1.0963	1.4283	1.3007	1.4311	1.6041	-0.47676	0.73568
5.1053	3.2004	2.9631	-0.24655	1.1352	2.196	1.1459	4.983	0.13431	1.1286	1.1669	-0.26701	1.0089	0.44758	1.7931	0.91402	0.23221	-0.048781	1.0509	0.82574	1.874	1.0352	1.7718	2.1766	0.57083	1.8034	1.7815	3.0141	1.9001	2.0724	-0.26387
1.9184	1.2356	0.44443	-0.017301	-0.080511	0.68634	1.1607	-0.092053	-0.12685	0.9425	-0.11599	-0.079357	-0.11583	0.043895	0.62018	-0.056861	2.444	-0.0093999	1.6594	-0.51356	0.84458	0.11213	3.7865	1.0211	-0.10349	0.33694	3.386	0.28214	3.5375	1.5051	0.078505
4.5885	3.6964	0.23909	1.731	-0.045286	-0.11433	4.1876	1.6302	-0.052438	1.3709	-0.057959	-0.01006	1.1603	1.0234	1.7637	0.29312	-0.1203	-0.10038	1.5541	0.70411	1.5217	2.4981	0.65967	0.91388	-0.083864	1.8372	2.5607	2.4549	2.0576	0.98253	0.70055
3.793	2.8744	1.5939	-0.15556	1.3622	1.9998	-0.085702	4.8505	-0.033573	-0.29862	1.0413	1.1537	1.1214	0.12795	1.281	1.9155	0.16071	-0.034612	1.1434	0.62972	2.1776	1.8189	1.3495	0.42706	0.40268	1.9586	1.1	-0.8478	2.4311	2.105	0.83012
3.7506	2.3189	3.6329	1.1731	-0.0074001	-0.16445	0.92282	3.8246	1.2297	-0.27232	-0.29847	0.25595	-0.135	0.51505	1.8433	0.64092	-0.39458	-0.050976	2.0635	0.37256	1.1851	2.1078	-0.21509	0.52214	0.89669	2.3462	0.87601	0.61239	-0.37092	1.2028	1.5573
4.3537	3.8251	2.4311	1.5919	0.70999	0.31222	4.476	0.32571	-0.013741	0.53273	-0.11241	0.72966	0.7204	0.80793	1.4651	1.0593	-0.14988	-0.12444	1.8114	0.65214	1.5867	2.7381	2.8645	0.85666	0.54398	-0.15077	5.1147	3.0507	1.4022	-0.15982	-0.28074
4.4922	0.86407	1.0493	0.23285	-0.11513	4.1617	1.1684	1.2293	0.70553	1.3334	0.34565	3.0692	1.4536	1.2551	2.1595	0.77476	4.332	2.8269	2.0717	2.2362	2.8381	0.9802	4.1742	2.7061	1.1682	2.3633	3.0037	1.2338	3.0585	2.2022	0.89931
3.4519	3.41	2.7003	-0.052	-0.068728	0.50436	2.7513	-0.014373	-0.057262	0.21212	-0.11035	-0.61959	0.20486	0.17057	0.50083	0.30273	-0.24922	-0.073229	1.7696	0.58911	0.21938	1.4968	2.8974	0.42029	-0.0065863	1.281	0.21219	-1.0114	1.3549	0.50658	-0.26101
3.7662	-0.207	3.9297	1.7461	3.0832	0.35596	-0.037588	0.80792	0.39548	1.4161	2.241	-0.30419	0.9552	1.0193	0.42413	1.3249	1.7959	1.7125	2.6654	0.063178	1.1623	1.0123	1.5636	1.4161	1.0557	3.4303	1.9161	2.0089	1.9348	1.6436	0.1391
-0.087945	0.55398	-0.12988	0.050908	-0.13542	0.30376	-0.12128	-0.25958	-0.016814	0.036141	-0.021859	-0.077716	-0.021991	-0.028592	-0.00041096	-0.0053095	-0.24611	-0.070511	-0.15889	0.1958	-0.16576	-0.15053	-0.12341	-0.14221	-0.053662	-0.11448	-0.23821	-0.32503	-0.13105	-0.23634	-0.25618
4.9713	0.11841	1.1928	0.36993	-0.17779	3.5068	1.694	-0.053788	0.036603	2.1739	-0.024059	1.8755	1.9297	1.2197	1.2787	2.5839	5.1411	1.389	2.229	1.0272	3.9999	2.3664	4.3725	3.5573	0.071543	2.9473	3.1781	0.99665	4.1407	2.6692	1.6299
5.2106	2.4849	1.1617	1.8944	0.045597	0.85683	1.7076	5.0865	1.1859	-0.26148	0.92038	0.32969	1.6817	1.56	0.83415	1.0537	1.8566	-0.062196	0.62638	-0.36864	1.3525	2.5161	1.4973	2.1272	1.996	1.6651	2.1081	0.82258	2.2255	1.892	1.6945
4.5346	4.0058	0.93329	-0.15078	-0.065188	-0.13906	3.7361	0.82398	0.79354	1.4578	0.8819	-0.22154	0.94004	0.065652	1.0378	-0.076493	0.70748	0.56605	0.99606	0.21172	2.2102	1.1315	2.3042	1.1125	1.081	0.741	0.76553	1.6639	2.015	1.3168	1.2625
4.3033	2.381	0.092116	-0.64433	0.22874	0.2813	3.2156	-0.13516	-0.088617	1.4455	-0.27114	0.020657	0.97306	0.18337	-0.20251	-0.61936	-0.1835	-0.04907	0.89352	-0.10603	-0.10122	1.4371	1.9799	1.4105	0.14895	0.89385	0.47418	1.5885	-0.76717	1.527	0.43392
4.4803	0.86557	0.43019	1.0126	0.23019	3.3563	0.75865	-0.24796	0.74402	0.92178	-0.018038	1.7207	0.54755	1.8748	1.478	2.6586	4.7684	3.0651	2.5362	1.5031	3.0168	2.2665	3.9113	2.7552	-0.090852	2.6629	2.5154	2.5808	4.1524	2.5331	0.83502
3.362	1.7242	3.1064	-0.1242	-0.30532	-0.05467	3.6871	0.4898	0.18703	1.4785	1.3825	2.6453	-0.29723	0.63491	0.66257	0.046442	-0.46061	1.5735	0.59027	-0.0049048	2.1829	1.7036	3.8853	1.6994	1.2477	2.5468	2.7485	1.2703	1.2071	2.0553	0.35657
2.2208	-0.41505	0.84113	-0.12714	-0.021119	-0.10331	-0.13966	0.20301	-1.2704	0.58306	-0.15004	1.6916	-0.049057	0.8288	0.72292	-0.16763	2.8785	0.98667	2.3197	-0.64449	0.4985	0.87572	1.8804	2.14	1.5297	0.013047	1.138	-0.017812	2.4678	0.076578	0.24093
2.0897	-0.51725	-0.61652	-0.24136	-0.51326	2.291	-0.39431	-0.73634	0.92627	0.89856	-0.077006	1.6608	1.3767	1.5666	1.1243	0.67623	2.9307	-0.097673	2.1761	-0.13936	0.37883	-0.1476	2.4024	1.1889	2.1403	1.5545	3.0317	-0.10568	3.1255	1.0456	2.2534
4.4221	-0.19283	3.4438	0.13454	1.5264	1.5463	-0.0057993	2.2808	0.10782	1.9552	-0.087242	-0.10744	-0.14359	1.4568	-0.074968	1.6854	-0.021854	-1.125	1.3895	-0.20676	1.6148	1.8684	3.9612	2.0136	0.25341	-0.00078259	2.2793	1.6296	3.2705	1.9606	0.32414
4.0777	3.1591	-0.29315	-0.37843	-0.15364	0.11255	3.4494	0.41383	-0.12118	0.86023	1.0616	-0.73205	1.3783	0.98805	1.7724	-0.028197	0.32023	0.11759	1.4405	0.92413	1.3885	2.2993	0.80221	0.33747	-0.062671	2.1484	1.7295	0.12204	1.6016	-0.055431	2.1977
2.7292	-0.066654	-0.60791	0.11122	-0.03411	2.3545	-0.1517	1.7661	-0.019969	2.3954	0.51063	1.5146	-0.04706	0.61696	1.9946	0.508	3.0334	0.60921	2.3034	0.98049	2.7058	0.29875	3.4492	1.7267	-0.082311	4.4399	1.805	1.491	4.1205	1.2487	0.67866
4.7664	3.2855	1.8753	1.1218	-0.045325	-0.1468	4.0343	0.18599	0.29416	0.74625	0.37443	0.85781	1.3683	2.457	1.4747	0.95387	-0.62313	-0.089289	1.9013	0.2823	0.4545	1.538	5.3506	1.211	1.3163	2.3365	1.8394	0.11812	2.0427	1.6816	0.40317
3.7513	-0.65089	1.2119	0.52587	-0.73221	3.8678	2.2338	0.48969	-0.11133	1.2104	-0.059497	-0.97865	1.7017	0.4093	1.1819	2.5321	4.7459	2.3276	2.4049	-0.048874	2.8824	2.1656	3.9381	3.6636	1.1767	3.1587	3.3456	2.3834	3.2842	2.406	1.192
-0.078646	0.13888	-0.24544	1.6406	-0.033944	-0.020812	-0.13718	-0.091489	0.44761	1.1708	-0.092424	3.06	1.1262	0.17152	1.8236	0.9592	-0.18312	-0.14489	1.8343	-0.045029	2.038	0.13771	1.0755	0.87597	0.78139	0.74026	6.0774	2.0618	1.2895	1.0917	0.13379
4.8719	3.4992	2.7936	-0.075733	-0.12619	0.81984	4.4509	1.8414	1.5658	1.7183	-0.13715	0.34554	1.7558	1.6203	1.3175	0.47699	-0.30698	0.20521	2.4151	-0.19669	2.3096	2.3004	1.8658	1.3508	0.96061	1.7286	0.86931	1.8359	-0.19992	1.6783	0.62466
4.6553	-0.45489	3.7412	0.94305	3.1097	0.11146	-0.37567	-0.12277	1.3751	-0.24174	3.6316	1.6846	2.1135	1.4893	1.6127	1.2325	0.55758	0.70284	1.3622	-0.057538	2.3574	1.2971	4.6509	1.3666	-0.14751	1.3142	2.0884	1.4445	1.0094	0.87118	-0.093887
2.6428	-0.52982	1.0596	-0.16342	-0.067102	1.4415	0.79676	1.1314	1.6926	1.1651	-0.017895	0.51489	0.1077	0.87106	0.56488	1.3062	2.9679	0.99946	-0.37876	-0.096758	-0.068643	0.49258	3.2861	1.04	1.1311	2.474	0.11754	1.6818	3.5029	2.0343	0.18687
4.7606	3.5494	-0.021048	0.98367	-0.075509	0.58417	4.2093	1.5265	0.053993	-0.0030206	-0.01818	-0.05064	1.0562	1.3392	1.1606	-0.092279	-0.36497	-0.053332	0.9599	0.96344	1.7342	2.5037	2.6269	0.94071	0.32227	1.9569	1.0733	0.70419	1.1363	2.6033	0.92188
4.3906	3.5887	0.60761	-0.1424	-0.1586	0.20732	-0.11959	3.745	0.67959	0.84093	0.21662	-0.67067	0.29413	1.1621	0.97598	-0.30978	-0.35131	1.5784	2.0249	0.29004	2.4842	2.0449	0.96696	0.1445	0.21233	2.4135	2.2932	-0.44096	2.0423	1.9422	0.99459
5.1627	0.4022	0.45215	0.42285	-0.16995	3.5666	2.1348	0.41666	-0.11638	0.36039	-0.13519	0.26542	0.18236	1.5541	2.4105	2.1085	5.2538	1.0862	2.1741	0.18256	4.2167	1.092	3.9844	4.6127	1.7261	2.5362	0.59059	1.6968	3.7713	2.7624	0.18134
3.6857	-0.344	2.8249	-0.14396	2.9033	-0.087811	-0.16869	-0.24643	0.50067	0.91553	3.2595	-0.14988	0.016645	0.0035464	0.44504	0.71785	0.80014	1.7838	1.9037	0.72631	1.1652	0.28187	4.994	2.1184	0.35046	3.0319	1.5827	2.6814	1.9906	2.0203	-0.11399
4.2398	3.2185	1.549	1.0278	-0.29594	0.1457	3.4465	0.0074991	0.51442	0.41675	1.52	-0.26894	2.0672	0.10302	1.2448	1.0692	0.15504	-0.14238	0.55045	-0.44381	1.2402	2.5701	3.1325	0.13896	1.0182	1.6111	2.6119	0.62219	0.41694	0.65055	0.25447
4.6927	2.9317	1.94	-0.076461	-0.074472	0.55048	-0.16504	4.9376	0.11198	1.2285	0.72449	-0.10386	1.051	1.3458	0.72582	1.121	-0.12557	-0.050834	1.0331	0.48667	1.6244	1.1817	0.90091	1.2754	0.061943	2.1692	2.456	2.6788	1.7324	2.0337	-0.087305
3.7341	3.0372	1.2524	1.233	-0.21288	1.0924	3.878	0.64281	-0.038869	1.7259	-0.00057256	-1.3389	0.68989	1.5858	0.11794	0.86711	1.9157	-0.15277	1.7373	0.87439	1.9853	1.9238	3.8164	-0.096896	0.88222	1.0201	2.2724	1.869	1.6874	1.9077	-0.41132
3.4992	0.5504	2.1465	0.53336	2.8072	-0.081779	-0.032146	-0.16761	0.47465	0.74717	2.137	-0.0062411	1.7345	1.5803	0.90257	1.0822	0.87148	2.2465	1.5422	0.63789	1.2248	0.80979	1.1964	-0.20085	-0.033947	3.1503	-0.022692	0.45429	-0.018897	0.71532	-0.12001
5.2797	3.9096	-0.056628	-0.046248	-0.06618	1.0914	0.28133	1.1043	-0.12144	1.937	-0.075574	-0.50247	1.0657	1.0533	0.83544	0.60393	0.68121	1.0118	0.93058	0.93445	2.2467	2.1218	1.4965	2.6517	1.4406	2.7763	2.466	2.8467	2.9828	3.0401	0.021768
4.1379	2.0244	3.858	-0.26384	-0.037953	-0.015358	1.1165	4.8235	0.54082	1.3199	0.35162	0.42728	-0.31	0.080817	1.7199	1.0519	-0.049188	-0.0083342	-0.11672	0.17963	1.9476	1.594	1.0758	0.22109	-0.2948	1.3528	2.1063	0.04697	1.9789	-0.3303	1.6101
4.3546	0.31115	0.078109	-0.23021	-0.044	1.1606	2.7512	-0.055341	0.43052	0.69718	0.043351	1.0667	0.037475	2.6143	2.7472	2.2594	3.1849	0.37033	2.788	1.0071	4.2426	1.3348	4.4777	2.3077	0.22346	3.2706	2.9448	2.7708	2.9488	3.1097	-0.025755
4.6149	2.9366	2.5696	-0.23046	0.032068	1.459	-0.077003	4.7726	0.23024	1.1369	1.2474	-0.19908	0.80515	0.83582	0.64495	1.3449	-0.47074	-0.12426	1.7777	-0.31363	2.4007	3.468	0.93181	1.2336	0.16483	1.7872	0.34322	1.6442	2.4027	-0.49772	1.4978
4.1088	-0.8252	-0.59575	1.5913	-0.17908	3.7566	1.589	0.76937	0.24324	2.6694	0.73561	1.1118	1.2733	0.22393	1.7593	1.3778	4.5036	2.2669	1.8617	0.05364	3.3648	-0.040838	2.0914	3.1523	0.8664	2.5362	1.637	1.2099	3.189	1.609	1.2674
4.586	3.4083	2.0807	0.18551	-0.44442	-0.070079	3.8779	2.4864	-0.10518	0.17981	-0.12204	1.6604	0.13169	0.54991	1.2856	0.22961	1.2553	-0.08843	0.028533	-0.33634	2.334	1.9555	1.8662	1.0766	0.51853	1.4944	2.9976	2.3772	1.8922	0.86271	-0.12405
4.3218	1.9592	1.1401	0.57493	-0.026521	1.6392	0.32067	3.2959	0.49834	1.375	0.74231	-0.37279	0.15073	0.096099	0.50859	1.7152	-0.0080255	1.3588	0.97479	0.4019	1.7216	1.9971	2.7553	2.5558	1.2161	3.9066	2.9748	1.9128	3.1849	0.77938	0.38199
4.8193	3.0947	0.3181	0.14888	0.96021	0.63599	2.2325	5.6815	0.17503	1.1434	-0.050874	-0.25117	0.87929	1.8437	1.4025	1.35	-0.26282	-0.13846	2.5473	2.3125	3.5394	2.3637	4.3874	1.9414	0.41943	2.2612	2.4721	2.1529	2.5631	2.3485	-0.051407
-0.050627	0.25794	0.9825	-0.0074656	-0.14607	-0.1254	-0.094574	-0.18265	-0.036325	-0.11872	-0.045918	3.3298	-0.39136	-0.046821	0.0986	0.46159	-0.12183	-0.094778	-0.15733	0.86899	-0.068797	-0.12246	-0.46209	-0.23922	-0.15998	-0.13211	1.2106	1.0183	-1.1336	-0.15918	-0.030588
3.1733	2.2153	2.7573	-0.06113	-0.061206	-0.15651	-0.15848	2.8209	0.39585	1.3585	-0.12619	5.3161	1.769	0.68568	1.145	1.6179	1.1625	0.44251	0.85691	1.7642	1.5791	-0.19835	1.3871	0.99517	-0.047828	0.23316	3.2066	1.2468	3.1065	0.73696	0.47241
4.1935	-1.0985	3.4045	1.039	3.3582	1.1006	-0.14968	-0.039838	-0.020563	0.90124	1.5427	0.94538	-0.1171	0.52742	1.416	1.0532	0.55149	1.9203	1.1669	-1.2908	1.8825	1.2433	3.7343	1.597	0.24221	3.3148	2.998	1.8663	2.0008	2.0656	-0.023477
4.4745	-0.90455	0.79215	1.6956	0.35081	1.3324	3.1526	-0.088531	1.5631	0.82449	-0.0053493	1.1636	1.3904	2.1234	1.5999	1.3969	5.0989	1.635	2.9144	0.83128	3.9532	1.8712	4.0372	3.5907	2.3854	2.5245	3.1265	1.6419	3.8314	2.4559	1.2399
4.3627	3.2701	3.6383	0.83443	-0.10496	-0.15758	3.4823	0.59626	-0.10129	1.3739	-0.026148	-0.23457	0.79383	1.4122	1.059	0.88291	0.7277	-0.13218	0.67909	-0.3431	2.1872	1.9225	3.4292	1.3713	0.15757	1.3167	2.0943	-0.49049	2.9118	0.096793	0.192
4.2996	4.3443	0.53638	1.3166	-0.16025	2.0943	4.2753	0.70288	1.1813	2.1161	0.10046	-0.54565	0.63333	1.962	1.2981	-0.028876	1.2711	-0.11478	1.4128	0.14304	2.0436	2.2305	0.32729	0.55074	1.3423	2.4047	2.985	1.4496	2.8403	2.2396	1.5411
4.651	0.99747	0.59868	1.3812	0.009585	-0.48636	-0.040033	4.8507	-0.094697	-0.56553	0.1787	0.19799	0.47118	0.66574	2.1617	0.73274	1.5122	-0.038174	2.1609	0.81787	1.9926	1.951	0.19928	1.2577	-0.094744	1.9273	3.3077	0.90148	1.9147	1.7428	-0.1896
4.4469	3.2906	0.93288	-0.25753	0.33551	-0.11064	4.1161	0.46441	-0.067487	-0.76536	-0.091602	-0.14318	1.6662	0.78682	0.94856	-0.014483	-0.18757	-0.073216	1.5097	0.65035	2.5855	1.1288	1.8641	1.7415	0.51093	1.1745	2.5205	-0.0066139	2.5685	1.478	0.34768
4.9121	1.8581	2.5197	0.18489	-0.16918	0.73511	-0.09494	4.9916	-0.068227	0.58381	-0.093511	-0.15597	0.01898	0.74291	0.98373	1.1193	0.87943	-0.063433	1.5848	0.42368	1.9892	2.3041	2.0576	2.3261	-0.0016305	2.0871	1.8384	2.3461	2.1665	2.3259	-0.25626
2.6812	-0.21768	0.93326	1.9184	0.3607	-0.08249	0.501	-0.46038	1.6313	2.1719	0.89635	3.9981	1.4351	1.9677	1.3312	1.7528	4.7906	0.84745	1.6254	1.9425	2.8368	2.4468	4.9	2.8133	1.3059	2.3599	2.2917	2.0013	2.7556	2.565	0.34731
2.628	2.5097	0.35026	0.38853	-0.037934	-0.18785	0.69639	0.57004	2.7441	0.15703	0.06448	4.215	0.17841	0.25704	1.9162	0.64058	2.9877	0.7263	1.1481	1.7189	1.936	0.72103	4.6403	1.465	0.069906	1.548	3.2298	0.38004	2.8091	1.1368	1.7106
4.6457	2.7619	3.5081	-0.016261	-0.088924	0.014456	1.2677	4.7872	-0.096748	1.051	1.2746	-0.51748	0.20139	1.7792	1.3557	0.76074	1.6152	-0.12946	2.5008	-0.40684	0.70379	1.8323	0.22786	2.4426	-0.064321	1.8151	-0.034762	1.6541	2.4388	2.0021	-0.46436
3.4321	3.1506	2.1458	0.27498	-0.081803	-0.10094	2.7749	-0.11592	-0.090129	-0.1309	-0.097563	-0.10511	1.3505	0.053437	0.8676	-0.11005	-0.34304	-0.15368	0.51292	0.45538	0.19823	1.0799	3.4397	-0.12699	-0.0036438	0.25587	0.044403	0.093276	1.9496	0.9452	0.9074
4.0304	2.0906	3.2987	-0.08361	-0.071539	0.76922	0.98829	3.9643	1.1231	1.1514	-0.086405	-0.15043	-0.33689	1.5068	1.5845	0.55088	0.32042	-0.10653	0.12802	0.16685	1.7496	2.0795	1.1657	0.44576	0.33571	2.6941	1.9136	0.080807	2.2401	2.1204	1.6094
4.2261	3.8859	-0.56068	0.60202	0.63994	-0.10437	3.6076	0.057602	-0.11387	-0.038981	0.25145	-0.56322	1.4301	1.4853	0.88248	0.16603	0.10302	0.71541	1.494	0.99711	1.8682	2.9525	1.4185	1.1207	1.8661	1.5492	4.3049	2.6429	2.3832	2.6392	0.65431
4.6438	2.5687	3.2398	-0.041837	-0.080888	1.4672	-0.011353	5.1748	0.20289	1.4125	0.80436	-0.22996	1.9005	1.1766	1.215	0.50323	2.0046	1.2934	1.7715	1.6081	0.60673	2.2698	0.90464	2.4415	0.82513	3.056	1.7346	3.1646	2.7874	2.5461	0.62824
3.0233	0.32336	0.076012	-0.22098	-0.078864	1.2037	-0.17316	-0.085965	-0.081777	2.1201	0.5073	-0.52746	0.83756	1.997	1.2734	1.7226	3.1337	6.2357	0.42565	0.012945	1.7928	2.5733	3.6987	0.60385	-0.21114	0.46577	2.2756	0.42402	2.0068	2.7528	-0.53711
5.342	2.6848	3.159	1.0316	-0.16945	1.2169	2.1959	5.3749	-0.027535	1.0318	-0.1288	-0.33599	-0.12957	2.2883	2.4403	1.1146	-0.90268	-0.70297	1.0154	0.19694	1.2184	1.5808	2.4382	1.0672	-0.12944	2.6006	2.7953	1.1292	2.6895	0.96702	1.601
3.4695	-0.25435	0.20842	-0.31195	0.057682	1.1393	-0.15453	-0.44298	1.3804	2.2607	-0.1656	0.73032	1.1811	0.5364	0.41706	0.42375	3.1706	6.2561	2.1991	0.021193	2.7878	1.6201	4.7378	1.588	0.20592	0.95457	1.7485	1.9814	0.97669	1.1009	1.8023
4.9792	2.4611	-0.65954	-0.11073	-0.3246	-0.17272	-0.013618	4.3705	-0.08564	-0.0020695	0.51101	0.16236	0.68628	1.7812	1.0826	-0.052151	0.34733	-0.063263	1.0981	-0.13248	1.9792	1.6142	0.30141	0.84664	1.7614	2.179	2.2386	1.5397	1.5274	1.9882	1.2963
4.3702	2.3011	3.364	-0.14288	1.5769	-0.034183	1.1584	4.2395	1.1467	1.6994	0.37599	0.98023	-0.070716	2.0648	1.1029	1.6479	-0.089163	-0.4563	1.632	-0.079441	1.799	2.7113	2.5063	0.19205	-0.17736	1.3072	2.5591	0.044134	3.3377	1.1003	0.066933
4.5262	3.1863	2.8697	0.60155	-0.11466	0.35688	4.3475	1.1037	0.77379	0.74905	1.4397	-0.45968	0.17428	1.6634	1.8007	1.3638	1.3369	-0.13797	1.5618	0.44734	2.0695	2.8355	4.648	1.7855	0.95891	1.765	2.3417	1.1224	1.5618	-0.098463	0.8073
2.1465	2.6798	1.4682	0.90224	-0.1849	0.8636	2.6481	-0.089619	0.18351	1.8782	0.17657	5.2528	0.46741	0.55282	1.9887	0.54061	1.1613	0.52648	1.345	1.0334	2.0524	1.4792	3.0828	3.0043	1.4601	1.1133	2.8275	1.1243	0.87762	2.7809	0.49972
4.5297	0.14448	4.5573	0.27175	3.2243	2.1609	-0.11584	-0.024153	0.4772	0.30059	3.964	1.6604	1.6549	2.5475	2.1565	1.3731	1.5354	1.8579	1.2186	1.9685	3.1018	0.99094	2.1333	1.4308	0.91467	1.5808	2.456	2.4335	2.9943	2.2659	1.7023
3.8118	-0.11723	3.4018	1.0902	-0.00097976	-0.1141	0.90879	-0.14288	1.3235	1.1224	0.5192	1.4022	0.81654	2.0035	0.89182	0.69157	1.1722	-0.030619	2.1709	0.81657	1.9826	0.3868	3.4612	2.8506	-0.062709	3.2781	1.8538	1.6803	2.7243	1.3876	1.3382
4.8672	3.6961	3.8109	0.074012	-0.49804	0.20372	3.6111	4.3455	0.86646	0.79899	0.28715	1.1237	-0.17372	2.1165	2.4248	1.63	1.6136	-0.01852	2.3311	0.71437	2.2246	3.1221	3.015	1.0669	0.15111	2.9987	2.7656	1.1949	2.5572	2.5239	1.6674
5.1403	3.0001	0.51643	0.11764	-0.079815	1.1154	0.15257	5.047	0.085905	1.3708	0.15611	-0.25685	-0.041043	0.45584	0.9977	0.19758	-0.1294	-0.026119	2.698	1.5137	2.5123	0.55705	2.1309	2.0255	0.84957	2.9778	1.215	1.95	3.0592	2.325	0.54421
4.092	0.24806	3.815	0.50045	2.6933	1.6693	0.26125	1.5517	-0.32463	1.0561	2.7379	0.49055	1.4506	1.9547	1.3431	2.1169	-0.48477	-0.074786	2.3355	1.1462	2.2977	1.1988	2.0418	0.73562	2.0136	3.3901	2.9691	1.3938	1.5184	0.60446	-0.19909
5.1877	2.0845	0.81283	0.78551	-0.12133	0.85086	-0.12777	5.2983	1.8453	-0.23292	0.98563	0.63935	1.194	2.0104	1.0869	0.65029	-0.23266	-0.01661	2.2642	-0.19571	2.5602	1.8583	2.3964	2.2551	-0.087928	3.3202	2.2969	2.6103	2.2783	2.0019	0.63475
4.3369	3.703	3.4274	-0.085064	0.63242	0.71411	3.9567	1.3454	-0.013533	-0.82989	-0.0043043	-0.17468	0.8665	-0.35543	0.88397	-0.069059	-0.042344	-0.45274	-0.40603	-0.62337	0.12814	2.5863	2.6311	0.58669	-0.038776	1.301	0.99395	-0.14287	1.9136	0.13269	0.56709
5.0556	2.367	1.5261	-0.28654	-0.075254	0.1164	-0.073007	5.1025	0.32864	0.95581	0.49923	-0.09717	0.35366	0.26951	0.49705	1.75	-0.050321	-0.047622	0.92008	-0.081866	1.7469	1.3378	0.81055	2.0471	0.66655	1.7238	1.4322	1.7994	2.3308	1.6301	0.28703
4.1875	0.089786	3.3148	0.97537	2.6872	0.54231	-0.11177	-0.07487	0.57307	0.30814	2.3127	-0.11667	-0.14443	1.2506	1.5578	1.6197	-0.27261	0.74289	1.6331	0.037712	2.9972	0.46192	2.9702	1.5469	-0.14638	2.0963	2.0503	0.22588	2.2898	0.72773	1.0021
4.9219	-0.18519	3.777	-0.91052	1.7975	0.99361	-0.037382	3.6311	-0.13675	0.20889	-0.01013	0.22007	0.23465	1.7025	1.2105	2.3532	0.87197	0.15097	1.1968	-0.84566	2.4457	2.4936	6.0116	2.2507	0.6389	2.3152	2.1962	1.0714	2.2884	2.3861	1.2322
4.9998	2.4193	1.5609	1.3008	-0.086452	3.7264	1.7068	0.59598	1.0684	2.4209	1.349	1.3275	1.7587	0.87966	1.4156	2.2801	5.2267	1.6449	2.4495	1.3114	3.8414	2.8292	5.0628	3.4238	0.28827	3.1991	3.7396	0.84153	3.5988	1.9959	1.3377
4.3175	0.051939	4.3714	-0.042224	0.60551	0.87772	-0.17666	4.0144	0.51463	1.0714	-0.062598	0.049256	-0.072951	1.4415	1.0666	1.224	0.81581	1.3845	1.4326	2.0062	1.0176	2.6242	5.1161	2.697	0.024796	1.5943	-0.047905	1.0757	2.7696	2.3813	0.26307
4.8658	3.0901	4.2988	0.0059478	-0.34309	0.15286	1.9589	4.771	1.104	1.265	1.2324	-0.30387	0.34267	1.4202	2.0386	2.1412	-0.014737	-0.1678	2.2773	0.6574	2.0994	2.7932	2.3809	0.80349	0.77811	1.8425	3.1344	1.2852	2.1418	0.0423	0.86961
4.532	3.6387	0.57919	1.0391	-0.083156	1.6149	4.0935	0.20853	1.9456	-0.11843	0.55689	-0.52149	-0.0034274	0.6532	1.0689	-0.46567	2.0188	1.5897	2.1171	-0.84508	1.4443	1.1349	2.9224	1.3307	2.0862	0.37607	2.835	1.6106	1.9558	1.6268	-0.023584
3.7632	3.9694	1.8161	-0.23415	-0.18162	-0.30015	3.4234	2.3897	-0.010121	0.82621	-0.055494	-0.31349	1.6733	0.2875	0.27478	-0.24082	-0.19171	-0.11615	0.79985	-0.41676	0.41055	1.6329	2.7725	0.77724	0.98115	1.6085	0.88624	0.02326	1.2613	-0.028418	-0.087158
5.0293	3.825	2.9741	0.23127	1.4802	0.53589	4.4733	0.26954	-0.1182	2.2106	0.57196	1.811	0.041006	1.8631	1.3988	0.62149	0.10819	0.93856	1.8173	1.7297	1.8841	2.7943	4.4101	0.43154	1.1269	2.5852	2.1019	1.0123	1.2071	0.73279	0.55555
2.2278	0.30283	2.0934	-0.11447	0.27891	2.2332	-0.17398	-0.02737	-0.13892	1.7177	-0.11772	0.13735	-0.13052	2.0054	1.0382	0.46192	1.9629	-0.014829	2.1545	-0.39436	1.2659	0.86987	3.0348	0.39819	2.2258	0.66345	1.2364	0.82072	3.0255	0.74598	-1.1821
4.9643	4.2916	-0.11299	-0.1827	-0.076587	0.1805	3.9226	0.077878	-0.13961	0.64774	-0.1045	-0.094338	1.1397	1.7454	2.4616	0.21327	1.0044	0.98115	1.1371	0.67601	1.1646	2.107	1.3064	0.56475	-0.11356	1.666	1.7497	0.65347	1.9329	2.5841	1.2038
2.0425	0.51418	0.074234	0.42601	-0.11176	2.4317	0.73059	-0.090135	-0.11838	-0.38696	-0.0072098	2.6028	-0.088202	1.1521	0.48659	1.5581	1.2173	2.0054	1.1037	-0.028216	0.1126	-0.11274	2.9156	0.65255	-0.013824	1.3047	1.4187	-0.38478	3.0075	1.6117	0.77252
4.0013	-0.31184	3.2957	-0.024376	1.619	1.6501	-1.2034	2.8949	1.1973	0.81578	1.5103	-0.037013	0.2291	1.2067	1.4359	1.8955	0.27039	-0.013448	0.1969	-0.09262	2.4827	1.705	4.9889	2.3937	-0.11434	1.883	2.0795	2.3965	1.1452	2.2295	0.2577
4.796	0.13192	-0.12096	0.39133	-0.094253	3.4128	1.4151	1.5082	-0.29853	0.85488	-0.046598	1.7854	2.0656	0.0096685	1.5705	1.0705	4.8011	1.1328	1.2785	-0.12048	1.5257	1.7918	3.8986	3.0249	2.0887	2.1496	2.04	-0.20712	3.6578	0.76114	-0.071869
4.5923	2.795	1.1376	0.74983	0.56063	-0.024143	3.4617	-0.08768	0.20013	1.4472	-0.1188	1.0423	1.0962	1.1839	1.6055	-0.055229	1.1054	1.7712	1.4693	-0.86499	2.9906	1.7017	-0.75787	-0.086031	0.70959	2.1253	2.7117	1.4628	2.4731	0.40956	1.3567
3.6687	0.7687	2.9354	-0.3565	2.3405	-0.12657	0.65996	-0.1207	-0.095131	-0.17984	1.6988	-0.34288	0.27122	0.13181	0.083054	-0.054201	-0.6168	2.0213	2.8274	-0.010092	-0.53308	0.35162	2.7593	0.49804	0.64184	-0.13831	0.038498	0.0041062	-0.35915	-0.40605	-0.33272
4.2595	4.3717	0.36843	-0.7133	0.493	0.55884	4.7054	1.1342	-0.061455	-0.12979	0.54108	0.84982	-0.68591	1.076	1.4067	-0.063256	-0.3753	2.2149	0.92773	-0.63944	1.8079	2.0051	1.6978	1.7916	0.28518	1.3846	1.2255	2.0491	2.1205	0.15692	-0.74442
4.802	3.9107	3.4634	0.098554	0.98395	1.9463	3.6932	1.8207	0.68219	0.90365	0.21832	1.035	-0.20752	1.77	0.46146	-0.55192	-0.087286	-0.088882	1.5954	-0.078155	2.3449	2.13	4.4507	1.7326	0.23936	2.8597	2.3499	1.4343	2.5016	0.54183	0.94015
4.3549	4.1493	2.8583	2.3286	0.72637	1.3237	4.2997	1.0687	0.19583	0.70821	0.81048	-0.32046	1.0759	0.65156	1.5556	0.49892	0.27252	-0.12659	1.2068	0.13049	2.0161	2.6207	1.9842	-0.088302	2.0096	2.5012	2.4216	-0.14285	1.8386	0.91042	2.0606
4.0398	1.8188	3.088	1.2616	0.44566	-0.19977	-0.10998	3.9662	-0.026151	0.24022	0.79513	2.4534	-0.015554	1.1263	1.1279	0.97665	-0.090843	-0.11775	-0.16914	1.0282	1.6655	1.4955	4.9585	2.024	0.11633	1.9323	2.6472	2.2097	2.6829	2.1713	1.4135
3.8096	0.022695	0.60608	1.1182	-0.054952	4.6304	0.040401	-0.32054	-0.11266	2.1796	0.23005	0.81408	1.4619	0.067101	0.72355	-0.033506	2.9629	2.0516	1.2484	0.92658	1.5507	0.49994	2.575	2.1205	1.1068	1.3835	3.1382	0.7727	0.83497	1.6567	1.9171
4.3179	-0.1625	3.1722	1.9139	2.3432	-0.030449	-0.0079031	-0.00029894	0.63715	0.62347	2.7637	0.31039	1.7921	1.415	1.5999	0.33511	0.79594	2.7617	2.81	1.2537	1.2598	0.6439	2.9766	-0.10477	0.68348	2.7249	2.8234	1.7404	2.9055	1.1978	0.22256
4.8398	-0.047643	3.9035	0.95295	0.08354	1.71	-0.36457	-0.052431	-0.093656	1.312	-0.04008	-0.40891	0.56702	1.3615	0.77749	2.1258	0.31474	-0.13023	2.5596	1.6188	3.3366	2.146	5.0804	2.1403	-0.078821	2.2475	1.4227	2.662	2.4056	1.047	0.60056
4.4346	3.923	-0.1938	0.58033	-0.29303	0.85358	4.736	-0.23186	0.39735	0.87712	-0.046975	-0.2927	0.52097	1.2734	-0.093594	0.72154	1.6506	-0.14296	0.26133	1.11	1.4374	1.8852	1.9843	0.67519	1.0767	2.3568	3.1255	1.0179	2.7314	0.42873	-0.46626
4.6748	2.7567	1.1134	0.48954	-0.0032305	0.22502	4.3871	2.1845	0.51554	0.084647	0.49467	-0.25033	0.13423	0.66979	2.0572	0.90434	1.1173	1.2592	2.3207	-0.3	2.3628	2.0873	1.0958	1.3197	0.24772	2.3616	1.5774	1.3813	2.4202	0.13136	1.2375
3.5414	0.056898	0.11741	2.7788	-0.028035	2.7416	2.6065	-0.30285	0.14799	2.5268	-0.020497	2.5648	2.0143	1.5451	1.859	2.0244	4.8778	2.7094	3.2834	2.6833	3.4323	2.338	3.9573	3.8936	-0.066666	3.048	1.6229	1.3408	4.0239	2.2584	-0.010035
4.6213	2.0876	4.1279	-0.39045	0.14824	0.31186	-0.070167	4.6328	-0.016166	-0.17406	-0.071278	-0.46946	0.81987	1.9119	0.95132	0.58928	-0.23117	-0.16335	0.36893	0.56369	1.2906	2.432	-0.18668	1.7309	0.095347	2.5574	-0.2999	1.1624	-0.797	2.2137	1.1524
4.7114	2.9454	4.0936	0.073878	0.3497	-0.4127	-0.21915	5.044	1.7155	0.18135	1.0305	0.27748	1.5407	0.69635	1.0908	1.9928	0.45378	-0.14521	1.0828	0.64942	2.4696	2.9077	2.404	1.5999	0.02424	2.1242	0.2219	0.15774	2.068	1.5239	-0.49702
3.7409	1.4352	2.9945	0.31908	-0.0098967	-0.19541	3.596	0.83345	-0.064857	0.37382	0.2206	-0.46763	1.1906	0.26065	1.491	-0.11824	-0.06492	-0.092079	1.3519	0.33487	0.4736	2.1129	2.7326	1.8185	-0.082223	1.0375	2.4391	1.2014	1.8936	0.19942	-0.31695
4.1596	4.1176	3.7198	-0.21853	0.18775	1.1506	4.3732	-0.12111	0.54182	0.84662	1.4683	-0.48176	0.083964	0.60959	1.7049	0.11962	1.5653	0.56649	0.094565	0.56471	1.022	2.9547	2.7969	0.58419	1.3179	1.6949	0.25436	0.68848	2.2795	0.16336	0.14537
3.6628	2.7576	0.018179	-0.16776	-0.10636	-0.21534	3.6618	1.1045	-0.10225	-0.043728	-0.10793	-0.29534	1.3626	0.92309	1.2245	-0.097475	0.5828	0.9204	0.3066	0.94208	2.0526	1.8304	1.3443	0.85829	0.61552	2.0608	0.55945	1.2346	1.4312	0.37523	0.49696
4.1749	1.2459	4.008	0.50908	-0.30504	0.27418	-0.080926	4.4093	0.15448	0.47101	0.46962	1.2876	0.60866	1.2534	1.502	0.088645	-0.28871	-0.01351	-0.62936	0.00049478	1.6333	2.4691	1.674	-0.044817	-0.056896	2.1095	2.2788	-0.19209	2.2284	0.0021914	1.1016
4.7041	0.61004	3.9368	0.46955	2.8946	0.23921	-0.12585	-0.016482	0.76841	1.5079	1.6606	-0.072729	2.3182	1.7094	1.7262	1.5671	1.5958	1.4225	1.5241	0.64214	1.6746	0.32848	3.5518	1.235	-0.0067895	3.2195	2.6883	2.4326	2.0344	0.50144	0.74579
4.4124	2.5678	3.8524	0.16942	-0.50704	-0.090602	3.3375	0.6916	0.9256	-0.14728	-0.08244	0.010805	2.0576	1.7649	1.0431	0.11732	0.035134	0.25835	0.99996	-0.0091428	2.796	1.9349	3.4401	1.0237	0.2526	1.4492	1.2099	0.32098	1.5517	-0.22533	1.0623
4.5527	3.7671	2.5173	1.7263	0.60767	0.73456	4.4398	0.79249	0.43307	-0.11182	-0.10614	-0.40904	0.44362	1.9146	1.4796	1.3626	0.68664	-0.14558	0.7758	0.18099	1.6863	2.6792	3.5071	1.8661	1.511	2.5704	3.0683	0.99632	0.75818	0.40955	0.73993
3.95	-0.8756	1.8565	1.2664	-0.05769	2.1078	1.2477	-0.081661	0.50198	1.3928	0.44276	-0.60852	1.4581	1.6015	0.98166	2.4186	5.2733	1.2367	3.0407	2.0831	2.7038	2.4123	3.4965	2.3654	0.82112	2.8588	2.3415	2.1194	3.8644	1.7894	0.70143
4.3697	4.3201	0.6668	-0.14474	-0.14281	-0.31311	4.2922	0.41422	0.52895	1.3388	0.16021	0.74798	1.1391	0.99953	0.4193	-0.18865	1.0261	-0.23613	1.6565	-0.13268	0.22469	2.5137	2.3635	1.5108	-0.22972	1.1698	2.4136	1.8151	1.9308	1.4718	-0.43784
5.2859	-0.15092	3.7162	1.8858	-0.038855	1.1301	-0.2932	3.69	0.75975	1.433	0.23945	0.3976	-0.0059718	2.2053	1.6807	2.1112	-0.11711	-0.15462	0.78064	0.27889	1.5332	1.7409	4.6087	3.6921	0.6989	1.4958	2.552	2.9428	2.8551	2.1636	0.23028
2.8584	-0.11721	2.3608	0.56565	-0.01194	1.0685	2.8346	-0.31338	2.3207	1.6509	-0.059754	4.359	0.8604	0.10994	2.281	1.4822	1.3965	4.1955	0.9399	1.3803	2.0565	1.4079	4.1146	1.0269	0.73087	2.745	2.2216	2.0216	3.1059	-0.016302	-1.1156
4.1652	1.0285	3.4717	-0.099724	1.8945	1.2942	0.67897	-0.19432	0.48815	-0.31927	-0.016636	1.416	0.48191	1.7034	1.3641	0.18045	1.4358	2.3871	1.7716	1.1564	2.4903	1.7733	6.057	0.74495	-0.15834	0.62505	0.7503	-0.27601	2.0571	-0.13042	-0.13474
4.6302	0.54339	0.82424	1.6678	0.33111	1.6648	2.1011	-0.16294	0.88298	1.1813	0.075357	1.599	2.1255	1.8974	1.5442	2.256	4.6915	3.1167	2.9119	0.64269	3.6796	2.3796	3.7426	3.1522	2.0368	3.1282	2.2016	1.8282	3.1074	1.9745	1.8154
4.4585	-0.61152	0.76043	0.050755	-0.12686	4.2889	2.2061	0.51142	-0.10043	1.0763	-0.11264	1.5353	0.75262	0.66124	2.3258	1.5116	5.2104	1.5725	2.2094	0.014517	3.8873	0.24272	4.2226	3.3265	-0.04095	4.0895	2.4121	2.8105	3.501	1.7719	0.27419
4.7876	0.10058	3.4332	1.4046	3.5527	-0.020111	-0.33676	-0.15317	1.2591	2.0452	1.6487	-0.79792	1.0309	2.9011	2.0253	1.1696	0.91953	-0.051532	2.6397	0.91751	2.2877	1.715	1.8401	0.51103	0.15133	1.5284	1.9701	1.3875	1.2301	1.3289	-0.22834
2.5341	0.53303	0.12675	-0.39981	-0.085516	2.4551	1.1903	-0.19371	1.0746	2.1873	-0.1385	1.0482	1.6467	2.0235	1.0811	1.1414	1.3397	2.1863	2.1995	1.4589	1.5242	0.88578	2.5545	1.3463	0.49596	1.9571	2.9444	0.90489	3.4554	2.3957	-0.68421
4.2184	3.6989	3.3552	0.59668	-0.36429	2.0488	3.9402	2.1325	0.10029	0.69992	0.42993	-0.49066	-0.069008	-0.045969	2.1264	1.5759	-0.088946	1.0489	1.5414	0.22947	1.1338	2.8228	2.6601	1.5391	1.1783	2.3691	1.3923	0.78597	0.74073	0.93904	1.8898
4.0658	1.8201	3.1101	4.1325	1.1679	-0.0214	-0.042816	4.2066	1.1161	-2.1844	1.6644	-0.13257	0.84318	0.14224	0.96961	-0.099743	0.23735	0.62189	2.1541	0.84651	2.818	0.075293	-0.40328	-0.65692	-0.032443	0.66449	1.0964	-0.010735	0.68535	-0.053508	1.5227
4.896	0.057353	0.65225	1.5	-0.16984	4.5535	0.82323	-0.11843	1.5776	1.248	0.7248	2.6782	1.936	1.855	2.5558	2.3466	4.9799	0.95878	2.1563	1.4262	3.9395	2.0511	2.9666	3.4485	0.00041729	3.1875	2.7347	2.1454	1.9211	3.2113	0.015044
4.4611	0.11833	3.7691	1.2118	3.7791	0.28812	-0.12176	1.2138	-0.13999	1.7534	2.0558	-0.50456	-0.32539	2.459	1.7618	1.542	0.88826	-0.040385	-0.0085385	0.19222	0.81098	0.48664	2.8573	0.48687	-0.098589	3.031	0.074896	1.4959	2.6475	0.34901	0.51936
4.6865	2.1327	2.2771	0.97482	-0.011241	0.03827	1.6363	4.4729	-0.062354	1.4436	1.5703	-0.18145	0.25625	0.63497	1.536	0.35868	0.38155	-0.081436	0.77099	1.936	1.4716	1.1893	0.80469	2.9762	1.1638	2.6288	1.3032	0.97004	1.5347	2.7518	0.65328
4.0711	-0.060467	-0.19263	2.0206	-0.068943	2.2038	2.36	0.15347	-0.03281	1.9408	0.49077	2.4719	-0.07263	0.85674	2.0243	1.815	4.7801	0.60123	2.5198	1.9969	3.36	2.5437	4.423	3.1577	2.1151	1.7695	3.7154	2.2893	3.4942	2.6092	1.1239
4.6399	3.9747	3.1549	-0.14185	-0.11542	2.048	4.1172	0.2868	0.62711	0.22835	-0.047373	-0.0054492	-0.3248	1.9741	1.8067	-0.041912	0.18247	0.028487	0.50488	-0.17987	2.483	2.2671	2.2836	0.82789	0.24069	1.725	0.81394	1.0833	1.4852	-0.22366	0.31448
3.6495	-0.33203	0.76089	1.3608	-0.13692	3.1718	-0.27629	0.11283	-0.0062166	1.463	-0.082925	2.4442	0.83404	0.64104	1.9596	1.5317	4.7518	2.1561	2.9142	0.24005	3.1332	0.74458	3.6308	3.2258	0.54374	3.3555	2.1881	2.5767	3.1324	3.0839	1.0226
4.5809	2.6286	3.6325	-0.35985	-0.38319	1.3507	0.81447	4.8452	-0.11044	0.72177	0.21441	-0.26877	-0.62864	1.0411	0.90979	0.69566	0.59623	-0.12578	1.7739	-0.9356	2.0734	2.4769	1.6427	0.04573	-0.12467	2.2415	1.6503	-0.079909	3.086	0.66472	0.02389
4.8286	2.6336	3.3319	0.28453	0.3704	0.03923	-0.16466	5.1321	-0.091737	0.31669	1.1296	-0.14701	0.87641	1.9107	0.97694	-0.053689	1.3955	0.26731	0.50515	-0.049532	1.6117	3.1544	2.7129	-0.65992	-0.0052972	1.7057	2.8024	1.0786	1.9973	1.2056	0.13253
5.1021	-1.049	0.09218	-0.26478	1.3676	4.1742	2.5929	1.2512	1.773	0.046911	-0.13453	2.0501	-0.0063783	2.0036	1.0489	2.2215	4.4095	2.1647	2.6537	1.199	4.0974	2.0712	3.3879	3.6725	0.046885	2.6101	3.3101	2.1839	3.8366	2.5032	0.6389
4.5809	-0.13962	1.0408	2.0419	-0.012487	3.4321	2.9434	-0.068301	0.69314	1.8021	-0.12772	0.36493	2.5882	2.1078	1.4149	2.6002	5.0904	1.0547	2.354	2.4013	4.4845	1.5745	4.8465	2.3012	-0.059656	2.7461	2.2483	0.012693	4.1124	1.6254	0.85323
4.3382	3.459	2.74	-0.25902	-0.1443	0.15069	3.6386	1.2173	-0.083291	0.06133	0.2632	-0.51356	0.077364	-0.0074292	1.4437	-0.11427	1.6431	-0.14585	1.6277	0.29711	1.0121	1.9295	4.7778	1.4259	1.7662	1.2724	3.6062	1.1826	0.18748	0.30414	1.2764
4.5776	0.43002	1.8418	1.3538	2.3187	0.25727	-0.087892	-0.020213	0.20435	-0.499	2.5988	-0.20224	0.80898	1.1185	0.72381	0.97063	-0.33501	-0.094068	2.9274	0.62434	1.8568	2.1228	1.7591	-0.045569	1.0339	3.0736	1.8197	1.7866	0.96348	1.5414	1.0278
1.6056	-0.15809	1.074	0.56789	-0.15205	-0.19934	-0.10268	-0.076398	1.2004	1.1644	-0.08937	0.028135	0.67926	1.2133	2.4838	2.0927	1.5285	1.6703	1.774	1.2638	2.9754	2.3134	6.0809	2.7703	-0.024653	2.0288	2.0248	-0.11075	2.234	0.84904	1.5054
5.0033	1.8786	3.2214	0.0020912	2.5351	-0.1577	1.0261	2.9726	0.22189	1.222	2.3066	0.83069	0.42591	0.90484	1.4426	0.47378	0.72969	0.67409	2.4962	1.0579	2.4681	0.92717	2.9761	-0.31598	-0.065069	3.2498	1.9527	0.71168	0.96093	1.1564	-0.070269
-0.17406	0.17845	-0.34506	-0.14929	0.078191	0.67825	-0.096239	-0.1253	-0.10176	0.63428	-0.028988	4.4534	-0.37834	0.10396	0.10073	0.56209	-0.11786	-0.072344	1.5907	0.68402	0.39147	-0.11891	1.3918	1.2199	0.59984	-0.092395	1.4212	-0.09164	1.4452	-0.090342	0.90982
5.0253	2.9872	3.8555	0.86203	0.38315	1.9254	-0.055822	5.2677	0.3907	0.86121	1.1284	0.75493	-0.25403	0.5089	1.8045	0.87395	1.3673	1.0768	0.58727	1.1312	2.0285	2.5687	2.4336	0.25538	0.30864	1.8417	1.6455	-0.57434	1.9604	1.092	-0.15145
4.4614	4.1496	2.6739	1.4902	-0.10701	1.9693	3.7761	1.6608	-0.11792	1.1232	1.1342	1.3826	1.3311	0.76209	1.2827	1.4714	1.2027	0.1489	2.3093	-0.15623	2.596	2.0436	2.8098	1.4975	1.1757	3.0906	2.4557	0.50459	0.50395	-0.14714	0.68211
4.6358	0.9022	0.43339	1.3491	-0.16882	4.468	1.7293	0.40187	0.21833	2.1286	-0.14162	0.70097	2.051	1.4033	1.6251	1.9167	5.0413	0.90235	2.3636	0.80551	3.315	1.4022	3.6515	3.7293	0.28684	3.3344	2.9925	1.1709	4.052	2.2825	1.8899
4.7997	0.28889	4.1303	0.25954	3.4639	-0.15614	0.31141	-0.20047	1.7823	1.158	2.423	1.0926	1.7846	1.5909	0.96717	0.18636	2.0731	2.9277	2.3291	0.50012	2.1812	1.4963	2.979	0.99167	0.85093	3.9461	1.7438	1.1543	2.3635	0.27888	0.29512
4.0992	3.8822	1.5938	-0.020673	-0.24231	1.2253	3.5005	-0.066235	-0.11944	-0.26257	0.16258	0.37886	0.9172	1.925	1.8287	1.5494	-0.24044	-0.039701	0.066247	-0.049622	1.6403	1.0095	4.5892	1.2444	2.0613	2.3142	0.57156	-0.020854	0.33504	0.52051	1.5508
4.273	-0.32674	3.8005	0.082011	2.0079	-0.38615	0.4199	0.42952	0.50673	0.034669	3.0907	1.6983	0.52437	1.6131	1.942	0.21306	-0.30839	2.077	2.9187	0.99026	2.4915	0.94164	2.7747	1.192	0.0039613	3.6308	1.9334	1.5566	1.8191	-0.19792	-0.027737
4.7949	0.046054	2.8535	2.2935	0.050957	2.0715	1.687	0.76777	-0.0045436	0.32472	-0.014743	2.0236	2.0802	2.1142	1.1785	2.6497	4.7594	1.9453	3.2052	-0.22704	3.4307	2.6031	3.8801	3.44	2.0793	3.2824	3.3053	2.713	3.4813	2.4038	1.1115
2.7047	-0.20072	2.3838	0.10785	-0.10171	-0.026076	1.0503	-0.028597	0.27859	-0.12642	-0.14374	0.21358	0.32935	1.084	-0.080462	1.3112	2.9973	2.1422	0.51519	1.6727	2.5993	2.1942	2.6026	2.6742	0.40971	0.98093	1.8901	1.4525	1.2342	1.6249	0.54817
4.9823	-0.41441	4.6632	0.18879	-0.069284	0.32834	-0.16474	0.88628	0.056479	1.3341	-0.03634	0.68693	1.2089	1.7294	1.2671	1.3931	0.1965	1.4476	1.9398	0.51914	1.9396	1.5579	2.5489	2.9615	0.16026	1.5832	2.1685	2.8527	3.073	2.6419	0.28194
4.753	3.557	0.38799	0.14193	-0.18599	-0.31512	0.47813	4.8217	-0.11059	1.4375	0.94398	-0.077402	0.34809	0.9261	0.89007	1.7777	-0.17387	-0.30135	1.0828	0.81147	2.4198	1.3674	0.72323	1.3388	1.274	0.24528	1.1748	2.2414	1.7156	1.6242	0.063587
5.2088	2.1977	2.0033	-0.31763	0.1928	-0.19013	0.069466	4.6991	0.18758	0.33836	1.0048	-0.20705	0.24519	0.062249	0.25857	1.1919	-0.32691	-0.15012	0.40949	0.67978	0.77985	0.28976	0.57526	0.0269	0.65028	-0.10789	1.9638	1.0714	1.6388	1.3781	0.76135
3.2243	2.3102	0.85238	-0.067105	-0.28365	0.70368	2.7516	-0.14452	0.30257	1.0392	-0.19841	1.271	-0.18746	0.2996	0.23782	-0.15538	-0.012773	1.6824	-0.09206	0.89795	0.94794	1.4907	2.5298	0.97728	-0.068344	1.738	1.8352	-0.27633	0.57392	0.94869	-0.053591
4.5947	2.8212	4.4514	1.4407	-0.11682	-0.14042	1.3871	4.9061	0.027874	1.4927	0.88285	-0.056926	0.51362	1.0518	1.558	1.2417	0.85202	0.31719	1.3319	-0.39498	2.4379	2.8184	2.2491	1.4739	-0.065379	2.4798	0.75063	-0.27389	2.9598	1.84	1.1285
3.8603	-0.17549	3.1308	1.5677	3.1991	-0.090237	-0.084913	0.42543	0.501	1.0349	1.5881	-0.053965	1.8069	1.4729	0.87396	1.0349	2.1643	-0.030905	2.5805	1.2575	-0.0038011	0.78702	1.2848	2.1969	0.78204	2.9937	1.8199	2.1125	0.39556	1.0699	0.35436
2.9109	0.39772	0.33531	-0.016384	-0.029903	2.8153	2.2243	0.81646	0.29604	1.0159	0.2988	-0.51315	-0.54154	1.5752	-0.017217	-0.022143	4.1747	2.4238	1.6317	0.56058	0.36408	1.1282	4.3775	1.7478	0.77226	0.86924	0.9325	-0.70126	4.2871	0.99201	0.036607
4.0845	3.4789	0.81086	-0.071029	-0.14002	-0.18846	3.2325	1.6496	-0.11539	1.4651	-0.011529	-0.26971	0.29108	1.2327	1.7721	0.44932	-0.20923	0.30045	0.43111	-0.073845	0.78523	2.6816	3.6482	1.0332	-0.060574	1.608	1.5382	1.9698	-0.2411	1.5727	1.0315
4.6909	0.35949	3.2618	1.6571	3.5745	-0.33047	-0.023496	1.41	-0.10879	1.6573	1.1944	0.28513	1.5162	0.75871	1.0684	0.55911	0.97231	0.60683	2.6263	0.23138	1.4521	0.77222	3.5047	0.398	0.69508	2.4375	2.3893	-0.075136	1.0706	-0.1329	0.99103
5.0395	3.1454	0.77329	0.19836	0.15169	0.67675	4.3935	2.5146	0.19047	0.94577	0.28695	-0.11672	-0.17396	0.25281	0.25999	0.29453	0.29921	-0.01801	2.9755	0.42156	0.91747	1.9991	1.6009	1.007	0.27928	1.4763	1.9755	-0.085004	2.6721	1.1593	1.0393
0.88125	1.4637	-0.0013879	-0.074799	-0.091638	-0.26348	0.19224	-0.020298	0.79364	0.55795	1.2599	4.0612	0.20116	1.4205	1.9109	2.3035	-0.090116	-0.15725	1.3086	-0.3085	1.3355	0.32342	0.4962	0.74833	1.1598	2.4258	2.8773	2.7007	2.6752	1.2225	1.6612
5.3156	0.72927	4.2114	-0.12723	0.89432	1.8155	-0.027023	4.0981	1.3446	1.5614	0.17435	4.7446	-0.08355	1.2961	2.1225	1.9872	0.0013906	0.15842	1.2367	0.26814	2.6363	1.9348	5.1807	2.6269	-0.028232	1.7989	2.3169	3.0404	2.7839	2.6295	0.81699
4.6939	-0.0099977	4.0075	1.2322	-0.083417	-0.058481	0.14719	-0.1044	-0.057745	0.73204	-0.080048	-0.0067919	0.38946	1.0035	2.4289	2.3109	1.0027	0.23588	2.6565	0.01057	2.7892	1.1541	6.3788	2.048	-0.023354	1.6458	2.3888	1.2971	2.4953	0.77592	-0.026748
4.6777	2.9089	0.072073	-0.050634	-0.095084	-0.27452	-0.031609	5.2983	0.78096	0.62918	1.626	-0.0027032	0.48922	0.36987	0.91309	1.2349	1.842	1.0269	1.6501	1.1254	1.2972	1.4669	1.6469	1.4332	-0.13339	2.1202	2.5261	-0.10655	1.4248	1.3388	-0.35974
4.7607	3.7027	3.2287	1.0873	-0.017088	1.4545	4.1642	-0.15949	-0.17013	0.42308	-0.094698	0.17959	0.80673	1.111	0.36368	0.075458	0.39232	-0.15681	0.26639	1.4358	1.9689	2.6073	3.7668	0.18609	0.21691	2.3723	0.71703	0.52645	1.6734	0.61442	0.59281
4.4651	3.3785	2.3744	0.16225	0.28221	-0.11899	4.0742	1.0419	0.69348	1.4304	-0.074237	0.19884	-0.53852	0.73816	1.061	0.042468	0.3994	-0.092935	-0.91716	0.92281	2.0844	2.4708	3.7804	0.59897	0.23209	2.8144	1.9959	0.61308	0.65789	0.6711	-0.44004
4.5228	0.072486	3.2856	0.6264	3.3253	0.055183	-0.48319	0.17915	0.043544	0.18859	2.7187	0.19204	-0.086335	1.7994	1.5901	1.7253	0.31298	2.8167	2.0057	0.29061	1.9771	0.99783	2.8991	0.87142	0.17829	3.5926	1.0208	0.072316	0.57392	1.5445	-0.14817
4.5251	0.040516	3.2283	-0.14918	-0.040112	1.1963	-0.13608	-0.14452	0.24262	1.5962	-0.10455	-0.6046	1.5145	2.4579	0.48488	1.1197	0.46365	0.85221	2.7369	0.64691	2.3906	1.9674	4.1367	2.5721	0.061596	1.2362	0.39604	1.599	2.6893	0.6374	0.43859
5.006	2.7083	3.8925	0.024343	-0.21004	1.6376	-0.12055	4.9173	1.0023	0.94318	1.6086	-0.16894	-0.10331	1.5808	1.8172	-0.17283	-0.12794	-0.070511	0.96159	0.81129	1.6431	3.2083	1.3419	1.7626	0.71879	0.71502	1.117	0.76278	0.4609	0.54904	1.6841
3.3518	0.33109	-0.25829	-0.29791	-0.11686	0.10682	0.63957	5.0059	0.63801	0.85695	1.1942	0.21854	1.0125	1.3925	0.60526	0.028926	2.3716	-0.044277	1.9605	1.317	2.0742	2.4289	1.2364	1.1482	-0.15435	2.2793	2.1095	2.0997	1.8452	1.5412	1.3121
4.2656	3.6684	1.4367	0.40624	0.13373	0.15546	3.6141	1.8321	-0.0021299	1.6242	-0.65999	0.74826	0.15181	0.27329	1.5685	-0.050129	-0.0047842	-0.14554	1.5321	0.22541	2.0551	2.3333	3.2214	0.27463	0.2312	1.5834	2.2376	0.80957	1.8544	1.8772	-0.35375
4.0014	0.034996	3.8205	0.34167	-0.016935	0.83145	3.4867	-0.019407	-0.030883	0.17534	-0.084671	1.3938	1.0991	1.6379	2.0874	2.0278	2.0413	4.9347	2.3146	1.5577	3.5642	0.82039	2.9996	2.0565	0.67967	2.5257	2.4337	2.55	2.0934	1.6088	1.1401
4.7585	-1.2078	3.2095	1.2423	0.31006	0.17829	-0.17031	-0.088411	-0.010055	0.29164	-0.092452	-0.074989	0.50211	1.1433	0.71069	1.3788	-0.10913	-0.14255	1.0725	1.7427	2.0084	1.2604	4.2901	1.5293	1.8794	1.9633	2.6488	0.24425	2.7353	0.81167	1.542
3.2259	-1.0193	2.9832	-0.082609	2.4119	0.10458	-0.15466	-0.1656	-0.10474	-0.12494	2.4017	0.98177	-0.13276	0.52602	0.3487	0.54085	-0.34115	1.6815	0.53808	-0.1264	2.0864	0.53396	4.4048	1.445	0.22044	0.72002	-0.82074	0.051094	0.042188	0.77234	1.8775
4.9363	-0.04626	0.70565	1.1146	0.7146	3.5222	2.0543	1.1156	2.2433	1.5449	0.14532	1.6313	2.0458	1.61	2.4654	2.4281	5.2131	1.3747	3.21	1.448	3.2938	1.0099	3.5398	3.5475	-0.11978	2.402	2.6806	1.7917	4.5767	2.8531	1.8334
5.3021	3.0463	0.78243	0.67325	0.31604	0.54203	1.2745	4.9366	0.39896	0.95206	1.4057	-0.063217	0.31335	1.0432	2.2118	0.29187	0.81182	-0.15682	1.8884	0.83878	1.24	1.4942	2.6708	2.2621	1.1522	1.9841	2.8907	1.969	1.4432	3.0585	0.62716
4.3621	3.445	2.4915	0.076611	-0.28673	-0.15529	3.3869	1.0364	-0.052098	0.064714	-0.029292	-0.26153	0.37291	0.23892	1.3966	0.65404	-0.029982	-0.012226	1.7152	1.425	1.5003	2.2822	2.3614	1.4547	1.3139	2.9008	2.8525	-0.31518	1.3412	0.41048	0.22485
3.6236	6.247	3.1569	1.5815	0.49674	0.64359	-0.060309	-0.13733	0.024542	0.028203	0.71673	0.00033228	0.42293	1.8445	0.53819	1.1326	2.3536	-0.082516	1.3374	-0.8754	2.5897	0.91755	2.306	1.543	0.84324	0.98181	3.0587	2.0103	2.3627	1.1024	-0.20735
5.4675	2.155	4.5124	0.090858	-0.082138	-0.06157	0.20229	3.7216	0.46896	0.95582	0.89475	-0.15027	0.39423	1.3419	1.2515	1.5372	-0.35595	0.76073	2.5993	1.1904	2.229	2.7856	-0.019147	1.5749	0.20065	3.1488	2.6058	2.1967	3.0231	1.6143	0.99006
4.9817	0.13379	3.5966	1.0721	0.10063	1.2905	-0.11824	-0.12901	-0.039977	0.99358	-0.09171	-0.087213	0.70499	-0.059127	1.8485	1.777	0.65505	-0.028933	1.7183	0.89795	2.2164	2.4872	6.1936	2.9806	0.13306	1.364	2.0452	2.2004	3.2431	2.734	0.97348
4.1586	-0.098275	3.2426	3.0302	3.7923	0.027924	0.31225	0.12647	-0.10074	2.3006	3.7229	1.3157	2.9883	3.5457	1.8311	2.6365	1.1814	0.056157	4.3543	2.1169	1.9755	1.7369	1.9809	4.4848	0.19353	4.7044	2.166	2.0015	3.3112	2.6481	0.67118
5.1909	-0.48864	4.9045	-0.017624	3.6241	1.3972	-0.11168	-0.32159	0.74791	0.42803	3.4859	-0.30754	1.9786	0.66489	1.8326	0.97063	1.5331	0.7318	1.6886	1.1235	3.2086	0.18428	1.2818	1.0185	0.79806	1.0588	1.9222	1.0182	2.8855	0.91345	-0.27273
2.2722	3.2147	0.9934	0.41121	-0.10288	-0.15275	-0.16977	-0.11495	1.5409	0.65889	0.5234	4.2715	1.6341	1.0745	2.2891	2.3815	-0.11495	0.47277	2.5739	1.1719	3.1684	2.1494	4.3544	1.4492	2.2794	2.639	3.2651	1.1896	3.6356	0.90833	1.3933
1.7443	-0.083507	1.303	1.0007	-0.15911	1.5427	-0.13601	-0.080154	2.2761	1.4824	-0.13885	1.4427	1.3825	0.54429	2.0696	1.3089	1.0771	1.1673	1.0046	0.9902	1.8398	3.0827	5.3521	1.5799	0.65646	1.6967	2.0242	-0.061089	2.468	1.8896	1.9449
4.1058	-0.83475	-0.060087	0.87046	-0.0075191	0.096549	4.0829	0.27264	0.63084	-0.36935	-0.029214	0.041629	0.56823	1.5077	0.75152	-0.085168	0.70306	1.2232	2.5004	1.0401	1.9149	2.1472	0.33775	0.21764	0.21576	2.4835	1.9759	1.6316	-0.99377	0.32001	-0.44394
3.806	2.7515	3.4964	-0.036107	0.32724	-0.044802	3.9252	-1.0363	0.26316	0.20923	-0.077162	-0.047971	-0.59581	0.64578	1.1814	0.63289	-0.046004	-0.009993	1.24	1.1406	1.8607	2.0194	2.94	-0.15077	-0.25865	0.90807	0.78305	0.043052	1.9919	1.3864	1.5227
3.8201	3.0889	3.1485	0.25642	-0.11381	-0.20113	0.83793	1.4255	0.89387	1.9953	-0.089057	-0.68675	1.3016	0.063951	1.1656	-0.019916	-0.065981	-0.15873	1.9436	0.78357	0.20542	1.3663	2.4039	0.57325	0.29502	1.2384	2.7454	0.8223	2.8074	1.7169	-0.10524
4.6306	2.8928	3.7383	0.23282	-0.094036	0.56448	0.13105	5.1409	0.85711	-0.47003	0.88958	-0.073143	0.39327	1.4109	1.9119	0.89673	2.0527	-0.14346	0.97872	-0.48724	1.5053	2.9586	2.3129	2.1006	1.8305	2.4073	1.4106	0.34085	3.1706	0.19898	0.21797
4.6412	0.37879	3.7717	0.58391	2.4233	-0.018592	-0.093186	-0.17156	1.5833	1.4886	2.0219	0.77853	1.3178	0.87926	0.60486	-0.11186	-0.60834	-0.10842	2.2251	1.2088	2.1973	1.8305	3.0121	1.3043	1.0881	3.5133	1.8585	1.6233	1.8032	0.96662	1.306
4.9547	1.4661	4.3785	0.52575	3.0229	0.90043	-0.098545	-0.067568	-0.10464	0.78486	3.2869	-0.29457	0.73692	0.64204	1.067	2.0192	0.54764	-0.072376	2.0568	1.3697	0.42722	0.78875	1.7077	1.3692	-0.014488	3.5936	2.0106	2.7687	2.565	1.5494	1.2956
3.6397	-0.66908	3.6438	1.0337	3.6923	0.56053	-0.20953	-0.09396	0.55049	0.99876	2.2564	0.97887	0.74115	1.0963	1.798	1.5538	-0.35604	-0.077392	2.1032	-0.01841	1.5762	1.0125	2.2168	1.0833	0.9701	3.66	3.2703	0.38253	2.4626	0.98592	-0.0085323
4.7508	3.5308	3.7397	-0.019301	0.31731	1.2617	3.7933	1.554	0.34608	0.23056	0.37547	-0.11238	1.4011	1.617	0.47936	-0.13685	0.69234	0.012136	0.22061	1.4445	0.43192	2.6651	4.8434	0.9931	-0.063662	1.8969	2.153	0.13036	2.5976	0.36567	0.92195
1.2493	0.69228	0.19762	-0.25297	-0.058258	0.34423	-0.39646	1.2181	-0.061671	1.8367	1.0281	4.3016	0.079737	0.57509	1.5949	0.92735	0.20628	0.50744	1.7713	-0.040445	2.8801	0.081253	2.6582	1.0858	1.5283	0.054302	6.3487	2.9991	0.65723	0.55151	1.3624
4.1179	0.091223	3.7447	0.5565	3.4478	-0.058051	-0.65549	-0.10087	-0.091777	1.4431	2.4344	-0.27493	1.831	1.2259	1.9819	1.9684	1.0432	-0.050667	0.023431	-0.23802	2.1875	1.2128	0.72542	0.4957	0.60684	2.1666	1.5987	0.90774	1.3455	0.50611	1.0813
4.5155	4.4957	1.0501	-0.022267	0.064966	-0.36268	4.6178	1.0607	0.16448	0.88319	-0.033557	1.4054	1.8875	0.3568	1.6879	1.4735	-0.36639	-0.30236	2.1796	0.9064	1.4702	1.976	1.7918	0.39808	1.5812	2.5271	1.7725	-0.64888	2.5913	1.6359	0.64192
-0.20614	0.40707	0.59525	-0.096612	-0.14453	1.1088	-0.1361	-0.067586	-0.13101	-0.082385	-0.038244	-0.37033	-0.11726	0.7899	0.22741	-0.063235	0.1399	-0.015313	-0.24791	-0.086604	0.16122	-0.01431	1.4651	1.4006	-0.087303	-0.011621	3.3684	2.2604	-1.0122	0.1762	0.24225
4.2535	0.93366	0.36891	2.3565	-0.032691	2.8999	1.6632	-0.6444	0.30353	1.6344	-0.055085	1.0055	2.171	1.4564	1.3046	1.735	4.8655	1.3128	3.0227	1.2209	2.9203	1.5714	3.8092	2.507	1.4535	2.6898	3.0462	1.1664	3.9131	1.1372	0.49319
4.8077	2.2467	1.7284	-0.08414	-0.21083	0.021843	0.90765	5.7855	-0.018228	1.4233	1.2354	-0.084143	-0.024847	1.4789	1.8676	0.44591	1.3803	-0.13643	0.92643	-0.30795	2.4325	2.0956	2.0332	2.0118	0.70423	2.7304	2.3384	1.6729	1.367	2.4459	0.36673
4.6902	-0.36481	4.6695	0.87007	2.9359	1.0322	1.6526	-0.24348	1.3145	1.2501	2.5484	-0.98517	1.5115	1.3363	1.8881	2.2607	0.36829	1.2911	2.841	1.2469	1.3315	2.2904	0.45502	1.5332	-0.10074	3.2186	2.4356	2.5134	1.3227	1.9971	0.13783
4.1588	3.3975	1.1718	-0.10718	-0.14659	-0.11596	3.7366	0.32825	-0.0081509	0.68813	-0.00064159	0.53731	-0.23916	0.93934	0.92326	0.86019	0.65884	0.40151	-0.037769	-0.058588	1.5756	0.068535	2.7814	1.6841	-0.090036	1.3403	2.3737	0.14676	2.5096	0.54281	0.28414
4.5821	0.046579	6.285	0.014202	-0.058277	1.0948	0.65003	-0.08017	-0.001671	0.47813	0.011898	0.22553	1.4156	1.8264	2.2676	0.55884	-0.20722	-0.00063524	0.24919	-0.177	2.27	1.404	4.3147	2.0884	0.42514	1.5004	0.12355	2.1069	2.3322	2.0817	0.58675
4.9693	-0.096963	3.1738	-0.26372	-0.025167	2.4187	-0.33578	1.229	1.3649	0.59811	-0.099615	-0.21806	0.92755	1.3824	1.3048	1.5037	0.75424	-0.02034	2.5915	0.034557	1.6991	2.2252	5.6036	1.9208	-0.13998	1.3703	2.1493	0.42794	2.0558	1.5459	1.7204
4.2257	-0.21794	3.0911	0.019357	-0.18373	1.1454	-0.09594	1.2338	-0.061974	0.24038	-0.0044509	-0.42886	1.7038	1.4734	-0.2407	1.1458	0.88229	-0.23803	1.055	-0.97631	2.2502	1.1897	2.0596	2.142	1.3605	0.55016	1.5962	1.0382	1.5559	2.0712	-0.63393
3.8213	0.2259	2.7001	2.3544	2.6651	0.19598	-0.434	-1.7338	1.1056	0.89065	3.3184	1.7043	0.59056	3.0016	1.7664	1.1265	2.0244	1.5355	2.7372	1.7351	2.5035	0.077892	2.4201	0.013095	0.31126	4.0125	3.014	1.3282	2.2789	0.7579	1.5083
4.9871	0.25014	0.89039	1.4421	0.19086	2.8923	3.616	-0.091531	-0.062238	1.8247	1.0179	2.4286	2.3193	1.2274	1.6204	2.3001	4.9321	1.432	2.0273	1.4025	3.3349	1.9901	4.0137	1.1502	-0.068504	2.7731	2.6403	0.61351	4.57	2.2788	1.7273
3.9923	1.6772	1.4254	2.9702	1.1725	1.0611	1.6302	0.39383	0.47046	2.9969	0.13414	4.7172	2.3611	2.8166	1.8859	2.5972	5.3417	0.55424	2.1765	1.866	3.89	2.2657	4.377	1.8338	-0.12386	3.8821	2.9145	0.16454	3.9214	1.1362	0.51088
1.8485	0.59921	-0.19744	-0.14008	-0.13828	2.7034	0.82322	0.92683	0.29894	1.4471	0.46883	-0.23193	1.0618	0.80695	0.89999	0.16226	3.4319	2.0182	1.6024	-0.09469	0.80109	0.13757	3.8284	1.6783	1.0232	0.5697	0.26475	-0.0039217	2.8198	0.49843	0.77423
4.3093	2.8979	3.1661	0.51374	0.35069	1.1782	3.5077	1.005	-0.11204	0.37729	-0.085306	0.31487	0.004838	0.92498	1.2606	1.5008	0.70129	-0.13741	-0.1963	-0.22773	0.88847	1.6595	3.4028	0.38973	-0.018892	1.0372	0.49541	-0.21067	0.58046	1.2084	0.4101
4.7655	3.6092	0.037426	-0.060791	-0.16489	1.1585	4.2466	0.83216	-0.016017	1.6462	0.5856	-0.18515	1.2143	0.96316	1.3367	1.557	-0.48265	0.64704	1.2195	1.5255	2.447	3.0616	2.1625	0.9147	0.44752	2.2561	1.3192	0.9352	2.4755	1.3787	1.2311
1.0591	0.0032457	0.1486	-0.45503	-0.35435	2.791	0.56669	-0.12647	-0.11325	0.18058	-0.090778	1.0181	-0.44273	0.42273	0.2807	1.4071	2.409	0.38733	1.6399	2.0646	0.2938	-0.049475	3.018	-0.27613	-0.0016296	0.50965	-0.43498	0.74217	3.2731	1.9721	-0.10759
0.95914	0.39991	-0.17285	-0.21032	-0.11084	0.49309	-0.0058968	-0.11484	-1.1009	0.57159	-0.26342	0.81148	-0.18035	0.051498	-0.16052	-0.017868	-0.29895	1.4625	-0.35878	-0.1531	-0.18872	0.34585	0.48894	-0.034433	-0.13672	-0.16149	-0.32408	-0.66756	-0.16422	0.19056	-0.39705
0.96734	0.66935	0.051574	0.79751	0.40121	-0.00027795	-0.076551	-0.19756	0.88818	0.89643	-0.12791	2.9228	0.16542	0.47934	1.7279	-0.064638	-0.017808	-0.21824	-0.093962	-0.015661	2.5732	1.0946	2.5651	1.6493	-0.089982	0.26552	4.9789	2.3207	0.68357	1.156	0.12236
5.074	2.5138	-0.023675	-0.090628	-0.043122	0.29072	0.22468	5.2595	-0.099524	-0.22949	0.16195	-0.12017	1.6057	0.91421	1.0503	0.88378	-0.48318	-0.097244	0.80679	-0.13042	3.0182	1.8156	0.25136	0.67311	-0.13472	2.5509	1.5548	0.51354	2.2819	0.75868	0.51471
4.5741	3.6353	-0.15219	0.0078174	-0.10073	-0.088403	4.3225	1.6795	0.23577	1.2074	-0.0060885	0.70611	1.2183	1.0662	1.7338	0.15651	-0.40872	0.95656	-0.037791	0.9723	2.4084	2.077	1.7137	-0.41266	0.98302	1.9075	1.7217	1.3366	-0.48954	1.3266	1.6739
5.3614	2.294	1.4817	0.25107	1.3901	1.2491	-0.14443	5.334	0.14663	1.5855	0.67114	1.4986	1.2142	0.23786	2.1322	-0.072005	-0.11926	-0.10683	2.3815	0.67864	1.6473	1.556	2.3891	2.1862	0.99136	2.391	1.5569	1.4437	3.1135	1.8841	1.502
2.3081	1.0145	-0.24504	-0.12598	-0.11941	-0.31731	2.1947	-0.0039696	-0.12593	0.57382	-0.18867	0.0018061	2.0892	0.027357	-0.22266	0.20296	1.5014	0.25792	0.7609	-0.15749	1.2671	0.96831	3.7286	-0.1817	0.701	0.40466	1.2074	2.0042	1.7073	0.60133	1.3737
2.7038	-0.54008	0.14817	2.1263	2.8551	-1.0903	-0.20099	-0.1078	-0.046064	0.26578	-0.13156	3.313	1.819	0.7013	0.82823	2.5941	-0.60211	0.93951	1.9827	0.012996	2.0005	1.4342	5.1646	2.6735	-0.070772	0.84637	1.6116	1.3167	2.2339	0.58509	0.78343
4.7019	-0.17117	3.5249	0.877	0.21821	1.0716	-0.024862	2.9035	0.21598	-0.043543	0.71666	-0.18011	0.95629	0.65234	2.1216	1.2053	-0.26477	0.94399	1.9071	0.5519	1.8942	0.75448	4.4433	1.8871	0.33136	1.6498	2.0588	0.77172	1.7897	0.39005	1.2894
4.302	3.718	3.8698	1.4433	-0.18919	0.030392	4.2562	0.61804	2.1069	4.4532	0.27599	0.16986	-0.017954	1.5414	0.50847	1.0851	0.51275	0.26655	1.6736	1.6857	1.4111	1.8242	3.5372	1.959	0.75917	1.7132	2.4322	-0.1337	3.8232	0.77249	0.40365
2.0135	-0.15325	0.11683	-0.12808	-0.22552	2.2549	0.96228	-0.14638	-0.13828	1.9441	1.4133	2.6257	1.8	0.58044	0.90379	1.3691	2.8382	-0.020282	1.8385	1.1653	0.89052	1.0489	2.235	1.4858	-0.098005	0.27056	2.319	0.2858	3.3958	2.2139	1.29
4.6661	2.9647	1.0397	-0.15064	-0.13639	0.91897	3.6687	4.7134	0.84561	0.087192	0.50201	0.040678	0.52746	1.3168	0.081725	-0.29029	-0.16489	0.12999	2.3009	0.40309	1.3891	1.624	1.9209	1.2113	0.84675	1.809	2.6915	2.2465	3.3213	2.0062	1.2667
4.8041	3.1319	0.9949	0.78258	-0.34019	0.7053	3.8367	1.3924	-0.13733	0.96142	0.73644	-0.22943	0.12432	1.5297	0.91753	0.52001	-0.11356	0.083863	1.9172	1.7761	2.1644	3.1755	-2.1609	0.84123	1.2031	2.2319	2.4268	0.96773	1.2295	0.84466	-0.34793
4.7889	3.2935	3.7013	0.76937	-0.13986	1.3139	1.4989	4.8921	0.17316	-0.19652	1.3343	0.36731	1.5463	2.3593	1.2643	-0.10304	-0.42034	0.085858	2.3275	-0.20986	1.5457	2.7749	3.2017	1.7041	0.18284	1.5505	2.6035	1.211	1.3261	0.72165	0.9404
0.81826	1.8723	-0.32592	-0.055604	0.19527	0.59739	0.8763	1.61	-0.067361	-0.13999	-0.10407	3.5423	-0.39606	0.48074	0.72565	-0.16294	0.40017	-0.60174	-0.084648	-0.030215	2.1002	-0.27963	1.6151	0.56624	0.48726	0.24972	3.5564	2.0157	1.4271	1.375	-0.11345
4.8047	4.0424	4.419	1.6356	-0.15571	1.7285	0.99106	4.9562	0.13589	-0.19509	1.0077	1.6659	1.4526	2.8286	1.5428	0.34439	-0.10392	-0.16005	0.8293	0.78517	2.4314	1.8539	4.1862	2.1205	0.51631	2.8759	3.8266	1.2842	2.3672	0.38213	2.1581
4.3915	3.3202	2.0926	1.4984	-0.1072	1.9171	-0.18756	4.6847	0.10034	-0.0035744	-0.14333	0.42397	-0.10783	0.074779	1.1212	1.463	-0.62484	-0.71048	1.2215	1.5536	2.8018	2.2827	0.82739	2.9136	0.85279	2.1254	2.0317	2.4969	1.7835	3.0751	0.97529
4.8344	2.8411	0.00347	0.86812	-0.17092	-0.14935	4.5757	2.4112	-0.13124	0.30527	0.020888	1.3492	1.4218	1.3005	0.57208	0.68691	-0.082255	1.1857	0.5014	-0.12559	2.3378	1.7906	0.33338	1.1293	0.90253	1.1539	1.5245	1.9268	1.6053	2.1319	1.4792
2.5858	1.8175	-0.26661	1.0975	-0.16444	-0.25769	-0.10167	-0.17376	-0.12704	1.335	-0.017903	-0.20642	0.98521	0.12798	0.0070304	0.15672	2.8915	0.98992	1.2899	0.16194	-0.28039	0.19175	4.1137	0.4177	0.18578	-0.071402	2.8349	-0.89609	0.57071	0.60892	1.199
4.7221	-0.012303	1.8317	0.064571	0.29502	-0.16173	-0.45677	3.0441	-0.27579	0.050395	-0.096984	2.6468	1.7656	0.93077	0.77182	0.76836	0.49191	0.78375	0.80453	1.5908	2.2708	1.6479	2.7617	1.2148	-0.072147	2.0909	0.63616	1.2215	1.7903	0.54398	1.619
4.0222	-0.15764	0.25696	1.1346	0.49031	-0.045479	0.24567	4.6003	-0.5985	2.2533	1.3323	1.5806	1.8763	4.3306	2.5237	0.79588	-0.12253	0.20042	2.4096	3.2872	3.437	2.0049	2.0586	0.62646	0.9772	0.49055	4.9371	3.6475	2.1773	1.4334	3.3349
4.6874	3.6606	-0.17908	-0.23387	-0.24762	0.49285	4.3368	-0.10418	1.3893	-0.11584	-0.23303	0.31141	-0.066707	1.2432	2.1024	1.1917	-0.37511	0.29121	1.9541	-0.60452	0.73729	2.3148	0.44399	0.84387	0.11778	1.2099	2.5195	1.7446	1.9332	1.8021	-0.42092
2.3522	0.084914	0.49216	0.21432	0.34902	2.7504	0.69433	-0.21882	-0.037207	2.3172	-0.064957	1.1343	1.3168	0.61677	0.26511	1.5364	3.0706	2.0667	2.3898	-0.2728	0.96961	0.48207	2.1854	1.1709	1.1017	1.1394	1.8094	1.4663	3.2987	0.77372	0.90371
4.4077	0.036568	3.7456	-0.038397	-0.23154	1.2469	1.4161	3.4808	0.14315	0.29152	-0.14742	-0.26992	-0.37354	1.7662	1.7638	1.0497	1.5019	-0.16015	0.99082	2.177	2.1598	0.98794	3.8641	2.2348	0.50329	2.1112	0.18578	2.802	1.8799	1.1754	0.40252
4.4009	3.8054	3.284	0.56725	0.27503	0.33097	3.9504	1.504	-0.088339	-0.46326	-0.065569	0.39326	-0.23322	1.6786	1.2002	-0.027905	-0.2976	0.27507	0.060518	1.7402	1.4666	1.675	3.8489	1.6772	1.0989	1.9543	1.6231	-0.25317	2.1191	1.313	2.0861
0.78858	0.26671	0.61001	0.25475	-0.30578	0.16414	0.21152	1.2306	0.84957	-0.22849	1.072	4.2419	0.34612	0.38118	0.040911	0.42068	1.4945	0.90784	0.90547	-0.041115	1.4968	-0.219	2.4997	0.84208	0.19675	0.051632	2.7181	0.98625	1.2587	-0.043048	0.091613
5.1944	3.0698	0.48912	1.2509	0.31222	-0.10877	-0.061776	5.3702	-0.067492	-0.27156	1.8806	0.87541	-0.08269	0.58509	0.71984	1.6453	-0.1087	-0.097539	1.7117	1.2065	1.1098	1.4231	1.0237	2.2986	-0.14511	1.7571	1.9409	1.1054	3.3067	2.2588	1.2823
0.93534	-0.20443	-0.49859	-0.23353	-0.094026	-0.014673	-0.053341	0.21501	-0.33751	-0.59899	-0.0011461	3.4173	-0.097853	0.10913	0.22894	-0.049856	0.81355	-0.085201	0.32691	-0.29931	1.0912	0.1536	2.0437	0.38096	0.28748	0.7283	2.2393	-0.27739	0.52984	0.52182	-0.83398
5.144	2.4205	3.8814	0.12356	-0.155	-0.010272	-0.15724	4.8873	1.3577	1.5369	0.75835	1.499	0.45075	0.045991	0.78672	-0.078126	0.56362	-0.11306	1.7643	0.089004	1.8004	3.5703	1.2836	0.33493	0.89198	2.5576	2.0753	-0.25363	2.174	1.5726	-0.047007
4.3074	0.31204	3.2521	0.50251	3.3802	-0.17176	-0.10894	-0.16552	0.3947	-0.41531	4.8065	-0.28899	2.5962	2.2842	1.1743	1.8331	1.8225	2.4499	2.86	0.051602	2.0941	1.7885	2.8884	3.8449	-0.31886	3.5952	1.7486	3.315	3.5841	2.8061	0.35239
1.7635	-0.1843	0.7173	-0.0079009	-0.034713	1.5005	0.68	-0.066766	0.8203	1.9164	1.5978	1.7519	0.65619	0.22068	2.1991	2.4542	2.8296	0.70749	1.6974	1.2129	1.6516	0.86866	3.0904	0.17604	1.6716	1.095	0.79855	0.8202	2.4101	2.4367	0.5361
4.0055	3.5695	2.5655	-0.14296	-0.020152	0.32821	3.549	0.78631	-0.0028984	0.666	-0.038471	1.1353	0.22282	1.5239	-0.061344	0.24637	-0.034291	0.24316	0.2049	1.0239	2.4323	1.9903	4.7669	1.5575	-0.057195	1.9676	1.2707	1.1977	2.2014	0.59364	0.079289
-0.050226	0.17055	-0.36579	-0.12754	-0.11817	-0.27995	-0.079484	-0.037738	-0.041005	-0.17715	-0.11867	3.3685	1.1611	-0.071724	-0.081738	0.18024	-0.17245	-0.094187	-0.30117	0.00046221	0.78353	0.034774	0.35204	0.51743	-0.16168	-0.22489	3.1494	1.499	0.49565	-0.51088	0.91399
3.4864	2.2036	1.2901	-0.0115	-0.18224	0.99545	1.9588	1.2135	-0.12978	0.41465	0.085215	-0.74532	-0.10091	-0.24697	0.34059	-0.06483	1.7731	-0.00074676	-0.86478	-0.12569	0.16326	-0.041556	1.2632	-0.5779	-0.078149	-0.34098	-1.9699	0.10307	-0.40465	-0.62098	0.40449
1.968	0.20077	-0.48926	-0.061969	-0.13577	2.6261	-0.091347	-0.16247	-0.099038	-0.070455	0.63644	0.51639	0.73661	1.7821	0.23327	0.49373	1.9005	-0.088042	1.3127	0.35204	0.1803	0.19809	2.8954	0.73752	0.43824	2.2917	0.87838	1.1486	2.1455	1.2899	1.4715
4.2222	0.68687	3.2427	0.36697	3.5824	0.42617	-0.16849	0.62998	0.42886	2.6096	2.7096	3.623	1.8653	0.92141	2.1801	1.4162	2.2195	0.099323	2.69	1.1403	2.7829	0.53974	2.4972	2.0142	1.0592	3.6105	1.7278	-0.33325	3.1675	0.22629	2.6284
3.7735	1.2782	2.9866	1.6298	3.2653	1.022	-0.030381	-0.19288	-0.061683	0.95167	3.1697	2.0219	1.8857	0.3147	1.3683	2.5575	1.4912	-0.0055006	0.61918	1.0081	2.6069	1.2258	5.7681	0.78343	-0.0052693	1.9712	0.40767	0.5861	1.662	0.71606	0.25602
4.6089	2.6191	3.004	-0.011165	-0.063953	0.36045	1.2095	4.2773	1.1554	-0.162	0.13697	1.7508	0.00041727	1.633	1.9903	2.1015	-0.80825	-0.018061	2.2777	0.57825	2.4333	2.0328	2.3057	1.8045	-0.12533	1.9533	1.787	0.25567	2.8884	0.74577	-0.25537
4.0766	-0.33214	3.7652	0.082402	-0.00078078	0.34674	-0.052001	0.47703	1.4455	-0.077494	-0.12643	1.7353	0.83331	0.78276	0.071362	0.45992	-0.45278	-0.48154	-0.091097	1.5218	0.37453	0.76075	3.7675	2.0573	-0.12092	1.9239	2.8574	2.3559	2.7692	0.034766	-0.18066
4.8452	0.79977	0.47998	0.028793	-0.11853	3.6047	1.7296	-0.18187	0.39207	0.87221	0.22576	1.9889	-0.066365	1.708	1.1886	2.1276	4.3153	1.8296	2.9394	0.40385	3.0354	1.905	3.8538	4.0057	0.71631	2.5253	1.5535	1.4244	3.4968	2.2834	0.79178
4.9646	3.105	1.1876	1.5591	-0.047622	0.03604	-0.13189	4.913	1.491	0.57765	1.8753	0.1373	1.4191	1.1682	1.5212	0.7882	-0.14802	0.61008	0.48163	0.098702	1.8028	2.2309	2.3138	1.7229	-0.00020282	0.77934	1.6014	1.7827	2.2318	1.4925	0.1537
3.4901	3.7309	1.7996	-0.18469	-0.026365	0.71314	3.6378	-0.40396	-0.10518	1.297	-0.076042	0.54775	0.67256	0.83425	1.2927	0.87643	-0.7456	-0.024827	1.5224	-0.2097	1.1727	1.4667	0.68251	0.45721	0.37962	0.80416	2.3198	0.40384	2.1334	1.564	-0.26945
3.7314	3.8923	3.5984	-0.0048519	-0.015605	-0.12229	-0.12149	4.1041	0.60748	0.56564	1.8831	-0.34588	-0.39761	0.76409	-0.10632	-0.084791	-0.19988	-0.038659	0.36956	-0.19499	2.8713	0.17417	1.8426	0.19026	-0.040211	0.31458	-0.64636	-0.67359	-0.15345	0.30673	-0.15404
5.4644	3.8484	1.5444	0.098581	-0.087296	1.9994	0.29095	5.1153	0.56281	0.64183	0.76969	1.0047	0.19213	1.5667	0.7301	1.6609	-0.019459	-0.093985	1.6603	1.4791	1.7956	1.1684	2.9922	2.7812	0.16966	2.6212	0.7893	2.1868	2.5699	1.6037	1.5214
2.5393	0.96436	0.99089	0.39949	-0.15747	3.4466	-0.44561	-0.01408	0.59535	1.487	0.55509	0.27525	-0.42025	1.6523	0.56354	1.178	1.625	0.45523	0.5773	0.73575	0.39293	0.36309	2.9584	0.36567	0.78998	0.16215	-0.21751	1.1145	2.9581	1.7033	-0.017514
4.8571	1.2818	4.1237	0.46051	3.7808	0.038607	0.068015	-0.15831	1.7831	0.36718	2.7238	-0.077381	-0.079436	1.6235	2.0232	1.3949	0.25172	2.721	1.9087	0.47744	1.9661	0.69103	2.9698	1.1067	0.51838	3.1172	1.9216	1.3628	1.8949	1.6053	0.068027
4.7812	3.4264	1.7359	-0.1482	-0.18349	0.35849	3.5773	3.3786	-0.060211	0.37596	-0.10941	0.70125	-0.11597	2.195	1.48	1.4751	-0.6106	0.90264	1.9855	-0.13116	2.5421	2.3388	2.0823	1.1234	1.6538	0.42775	2.5439	1.6825	0.87206	1.195	-0.044415
3.2326	0.60998	-0.20262	0.67116	0.22255	3.6325	0.24189	0.19971	0.63641	0.47139	0.88211	1.5777	0.40682	2.7877	1.0904	-0.11047	3.3828	1.9658	-0.17378	1.1138	1.0931	1.2297	2.7214	-0.089719	0.79939	0.18409	1.2463	0.37105	2.0694	0.84016	1.1914
4.0218	-0.043366	-0.055285	1.418	-0.029765	2.9162	2.5276	-0.11434	-0.15364	-0.1727	-0.13774	3.5636	0.25373	1.5186	1.1938	1.1666	4.5455	1.5402	2.6286	1.4692	2.8297	1.9271	4.45	3.689	0.14144	2.4623	2.5965	2.26	3.8594	2.5022	1.2609
4.8678	0.11787	1.0825	2.7236	-0.68839	3.4031	1.1709	-0.16579	0.42033	2.0814	-0.075019	2.7075	2.6706	2.0479	2.3667	2.9665	5.333	0.61073	2.6873	1.4527	3.5547	1.7946	3.4232	3.535	1.5244	3.1148	2.1597	1.9836	3.9706	2.7604	2.1544
4.3347	3.6214	0.79777	0.29168	-0.021692	0.041351	4.2702	1.7993	1.2429	1.0678	-0.0048097	0.61776	0.80897	0.73429	1.2152	-0.42478	-0.30305	-0.12389	1.458	1.3461	2.7339	1.7351	-1.0273	0.15945	0.37643	1.1748	2.2312	0.32944	1.9352	1.0732	-0.24322
-0.55625	-0.041744	2.4217	2.5544	-0.02488	-0.0011612	-0.037759	-0.021816	-0.09231	1.9801	-0.08462	-0.41676	0.3166	-0.016525	-0.29681	-0.54864	0.056286	-0.048558	-0.20887	-0.62039	0.44122	-0.058684	1.2883	1.1597	0.1803	-0.58714	5.3242	2.1347	-0.010579	-0.0030704	1.6838
3.435	1.8677	2.6932	0.25376	-0.029201	0.84559	0.13951	-0.51476	0.4767	1.2047	-0.00056086	-0.29666	-0.017496	1.8081	1.5826	2.3022	1.9682	2.7321	1.4789	0.9319	0.13486	0.28435	2.9858	1.1665	1.274	3.2052	1.172	2.8016	4.6544	2.6025	0.39196
5.0902	3.2981	0.92909	1.1849	0.59866	1.0617	4.1778	0.42058	0.52648	0.17108	0.71857	-0.1886	0.19631	2.1038	1.2857	-0.1156	2.2432	-0.11118	0.3151	-0.02398	0.74664	2.5025	2.8309	1.2683	0.11153	1.321	3.9245	-0.36611	1.7982	0.4231	-0.0010372
4.1881	-0.16854	1.0402	0.83093	-0.054674	3.8811	0.97073	-0.16137	1.1034	2.5846	0.078973	0.47749	0.28855	2.0623	2.45	1.7666	4.6183	0.3546	2.7653	0.22599	2.6684	0.27252	3.6403	4.0856	1.574	3.4548	1.9698	1.9898	3.1422	2.8653	1.8584
0.44515	-0.25393	0.12395	-0.28699	-0.022411	-0.14508	1.4081	-0.0028307	-0.1907	0.25313	-0.073949	-0.26361	0.36542	0.32997	-0.050385	-0.053531	1.1523	-0.14867	0.24466	-0.10752	0.53276	-0.14429	2.4923	-0.043554	-0.14732	-0.21925	0.55601	-0.22853	-0.18754	-0.1207	-0.047221
3.4753	0.067336	1.5767	0.3157	-0.29349	1.4497	1.3266	-0.32952	-0.058749	2.4736	-0.042449	3.3197	0.84015	0.69616	0.71184	1.9693	4.6859	0.4808	2.6945	-0.010982	2.6887	1.4734	3.9435	2.4046	0.37473	2.4003	3.1074	0.77174	3.3187	1.4853	2.1481
2.5182	-0.026419	0.16122	-0.14977	-0.032406	2.1595	0.20865	1.1085	0.41476	1.6639	1.4472	1.2128	-0.091946	0.46645	0.81968	1.0794	1.7588	0.6174	1.6837	0.21621	0.96622	1.3316	3.1063	1.2408	-0.0092631	0.30178	2.5813	2.2571	2.7571	2.1103	0.41747
4.5709	2.9613	2.7756	1.9378	-0.090627	1.6253	0.30855	4.5297	0.46856	1.1647	-0.011109	1.5274	0.01893	1.3828	1.6639	-0.24104	-0.38063	-0.11538	1.9938	-0.25075	1.7099	1.7634	2.5993	-0.01301	0.20935	2.1454	1.844	1.9479	-0.41065	1.0584	-0.24704
4.7194	3.3037	0.72049	0.011067	-0.13186	-0.25363	-0.10868	5.2363	1.1086	1.1494	0.021089	-0.19057	-0.20211	0.99745	0.57317	1.2555	1.1812	0.32189	2.3783	0.23978	1.1902	2.4036	2.1488	1.2923	0.027639	0.64462	-0.39737	2.6126	0.75165	0.7738	0.54869
4.7148	-0.09569	3.116	0.89998	3.2184	-0.040339	-0.019979	-0.14387	1.0683	-0.13805	3.3855	0.75458	-0.13052	1.8295	1.0349	1.1216	1.4657	1.2921	2.9031	0.40483	1.981	0.8166	2.7258	1.678	1.0686	3.085	2.3966	2.2341	0.22879	0.23176	-0.23506
4.4956	-0.17404	0.90179	1.9706	-0.27026	3.8777	3.0245	1.2037	-0.20303	2.0822	-0.10895	1.7723	1.7422	2.0301	1.895	2.8185	4.8783	3.8352	3.0929	1.9402	4.4975	2.8938	4.0724	2.6559	0.86181	2.7439	3.2395	2.2571	3.9017	2.2723	2.2918
4.6238	3.1231	3.9605	0.15017	-0.16432	-0.21633	-0.034788	5.045	0.76224	1.7651	0.20923	-0.01361	1.0361	0.45817	1.2516	1.3829	-0.10943	-0.021514	0.20194	0.89574	2.0566	2.379	3.3744	1.4133	0.18385	2.6746	0.93921	-0.0086344	1.1533	0.20556	-0.021505
4.2626	0.75455	3.3979	0.20174	-0.032984	0.97314	0.31166	-0.05286	-0.10454	0.02009	1.1522	0.10666	0.19734	1.7725	1.3936	1.3211	1.0906	-0.11231	0.56829	0.91824	1.6202	1.9075	4.814	1.8036	1.1857	2.1452	0.54996	2.1761	2.0995	1.9346	1.2227
4.8019	3.6171	1.9666	1.1566	-0.11941	-0.13239	-0.13312	1.9419	-0.066876	1.169	1.6788	1.2227	0.65354	0.15004	1.8981	-0.10248	0.8652	-0.044296	1.3515	-0.14104	2.2912	1.4396	1.1729	2.3506	0.53525	2.0914	1.6098	1.5836	1.27	2.1634	0.88889
4.402	2.522	4.3086	0.87369	-0.075095	0.40361	1.2259	4.8428	0.64756	-0.29175	0.98433	-0.043164	0.68201	1.228	1.097	0.21545	0.17745	-0.20122	0.9128	-0.2334	1.5489	1.953	2.9556	1.6169	0.16836	2.1037	1.3036	-0.051153	2.1981	0.50929	1.799
4.7624	2.6254	2.5495	-0.142	-0.17144	-0.031821	-0.054366	-0.12345	0.55896	-0.13143	0.23058	-0.0039719	0.57474	1.5267	1.063	0.68715	-0.14527	0.0083205	1.5833	-0.043405	1.8308	2.7418	1.4541	1.1634	1.9267	2.3592	2.587	0.67566	1.6879	1.6474	1.7748
4.6292	3.253	1.9729	0.36151	-0.099062	0.84746	4.339	0.89929	-0.084967	-0.074254	0.35061	-0.10893	0.66627	1.9502	0.76716	-0.035974	0.79776	1.4598	1.8326	0.59843	2.4392	3.3738	2.629	0.67317	1.2227	1.9415	-0.46459	-0.46634	1.8663	0.15837	0.28662
4.3672	3.8035	2.7333	-0.11414	-0.10567	-0.14884	3.719	1.6666	-0.078583	-0.030866	-0.038815	-0.077696	-0.33939	0.29343	2.1638	1.2185	-0.13412	-0.097829	2.2246	-0.14516	0.57287	0.92658	2.3992	-0.10246	1.1068	2.2713	2.2752	1.4152	1.3532	0.95711	0.5239
4.3424	2.6002	3.3639	-0.12696	-0.19418	1.4976	-0.16431	3.9031	-0.23127	0.8385	0.3762	0.63291	1.2485	0.24963	1.3513	0.24406	-0.85912	-0.010726	1.376	0.089784	2.7647	2.0096	1.7571	2.3143	1.0899	2.3619	1.5953	-0.87749	2.329	1.1819	1.0619
4.95	0.36581	4.7492	-0.17122	0.18415	2.2567	0.95919	3.7209	1.475	0.37497	0.75507	-0.16978	0.34943	2.6859	2.0814	2.6436	1.1606	0.46332	1.7253	0.028809	1.6733	2.8428	6.2664	1.5982	0.11061	1.3273	2.5092	1.5169	2.5558	1.3807	-0.67957
4.6761	3.3298	0.31189	1.8827	-0.13356	0.95707	3.8146	2.1379	-0.10274	1.1126	-0.017961	4.0795	1.7679	1.7844	0.60887	0.51901	1.1163	-0.25367	1.7732	1.9647	2.4983	1.1234	2.5044	0.619	0.076529	1.7281	1.02	0.93174	1.3485	1.7076	0.072615
4.4038	3.6388	4.2016	0.50256	1.1675	-0.085427	4.2182	1.5092	0.77899	1.1754	0.31315	-0.12558	0.9743	1.8571	1.7	0.24736	-0.095664	-0.16834	0.51459	0.66759	1.5291	1.9674	2.9523	0.62915	0.54132	2.7472	2.2864	0.82745	3.0652	0.52566	0.92585
4.4763	0.35744	3.8242	-0.11808	-0.16732	2.1054	-0.14968	3.9608	1.152	2.1582	0.14442	0.061725	1.1111	1.8012	1.2005	0.74905	0.36648	2.0551	-0.015061	0.3724	2.1464	0.73834	4.7513	1.7596	0.64376	0.99524	1.378	0.85733	2.6019	1.9498	0.090099
3.6911	2.7052	2.9068	-0.11429	-0.010635	0.33417	3.0543	1.143	0.70136	2.149	0.94228	-0.32974	-0.27832	1.0492	1.376	-0.064605	-0.70365	0.041422	0.20665	0.56909	0.48026	1.09	2.8755	-0.28307	-0.11909	1.1219	3.6734	0.83072	-0.029969	0.41299	-0.13302
4.1312	4.0587	0.5671	-0.11409	0.84756	0.67682	3.8131	0.95197	1.018	1.2901	-0.58229	-0.017689	0.71625	1.9262	1.2461	1.1255	0.67357	0.4842	1.9211	0.11912	2.0152	1.8468	2.971	1.73	1.0242	1.521	1.0689	0.13307	2.095	0.80207	0.66901
4.5282	4.0423	-0.91372	-0.14276	-0.36134	-0.15153	-0.069337	4.8289	0.65664	0.81671	0.3768	-0.44369	0.12851	0.42621	1.0501	1.7846	0.055619	-0.042394	1.4732	-0.29396	1.581	0.7824	1.659	2.3673	1.83	1.5717	-1.3158	0.74675	0.71995	0.75235	0.66185
4.3099	3.4216	-0.14588	1.1063	-0.092954	-0.093125	4.1619	0.26572	0.1905	0.051768	-0.084381	-0.24622	-0.17818	0.9518	0.7534	1.0314	-0.10027	0.98616	1.4818	0.12909	1.2024	2.248	1.9437	0.55081	0.29448	2.2215	2.8141	1.1841	0.77153	1.5342	1.4607
4.5699	0.32726	3.4762	-0.10902	-0.16651	0.34629	-0.109	2.3673	2.0768	-0.059626	-0.58281	-0.73556	-0.12923	0.50067	0.7613	2.0753	-0.71256	-0.075733	1.6219	0.78665	1.8132	0.67223	4.0956	1.0171	1.4183	2.5672	1.4326	1.8036	2.7612	2.3063	0.51004
2.9043	1.0427	1.9223	-0.066861	2.9414	0.45661	-0.17528	0.21326	0.743	-0.15096	-0.092694	0.64388	0.85123	0.52079	2.0021	1.3439	-0.96186	0.55299	1.1043	0.099835	2.7891	1.7049	5.3219	1.7918	-0.12813	1.1109	0.31984	-0.68032	3.0995	0.21507	0.11921
2.7675	1.889	-0.29051	-0.20574	-0.24992	-0.15037	-0.10157	-0.32024	0.39818	-0.1343	-0.1357	3.1678	1.3292	0.45929	1.6099	0.95159	-0.36321	-0.10493	3.0516	0.7624	0.12105	-0.26903	1.5107	1.2538	1.1335	2.3317	2.2215	0.013303	4.3449	1.2651	0.15124
3.66	-0.21254	1.2742	0.78143	-0.066372	3.5048	2.4914	0.17212	0.74736	2.235	1.2866	2.6445	1.158	1.7686	2.5733	2.4632	5.2514	2.3358	3.0209	-0.081964	3.5826	2.8026	4.4224	4.2271	0.92605	3.1053	2.6167	1.198	4.2822	2.9985	1.01
4.4301	0.25788	3.801	0.87825	0.099806	3.0944	-0.20644	1.5525	0.38568	0.39012	-0.13169	-0.035211	1.9445	1.1735	1.5663	1.6507	-0.16885	-0.13874	1.3751	-0.12651	1.432	1.1685	5.5953	2.1166	0.98086	0.88299	1.9277	2.174	2.2075	2.2366	0.68047
4.1609	3.0312	3.8637	-0.098508	-0.11302	-0.76362	3.3016	-0.095595	0.33718	0.16363	-0.10541	-0.10749	-0.020693	0.084437	1.3135	0.17324	-1.8725	2.2796	1.7764	-0.91747	1.4664	1.1859	3.5059	-0.89586	0.98981	2.4482	1.7265	0.70821	2.0844	0.20238	0.73366
2.4817	-0.12593	-0.056546	-0.27724	0.19406	0.57108	-0.04277	-0.0056211	0.18585	1.968	-0.015485	-0.33988	0.045458	0.38231	0.61304	0.41515	2.8422	1.5545	1.2242	0.11641	0.96644	1.2768	3.0756	0.36046	1.0688	1.0882	4.8371	1.882	3.05	1.4556	0.87446
4.7402	3.6251	0.16297	1.0961	2.086	-0.058367	4.1112	0.1773	1.266	0.42949	-0.13702	-0.11686	0.26823	0.9309	2.1512	0.22538	-0.36498	-0.047844	2.3637	0.052917	1.0294	2.507	0.71392	1.2856	-0.12638	3.3582	1.4621	2.2698	2.3531	2.0505	1.109
4.6561	3.1862	0.0458	0.81379	-0.010474	1.288	4.3655	0.6403	1.9791	1.0252	-0.078446	-0.29815	1.3312	1.8454	0.61001	-0.21176	1.1355	-0.0076501	2.4653	0.62935	2.4168	1.5229	2.4226	1.1677	-0.036458	2.1153	1.6722	2.7579	1.3599	1.4457	0.73782
4.5864	0.90762	1.1319	1.5999	-0.063626	3.4886	2.7726	0.87261	-0.029061	1.28	0.19472	1.7287	2.3664	0.71499	0.98536	2.2536	4.772	2.8817	2.6011	1.096	3.6463	1.8536	3.6459	3.2245	0.21151	2.7787	2.5399	2.175	2.4297	1.584	1.1302
4.1461	1.301	0.59706	1.3068	0.95744	2.4615	0.27443	-0.3345	0.15038	0.1137	-0.0032984	3.9702	1.0513	2.2398	1.7359	2.6519	5.0937	0.67745	3.0244	2.2863	3.4965	2.2562	5.2398	3.0029	1.0485	2.2989	3.1981	2.7472	3.5054	2.8163	0.75872
4.3722	3.7423	1.2568	0.69765	-0.16286	-0.37409	3.796	-0.075433	-0.098951	-0.33168	-0.014324	1.8676	-0.57457	1.3395	1.3206	-0.077082	0.35351	0.052527	0.062802	0.98647	1.5942	2.5242	2.5596	0.32997	0.26907	2.1834	1.2188	0.37403	1.3682	1.0688	-0.090759
4.0745	4.4476	3.0866	0.27923	1.2489	-0.14733	3.9573	1.1111	-0.39173	1.172	-0.13305	-0.28174	0.82693	0.55785	-0.15824	0.22533	-0.13977	-0.076896	2.8537	0.67586	2.9612	-0.66028	2.6699	1.0555	0.82023	-0.31	1.069	0.94094	3.9907	-0.021867	0.29642
3.7342	3.7579	0.99025	0.42368	-0.057809	-0.18852	3.2455	-0.020899	-0.13774	0.98264	1.026	-0.19199	-0.14106	0.40702	1.1606	0.85728	-0.29736	-0.031999	1.2018	0.61606	0.93604	0.3201	1.4147	1.5001	0.19915	1.7001	1.8975	1.5162	0.15702	1.035	1.0944
4.4196	1.0392	0.91588	1.6748	-0.26127	3.1861	2.3914	-0.030734	-0.04946	2.553	0.077073	2.075	0.95402	2.2037	2.3397	2.6839	4.9067	1.6293	3.301	1.8175	4.2325	2.9595	4.0318	3.4431	2.3135	2.6944	2.1815	1.835	4.2677	2.3979	1.2957
4.3165	4.0976	3.6693	-0.0077634	-0.1553	1.3803	3.9855	1.5343	0.15338	0.50538	-0.039989	-0.32694	1.8525	0.93532	0.27452	0.93539	-0.053864	-0.1509	2.2312	-0.14071	0.8706	2.8237	3.2236	1.4992	1.1215e-05	1.6713	4.0083	1.2733	2.4644	0.59112	0.021608
4.1975	-0.13589	2.674	3.1656	3.3202	0.43383	0.039352	-0.070946	1.6852	-0.056634	3.287	-0.31643	2.9335	1.8769	2.1941	3.3919	-0.18731	2.4092	4.0909	2.6348	2.7751	1.9768	0.046307	1.6075	0.44194	5.3548	2.3907	0.2871	2.9814	1.1927	1.2608
3.7504	0.79956	0.28236	0.58626	0.32422	1.2172	1.8157	-0.12862	1.3345	1.9346	0.00054068	2.884	1.9033	1.0267	2.2558	1.835	4.7944	-0.15615	2.5868	1.2112	2.2011	1.3106	4.2611	1.7782	0.57743	2.647	2.5592	0.57448	3.7804	1.3461	2.0271
4.5046	-0.23972	3.341	2.3099	3.411	0.055747	-0.14857	0.54801	0.93814	2.0936	2.6682	1.5346	1.6114	1.5239	1.6819	2.1608	2.518	3.9649	2.7793	1.7088	1.7368	0.59507	-0.64837	2.0314	0.26724	4.4492	1.8619	1.8048	2.4343	0.57967	0.92546
4.0429	4.2758	-1.0365	1.8624	-0.67915	-0.15833	1.9467	4.093	-0.033328	0.42444	1.1655	-0.106	-0.090619	0.027188	1.3368	-0.11128	-0.19261	0.22943	2.3225	-0.011384	0.93562	2.5528	1.5916	0.35934	-0.14527	2.6133	0.56983	-0.63326	3.1054	-0.16005	0.90747
5.0751	3.2342	2.8086	0.11871	-0.28264	-0.16155	-0.25459	3.744	-0.061832	0.19537	0.39984	0.15598	1.2469	1.4922	2.014	0.30938	0.20567	-0.0027018	0.5486	-0.29243	2.4526	2.299	2.5169	2.2634	1.5448	2.4489	2.6578	2.2836	2.9145	0.68466	0.70597
2.5609	0.18706	-0.15987	0.44342	0.0090726	0.19819	0.50557	-0.45554	-0.017691	1.136	0.34437	1.5589	-0.0024358	0.52364	-0.10007	-0.052527	2.7418	1.1126	2.4993	1.6441	0.77226	0.090543	2.6703	1.3514	1.1506	1.3818	3.0073	1.6942	2.8356	1.6328	-0.18106
4.9909	-0.36223	7.4001	0.034927	1.2301	1.5686	-0.052107	-0.29021	-0.24585	-0.21098	1.064	1.2755	1.2238	0.27364	0.033945	2.0724	0.66457	0.068347	1.0006	-0.2838	2.2944	0.096332	-0.34753	1.1467	0.72688	2.6147	1.6946	2.6636	1.8192	-0.017258	-0.13621
-0.29525	1.1032	-1.5239	0.017769	-0.35799	-0.23785	-0.31848	-0.22685	0.2444	1.1618	-0.015316	3.8466	1.2454	-0.016549	-0.092501	1.2188	-0.2191	-0.16509	0.86353	-0.30026	0.25071	0.54062	-0.0067631	0.33483	0.18615	0.65635	1.7096	1.3816	4.218	0.067947	1.0268
0.80651	1.3502	1.7132	-0.072524	0.45303	0.56621	-0.49714	-0.15041	1.9378	0.82831	-0.097433	4.1855	-0.32587	0.087549	1.1003	0.27957	0.65887	-0.32267	0.023576	0.28777	-0.35724	-0.030656	-0.69927	1.0549	0.51279	0.0484	2.4461	-0.76742	0.52718	0.33912	-0.014904
5.0293	3.4349	-0.33469	0.47925	-0.016022	-0.09017	-0.30256	-0.077322	0.16389	0.60418	0.44828	-0.49842	0.07239	0.78715	1.6598	2.0017	0.63473	1.3464	2.2039	0.81542	2.9419	1.982	0.54982	1.9761	0.74459	2.5452	2.5433	2.0328	2.5425	1.9352	1.4043
4.0774	1.0742	0.70787	1.9653	-0.049245	3.5467	1.881	0.83806	0.37693	2.0971	0.87406	3.6582	1.8053	2.1334	1.1235	2.748	4.7462	1.0526	3.3151	0.66855	3.6886	2.2474	4.5837	2.3288	1.4528	2.3509	4.2687	0.52754	3.329	2.5739	1.4207
4.6908	1.9576	2.4273	0.59786	-0.12594	0.56979	-0.039504	4.3885	-0.049924	-0.13908	1.6242	-0.010056	0.77266	1.8396	1.4976	1.5557	-0.13079	-0.017474	0.68956	-0.2138	1.1407	2.5436	0.68056	1.6614	2.1582	2.2075	1.1032	-0.30701	2.2794	2.6047	-0.25495
4.3213	0.26614	3.6223	0.23702	-0.14567	-0.088047	-0.12927	3.8399	-0.18164	0.62617	-0.029608	-0.34976	-0.25003	1.9585	1.407	2.0799	-0.17553	-0.12114	1.3206	-0.29239	2.3471	2.1053	2.9526	2.43	0.54645	2.3883	2.3737	1.9916	1.5674	1.0974	1.0941
4.5548	3.673	2.1017	0.42048	-0.11506	-0.27638	3.5853	2.0278	0.46145	1.2817	0.23404	-0.021304	-0.84874	0.82627	1.2535	0.573	0.31304	-0.22313	1.8732	1.7212	2.2805	2.7716	2.8151	1.0532	-0.072627	1.8973	2.2876	-0.955	1.8881	2.5246	0.24236
4.3054	0.2866	1.665	-0.014332	0.19976	3.5035	-0.082286	-0.15167	-0.016874	0.42808	-0.0018868	2.5588	1.8161	1.1927	2.0896	2.3837	4.4064	1.256	2.7394	0.94843	3.7322	1.8281	2.6825	3.6064	1.7395	3.2246	2.83	2.146	3.8484	2.4717	0.30161
3.6489	3.676	1.2488	-0.0072058	-0.079359	0.26512	4.0411	1.0077	-0.13381	0.7105	-0.059018	0.70828	0.42412	0.90422	0.53364	-0.20471	-0.14597	-0.029538	1.0109	0.23393	0.95044	1.0483	1.7232	0.89568	0.55794	0.93044	2.7641	0.23371	1.3734	0.32756	-0.0021184
4.4763	4.2026	3.7138	-0.11864	-0.17595	-0.33999	3.0932	1.2736	-0.11179	0.29039	-0.092568	-0.29779	1.1801	1.5902	2.5342	0.92047	-0.019527	-0.050127	0.92578	0.7868	2.4111	2.3715	2.7968	0.49647	-0.10251	0.85547	2.2723	1.4415	1.3559	0.61174	0.21131
3.9542	2.0175	2.7246	0.73449	-0.039845	0.45983	-0.12804	1.7283	-0.059018	-2.4616	-0.010121	-0.11537	1.2002	1.1246	2.0081	1.4677	0.09866	-0.4486	-0.07398	-0.1412	1.5405	1.3801	2.969	2.1268	0.4519	1.931	1.0717	2.6221	2.6658	2.4309	-0.21744
2.9302	-0.32508	2.2449	0.41745	3.4553	0.30463	-0.071713	-0.10851	0.7376	1.6753	1.7498	4.5622	2.1071	0.62892	1.2989	0.85183	1.3516	0.47725	1.6113	-0.17934	2.929	2.3017	5.4624	2.1346	1.3721	1.1424	1.0486	0.59454	1.5511	0.4819	0.48669
0.23819	0.17627	2.0542	-0.09914	-0.14823	2.5665	-0.027242	-0.15906	0.3753	1.4905	-0.11128	4.5588	0.3601	1.3426	2.5893	1.5976	0.024905	-0.0021664	2.3335	1.6231	2.2533	0.73984	4.4077	1.4093	0.82197	2.001	2.4368	2.2959	3.5523	2.2301	0.33521
4.886	2.9187	1.1258	-0.19381	0.55317	1.0871	3.9073	3.2298	0.83655	0.063588	0.51519	0.79336	0.12042	0.96139	0.68502	-0.20313	1.0306	-0.075735	2.1302	-0.10776	2.8068	2.8418	2.5499	2.6743	-0.082523	2.2732	2.5292	0.39845	2.9697	1.1008	-0.12322
4.4919	2.1995	1.5197	0.44887	-0.070149	-0.0063877	4.2001	1.0428	0.88621	-0.10891	0.92258	-0.053093	0.44391	0.17529	1.1348	-0.049266	-0.091475	-0.15083	2.8725	0.4582	1.0229	2.2325	2.571	-0.71469	-0.14695	1.7231	1.8925	0.024024	0.45143	0.61411	1.5937
4.5021	1.0545	2.2215	2.1765	1.1072	2.7289	2.155	-0.0046628	-0.02819	2.0996	0.19184	1.9004	1.1101	1.3363	1.9082	2.5025	4.8553	2.4456	2.0655	1.8691	3.6394	2.3614	3.576	3.8414	0.094268	2.3944	0.61186	2.221	3.7638	1.5945	0.79518
0.96195	-0.084334	-0.42582	-0.076392	-0.12056	-0.041378	-0.49509	0.055192	0.63842	1.6949	-0.14936	0.54766	0.80464	1.2419	0.88855	1.4218	2.0938	5.3428	-0.31805	-0.39683	1.2556	1.7978	3.5159	0.34363	-0.20214	0.93816	0.91737	1.4752	1.5741	1.3765	0.52431
3.5669	0.049682	2.4086	4.9895	2.115	-0.017539	-0.083684	0.29604	1.5982	2.4219	0.60788	1.0476	3.7017	2.9794	1.9317	2.3487	1.0392	1.4111	4.3234	3.6611	3.5135	0.99543	2.7041	2.1516	0.34256	3.0659	3.8898	1.977	6.8548	0.65699	1.6857
2.8869	0.096914	1.3763	1.4682	-0.15015	-0.22102	1.3014	0.50235	0.23735	0.87536	-0.1287	3.1995	1.3611	2.1	1.8474	2.4917	4.4746	0.99452	2.3232	1.3749	2.6566	2.4163	4.9392	1.8537	0.90015	2.2994	2.1183	1.2428	2.917	1.6044	0.94913
2.3051	-0.70167	2.321	2.7863	2.9068	-0.55136	1.2954	-1.4099	0.29906	-0.040494	1.3128	3.2875	2.3547	1.9437	1.3988	2.6731	0.29293	-0.15275	2.3536	1.452	2.2538	2.5364	5.9331	2.5913	0.70555	2.1957	0.70427	0.87831	3.3356	0.87871	0.18711
4.2808	0.1729	1.0643	2.359	0.4544	3.6628	1.9457	0.64511	1.0345	1.7689	0.92349	1.8037	1.2282	2.2825	2.237	1.5972	4.5728	2.6729	2.5056	0.2129	3.8662	2.3259	4.0613	4.1716	0.84059	3.2337	2.2574	1.9389	3.5287	2.5779	2.4848
4.1902	-0.49838	3.739	1.4732	3.6548	1.2202	-0.13398	0.40054	1.2594	0.67744	2.2091	-0.27588	-0.50431	0.6394	1.5267	1.5139	-0.3136	-0.11869	3.1363	2.1958	1.7514	0.88587	1.918	1.9473	-0.090559	3.9039	2.1481	2.2756	1.7655	2.0969	0.11103
0.51154	2.817	0.44625	-0.15071	-0.59551	1.133	-0.090572	-0.13929	1.586	1.064	0.78907	4.795	-0.059222	0.30533	1.659	-0.12035	0.66937	1.1961	2.1128	1.8823	2.7072	-0.32715	3.4252	1.8076	0.48824	0.24507	4.203	0.63975	2.5206	0.63801	0.18442
3.166	2.5266	1.2327	2.1698	0.54728	1.6381	0.7596	-0.21474	-0.18531	1.5047	-0.057402	3.3152	1.9843	1.7414	1.4639	1.8446	3.9264	0.61282	2.3166	1.8437	3.5227	1.9217	3.7362	2.9319	0.81301	2.8545	2.4735	1.1074	3.3701	1.9307	1.7573
4.5737	3.1316	-0.23334	0.062628	-0.044493	-0.1342	-0.092648	0.36414	0.53805	0.5082	0.33736	-0.45044	0.78953	1.5635	0.88299	0.92394	0.48027	0.52812	-0.45547	-0.59293	1.9001	1.8409	0.23033	1.5769	0.30226	1.3606	1.2825	1.8871	2.0211	0.61676	0.40221
4.084	-0.24371	1.6855	0.15662	-0.08273	-0.020008	0.54716	-0.041716	0.56224	1.4562	-0.029974	-0.03031	0.459	0.78627	1.6314	1.5242	1.0345	-0.0074847	1.5512	0.63653	2.5585	1.0838	2.77	2.324	-0.065415	0.98214	1.1556	1.0809	2.0688	1.956	-0.48006
4.292	0.19105	0.26195	1.2028	-0.018939	3.4019	1.5059	-0.00025215	1.3363	2.1971	-0.06435	3.4714	2.4255	1.6596	2.1786	2.2704	4.4446	0.28871	2.8545	2.1613	3.5843	2.4513	4.3489	3.0999	0.58534	2.6993	0.28013	1.8593	3.3166	2.3346	1.599
4.4979	0.6553	0.56173	2.0535	1.1366	1.2444	2.8598	0.31084	0.16097	2.5242	0.22574	-0.45737	0.67502	0.94508	2.2277	2.6258	4.8518	2.033	4.2036	2.1053	4.4023	2.0144	3.8661	3.9411	1.0204	3.9908	1.5604	1.2895	4.5628	2.046	0.74591
1.9678	-0.27896	0.33453	0.61042	-0.022893	0.6508	1.0685	-0.096787	1.557	2.2123	-0.12333	4.0232	0.85746	1.5011	1.4042	2.4829	0.82636	1.2135	2.3209	2.0278	3.2979	3.0465	5.145	1.7535	1.1377	0.4843	2.4051	-0.0502	2.9864	1.1868	-0.0017762
4.8147	-0.41008	4.0905	1.1949	-0.16914	1.0804	-0.11606	2.043	-0.058014	1.2778	1.0774	0.33839	0.5106	1.0301	1.0439	1.3433	-0.060935	0.077609	2.5148	0.75902	1.9444	2.1487	5.5703	2.4535	-0.14615	2.654	1.5532	2.0616	3.3547	1.6819	-0.15752
3.8823	1.7205	2.2495	-0.13105	1.5739	0.10772	2.9885	1.6634	1.0735	0.27025	-0.14349	-0.23505	0.013295	-0.24128	0.33811	0.65458	1.2521	-0.27424	1.8869	-0.036277	0.9735	1.4043	0.23431	0.96442	0.29261	1.6407	0.24489	0.21348	2.0737	-0.060033	0.0052927
-0.012116	-0.20448	0.17297	-0.11438	0.96444	-0.49424	-0.11399	-0.12185	-0.0019157	1.6184	-0.075641	-0.46225	-0.034075	-0.036636	-0.087616	0.12158	-0.11997	-0.056486	-0.73186	-0.31464	-0.039238	-0.30092	-0.3035	0.553	-0.27675	0.32611	4.493	-0.38291	-0.42947	-0.49725	0.1095
1.9659	0.26195	0.60202	-0.15526	-0.30831	1.899	0.55181	-0.11854	0.70403	2.5787	-0.01096	0.86766	-0.017656	0.11062	1.6194	0.42856	2.5962	1.0298	2.2481	-0.16403	1.6855	1.0444	2.6616	-0.040641	1.2232	2.3574	2.4514	0.78953	3.2578	1.0977	2.1236
4.2619	2.8777	-0.22433	1.5892	0.49482	0.43234	3.7828	1.0503	-0.089454	-0.32887	-0.11181	0.21309	1.5464	1.036	-0.47842	0.6012	-1.4304	1.0975	0.48923	0.70153	1.7311	1.7758	1.8327	-0.8314	0.03853	1.5906	0.65513	2.4086	1.285	2.0061	0.18505
-0.35031	2.6592	-0.05976	-0.036306	0.72335	0.40356	-0.42674	1.0849	1.0034	2.0175	-0.016213	5.3429	1.5388	0.96663	1.5024	1.2963	1.2611	0.42235	2.7015	1.367	2.839	0.16494	2.5919	1.5462	0.40605	1.2926	4.1908	1.6904	1.5672	0.83429	0.82064
5.1566	3.931	0.2587	0.71129	-0.14836	-0.14138	1.4135	-0.0037542	0.079692	1.3662	-0.1425	0.27526	1.7432	2.1116	1.365	1.5256	1.5324	0.61659	0.49542	1.7712	1.657	3.2363	3.0659	3.0978	0.87047	1.2476	3.4544	2.8773	2.9615	1.621	2.4811
3.8233	1.3986	-0.22948	-0.85096	-0.36027	0.22375	3.6249	0.12456	-0.072262	1.7499	0.57646	0.77107	0.13656	0.60346	0.72517	1.1541	-0.17012	-0.024662	0.93047	-0.096556	2.159	2.0597	0.13069	2.0862	-0.086843	1.6218	1.274	1.3235	0.092343	-0.16439	-0.88656
4.7651	3.7717	2.7895	-0.028045	-0.0078718	0.87515	4.6657	1.408	-0.11105	2.3219	0.28472	-0.29321	0.091463	1.3814	0.39049	0.89329	-0.35019	0.050753	2.2984	0.51748	2.3436	2.4171	2.4099	0.70236	0.26273	1.7689	2.068	-0.16262	2.7534	1.3311	1.1783
4.7068	-0.17081	0.74652	1.6644	-0.16613	4.0716	1.7337	1.4998	-0.13528	1.1099	0.14821	1.3034	1.2564	2.3188	1.6679	2.0745	4.8623	1.9081	2.8227	1.843	3.7145	2.1726	4.3253	3.9294	0.57107	2.2166	2.3102	0.95914	3.198	1.9621	1.1085
2.2791	0.22871	-0.18007	-0.22662	0.1384	0.5804	-0.3884	-0.089269	0.58212	1.74	-0.10082	2.3227	0.62248	-0.095191	0.29238	-0.089597	2.1808	1.1324	0.98357	2.1965	0.79754	-0.16014	2.3685	0.21208	-0.10631	1.3185	-0.81398	0.3356	2.1953	2.1067	1.6099
3.6846	0.062403	2.9822	0.96172	-0.171	1.0021	-0.14273	-0.14089	0.31878	0.21843	-0.0086966	-0.02055	1.4558	0.20184	1.3975	0.40837	-0.16742	-0.11195	-0.24727	1.0341	1.4879	0.28245	3.7201	0.3864	0.59926	0.83011	2.4165	-0.2161	2.0788	1.5485	0.18384
4.8408	3.1224	0.44	0.017618	-0.047584	1.2631	0.45793	2.2984	-0.016782	1.5591	-0.042933	0.88741	-0.14748	1.2806	0.46532	1.4048	-0.49458	0.34528	1.3371	0.46895	2.4402	2.5406	2.008	2.8	-0.17707	1.5	2.4555	2.0551	2.5171	2.6681	0.70559
4.7167	3.6134	0.43099	2.1984	-0.094624	-0.33361	-0.28964	4.87	0.11038	0.5566	0.18771	-0.082854	0.057559	1.1438	0.39531	0.74664	-0.031203	1.6253	2.7196	1.0858	2.1155	0.96937	2.4779	2.2166	0.7425	2.0975	0.59281	1.151	0.57263	1.1128	0.33066
4.7224	0.29349	0.94447	2.7153	0.55286	3.8922	1.7311	0.32629	-0.072629	1.8319	-0.060096	1.5868	2.7452	0.73032	2.0592	2.6367	4.9316	1.784	2.9771	2.3512	4.0935	1.9693	3.3703	4.2376	0.35379	2.7572	2.8996	0.86193	3.5655	2.409	0.33431
4.2817	-0.31726	0.34604	2.0007	0.26913	3.273	1.0891	-0.31478	-0.077409	1.4477	-0.082577	1.0559	1.8684	1.6049	1.0777	2.8287	4.7295	2.9887	3.0253	0.51808	4.0961	1.9302	3.636	3.6355	0.35646	3.2492	3.1263	1.493	3.5242	2.4559	2.6812
4.5681	0.37109	3.4682	-0.11546	-0.092414	1.9607	-0.14423	0.41049	0.65195	1.989	-0.31959	1.0421	1.2747	1.4114	0.52368	2.0818	1.4038	-0.085496	1.1947	-0.011151	2.4513	2.3599	5.1473	1.9986	-0.04102	2.1062	-0.098792	1.6182	2.0968	1.3133	-0.026346
3.6543	1.8607	-0.12534	-0.069193	-0.15269	-0.015726	2.3381	-0.30081	3.9087	2.0895	0.58988	1.1808	1.1614	0.50075	1.2683	1.5348	1.6032	0.10321	1.2052	2.2674	2.0122	1.3693	3.2763	2.5023	0.92678	1.5144	2.7799	2.4608	2.0321	2.7372	2.099
5.2125	0.88633	1.2283	1.9011	-0.093411	3.8011	3.1331	-0.098701	0.039565	1.2763	-0.11091	2.0672	1.6491	2.01	1.7987	2.3262	4.602	1.5983	3.1734	1.122	3.7147	2.2015	4.145	3.6541	0.71235	3.7434	2.5278	1.2812	3.3974	2.8587	1.7415
-0.07637	0.17731	1.2858	-0.19294	-0.058323	-0.17318	-0.29303	-0.48072	0.36797	-0.24734	-0.04903	3.4872	0.095062	0.00033962	0.54036	-0.029261	-0.37119	-0.20894	1.153	-0.16161	0.87799	-0.22514	0.56869	0.11889	-0.074241	-0.1726	1.7464	1.2058	-0.11661	-0.30074	-0.39282
4.7605	3.5081	2.3644	0.11432	-0.25501	0.78853	3.5921	-1.1001	1.0089	0.41667	0.3	0.10435	-0.193	1.0303	0.58897	0.56015	-0.041281	-0.10952	0.81133	0.32558	2.096	0.90557	4.2169	1.9173	1.1447	2.4646	2.3419	0.31268	3.0542	0.13026	0.95497
4.7977	2.7546	1.2099	-0.11397	0.98961	0.12773	4.1979	0.76598	-0.10124	0.30416	-0.013334	-0.081504	-0.10919	1.6673	1.0244	-0.099458	-0.39941	0.22389	1.9059	-0.13677	2.2819	3.0551	1.4061	0.46762	0.54223	1.8041	2.3086	1.6166	-0.05309	1.2434	1.4399
4.3848	-0.18593	4.0674	-0.08372	3.1097	-0.096938	-0.061592	-0.083938	-0.02927	0.14934	1.7724	-0.46123	0.41382	0.39875	0.47484	1.1935	2.3844	3.4125	0.71176	-0.046706	2.1176	0.86487	3.0627	1.0452	0.68784	2.6753	1.8699	1.8488	1.2435	0.67922	0.027231
2.5339	0.74194	0.38401	-0.074832	-0.15294	0.90068	1.376	-0.16443	1.6663	1.7847	-0.023429	0.32381	0.89379	1.3916	1.2428	0.065458	2.5852	2.865	2.7701	0.27065	1.9711	1.1608	2.8058	1.2283	0.29551	3.8958	1.5327	2.4234	4.5341	1.3692	1.5466
2.8536	-0.16397	2.2306	1.2802	0.072345	-0.093478	-0.023234	-0.33608	-0.11685	1.5233	-0.12649	-0.37195	0.42905	0.097847	0.27174	-0.64092	-0.50499	-0.033199	-0.45005	1.0112	1.5454	0.29741	-1.1281	0.9766	1.4452	0.84139	-0.22285	-0.50481	0.66927	-0.15019	-0.57475
2.1296	-0.16221	0.30199	-0.054777	-0.31896	1.858	0.61352	0.68506	0.2525	1.283	0.53355	-0.35847	-0.24953	1.2313	0.39987	0.64353	2.4792	1.3824	1.6221	0.077518	0.73458	-0.059013	3.5376	2.153	0.55929	1.7789	1.9503	0.13754	1.6335	0.87849	-0.18832
4.3817	3.5477	1.1139	1.7427	-0.10181	-0.30877	3.8819	-0.1737	-0.054582	1.2146	0.027523	-0.092634	-0.16399	0.88782	0.29771	0.45809	-0.31807	-0.16212	0.095933	0.23287	2.2489	2.1119	5.1294	1.3169	0.051083	0.4391	1.3811	-0.55683	2.3578	-0.33889	-0.14666
1.0865	1.5932	0.91094	-0.41818	-0.11401	-0.10018	-0.36803	-0.011866	0.23064	-0.082487	-0.18922	2.068	-0.34743	0.27825	1.6577	0.2149	-0.27041	-0.027765	0.044252	1.1912	0.022011	-0.31071	0.087388	0.30368	1.2376	-0.30339	0.83164	0.6836	1.1025	-0.34426	1.4236
4.4217	0.31019	3.0124	1.6565	3.7158	0.078067	-0.11128	-0.02919	-0.043457	1.7463	2.6104	1.8387	0.89956	2.5924	1.9036	2.0032	1.4883	1.8907	1.8089	1.3598	3.0703	0.073308	3.2503	1.049	0.64697	3.6017	2.2613	0.88067	2.0145	1.4677	0.12013
1.2947	2.3327	0.67358	-0.15058	-0.10249	1.7247	1.5645	-0.38537	-0.0042571	0.8716	-0.12709	2.7947	1.3828	-0.048541	1.0737	0.32982	2.7818	0.82654	1.5888	-0.14299	1.223	0.6736	3.9572	1.2427	0.71875	1.2508	2.0394	-0.70307	2.5049	0.20452	1.9642
3.5679	1.1009	2.5568	-0.1458	-0.17101	1.7968	0.34724	2.8495	-0.13588	0.98455	0.053004	3.7921	-0.26306	1.2051	2.3081	1.117	0.83108	0.29134	2.0469	-0.083928	2.4001	2.3486	5.0762	2.4106	0.32007	1.4883	4.1879	1.6399	3.1719	2.9875	0.60468
4.7728	3.7389	0.6083	-0.10937	-0.053939	0.3815	4.0929	0.53888	0.62223	-0.1285	0.59542	-0.70963	0.36057	0.30441	1.0119	1.0027	1.722	0.38549	1.5084	0.28358	2.3744	2.3548	4.8233	2.2973	0.99433	1.8276	2.9993	-0.36579	1.7237	1.2715	-0.03623
4.8122	0.48536	4.3928	1.399	2.4202	0.16128	-0.033999	-0.089334	0.97643	0.26652	1.8841	-0.44885	1.1883	0.28985	0.54576	0.22839	1.8771	0.16995	1.476	0.28397	1.2698	1.0242	1.3262	1.5798	1.3634	2.9591	2.3653	1.7499	1.4491	2.1932	-0.1443
4.5625	1.4708	3.0391	0.1462	-0.04574	1.5456	-0.17762	5.3998	0.66823	1.5545	0.61062	-0.13255	-0.062409	0.87018	1.5347	1.0084	2.396	0.073295	1.1257	0.14288	1.8785	2.4015	1.8778	1.0261	-0.23996	1.8521	1.6144	2.5972	3.0291	1.566	0.78121
4.5159	2.8814	0.8268	-0.20011	-0.34186	1.4124	-0.05255	4.2094	0.4245	-0.10305	-0.088326	0.35855	0.55102	0.40333	1.3691	1.1563	-0.37661	0.7756	0.49631	0.43016	1.8177	2.3152	2.0887	2.3788	1.213	1.67	0.99309	1.6656	0.14609	2.0722	-0.0066817
3.883	0.77877	2.4758	1.0139	2.8389	0.87525	0.21186	1.4335	-0.047058	1.182	2.4199	0.6298	0.9819	0.96868	0.88813	0.65911	0.46363	2.4075	0.73012	0.4281	2.2898	2.3305	1.2701	-0.10371	0.94192	3.9051	2.5432	0.22113	-0.23018	0.32204	-0.073479
3.8145	-0.24067	2.3972	0.64126	3.0448	-0.029587	-0.10464	-0.14336	-0.0088943	0.79887	3.1956	1.2521	0.56583	1.6105	0.69298	0.16416	1.3826	1.8761	2.2784	0.8905	2.7389	1.0212	3.0031	1.4839	0.76949	3.8917	2.5289	1.2272	0.22047	-0.053506	1.2681
5.0001	0.77072	1.3365	2.3359	1.6543	2.9752	2.6924	0.17928	2.4165	1.0846	-0.04012	1.7808	2.5956	1.766	1.5134	3.1403	5.4544	1.0865	2.8226	0.64961	3.9102	3.2748	4.8825	2.5965	1.112	3.2509	2.2333	1.5335	4.124	2.9359	0.85062
4.2509	1.3665	4.3198	0.39132	0.62224	0.26601	-0.65647	4.2652	-0.34122	1.2305	0.73256	-0.6448	1.5648	1.4703	0.44624	0.39047	1.8071	0.27325	1.4071	0.24012	1.8303	2.9348	1.7686	0.68236	-0.089883	1.5656	2.6051	0.21549	1.0506	0.76807	0.01118
4.8252	0.34749	3.3624	-0.03793	3.9119	-0.16128	-0.23312	0.2412	0.084633	0.41814	2.4274	0.14877	0.76191	1.2144	0.92686	1.1096	1.7608	-0.15928	0.41594	1.3322	0.92803	1.5513	2.3003	0.8623	-0.15173	3.0205	1.2594	1.9699	1.8947	1.1034	0.80938
4.7382	1.1218	0.95324	1.6379	-0.071084	2.9107	2.5272	-0.027109	-0.051669	2.9303	-0.039021	2.5938	2.1502	2.4957	1.6487	2.724	5.1678	1.2294	1.9723	1.2674	4.3321	2.8312	4.2851	3.6676	1.7358	3.7325	2.552	2.1115	3.8762	1.7349	1.8624
2.0271	1.4793	-0.32114	-0.074614	-0.0041568	1.2541	1.1959	0.46982	-0.094157	0.1105	-0.032618	3.3399	1.0532	-0.027105	-0.015442	-0.0051696	3.1519	0.30665	0.29063	-0.064544	0.28761	-0.22883	3.5518	1.5012	0.45944	0.31925	-0.23472	3.6142	0.57429	-0.19232	-0.1447
-0.041245	0.38412	-0.2582	-0.29983	-0.074287	-0.080693	-0.17989	-0.10406	-0.053212	1.9687	-0.01284	2.5442	-0.057451	0.53803	0.14625	0.42251	1.0029	-0.073164	-0.06243	-0.14264	1.2261	0.71255	0.59899	0.80302	0.53433	-0.032047	-0.27547	0.83981	0.80471	-0.15584	-0.036758
4.5287	3.9228	2.8998	0.2454	-0.29763	2.2509	3.5193	1.5081	0.70363	-0.1394	-0.15477	0.10954	-0.12725	0.67767	1.2872	0.32975	0.26727	0.14053	1.4735	-0.34711	2.79	1.2063	3.4955	1.2142	1.7258	1.3903	1.518	0.5168	2.2382	0.31245	0.57856
4.7365	3.8904	1.8391	-0.10395	-0.037264	1.4074	-0.15507	5.812	0.12395	1.0809	0.91711	-1.1789	0.069113	0.98207	1.4006	1.5572	1.3626	-0.10587	0.31312	0.34811	2.7576	2.7405	2.0473	0.90362	0.94795	2.3761	2.3948	1.1095	2.1503	1.9797	0.36182
4.1237	2.2096	4.1213	-0.029652	-0.18691	1.8411	2.6631	0.47487	-0.017968	1.5135	-0.058257	-0.5437	-0.071775	1.9758	1.6358	1.0109	0.85146	4.7395	1.6475	1.0216	3.3731	2.0411	4.784	1.2637	2.5108	2.7916	3.7948	2.2903	1.8267	0.47982	1.2798
4.9131	3.2723	-0.13253	-0.013503	0.9086	0.832	4.7329	0.2007	0.44288	0.84667	-0.12281	-0.20226	0.081998	2.216	0.92	-0.05633	-0.11148	-0.066902	2.0021	0.22668	2.7182	1.9823	1.4894	0.81309	0.34048	1.3358	2.2411	1.3629	1.1454	0.67208	1.6918
5.1487	0.75792	1.3835	0.83802	0.24888	2.7614	1.2618	4.2159	0.31817	1.3289	0.14414	0.1377	0.12671	2.0288	2.1424	1.4299	2.5941	1.5159	2.4602	0.2527	2.6396	2.0025	2.7769	2.4472	0.89801	2.0387	0.29947	2.2895	2.9991	2.8195	0.82774
4.144	0.38095	3.0105	1.5472	2.6973	-0.092659	-0.12785	-0.72672	0.090787	-0.39073	2.0157	0.54013	2.0152	1.1155	-0.16134	1.7959	0.49644	4.2415	2.2356	1.1195	2.4568	1.2609	0.2287	0.63719	0.68849	3.3451	2.5474	-0.27103	2.6942	1.3084	1.4039
4.9841	3.93	0.46626	-0.068407	0.39793	-0.034222	4.7041	1.0165	-0.01522	1.1592	-0.049612	1.3668	1.0545	-0.30562	1.1976	1.5373	0.13265	-0.16652	1.3172	-0.0787	2.1716	1.294	2.1066	1.4794	-0.091271	2.0319	2.2557	0.87051	2.5631	0.13351	0.23439
4.042	0.29269	0.81888	1.7123	-0.18443	2.2235	2.1397	-0.035387	-0.045099	2.0524	0.68734	3.9123	0.6322	2.1088	0.7265	2.574	4.275	0.7051	3.5599	1.0341	3.4981	2.3363	4.7264	1.9382	1.3901	3.1574	1.836	2.2162	3.274	2.4405	1.4541
4.361	3.5151	3.6977	-0.25381	-0.088073	0.11457	4.1979	1.8006	0.19249	0.31538	-0.11443	0.30641	1.1234	0.11803	0.91921	1.6376	-0.82117	-0.15646	1.3596	-0.21574	1.9314	2.086	2.6248	0.53412	-0.14061	2.4689	0.38709	1.3432	2.4613	0.19545	-0.57736
3.4651	1.4505	1.7649	2.6561	-0.13084	0.96946	1.636	0.52509	-0.1194	2.3661	1.7129	3.0277	2.2901	1.7563	2.1662	2.933	3.8392	1.4795	2.3275	2.7326	3.1228	2.5116	5.1352	2.8061	1.7352	2.6759	3.2126	2.499	3.172	2.8817	3.0023
3.7577	1.5772	1.1735	0.084339	-0.16207	1.2504	-0.24104	2.6534	0.81102	2.6193	0.93325	0.87575	0.38083	2.4508	1.2329	1.2509	2.9387	5.9434	1.1624	-0.31101	2.4444	1.9041	3.7742	2.935	-0.21778	2.5729	2.7585	2.751	-0.023502	2.4924	0.48118
4.8572	2.4186	3.7685	0.14137	-0.023576	0.4309	0.31961	5.0588	3.877	0.052302	0.83742	1.8885	-0.12811	0.063233	1.5351	0.31444	-0.37312	0.19298	1.7701	1.6567	2.3538	3.0754	2.9194	1.1959	-0.1493	1.6916	2.8027	0.58275	2.6563	0.61403	0.46366
2.9492	0.43136	1.6992	-0.061283	3.2617	0.025441	-0.32528	-0.61265	-0.035549	-0.39968	0.33409	3.7296	-0.24567	0.73067	1.1853	0.98817	1.4322	0.80381	0.14851	1.3319	2.0685	1.6428	5.5272	1.7339	0.78025	1.2509	1.6477	-0.24461	1.8848	-0.079041	0.99091
4.6947	0.55057	3.7397	0.0012792	3.0547	-0.019648	-0.16815	-0.024322	0.30407	0.53376	3.8295	-0.24667	0.50238	2.5012	0.84827	0.69149	-0.092533	4.5318	2.0071	-0.02027	1.1917	0.62762	3.5934	1.2006	1.6842	3.5891	2.7046	1.691	1.3844	1.4528	0.0053162
3.4094	-1.1159	0.94042	-0.013531	0.27456	1.4324	0.71718	1.0756	-0.13286	1.9051	-0.026218	0.79373	1.7305	1.7425	1.3197	1.1645	3.4093	2.9469	2.5985	-0.26957	2.057	0.58486	2.9927	1.3179	1.5194	4.1073	1.3061	1.1931	3.8605	2.1274	2.0192
4.2829	3.5622	0.71942	-0.1518	1.0581	0.29241	4.1522	-0.11009	0.082743	-0.054574	-0.10292	1.4373	1.0966	0.93895	1.7321	-0.10073	-0.35998	-0.15886	2.0484	-0.0096209	1.7001	3.2039	0.61605	0.65395	0.82119	1.53	2.4575	-0.34473	1.6487	0.25199	0.83677
4.8433	3.4929	0.97469	-0.049874	-0.063835	0.43292	3.9858	1.4416	0.031183	-0.03925	-0.031471	-0.14995	1.207	2.0887	2.0981	0.23072	-0.461	0.041102	2.0042	-0.079371	2.6571	1.3768	1.6346	0.28223	0.68786	1.9566	0.60505	1.7211	2.9129	1.007	1.3024
3.1555	1.2148	0.55088	-0.16356	1.0986	-0.059375	0.78388	-0.057453	0.21315	1.5243	1.3527	1.4539	1.6179	-0.097904	0.17598	0.40907	4.0302	1.4949	1.6867	1.0576	2.2752	0.39074	4.433	1.895	-0.13795	0.17315	2.7692	0.23065	1.4352	0.31752	0.68329
4.2712	3.4156	-0.25951	-0.080932	-0.070223	1.6419	3.9417	1.3502	-0.26753	1.4716	1.2692	-0.10694	0.24712	1.5089	0.70236	1.0057	0.25815	-0.23384	2.2563	0.71979	2.033	2.3071	-0.74792	2.0618	-0.02168	2.8759	2.5117	-1.0892	2.6146	2.119	0.63787
4.9188	2.2029	1.5757	0.7481	-0.12568	3.5759	2.374	0.87471	-0.039182	1.4401	2.389	2.2908	2.8002	1.8605	2.1289	1.8688	4.6855	-0.066009	2.7748	0.52522	3.2044	1.7793	3.7957	3.5665	1.2834	3.4191	3.6608	0.97909	3.8397	1.2025	1.9468
3.8437	0.30721	0.57972	0.52221	-0.03485	3.1332	-0.18274	-0.31612	0.77166	2.0706	1.1445	2.1251	1.6403	-0.0054826	0.74032	2.627	4.7202	1.485	2.4322	0.1368	3.1351	1.6391	4.911	3.5922	0.46893	2.211	2.5149	2.2344	3.4989	1.6885	2.1024
4.586	2.7376	0.65095	0.35334	-0.1714	1.7628	3.9051	0.64621	0.022174	0.77997	0.2445	-0.57153	0.38714	0.17334	1.23	1.312	-0.031892	1.9429	2.5378	0.13265	0.97292	2.6538	1.7961	-0.21906	0.32318	2.9078	2.7508	1.5572	2.1706	0.61392	-0.73217
3.9896	-0.36309	3.811	1.2169	3.25	0.019509	0.69334	-0.050358	0.66378	1.0486	1.5815	-1.0438	1.4405	0.31672	0.34337	0.52766	0.12743	-0.19047	1.6355	0.93553	1.0225	0.92658	2.5337	0.76136	0.53413	3.513	2.5858	2.2813	1.516	1.5272	0.58665
3.7332	3.2268	-0.18717	1.2553	0.21056	0.40297	3.5536	1.3481	-0.13782	0.2874	-0.02076	-0.11918	-0.2669	1.3039	1.3008	0.98119	0.31249	-0.071644	0.96032	0.24518	2.3224	1.8716	0.83786	0.20068	1.4259	0.88183	0.90063	0.47596	0.61555	1.3443	-0.059779
4.7809	3.0254	-0.26288	0.53193	-0.047221	0.41539	4.1044	2.0231	-0.043221	0.60908	-0.42563	-0.036136	-0.10855	0.68494	0.80834	0.27763	0.85892	0.7324	1.3982	0.50193	2.7459	2.013	2.3983	0.90717	0.47616	0.38132	3.4914	0.49378	0.33967	0.82935	0.019022
4.7121	3.0977	0.091132	1.1057	-0.0088878	0.34013	4.5634	0.37434	-0.072894	0.39696	0.26228	-0.28641	-0.11989	1.0105	0.45337	1.4692	-0.16246	0.68572	0.11743	-0.19047	2.3261	1.7641	1.8657	1.3521	0.19959	2.2337	1.5402	0.86182	0.94865	0.86955	-0.070092
3.9004	3.2641	0.91467	-0.63293	1.1225	-0.091506	3.8237	1.2607	0.15539	0.11885	-0.01791	0.24279	0.363	1.4108	0.83876	0.045064	-0.80502	-0.071753	1.8389	0.95456	2.2811	2.2445	0.92085	0.94742	0.34927	1.096	2.8407	0.47908	0.34051	2.0824	0.90841
4.8371	3.4445	1.096	-0.10187	-0.126	0.96597	1.3809	1.9382	1.1144	1.5316	-0.14093	-0.058081	0.43199	1.6686	1.5134	-0.088314	0.45756	-0.075506	1.8595	-0.15874	2.6534	2.8391	2.1119	2.6249	0.75923	2.0834	2.9001	0.51102	1.8233	1.5298	0.73242
4.547	3.8038	1.6679	-0.12334	-0.013778	0.35178	3.6359	2.006	0.21844	-0.25237	-0.11796	2.03	1.0839	1.3652	1.3782	0.21148	-0.1022	0.083833	-0.28451	2.4053	2.6039	2.4725	2.4598	1.4634	-0.1292	2.4609	2.6298	-0.51718	1.325	1.4417	-0.086903
0.68478	0.52072	1.6569	1.0316	-0.080035	0.45307	0.27111	0.33895	-0.0063004	1.5846	-0.033345	2.2223	-0.1185	1.0019	0.71962	1.6292	0.61906	0.19945	1.9674	-0.033473	1.2041	0.27856	2.2657	0.63457	1.6794	0.72398	6.4033	2.8943	1.5727	-0.07845	-0.92473
4.0004	-0.24724	1.9103	1.7842	2.3464	0.67519	-0.0029207	-0.087905	-0.093533	0.80703	2.7353	0.44651	0.55468	2.4025	1.2873	0.19999	-0.070633	1.8662	2.0698	2.5295	1.7262	0.94242	-0.20445	1.3774	0.2358	3.5897	1.1575	1.0664	2.5213	2.4453	1.6614
3.4939	0.39672	2.3382	0.16585	-0.20526	0.78617	0.36722	4.1293	0.92895	0.71406	-0.1234	4.8744	1.5941	1.1032	1.7818	2.1382	0.37385	0.36546	2.3686	1.3449	2.8448	2.8035	4.7145	1.417	1.8934	2.9562	2.7961	-0.19131	2.8946	0.2947	1.5685
3.0165	1.4263	0.16035	0.76175	-0.17211	0.57544	1.9409	-0.017448	1.918	2.0982	0.59704	4.6246	1.9115	0.7415	2.5771	2.3347	3.9043	1.7981	2.012	2.4124	3.4768	2.5522	5.0746	1.0637	1.7374	2.0502	2.2815	1.6242	3.3476	2.0105	1.4117
4.8393	3.6929	-0.28305	0.47675	-0.17687	1.3521	4.1814	-0.12395	0.34725	1.5742	-0.13895	0.46595	0.73145	1.6355	1.324	1.3705	-0.18886	1.131	1.7032	0.54324	2.52	1.3191	0.65554	1.6389	-0.14024	2.2556	2.5189	1.1337	1.2501	0.78295	0.89686
4.7943	4.1501	0.99154	-0.24283	-0.041315	-0.11989	-0.3035	4.2562	0.63196	2.1584	1.1892	0.57491	1.8671	0.16603	1.3271	0.6408	-0.0045479	-0.13619	1.7103	0.14061	1.6788	2.1982	1.4874	2.314	0.65928	2.6853	2.7429	2.2632	1.6468	2.769	-0.030492
4.5473	3.9655	0.935	-0.035765	-0.14154	0.55901	4.4667	1.8131	0.74126	1.2399	0.38547	0.19479	0.68426	0.95554	2.2757	1.5586	-0.017408	-0.13394	2.0498	0.21144	3.0475	2.6376	1.845	2.2081	-0.14472	1.7094	2.6943	-0.25326	-0.09075	1.1342	-0.32407
3.9713	0.72987	3.3713	-0.17976	-0.10328	1.4171	0.29037	1.9947	1.7763	4.0643	0.79213	4.2033	0.36559	1.2928	2.2724	2.0915	-0.044052	-0.061247	1.4008	0.88908	2.8897	2.7562	7.0851	2.0121	-0.13194	1.1214	0.1896	-0.11465	1.7849	-0.020451	-0.32848
5.0391	0.50297	4.414	1.027	3.5862	1.0985	-0.10553	-0.16452	0.86285	1.26	3.6383	-0.87061	1.4506	1.655	1.0109	0.74863	-0.34733	4.2705	1.1149	-0.097823	2.9807	1.3849	2.7751	2.0434	0.91876	0.031163	3.4786	0.23141	1.4979	0.89098	0.73708
1.7176	0.8149	2.0246	0.22959	-0.1906	-0.17857	1.6525	0.67466	1.1147	1.4585	0.1952	4.7941	0.72372	1.5387	2.7305	2.1806	2.8656	3.37	2.6441	1.597	2.3114	2.4838	4.7325	0.27058	0.024407	2.6987	2.3558	1.6185	3.3856	1.5301	1.3377
4.2928	0.55851	1.0973	1.8294	-0.5893	3.8358	2.2345	-0.08015	-0.064537	2.3066	0.0067458	0.25753	1.4218	1.0682	1.4436	2.6008	4.9432	1.1262	2.5722	0.2879	3.7259	0.94459	4.0886	4.3922	0.65715	2.1702	2.9202	0.85242	3.8121	2.5768	2.4535
4.5136	2.5641	2.7328	1.0258	-0.14459	2.0108	0.75569	4.056	0.49068	0.82474	0.8583	1.5612	1.918	1.7807	1.391	0.51206	-0.49865	-0.085266	2.1797	0.92369	2.407	3.065	0.36602	1.8994	1.0169	2.7287	3.6033	0.87234	2.7631	1.7226	-0.60358
4.9542	3.2665	0.78299	-0.22937	-0.078525	0.36875	1.0715	5.4844	0.95775	-0.54931	1.2159	0.27539	0.0091041	1.7401	0.16746	0.82991	-0.020748	-0.019611	1.5667	1.0045	2.4298	2.9857	-0.042995	0.20051	0.7661	1.8085	1.9752	1.3318	2.1377	1.1763	0.37968
4.5416	3.7321	0.21539	0.5065	-0.44674	0.33484	3.7197	1.5832	0.159	1.9077	-0.056897	-0.52748	-0.29543	1.464	1.89	0.96863	-0.055799	-0.14307	0.60227	0.55516	2.3313	1.6422	2.2395	2.5904	0.5248	1.1135	1.795	0.81991	2.0399	1.3802	0.17652
1.7804	2.6333	0.64611	0.68658	-0.073799	0.016273	-0.25434	0.48444	0.97711	1.4022	-0.018662	4.7937	1.1966	1.2642	1.4546	2.6706	1.3523	0.98325	2.997	1.3983	2.5981	1.9728	4.5341	0.70436	0.35895	2.338	1.78	1.3414	4.2311	1.6715	1.2794
4.3634	3.9912	3.4882	0.90266	-0.14726	1.156	3.7315	-0.044996	-0.093957	2.2961	-0.065775	-0.55967	1.5541	0.49432	1.4472	1.3998	0.91029	0.45658	-0.055723	0.89903	1.5452	2.231	3.0851	1.1402	0.87255	2.18	0.35752	0.97939	2.6525	1.9233	0.22503
2.2507	2.4136	-0.15435	0.14361	-0.11347	2.223	-0.12365	-0.053553	1.3291	0.54473	-0.061063	4.7329	0.19742	1.166	2.2616	1.6287	1.3136	1.6302	2.3017	-0.46079	2.7453	1.9404	3.354	1.1298	0.34828	0.9141	2.9271	1.6737	3.1822	0.97525	1.3578
4.1793	0.15619	4.0918	1.1146	1.0061	2.2997	1.0691	2.9887	-0.091713	0.729	0.35098	0.35206	0.48477	1.4726	1.1267	1.9052	1.1764	0.59488	2.8812	1.57	1.8622	2.2329	5.9586	1.0822	0.73855	1.4648	0.04659	1.5629	2.744	1.7256	-0.13842
4.3866	1.0219	3.705	2.0159	-0.1238	0.22685	2.5044	0.071714	1.6548	0.84203	0.45211	1.1949	0.10043	2.6441	2.0308	1.8635	0.83946	5.7408	2.9288	0.54213	4.1782	2.0703	2.3184	1.1286	1.9125	2.8328	2.8472	-0.028686	3.2188	0.67933	1.7934
3.7354	3.7626	3.8034	0.070967	-0.11005	-0.18081	4.0306	0.27861	0.16027	0.99226	-0.054902	-0.34414	-0.15239	0.76274	0.025455	-0.10759	-0.13685	-0.037992	0.88557	2.0554	-0.099258	1.7687	3.739	-0.14163	1.2918	2.8637	1.3554	-0.78522	1.9067	0.53567	-0.17053
4.3921	3.934	1.7823	0.74197	-0.18067	0.53054	4.4437	0.70409	0.34396	0.92984	0.3449	0.36931	-0.13068	1.081	1.2674	0.1991	1.226	-0.14554	2.0423	1.0676	1.9449	3.8262	4.1027	0.5538	0.71963	3.0094	2.1533	0.10856	0.67807	0.53275	1.5716
4.8096	3.5772	-0.066634	-0.47542	-0.071608	-0.70448	3.8916	1.4387	1.0661	0.50511	-0.09647	0.30552	0.63967	1.705	-0.016004	-0.057203	1.5527	0.76255	1.5621	0.6582	2.4325	1.9483	0.78331	0.87022	0.21827	2.1734	2.5653	-0.025408	2.4098	0.62518	0.7071
2.9567	0.86942	1.4824	-0.14395	1.3079	-0.26334	0.20078	-0.16328	1.7618	1.2882	-0.1175	1.161	0.97578	0.50703	1.3612	-0.11647	0.69307	-0.081708	0.95953	1.696	1.7195	2.5752	7.0511	2.5149	-0.059885	0.27176	1.8775	-0.46969	1.9816	0.1729	0.1443
4.693	1.4003	1.8534	-0.034458	-0.21195	-0.060312	-0.023083	1.7593	0.31094	1.1453	0.79559	-0.21465	0.14704	1.2315	1.6928	-0.23797	-0.047495	-0.041455	1.6005	1.6791	0.16212	2.0403	2.102	1.5752	0.19601	-0.11285	2.1735	0.48138	1.8047	2.4514	0.0054386
4.4781	0.42666	2.3583	2.1042	3.4427	-0.12796	-0.18614	-0.023953	-0.018463	0.66991	2.3044	0.96718	-0.17992	0.064259	0.34224	0.36093	0.35598	1.9547	2.1611	1.6617	2.0471	0.5026	1.8938	1.425	1.6373	2.5864	-1.0432	0.44946	2.0312	1.8567	0.13667
4.5965	3.8467	-1.2294	-0.13599	0.42834	0.91245	0.48117	1.0471	-0.18036	0.12878	-0.093559	-0.14057	1.4415	2.2879	2.2535	1.1978	1.9692	1.4371	1.6272	0.18109	1.9752	1.7628	1.4601	2.9031	1.5209	1.7025	2.3205	2.852	2.4889	1.3964	0.7389
5.3397	2.883	3.3121	0.60178	0.49089	1.3532	0.3511	4.9509	-0.014989	1.0682	0.95319	0.7099	1.0454	0.63744	1.2039	-0.19327	-0.21049	-0.98009	1.4424	0.70231	1.2401	0.78237	2.5363	2.6442	1.3713	2.4524	1.7645	1.4289	3.3561	3.0016	0.51067
5.044	0.99928	0.93267	1.5062	1.3538	3.897	2.9953	-0.15621	0.93116	0.93218	0.36321	1.1242	1.3414	2.0599	1.4337	1.9687	5.1026	1.7489	3.027	0.75672	3.1032	1.6876	4.1285	3.4018	0.76039	2.7835	2.4009	1.155	4.0039	2.2875	1.1224
4.7105	1.2485	0.56373	-0.1901	-0.059299	0.36226	0.84249	5.483	-0.057069	1.136	0.74871	1.1125	0.27623	2.7201	0.81257	2.0776	-0.17699	0.8722	1.0039	-0.048286	2.4505	2.1541	4.9953	2.7387	-0.2965	1.3121	1.9317	0.4119	2.2928	1.6136	2.5655
4.1997	3.6961	3.3894	0.79514	-0.1539	1.5603	4.0932	-1.0754	-0.0080931	1.034	0.36084	0.77469	0.56629	1.5204	1.805	-0.82957	0.50799	1.0593	1.3989	-0.28171	2.1168	3.1757	2.821	0.31002	1.6686	2.5294	2.6846	1.1604	3.0256	0.14772	1.1885
0.7588	2.1761	-0.023971	-0.25021	-0.13137	-0.15692	-0.026848	-0.24446	0.7256	1.1812	-0.069748	1.5802	1.2791	-0.088737	0.25248	1.3563	0.30943	2.3445	1.7677	0.54784	2.4021	1.2563	2.7494	0.89403	0.039361	1.0385	6.1354	0.38809	0.41581	0.30133	-0.096577
1.3863	0.026753	-0.69041	-0.066681	-0.056545	-0.13418	2.0952	0.46133	0.91625	1.7957	0.5412	0.61639	1.1618	0.99529	0.24605	0.17064	2.9248	0.88964	1.3789	-0.41554	0.4042	0.51004	2.944	0.46857	1.0096	0.134	2.217	0.24976	2.8369	1.0763	0.55261
2.9506	0.33299	2.5286	1.2787	3.1089	0.21085	-1.4366	-0.057608	-0.21351	1.5281	-0.1128	2.6039	2.0805	0.72248	0.26594	1.9227	1.8679	0.63179	1.7981	0.38332	3.1408	0.17716	5.9323	1.7786	0.28194	0.81694	2.2086	0.50695	3.0003	1.3177	1.1998
4.9604	-0.097023	4.3056	1.5039	3.6762	0.029716	-0.051552	-0.30101	2.1717	1.1866	3.3193	1.1693	1.5105	1.7858	1.8041	1.8515	1.4627	3.4348	2.9741	0.5816	1.3486	1.761	1.342	1.7763	0.70703	4.0336	2.589	3.1543	2.6126	2.5631	-0.016211
4.3881	2.8279	3.7389	-0.029872	-0.16364	0.2419	-0.41401	3.7934	1.3459	0.78487	0.1897	0.30616	-0.37716	1.7282	0.60467	-0.085959	0.91489	-0.0022173	1.7176	0.77762	2.2378	1.3563	2.7857	2.2437	-0.049073	2.93	1.8564	1.5535	3.0849	0.83433	1.4023
3.2774	0.31812	0.055455	-0.30659	-0.13672	1.4963	3.0104	-0.83526	0.3767	2.1313	-0.10107	4.5617	2.2616	1.3134	1.7761	2.278	4.6507	1.8334	2.7308	1.8518	2.5049	1.3025	4.3774	2.562	0.34318	2.9739	3.2173	2.174	3.6263	1.921	0.90383
4.4286	-0.42973	3.5964	0.40161	-0.089603	1.9443	-0.0028498	1.454	0.60075	1.8676	-0.029861	-0.44496	-0.24025	2.2826	1.9729	2.0325	-0.0053624	-0.15357	2.2448	0.92342	2.3143	1.4877	4.7946	2.8535	0.2569	2.7338	1.8278	1.8726	2.1943	2.8066	1.3301
4.5354	4.726	1.9919	1.32	-0.13635	1.9808	3.9396	2.1038	1.5819	0.8202	0.27944	1.6667	0.88059	1.5657	1.342	0.86284	0.7089	0.3601	2.85	-0.37101	-0.086125	1.1212	4.6612	1.1429	-0.15529	2.6375	0.81878	0.047484	1.2625	-0.32923	0.20448
3.9855	1.977	-0.066978	1.7212	-0.022706	2.111	1.4367	0.6588	0.48346	2.5993	0.92877	2.8073	0.74681	1.1821	0.99256	1.3317	4.4442	0.86201	2.8946	1.2792	2.5249	1.142	3.615	3.1227	-0.11755	2.2409	1.5889	1.4499	4.0168	1.5262	2.4296
4.6995	4.2444	0.81335	-0.070372	-0.096007	-0.25367	3.9119	1.6358	-0.014447	-0.40597	0.9142	0.15265	-0.20599	0.87609	0.43332	0.37583	1.7694	-0.0027996	2.0443	0.033316	0.42046	1.9472	0.67557	0.68441	-0.13241	2.5164	1.8019	1.1621	1.8362	0.14146	0.099445
4.4079	0.97413	0.55859	-0.0723	-0.11489	-0.9335	-0.11708	4.7166	0.37793	1.3601	0.39062	2.3875	-0.64379	0.25034	1.0527	1.4165	-0.036418	-0.75587	1.2074	-0.31038	0.25138	0.25309	3.1916	2.5716	0.59838	2.5413	1.4594	1.6125	3.3775	2.5175	0.60839
4.9221	0.26639	0.67219	1.0447	0.22304	2.9975	2.8293	0.041333	-0.097754	1.3077	-0.10727	1.946	1.3805	1.8158	1.8233	2.0835	5.2378	1.3499	3.1476	1.9127	3.9168	2.4777	3.8189	3.4715	0.34175	2.8804	2.1742	1.1338	3.6755	2.2679	1.1733
2.6244	0.11211	1.0802	-0.088104	-0.16779	2.0053	0.65997	-0.12417	-0.10153	0.59431	0.071905	1.7789	1.8037	2.4647	0.95163	1.0437	2.6234	0.85285	1.9132	-0.13954	1.3881	1.2459	3.0572	0.76916	0.5186	0.2954	2.555	1.0083	3.6882	1.5988	2.2675
4.7806	2.6615	4.595	0.19767	-0.072772	-0.05192	1.1806	4.6766	1.893	0.031081	1.0182	-0.43528	-0.073365	0.95916	0.6064	0.67444	-0.086904	-0.060236	1.856	1.1298	1.947	2.42	0.73293	2.6862	0.28983	1.6452	2.0042	1.4211	2.6885	2.0666	-0.65344
3.6727	-0.12414	3.6412	-0.05417	-0.039107	1.5944	-0.025591	-0.065328	0.17933	-0.011677	-0.049918	0.1151	-0.1438	2.1912	1.029	0.91135	-0.16629	-0.08034	0.62302	2.0638	2.1206	1.726	4.1867	0.44034	0.27023	2.4106	2.8334	1.8889	1.6992	0.90374	-0.077053
5.4309	4.0035	1.5398	-0.56827	1.3301	-0.023895	0.33914	5.1559	-0.056811	1.5398	1.2893	0.80028	0.2755	1.9102	1.3756	-0.46585	0.1474	-0.034508	1.852	0.77461	2.231	1.1637	3.1977	2.5101	0.22204	2.7139	1.8692	1.7474	2.8377	2.2308	0.12529
4.5791	-0.45697	0.40338	0.61173	-0.099551	4.0068	0.20443	-0.078477	-0.030712	2.3611	-0.013205	2.2252	0.59291	2.0723	1.8585	1.8282	4.9175	1.2308	3.0076	1.9973	3.739	1.6438	3.1719	4.025	1.7298	3.561	2.8292	2.6937	2.8609	2.5565	2.6236
4.3216	-0.19083	3.2174	1.7645	3.0974	-0.13267	-0.1037	-0.033617	0.18711	-0.36689	3.0526	-0.2806	0.41301	-0.086826	1.3869	0.90864	1.4843	1.1312	2.7277	1.6738	2.5581	1.2892	2.7661	-0.89029	0.93545	3.1495	1.7449	-1.1289	2.7333	1.4355	-0.025754
4.7107	2.8779	4.0841	-0.13948	0.26221	0.22686	0.09077	4.4185	1.5122	0.93539	1.0434	-0.15037	-0.056921	0.57786	1.244	1.2026	0.71136	-0.10373	0.040899	-0.094951	0.78618	2.2551	2.8308	0.20643	0.41725	1.9409	2.3604	-0.30283	3.0556	0.36082	-0.13828
1.1248	-0.18355	-0.10982	0.44365	-0.12307	0.54094	-0.16905	-0.14619	-0.0093732	1.6362	-0.01378	-0.037466	0.16068	0.77366	0.84519	0.52076	1.8862	-0.0034034	2.4255	-0.1022	0.9492	0.027035	0.90575	0.86191	-0.071173	1.6705	2.9264	0.55802	2.6293	2.0772	0.73648
4.0411	2.8994	2.9785	-0.28249	-0.18745	-0.12555	3.6933	1.3693	0.26825	0.033417	0.99713	-0.32544	-0.14116	0.45711	0.64217	-0.06757	0.37014	-0.14911	0.63454	0.91729	0.86891	1.1801	3.7177	0.012427	-0.14828	1.3745	2.7868	0.45902	-0.17349	0.208	0.53057
4.5814	-0.50266	4.3324	1.7829	-0.34311	2.6321	-0.11701	0.74361	0.9144	0.25678	-0.064881	1.6143	0.26978	1.6686	0.19845	2.4878	1.4291	0.091006	1.5289	0.13906	1.9055	1.9704	5.097	2.0228	-0.092674	2.7501	1.8996	1.4552	2.0656	0.28517	1.4063
4.7308	3.9427	1.2927	0.27719	-0.19099	0.1451	4.5482	1.2197	-0.058375	0.3108	-0.047061	-0.28335	1.6493	1.2377	1.283	1.0977	-0.42981	-0.047222	1.9637	-0.17606	1.2269	2.3421	1.7829	1.7072	0.69469	1.7554	2.4183	0.6488	2.5976	0.74657	0.26593
4.7348	2.6977	2.3284	0.59489	1.2072	3.7808	2.9464	-0.030317	0.88146	2.296	-0.052005	1.4435	1.5293	0.24512	2.1029	1.9734	4.9645	1.8754	2.5325	1.9655	3.5473	1.6026	3.5881	3.7558	1.0116	1.9062	3.3887	0.57298	4.5177	2.8756	2.2234
4.6533	3.3801	4.2191	-0.10263	-0.093	-0.33356	-0.1431	4.7348	0.56036	0.40991	0.21671	-0.1365	-0.06907	1.6181	1.198	0.93438	0.35147	-0.044372	1.3537	1.173	1.4803	2.9861	1.9871	1.2566	0.1967	1.7975	2.0983	-0.67908	2.4389	0.27065	1.6459
5.0323	-0.00065951	4.2404	-0.069171	-0.072227	-0.02692	-0.03895	1.6406	1.1394	-0.014572	-0.12821	3.2017	1.5921	0.71357	0.98574	1.0032	-0.25302	-0.13379	1.1864	0.94754	2.3434	2.2994	6.3425	1.3417	0.32476	1.0867	0.28796	1.2311	2.4809	2.1385	-0.25477
4.734	0.54162	2.9739	-0.037273	-0.46201	0.91305	-0.1387	3.8444	0.79805	0.28691	-0.071253	1.0974	0.22419	2.5967	0.83974	1.1967	0.15156	0.7379	0.21382	0.91344	1.9772	2.1845	2.5821	1.1969	1.5022	2.4457	1.508	0.80434	2.8969	2.0871	1.5712
4.5264	3.8056	3.9504	0.57083	-0.10001	1.0363	4.3726	0.24608	-0.0052964	1.2016	0.25837	-0.10551	1.1993	1.8689	0.98392	0.61076	-0.17354	0.18889	2.0752	0.17499	2.3807	2.3532	2.4692	1.5857	1.267	3.0078	2.3452	0.16546	1.2889	0.98206	1.3585
5.03	-0.7112	4.6155	0.48916	2.4518	1.8641	-0.20385	0.085141	0.089067	0.78663	3.0495	0.62192	0.33849	1.2178	1.7181	1.1144	-0.10511	0.69833	1.7868	0.30792	1.9014	1.1601	0.30389	1.3633	-0.12079	1.3103	3.411	0.55194	-0.029215	0.49125	-0.27621
0.73204	1.1054	0.4917	-0.11031	-0.089378	0.3465	0.28783	-0.064839	-0.68003	0.38291	-0.15379	3.7094	0.053694	1.3215	0.91105	1.0318	-0.48933	-0.11929	0.32936	0.14214	2.9402	0.7853	1.9553	0.79409	0.40442	0.33673	6.6172	3.2907	0.6017	1.4265	0.5895
4.8245	4.236	0.49284	0.69334	-0.11158	-0.15411	4.4065	1.2482	0.71361	-0.22437	1.4242	-0.22256	2.2403	1.5647	0.090963	0.83097	0.43725	-0.094525	1.9644	1.9678	1.3887	2.4016	2.4496	1.8783	1.332	1.9381	3.2443	1.2793	1.8491	1.1104	0.58592
4.5773	4.3511	3.3138	-0.1042	-0.32135	0.57546	4.3722	0.81057	0.75706	1.7119	0.31936	-0.029231	0.012407	1.2469	1.7173	1.2881	1.8961	-0.14595	1.9465	-0.56426	1.9307	3.0067	3.9725	1.3906	0.20473	1.764	2.1656	1.1176	1.6243	1.0244	1.1827
4.4524	-0.32165	3.7241	-0.033274	-0.1071	2.0892	0.39706	2.3118	-0.1004	1.4774	-0.078848	-1.0996	0.097004	1.6764	1.6234	0.71563	-0.3017	-0.041789	1.5705	1.7715	1.8572	2.237	4.7642	2.855	-0.065041	1.9225	1.0428	1.3435	3.056	2.6897	1.0353
4.9147	2.5563	3.4544	-0.14234	0.20154	0.95376	0.8339	4.8107	-0.10011	1.2079	0.58471	-0.72628	2.0085	1.1774	1.2854	0.20494	0.54535	-0.0073062	0.60559	1.8868	1.8347	1.8585	1.7122	2.2705	-0.15412	2.7768	1.4741	1.2263	2.7756	2.2494	1.2141
4.5016	3.1293	-0.21643	-0.10936	-0.099986	-0.17497	4.1885	1.2941	0.36371	-0.0099084	-0.096189	-0.27669	0.60669	1.2563	0.28829	1.8085	-0.52265	-0.18637	2.1681	0.62645	2.2932	2.2074	-0.66228	0.60468	-0.087766	2.011	1.8203	1.4696	1.625	1.6209	0.32049
4.6756	3.1725	4.0625	1.6292	-0.17564	-0.076712	1.9382	4.9382	0.60445	-0.034051	0.82558	-0.15561	1.3438	1.2195	0.41905	1.2371	-0.042851	-0.029228	1.0891	-0.091706	0.85314	2.1371	2.8816	0.41005	1.3976	2.6726	2.8339	0.39558	2.13	0.496	1.2976
4.1994	-0.242	3.8672	1.7425	3.1748	-0.16638	0.73472	0.24731	-0.11446	0.68765	2.7437	1.3575	1.3382	1.071	1.2914	0.29123	1.832	0.23865	1.8853	-0.055527	1.5155	1.3973	1.2746	0.68452	0.9368	3.5387	2.1678	0.61711	2.0866	0.97405	0.7235
4.5799	3.2194	3.9824	0.34567	-0.15875	1.6413	4.0254	0.82892	-0.083475	0.24878	-0.096592	-0.46646	0.82222	1.1934	0.20528	0.61434	1.2117	-0.13914	1.5631	-0.035832	1.1485	2.3004	1.5508	-0.32988	0.25558	1.3697	0.90668	1.4867	1.7267	-0.10629	0.43781
3.7491	1.4673	2.4962	0.30855	0.83783	1.6391	2.0391	0.12467	1.6783	1.5612	1.2219	4.2653	0.50881	2.7852	1.2296	1.56	5.0142	2.9203	2.6165	2.0913	4.0272	2.1524	5.081	1.5785	1.5271	2.6489	2.2615	1.2396	3.6595	1.3956	1.8922
1.4751	3.0856	1.8607	-0.021412	0.80407	0.8411	1.2435	0.58102	0.74483	0.74898	-0.062848	2.9978	1.313	0.40855	-0.12862	-0.1697	-0.036142	-0.16545	1.6289	-0.20978	1.8993	0.85037	1.9584	1.7786	0.40906	0.64405	4.3888	2.1983	-0.4955	0.72908	0.31269
4.1888	-0.10514	3.388	1.094	3.416	1.198	1.128	-0.60635	-0.11522	1.7983	2.0352	1.6752	0.65155	0.22897	1.135	0.92595	-0.11656	1.4787	2.5713	0.18198	1.1791	1.109	2.6118	0.1697	-0.013625	2.9822	0.51405	1.7505	2.1282	0.94961	-0.1001
4.5006	2.1483	4.1307	-0.12484	-0.034087	-0.073132	0.59454	3.9838	-0.034231	0.33864	0.26327	-0.21258	0.18037	0.46542	0.75462	0.13619	-0.52636	1.6686	1.1654	1.033	2.0986	1.7909	2.4113	0.75747	-0.13932	2.0212	1.7176	0.71481	2.7397	-0.0159	0.44726
5.0713	-0.086661	3.9859	0.048992	-0.10234	1.6072	0.46038	3.2908	0.78566	1.1686	0.016936	-0.052736	0.44632	2.1045	1.8653	1.2684	-0.32339	1.0089	1.4537	0.99668	2.3616	2.562	4.5859	1.8873	-0.019871	2.9834	2.3949	2.1113	2.6071	2.0223	0.66684
1.9358	-0.043254	0.53709	-0.075431	-0.1036	1.6344	1.1338	-0.023856	1.0042	0.39184	0.58236	1.2822	2.2129	1.3841	1.2504	1.2281	1.4281	1.201	1.6307	0.33002	1.0224	-0.077449	3.6332	1.1953	1.2721	1.3262	2.313	1.1215	3.3394	2.0845	0.0099148
4.0481	2.3411	0.37373	0.24535	-0.02185	-0.095342	0.65542	4.8624	0.68206	-0.25322	0.82357	0.73401	0.80668	1.8568	-0.039522	-0.10253	-0.13395	-0.019033	1.783	1.085	1.1505	1.8002	5.0035	1.5478	-1.6199e-05	1.1612	0.99322	0.17858	2.741	0.90464	-0.20445
3.8705	2.2574	3.7687	0.084206	-0.12741	-0.14301	3.3697	0.44638	0.048819	0.39904	-0.052037	0.63399	-0.20041	0.28096	0.33651	0.93891	-0.092831	2.1751	1.0999	0.36093	1.6592	1.6951	3.1115	0.95215	0.24635	2.869	2.3593	0.27697	0.23134	0.27194	0.47033
4.6529	3.6241	1.0544	0.15474	-0.15817	1.3838	3.5365	1.0875	-0.059929	-0.53781	-0.13266	0.216	1.4209	1.3439	1.1024	-0.12359	0.56882	-0.094724	0.71348	-0.14825	2.6152	2.1681	1.4771	0.81098	0.2068	1.8065	1.559	0.13017	1.8368	2.0123	-0.20982
4.6259	0.81212	2.7283	0.01045	2.8592	-0.057646	-0.15297	3.1084	0.48511	-0.0083905	3.8252	0.33801	0.13794	0.6637	1.3743	1.0097	-0.074256	2.0649	2.313	1.9505	1.5251	0.25836	3.4003	1.5556	0.28402	2.9362	1.3206	0.89114	2.1025	1.1585	0.27588
4.0788	-0.083798	2.9427	1.3098	1.9614	0.003712	-0.13353	0.054892	2.3557	-0.24228	3.3488	-0.23594	0.46635	1.9375	1.6669	0.13034	-0.085798	2.3644	0.24555	1.0931	1.2623	1.6409	5.2686	0.59072	0.8409	0.73667	0.36342	1.7344	1.1903	0.52427	-0.29654
4.4259	0.83085	-0.26951	2.3945	0.16961	3.6741	2.4156	0.37682	-0.1157	1.993	0.57755	2.3022	1.3201	2.2388	2.4387	2.5143	4.7694	2.7177	3.4212	1.5307	4.0221	2.3287	4.1748	4.1665	1.6252	3.9632	2.2566	1.7318	3.8647	2.8699	0.92281
4.6476	2.5419	4.3245	1.603	-0.10383	0.99086	0.13444	5.1671	0.62473	0.31478	1.0278	-0.39213	-0.20132	0.78544	1.2253	0.62652	-0.52086	-0.14661	0.5421	0.84484	2.5386	1.8302	2.2654	1.1513	-0.095666	2.2968	2.8897	0.94025	1.5958	2.0908	1.4215
4.9307	-0.10861	3.1569	0.99005	3.3738	0.34615	0.33537	0.092539	1.2682	1.2179	2.3163	0.027035	0.77252	2.5339	1.2011	2.2025	-0.13289	2.3367	2.0698	2.0115	2.3623	1.1622	3.0925	1.3616	1.5643	4.0426	2.5193	1.3866	3.0287	2.3964	0.54079
3.6909	-0.22557	0.76191	2.5778	-0.19469	1.0238	2.1602	0.92544	1.3405	1.0732	0.41588	4.0734	1.3693	1.4193	2.3575	2.5329	4.5749	2.257	3.2053	1.6749	3.4389	2.8719	4.3454	3.0467	0.57634	3.3066	3.1694	1.9215	3.2653	2.7834	1.2303
4.0371	3.4571	3.3176	0.68517	-0.076187	0.86077	4.254	1.4103	0.49903	-0.66465	0.30463	0.55751	0.7333	0.91202	1.0544	0.65229	0.23378	0.27978	1.5834	0.60996	0.75282	1.63	3.5026	1.2726	-0.15911	2.3027	0.44072	0.81616	0.52498	-0.046099	0.14129
5.2934	2.9795	0.51076	0.27894	0.49372	0.91234	0.51035	5.0483	0.16572	-0.21302	0.77693	-0.18633	0.02567	0.60481	0.86365	0.2159	1.2164	-0.0016773	2.321	0.39181	2.3831	1.2923	1.7908	1.1699	-0.050619	2.1226	1.1025	2.2624	2.8988	1.9142	0.707
4.4053	0.91541	0.64243	-0.17355	-0.34186	-0.041326	0.89377	0.26173	-0.036695	1.7578	-0.29297	-0.22491	0.22768	-0.027263	1.4271	0.43173	-0.20402	0.26033	2.8402	1.0502	2.3967	0.72914	0.87243	2.179	0.32014	0.37474	1.0771	1.1736	1.2533	1.7171	-0.029112
3.7928	0.38471	3.3167	1.0725	1.6663	0.32795	0.81837	-0.013337	0.11448	0.88705	2.6953	0.52608	1.4625	2.1119	0.9738	0.71199	-0.056176	0.25981	1.3336	-0.25713	2.3728	0.43031	5.6607	0.98875	0.47446	0.85062	-0.3347	2.1774	0.17836	-0.037825	-0.28168
4.1275	2.6676	-0.021766	0.63868	-0.01447	0.19457	-0.17009	3.6483	0.33653	-0.22546	1.8073	-0.62416	1.1823	1.1392	1.4087	0.51694	0.35936	-0.1138	0.72066	0.43729	1.8767	2.5116	1.4277	1.5802	1.3124	1.4104	2.3928	-0.39576	0.77453	1.9163	-0.23734
4.2978	4.133	2.6973	0.98749	-0.14461	-0.056532	4.0004	-0.1026	-0.13589	0.82359	-0.083506	-0.13061	-0.0066927	0.82232	1.4771	0.39263	0.2572	-0.12232	0.70656	0.03636	2.2579	0.94771	2.7481	0.30726	-0.13167	0.67362	-0.79282	1.0383	2.3943	0.88233	-0.24591
4.8233	1.4864	0.95091	-0.069921	-0.043797	0.079202	4.8697	2.0089	0.056342	0.91679	-0.061843	1.3822	0.57595	1.3939	0.66141	0.46982	-0.025098	0.36862	1.0933	0.35307	2.3364	1.7644	1.465	2.2467	1.1629	1.1306	2.5862	0.89144	1.4727	1.9815	0.32448
4.2875	-1.2226	4.8633	1.4012	3.7018	-0.12491	1.9171	1.4209	1.6743	0.48396	4.0177	-0.41856	1.3572	1.6307	1.2022	2.4905	1.0133	0.57981	3.077	1.5036	2.6476	-0.59795	2.2624	1.7727	1.2239	3.1571	2.1782	2.5373	0.30586	0.65256	0.61369
4.7633	3.3827	1.0014	-0.11729	-0.034619	-0.10593	3.6384	1.1294	0.54324	1.109	-0.085149	-0.12905	0.18074	1.6236	2.0039	0.49222	-0.11176	-0.04374	1.3506	1.1514	1.844	2.5337	2.1171	2.1034	0.49933	2.2003	1.8633	1.0671	2.3945	2.2515	1.4185
2.4242	0.94608	1.8852	0.90844	0.86695	-0.13237	-0.074322	1.5776	3.4549	1.483	-0.08157	3.799	1.8817	1.2356	2.3143	2.1657	3.4465	0.13232	3.6991	3.3834	2.4282	1.0449	5.6139	2.8683	0.42705	2.1181	2.6169	0.83277	3.8079	1.7513	1.6697
4.2714	2.2284	3.7536	-0.012505	-0.067859	1.4143	-0.16405	4.2082	-0.022531	0.59151	-0.13954	-0.22684	1.4748	1.4098	1.5544	0.5168	0.36189	2.1463	0.8042	-0.021226	1.5506	2.5489	1.0356	0.81237	-0.059991	1.6165	1.2746	-0.37395	1.4189	0.32919	0.21849
2.2855	1.023	0.61458	-0.083224	0.31499	1.3094	0.79418	-0.057081	-0.088217	0.23787	-0.12571	2.932	1.1222	-0.44166	1.2636	0.64527	2.923	0.3236	2.1429	0.30306	1.5332	0.085745	2.7924	1.0513	0.94162	0.73381	0.99247	0.3879	4.1836	1.1841	0.31921
3.7625	3.1087	3.2959	1.1829	-0.040054	0.88648	2.4231	-0.79134	0.22749	0.83644	-0.13724	-0.69696	0.72158	-0.0067648	1.4023	-0.071411	-0.12599	-0.057172	2.2925	0.26976	-0.14525	1.3429	2.5755	0.65317	-0.15918	0.88348	1.1578	0.50719	1.3662	1.0163	-0.26945
3.2348	2.2896	2.4547	-0.78021	-0.022137	-0.29368	-0.80649	3.5	1.2818	0.29974	0.33424	-0.2001	0.11732	1.3078	1.4498	-0.024217	0.35417	-0.10537	1.3161	-0.53667	1.7445	0.69265	1.1587	-0.074287	-0.033819	0.39644	-0.7072	0.36551	1.1521	0.67494	-0.10353
4.7329	3.497	0.49128	0.77071	-0.031519	-0.09584	4.5691	0.81004	0.40162	-0.20652	-0.095164	-0.0667	1.1191	1.8832	0.25652	1.1795	0.61845	-0.13696	1.3456	-0.28631	1.7723	0.86823	2.1989	1.1419	0.22604	1.9031	2.624	0.83751	2.3091	1.3059	1.0398
4.0694	3.1333	0.81683	0.38844	-0.13585	-0.05744	4.21	1.6526	1.0074	-0.10278	0.5807	1.8986	1.3818	1.4392	1.0132	1.7217	0.078797	0.23203	1.0081	0.1529	2.6641	2.7543	2.0535	1.0123	-0.1202	1.7161	2.0351	1.7137	1.1247	1.9732	-0.0036643
4.6455	4.419	3.7765	0.59882	-0.066776	1.9781	4.3509	0.33705	-0.09851	0.43457	-0.021577	-0.098096	0.52542	1.8739	0.64123	1.6326	-0.16367	-0.13367	1.9849	-0.23104	1.8799	3.164	2.4725	0.30195	0.74043	2.1788	1.1434	-0.15799	1.7223	0.4044	0.45215
3.6762	-0.78377	3.1052	-0.21916	-0.12137	1.0743	-0.11045	-0.16005	-0.091095	0.38946	-0.045044	-0.33813	1.9851	1.9151	1.5174	0.024851	-1.0696	-0.097342	1.0424	0.82876	1.5726	2.0822	3.8279	3.2003	0.3026	2.0891	1.2077	2.7043	1.6413	1.7229	1.1122
5.2934	3.1914	2.3151	-0.0052242	-0.47643	-0.020738	0.49863	5.3448	0.25655	0.47956	1.2607	-0.92637	0.43923	0.48126	1.0601	-0.74761	-0.19227	-0.1609	0.96146	1.3535	3.1713	1.4617	1.6522	0.60217	0.47738	0.62956	2.1107	1.408	1.5221	1.0602	0.80672
4.62	2.2167	0.60057	0.44562	-0.49512	0.61367	4.0714	1.6065	-0.33074	0.43384	0.76074	-0.74559	-0.064075	1.7894	1.9662	0.5815	0.65551	-0.24476	2.552	-0.071073	2.9434	2.9944	2.033	-0.3433	1.0929	2.4285	2.9469	1.4357	-0.14734	0.53529	1.0245
2.3325	-0.083045	0.26342	-0.15475	0.34875	-0.12852	-0.20264	-0.010015	0.3451	0.10684	-0.028199	3.7178	0.73873	1.6015	1.007	1.8479	4.0869	0.2312	2.2664	0.83095	2.2457	1.3438	4.3927	2.2365	0.27296	2.3727	2.9849	-0.42152	3.1888	0.55094	-0.052684
1.2387	-0.38612	0.12206	-0.073888	1.0489	1.4085	-0.18433	-0.14198	-0.071689	1.352	-0.012863	2.5065	0.65373	-0.042339	1.2241	1.239	2.2795	-0.077812	1.0594	-0.33502	1.7531	0.51587	3.0991	0.065249	0.75208	-0.13785	0.7694	2.043	1.8804	1.9396	-0.029483
5.0524	-0.17715	0.10445	1.2152	1.3529	4.0138	3.1014	1.1512	-0.051421	1.1245	0.40583	1.3585	0.30511	1.0314	1.0243	1.31	5.5238	1.1205	1.0092	0.66335	2.4962	0.098218	3.9307	4.069	0.68308	2.9699	2.1287	2.0077	3.5856	1.3837	0.75766
4.9831	3.4382	1.5319	-0.017245	-0.041125	0.77004	4.063	1.5342	1.1552	0.21784	-0.089052	-0.49863	-0.10566	1.0342	1.4388	0.29863	0.35248	-0.18854	1.67	-0.0064499	2.6144	2.8438	4.03	1.9723	1.2978	2.4043	2.4152	0.48152	2.1814	1.6774	0.42555
4.4626	1.4318	3.7167	1.0667	-0.026763	0.35526	0.62191	5.0053	0.82722	0.024556	1.2242	-1.0054	-0.47955	1.2268	1.4759	0.28587	-0.8946	-0.16135	1.7969	-0.33053	2.2965	0.35587	1.0044	1.2853	-0.017466	2.4842	0.59148	-0.52081	1.9302	0.84363	0.27589
0.94761	0.25559	-0.40464	0.61609	2.9602	-0.016714	0.90011	0.36929	2.1865	0.12545	-0.080338	2.9343	1.2324	0.88918	1.3044	0.23825	1.8569	-0.83729	-0.38672	0.38849	1.8407	1.2637	5.0729	0.13137	0.34144	1.4229	-0.27591	1.185	1.1025	-1.1847	0.37533
4.1332	3.0188	3.4483	-0.22623	0.69586	-0.023446	-0.050642	4.1381	0.15062	2.0904	-0.14895	-0.32119	0.32569	1.566	1.1823	0.17524	-0.082361	-0.024504	0.85969	0.62787	1.6961	2.7204	2.4403	0.99781	0.36661	2.1559	2.3161	0.87706	2.1708	0.88306	0.23797
2.8467	-0.09724	3.5449	0.86252	-0.10722	2.314	-0.18051	-0.32762	0.33375	0.21344	-0.13911	2.1599	-0.081296	0.25831	1.0685	0.78132	3.177	4.2692	1.2753	-0.038786	0.89537	0.61099	4.9093	1.2973	0.33345	0.34821	1.0798	0.0002066	1.1504	1.2012	0.45609
4.6532	3.2946	3.3721	0.6258	-0.023582	0.51781	4.2922	1.7953	-0.033473	1.428	0.0061359	-0.083257	0.14854	0.87177	1.151	0.41377	0.90699	-0.018837	1.3811	1.8636	1.1775	2.5998	3.4988	-0.005802	-0.015662	2.3522	2.3383	-0.021704	2.3661	-0.14075	0.27556
4.7469	2.1838	4.4342	1.194	2.6074	-0.069192	2.1623	1.0371	0.30721	-0.66604	2.5596	-0.077796	0.89773	1.1475	0.7445	0.48788	-0.19647	3.7074	2.0364	1.5984	2.4317	0.78101	2.713	0.27482	-0.0012003	3.5862	1.9158	0.37004	-0.091826	0.8529	1
4.4885	2.7872	4.0241	0.44481	-0.17797	1.7008	3.7429	0.73652	1.0699	1.3406	0.18118	0.026676	-1.0312	0.0032303	1.5801	1.505	1.1447	-0.056148	0.83958	-0.08016	1.8925	2.8224	3.5308	0.1457	1.4791	2.3065	2.2139	-1.0278	3.0751	0.21976	-0.45504
4.5301	2.9038	1.4567	0.56437	1.36	0.59878	0.52575	5.734	0.89113	1.7194	0.98	4.3928	-0.14318	1.781	2.0834	1.42	-0.34231	0.2565	2.2376	0.85577	3.2775	2.4326	2.6635	0.5631	-0.032134	1.4068	2.7972	1.6548	3.1678	1.4609	1.1321
2.8924	0.073214	2.5191	-0.26071	3.6877	-0.085435	-0.25101	-0.11629	0.6196	0.14687	1.3167	2.9696	1.2519	0.16572	0.061614	-0.1464	1.2601	1.9021	-0.63654	0.72012	2.9218	1.9526	5.5034	1.3917	1.0145	1.9833	2.5453	0.80955	2.7005	0.02201	1.3946
2.6	0.06725	-0.43068	0.35145	-0.072937	2.1514	1.6582	-0.062898	0.032556	0.15022	-0.12428	0.70599	1.9662	1.1745	1.7433	0.51385	4.2971	0.34046	0.73197	-0.083779	2.9045	1.6379	3.8426	3.7866	-0.096626	1.6702	2.4899	1.8852	3.132	2.3972	-0.21047
3.9791	1.7384	2.6483	0.17043	-0.51131	1.6345	2.3714	4.536	-0.12836	2.1265	0.78735	2.0809	1.5829	1.4487	1.1979	0.74466	4.0539	0.82751	1.7687	0.65388	3.3639	2.2779	4.2518	1.9712	0.58224	1.6057	1.7245	1.2497	2.1058	1.6827	0.32702
5.233	-0.025375	4.6373	1.6474	3.0639	1.559	-0.30497	1.9652	1.7648	1.6388	3.403	0.76222	1.2548	1.2939	2.2472	1.3969	-0.15145	-0.026087	3.0227	0.59017	1.5091	1.5365	1.9446	1.6626	1.8226	3.4878	2.4195	1.513	0.25566	0.3716	1.1458
4.4721	4.6418	1.6254	-0.091549	-0.078689	1.1922	-0.097898	1.9549	0.82273	2.1563	1.4991	0.20212	0.048731	2.2197	0.81807	1.6827	0.52537	0.50056	1.6854	0.84559	2.2612	2.1063	2.7753	2.0865	1.9868	2.4701	2.9405	2.8641	2.4947	2.1665	0.18029
4.3498	-0.14498	1.6894	2.9034	-0.13613	3.6247	1.1106	0.32541	0.65471	2.2489	-0.031637	1.3502	2.6075	1.4935	1.2488	2.1937	4.9256	1.7403	2.5529	1.7715	3.8904	1.7978	4.203	3.6415	0.95082	3.4201	2.0866	0.82426	4.2772	2.6234	0.92152
3.3532	-0.77086	1.1068	0.38466	1.6816	1.3835	1.8013	-0.31201	1.0044	2.6519	0.17995	3.1761	1.4412	1.7432	1.9068	2.4877	4.484	1.4068	3.5031	0.7821	3.4642	1.952	5.0112	1.5298	0.85356	2.7132	2.7715	-0.50871	3.931	0.35543	1.3983
4.7179	4.338	1.7547	1.4655	0.30649	0.6816	0.65718	5.216	0.65763	0.48684	0.88902	0.27411	0.58904	2.7536	0.6218	0.54063	0.91388	-0.26875	1.5687	0.60439	2.2546	0.78853	1.2843	1.7807	1.3729	1.9538	1.7255	2.2403	2.3014	1.8293	1.521
1.9777	0.1683	-0.1597	-0.047087	-0.18308	-0.023795	0.67824	-0.11484	-0.0063964	-0.025574	-0.020134	3.1225	-0.025079	-0.11415	0.53446	-0.035295	-0.36032	-0.11764	0.72674	0.93001	0.13166	0.62653	1.617	0.3305	-0.033687	1.0021	2.1667	0.15446	2.1086	-0.24572	1.1857
1.9757	0.39475	-0.13172	1.5032	-0.11568	1.6001	-0.13747	-0.11121	0.31414	1.7348	0.57965	2.2751	0.87723	0.040178	1.2434	0.44528	2.3063	0.24947	2.652	0.71409	0.52048	0.42619	2.5132	0.76693	0.17861	2.5679	2.7655	0.1388	3.0965	2.5015	0.96729
4.354	2.0684	2.3626	-0.14493	-0.023497	-0.0046815	-0.11954	0.85366	-0.041635	0.92684	0.79653	0.27211	1.8664	1.5476	0.85389	0.17693	-0.24516	-0.051769	0.721	0.62526	1.5857	1.9486	-0.01442	0.54569	-0.090635	2.433	0.70858	2.0138	2.2368	2.2551	0.13384
4.3155	0.88446	1.4152	1.6378	-0.1318	-0.077214	-0.0069498	2.1092	1.3643	0.10311	1.0507	-0.29776	1.7024	0.257	0.67465	1.2618	-0.08912	-0.04378	0.33297	0.26929	2.5461	1.7602	1.0723	2.4949	-0.13712	1.6837	1.5468	1.0642	3.3477	2.2081	0.59804
4.4143	0.4811	4.2127	0.62984	4.0954	0.87485	0.11582	0.97532	1.1304	1.7035	3.0044	-0.18727	0.096547	1.9016	2.0864	0.053558	-0.4678	2.6862	-0.4393	1.3443	2.295	1.8519	2.4647	-0.11517	-0.33949	3.0939	3.553	0.17556	2.0587	1.3836	0.19034
5.0467	3.3656	0.5082	0.020225	-0.03316	0.39641	0.80424	5.4013	-0.21887	1.5296	0.44911	-0.26015	1.5928	3.2197	0.25895	0.13855	0.2088	-0.057357	0.93032	0.29043	1.3404	1.5542	2.2928	2.2257	1.799	1.9534	2.3476	1.041	2.7027	2.2791	1.3139
4.3757	3.5924	2.6055	-0.51405	-0.15721	1.4214	4.5301	2.235	0.21615	0.59571	0.026797	0.82576	-0.15912	0.98309	1.7893	0.32142	-0.18763	-0.0017472	1.6709	-0.20158	2.1586	2.563	3.4134	-0.020685	-0.021313	2.5436	1.5816	1.8735	2.7069	2.0952	-0.36313
2.3252	0.97166	0.60868	1.5527	-0.1468	0.36984	1.6528	-0.28673	1.5077	2.1297	0.045918	3.2113	0.31352	1.3346	1.6769	1.572	4.5438	0.53152	1.3825	0.8669	2.5008	0.23944	5.2891	1.9539	0.61456	2.2049	2.3345	0.99171	3.2581	0.73838	1.0624
4.8841	1.2035	-0.10303	1.4078	0.072491	1.0307	4.3623	1.6018	-0.12885	0.37128	-0.047796	-0.32108	0.84967	0.46633	0.95516	-0.01221	1.4245	0.09016	1.3758	0.77889	2.6561	1.2222	-1.2818	1.5537	1.3962	1.8479	2.797	2.181	2.8196	0.3665	-0.1333
2.4409	0.73872	2.8206	1.3002	1.0611	1.821	3.9029	0.32781	0.89008	0.8021	0.75101	0.3169	1.2496	2.0798	2.4284	0.89161	0.53346	4.5666	2.8119	-0.00010651	2.1766	1.4246	2.7026	1.1272	0.766	3.0469	2.3119	1.0581	3.5068	1.2315	0.29265
5.0845	1.1347	3.8484	0.37104	0.71534	1.4289	0.37792	3.1602	0.20523	1.2135	1.0336	1.3915	1.6043	0.99564	1.7597	1.4474	-0.027583	1.0485	0.61181	2.1173	2.254	1.866	5.2017	2.8067	0.49588	2.0008	1.4928	3.1304	2.2436	1.0769	0.50621
4.7476	3.1751	-0.084566	-0.24138	-0.15473	1.5872	4.195	-0.035102	-0.065895	1.1241	1.2942	0.97554	0.64356	1.9413	1.5941	0.10053	-0.30232	-0.54024	2.239	-0.086586	2.0902	2.3026	2.7388	1.1431	-0.30431	2.7104	2.7227	0.24323	0.64872	1.8754	1.7174
4.8146	2.9426	2.063	0.60403	1.1821	1.7546	0.42506	5.8402	0.44417	0.56387	0.72966	-0.09666	1.5251	2.9225	1.0107	0.45181	1.1845	1.2362	2.7493	0.28812	2.4135	2.2743	0.47639	1.6806	-0.18104	3.0197	2.6176	0.72464	1.5237	2.0379	0.41491
1.4966	1.7067	-0.57324	-0.25555	-0.28823	1.5531	1.2474	0.27462	0.23725	1.9218	-0.077102	0.73308	0.93735	0.47057	0.6215	-0.059476	2.2196	-0.45061	1.6891	-0.19958	2.4863	0.54959	4.073	2.2711	-0.06862	1.3458	2.7719	2.318	1.0118	-0.33182	1.0402
4.6173	2.4015	1.5411	0.50409	-0.089766	-0.033642	4.0169	1.6681	-0.019693	0.87152	-0.06159	-0.21405	-0.04874	1.1481	1.0568	-0.074636	1.1632	-0.086808	1.1772	0.036849	1.404	1.7778	0.79977	1.6143	-0.041544	1.8339	2.1687	-0.50816	1.1891	1.493	1.8444
4.3308	2.049	3.5223	1.6098	0.43231	0.20721	-0.14687	4.51	1.2521	0.21575	-0.034217	0.78564	-0.16126	0.25207	2.1079	-0.070381	0.17643	-0.18102	0.68321	1.4017	1.7742	1.9797	2.5712	0.81706	0.28723	2.1626	0.82814	1.1716	2.4833	1.9776	0.63277
4.1283	2.1526	2.8317	-0.065081	0.24299	1.1115	-0.17046	4.1857	-0.051608	0.30037	1.2405	0.83338	-0.35354	0.55416	0.17231	0.74107	-0.13126	0.13338	0.83833	1.1616	1.7551	2.7918	0.73327	0.22407	0.27364	1.4706	2.9034	-0.18051	2.4274	0.65481	0.60733
5.1127	4.7729	4.0614	0.80323	0.41343	0.75436	4.5384	2.3255	-0.2417	1.6643	0.054301	0.020085	-0.068674	1.6893	2.3588	2.1068	0.74207	0.45652	2.1483	0.42507	2.5031	2.9107	4.4284	1.8824	0.16319	2.4399	2.2171	2.474	3.1368	1.8624	2.3272
4.4305	3.5711	3.4766	0.19369	0.43894	-0.061586	0.33088	3.9652	2.022	2.0912	0.51606	0.11448	1.4059	0.21189	2.0735	2.4258	1.5367	0.17834	2.0577	-0.10853	2.526	2.4854	3.453	1.3755	1.1945	2.6225	2.7974	0.84437	3.1462	-0.05816	1.0314
4.6587	0.83844	3.4374	0.068329	-0.032515	1.3498	-0.045337	2.4793	1.8126	1.5164	1.3382	2.0056	0.3259	2.5957	2.1036	0.86078	0.19104	-0.079313	0.45003	0.85376	1.8405	2.7752	3.4305	1.7217	0.65506	2.5775	1.3879	1.2651	2.7925	1.9543	0.5035
4.1705	-0.20777	2.8415	0.45681	1.8131	-0.26431	-0.022075	-0.043807	1.9712	2.1529	2.5838	-0.36019	0.32828	0.70125	-0.087472	0.27958	0.47368	2.6304	1.7627	-0.32161	2.3572	1.2755	3.0397	0.98143	0.36209	3.562	1.3613	2.6585	1.9083	0.97395	-0.31894
5.1192	3.4997	1.5331	0.049919	-0.061814	-0.029912	0.063238	5.0717	0.28962	-0.33118	-0.14704	0.8663	1.0749	1.3383	1.1968	1.8008	-0.30388	0.96379	2.7685	0.17808	2.0141	2.6584	2.3229	1.339	1.2518	1.5679	3.1912	2.637	2.7986	2.0886	1.3358
1.3376	0.77399	-0.02468	2.465	-0.31491	1.223	-0.042607	-0.03931	-0.13737	0.74903	-0.060858	1.1221	0.88839	0.66171	0.37311	0.015038	-0.000265	-0.077795	2.3416	1.95	1.7047	-0.24854	1.0009	-0.054977	0.90791	2.3076	2.1502	0.32449	4.7453	1.5118	1.5922
4.2332	4.4453	0.64777	-0.12781	0.43425	0.38372	4.0894	1.9144	0.22599	0.38037	0.41529	-0.26788	-0.16699	1.1679	1.4632	2.0051	0.35509	0.36032	1.2706	1.0296	1.6088	1.8802	2.0613	1.4533	0.75259	1.6495	3.2939	0.53204	3.1566	2.2213	-0.074356
4.3771	0.59525	0.53181	2.2311	-0.080879	2.9092	1.8352	0.40581	1.5628	1.1856	-0.11982	-0.16443	2.0071	0.80977	2.4455	2.9434	4.8372	1.8277	1.8902	2.0099	3.5061	1.5173	3.4253	3.8472	0.056027	2.0871	2.0915	2.4835	3.6337	2.4527	1.7796
4.1545	3.2487	0.88246	1.0902	-0.030954	-0.10689	-0.23719	3.0927	-0.13632	0.072472	0.38062	0.14128	0.046934	0.73835	0.082655	0.59519	-0.12579	-0.07262	2.2541	-0.04416	1.3646	1.3895	1.7199	2.675	-0.0098218	2.2058	1.2318	1.3179	1.6988	2.3051	-0.024842
4.7391	3.1289	3.8567	0.042855	0.71427	0.50471	-0.14519	4.4367	1.556	1.7725	0.22202	1.9061	0.81901	1.2517	0.45217	0.87391	0.42008	0.18834	2.2952	0.33822	1.7209	3.125	0.74653	0.08466	1.173	2.6108	2.4896	-0.16298	2.4755	1.1934	-0.13994
4.6925	3.9397	-0.10636	-0.12505	-0.082331	-0.037335	3.9176	1.9776	0.26225	0.72836	-0.1308	1.4377	0.62526	1.3951	0.25191	-0.27608	-0.16598	-0.0087863	1.5689	1.2271	2.3406	2.273	1.7433	1.8132	-0.12602	2.0057	1.8104	1.108	1.7685	2.6254	1.4069
2.9508	0.032962	2.5036	-0.1109	1.6729	-0.025685	-0.11946	0.22457	-0.027377	0.46749	2.4443	0.77462	-0.010665	-0.081596	0.76352	-0.24548	0.46004	0.66184	1.5759	-0.2518	0.33809	0.42526	2.6295	-0.15139	-0.0030897	-0.18199	1.5823	0.71054	-0.18045	0.66379	1.0864
0.28446	0.12896	0.57759	2.5405	0.41726	0.40265	-0.13267	1.0922	0.84183	6.4056	0.18984	-0.1348	1.7999	0.013843	0.18224	0.95458	0.79785	-0.31878	1.8119	1.1159	2.7238	2.9295	6.9932	1.9209	-0.040929	0.3078	1.2334	1.6507	1.3522	-0.079848	0.9095
4.1714	2.9878	3.692	0.37177	-0.048205	-0.0093167	0.058241	4.508	-0.13616	1.1788	0.54975	-0.20202	-0.25541	1.2397	1.5987	1.2258	2.2137	-0.017807	0.41485	-0.23693	1.8606	3.4814	0.53313	1.4793	0.59854	1.3106	1.3343	1.3629	2.6225	0.51563	0.7349
4.5995	3.9241	0.16342	0.084933	-0.17324	1.4876	3.8651	0.18642	-0.015726	-0.058812	-0.015615	0.80061	-0.31621	1.2722	0.59862	0.24534	0.45415	1.326	1.1043	0.68581	2.2873	2.4717	1.8016	1.349	1.0212	0.71905	1.9342	1.9332	2.1399	1.8422	0.48127
4.6527	3.0138	2.2348	0.96115	-0.019478	0.41041	-0.061395	4.5686	0.24988	0.1323	0.25388	-0.41146	1.022	1.5145	0.54939	0.37636	-0.87862	0.78696	1.1107	0.68903	2.0431	1.419	0.059101	-0.18459	-0.093347	2.4907	-0.28119	1.9431	-0.3244	2.4956	1.2952
4.4174	3.81	1.6534	1.0052	-0.0071296	0.26111	3.9773	0.73728	-0.11764	0.6415	-0.020183	1.3767	0.49563	1.6673	1.8009	0.85811	-0.057636	-0.16266	1.8661	0.8399	1.2069	2.7006	2.5011	2.1713	-0.10635	2.2117	0.46325	0.87057	1.6606	0.64928	2.0217
4.9133	3.5718	0.07431	1.177	1.207	0.97557	-0.028233	5.682	0.40276	0.84556	0.16708	-0.032314	0.7648	0.76468	1.3976	0.72404	1.8514	-0.085632	1.3572	1.4972	2.7293	3.0194	2.4016	0.15731	-0.023436	1.6802	2.1622	1.1311	3.1927	0.68359	0.77802
2.9825	0.38464	0.11039	3.5549	1.5149	-0.17237	1.2366	0.71697	2.2073	0.94125	0.85528	3.837	2.2259	1.9282	1.7327	2.6027	4.3772	2.3043	3.6632	2.5322	2.4486	-0.077839	4.5813	2.7228	1.9012	2.3908	3.2641	2.415	5.3333	-0.074938	2.3771
4.8006	3.0237	-0.5687	-0.36061	-0.041824	0.94219	4.1998	0.96416	0.34651	0.61274	-0.03193	-0.027765	0.85242	1.2599	1.9492	0.73656	0.75348	1.3378	2.5581	-0.020418	2.4533	2.9041	1.9219	1.2105	0.8866	1.8502	2.4098	1.2688	1.8997	-0.38794	0.20065
4.1154	2.8648	3.8369	-0.41688	-0.071637	0.67763	1.1597	4.0654	0.83601	-0.096995	-0.12095	-0.36888	0.50025	-0.060236	0.9141	0.2023	-0.12116	0.44694	1.3214	0.94095	1.8034	2.1576	2.3414	1.3494	0.23182	2.1039	2.5364	-0.23439	2.6079	0.43913	-0.15128
3.9739	1.4047	2.8624	1.2175	2.7712	0.37861	-0.10708	-0.30997	0.65905	-0.031843	3.1215	3.079	0.85187	0.85969	1.3972	0.31987	-0.22183	2.1525	1.7064	1.1163	2.7279	1.3463	3.6713	1.9729	0.36273	3.2261	2.9967	1.8746	2.7631	0.83704	-0.17551
4.9509	0.40963	-0.36761	1.1141	-0.13094	3.9644	1.5741	0.21832	0.25053	2.2609	-0.1179	1.777	1.1561	1.9833	2.2813	2.0911	5.1185	0.83518	2.2812	2.3535	3.3584	1.8497	3.1457	3.7327	1.5259	2.7107	3.2406	1.7449	4.1749	2.3602	2.53
5.1338	0.36045	2.8013	1.6285	-0.095029	1.8028	0.36394	0.57881	-0.10236	-0.1837	-0.13853	0.27847	0.312	1.695	1.2785	2.9467	-0.13249	0.4625	1.3966	1.1677	1.9939	1.7757	5.8709	2.1845	0.30912	0.4785	2.2339	1.2282	2.5972	1.6357	1.9151
4.0904	0.060864	0.072923	2.1388	-0.079306	3.4956	1.6081	1.7175	1.5435	2.0087	0.067535	1.9646	1.4634	2.2947	0.86931	2.5699	4.5801	0.38886	1.7221	1.2136	2.7726	1.3373	3.9013	3.2046	-0.15435	2.854	3.1406	1.773	3.6131	2.2169	0.54574
3.3623	2.8281	2.2455	2.6312	3.7161	0.041581	-0.14922	-0.028769	0.29708	0.77329	-0.082491	0.9385	1.9061	2.0176	1.8163	2.9423	0.79193	1.0994	2.4437	0.70095	3.3649	0.96528	6.3185	1.1719	-0.061877	2.4024	1.7294	0.99018	4.1679	1.6423	0.2552
3.0557	1.3018	-0.18453	1.5382	-0.16025	-0.027322	1.8166	1.3069	-0.1337	2.4113	-0.15139	3.5211	2.33	1.1438	1.1833	1.8238	4.2737	0.72435	2.1439	1.1046	1.9088	0.96958	4.6265	1.5248	1.1925	1.8364	1.2711	1.6695	3.5115	1.6156	1.5602
4.2897	3.5346	1.1668	0.77856	-0.12931	-0.12766	3.6461	1.3511	-0.0067685	0.94749	-0.090125	-0.42648	-0.055758	0.55264	0.69167	1.7361	-0.054224	2.9029	0.60633	1.99	1.8291	1.9305	-0.21763	1.0697	-0.12924	2.3144	2.5701	0.32727	1.7376	-0.087208	0.66773
4.0458	2.9696	2.8616	0.50461	1.6798	-0.1276	3.4109	0.84911	-0.048002	0.40169	0.037436	-0.065398	0.43462	0.99053	0.54395	-0.2157	-0.12295	-0.0050118	1.4476	1.1033	1.6393	2.5944	2.0026	0.1078	1.0198	1.1101	1.0142	1.1218	0.14264	0.74804	-0.016073
3.7664	0.26176	1.9473	-0.10628	2.437	0.31135	1.5273	-0.13909	-0.050374	0.69551	2.0602	-0.11345	-0.057051	1.9444	0.40629	0.50906	1.9122	3.377	0.95504	0.21759	2.7964	0.79089	3.3197	1.8374	-0.053839	-0.59201	2.1571	-0.35046	1.5035	0.46914	-0.015231
4.4006	0.15109	0.45958	1.5642	-0.14772	3.7389	1.6088	1.0037	-0.12672	0.59732	-0.068755	0.89332	1.6937	1.1479	0.79988	2.8053	4.9817	1.5565	2.2664	1.5024	3.1098	1.7556	3.4078	3.8808	0.97577	3.1415	2.1764	-0.032619	3.583	1.7905	0.22066
4.3756	1.6516	-0.14461	1.049	-0.0052257	3.5366	1.616	1.0129	0.45254	1.5612	0.31891	2.142	2.5357	1.6849	2.0012	2.292	4.7207	0.077784	3.0941	1.4788	3.1941	1.7836	3.6874	3.379	1.0075	3.3822	1.8185	1.6972	4.4584	2.0012	2.1761
3.6441	-0.025134	-0.038785	-0.092235	-0.16184	1.703	-0.10032	-0.15034	0.12518	0.0042155	0.21492	-0.29657	0.94038	0.7706	0.42584	0.99824	1.4867	0.50253	1.9381	-0.44408	1.0056	-0.030964	2.3724	2.423	-0.098031	1.2399	3.0549	0.55255	2.1543	1.7627	0.34101
3.1092	0.63747	0.85667	1.0757	0.74553	2.2452	-0.056131	0.42655	0.49482	2.673	-0.080675	0.54727	2.1395	0.80131	0.03299	1.9691	3.4695	6.4575	1.8225	1.0902	1.4044	2.2394	4.2427	0.22098	-0.1299	2.3873	2.7785	0.51022	1.3063	2.9156	1.8416
3.4867	0.10076	0.27191	1.4188	-0.32394	2.4712	-0.52307	-0.29819	0.73733	1.9327	-0.056937	0.29314	0.26295	2.468	0.81493	1.7094	2.0638	6.7987	0.72785	-0.14717	0.96309	1.0184	4.71	0.48317	0.40397	1.0342	1.9033	1.1805	2.0952	2.9674	-0.26208
5.1921	3.6556	1.1959	-0.16247	-0.079829	-0.091258	4.2629	0.67378	-0.084335	-0.15104	-0.13705	1.2277	0.27693	1.5301	1.1171	-0.089083	-0.18527	-0.13102	2.3452	1.0077	2.6671	2.7419	3.0046	1.7415	1.0402	2.9486	2.5174	2.7583	3.5803	2.4892	1.4304
3.9901	-0.16986	4.1151	0.4058	3.7876	1.0373	-0.08171	0.47438	0.12256	-0.035132	3.1633	-0.26343	0.37039	2.2542	1.9249	1.6822	-0.3657	0.83917	2.2872	0.089948	1.252	0.261	0.96313	0.51031	0.35708	3.3151	1.4306	2.7643	1.7877	0.35297	0.20203
4.9184	-0.062906	4.6072	1.6843	3.4055	0.20033	1.421	-0.14096	0.30648	1.3074	2.031	-0.26136	0.19476	0.46187	1.1681	0.20634	-0.26645	0.012163	3.1311	0.52048	0.57048	0.33434	3.716	1.2987	0.5516	3.7876	2.8923	1.3181	1.2927	2.0467	0.35054
4.3949	0.37255	-0.71768	1.8693	-0.066726	2.874	2.5813	0.42445	0.94055	2.023	-0.14512	2.3747	1.7906	1.0393	2.088	2.2475	4.9372	1.3721	2.8512	2.2966	3.3603	2.259	4.216	3.3536	-0.017855	2.9483	2.529	0.66756	3.9224	2.6457	1.5466
4.5439	2.896	-0.028637	0.95519	-0.06892	-0.076709	3.8843	1.0273	-0.13696	-1.8959	0.8608	-0.02604	-0.50449	0.61962	1.4329	0.2214	0.1126	-0.24359	2.6532	0.79712	1.3703	1.5196	0.90235	1.6691	-0.15454	2.2071	2.9436	1.6844	1.2841	1.8741	0.13831
4.8041	0.21264	4.6761	0.21812	3.8305	-0.74798	-0.65009	-0.43114	0.11909	1.6714	2.3325	-1.3795	1.5868	1.2788	1.6943	1.8008	1.4045	-0.28359	2.0452	0.54706	2.5899	1.8964	3.1046	0.52557	1.1548	2.7942	2.6217	2.409	2.6013	1.8195	-0.58931
4.2052	6.0358	4.265	1.1639	3.3308	0.60578	-0.15723	-0.179	0.99438	-0.011137	2.4244	-0.39416	-0.22222	1.3788	1.729	1.0255	0.56881	-0.028255	2.0416	-0.39056	2.1085	0.95792	0.3566	1.43	2.5212	3.0503	1.8369	1.5745	2.4574	1.1007	0.224
4.1129	3.4162	3.6717	-0.21841	-0.12708	0.092208	4.5856	0.085731	0.48704	1.0661	-0.017893	-0.30022	-0.082066	0.31093	1.212	0.098821	-0.11123	-0.15283	1.66	-0.066183	1.6045	1.792	3.7577	-0.031481	-0.030438	1.5541	2.5545	0.54024	2.1564	0.66881	0.10598
4.7302	3.3021	3.3517	-0.049373	-0.17535	0.60551	-0.11091	4.1177	-0.11191	0.19138	0.38144	0.057926	0.63197	1.0997	1.9174	1.5653	0.34507	-0.0085168	2.1761	0.69134	1.5478	1.2431	1.7545	1.8868	-0.22121	2.3998	1.5245	1.3549	1.8213	1.402	1.8889
1.6686	0.13407	-0.08977	-0.0035596	-0.087857	1.8254	-0.24066	0.83436	-0.095102	1.642	-0.14424	2.8482	1.0164	0.38637	0.53726	0.056586	3.014	2.2757	1.687	1.759	0.24806	0.79114	2.583	0.83727	1.0994	0.86433	2.8445	0.30439	3.6411	1.5066	1.27
3.5169	-0.18414	1.7505	1.529	3.4716	0.26336	-0.095462	0.6879	1.056	2.1266	1.1661	4.8768	1.8873	2.0397	1.5726	2.0231	0.52758	0.38882	1.8912	0.918	2.946	1.205	5.5144	1.4823	1.1428	1.2452	3.0619	1.2355	3.0821	1.0246	1.0183
4.3051	2.0251	3.7634	-0.059004	-0.15779	-0.30102	-0.020865	3.8498	-0.047126	1.446	0.31171	1.11	-0.017708	1.4112	0.67281	0.17299	-0.22352	-0.35463	1.0055	-0.14079	0.82025	2.107	2.8998	1.0976	0.26085	1.475	-0.13497	0.1439	2.5727	0.28722	1.0664
1.3388	0.47631	1.2646	1.1871	-0.086795	1.9403	0.029509	-0.095995	-0.1005	1.1656	0.47957	2.6668	0.44467	-0.026573	1.6174	1.1148	3.0951	0.17023	1.5717	0.33975	1.1073	0.31403	2.9348	0.6513	-0.064825	2.1615	1.1977	1.1042	2.1943	0.0013239	1.4135
4.4114	1.0374	-0.36722	1.6057	-0.14258	2.6589	2.6638	1.095	0.52546	1.9344	-0.028866	4.4378	1.216	1.9106	1.785	2.3263	4.8825	1.9398	3.4101	0.97775	3.8163	2.6227	4.8016	2.7562	1.3843	3.1416	2.0346	1.8049	3.9192	2.3241	2.2912
4.69	0.90657	3.54	-0.017476	2.0439	-0.039879	-0.16229	-0.60378	0.31259	0.59878	4.0573	-0.095537	0.062786	1.8932	1.7969	0.5899	0.62641	3.6499	1.3385	0.14717	1.1061	1.8042	1.6009	1.8314	0.43358	2.766	1.6644	2.0181	1.2111	0.31809	0.14118
4.0626	-0.43804	-0.64037	-0.65654	0.65437	2.7627	1.7824	1.262	1.019	0.93332	0.51786	0.54135	1.0453	1.3575	1.795	2.5823	4.8884	2.0565	3.0491	0.83423	3.4349	1.4201	4.1768	2.2503	1.297	2.9716	2.2985	1.4804	3.3496	2.3363	1.2918
2.3308	1.1853	-0.12006	-0.0031366	-0.0033105	0.27508	0.95488	-0.022031	0.21411	2.5206	-0.075314	-0.13155	0.10446	0.10153	1.3035	-0.068332	2.6344	6.2757	0.52596	-0.12935	1.3889	1.2378	4.0687	0.45469	0.82116	2.0385	1.8896	-0.18942	0.007238	0.83645	0.29733
4.679	2.2855	0.36977	0.35164	-0.15227	-0.031302	4.105	1.6438	1.6901	0.71964	0.12261	0.27633	1.8542	0.99221	1.9188	0.2113	-0.15368	0.41632	1.8726	-0.54303	2.3807	2.4396	-0.1195	0.86672	-0.14797	2.1176	2.0009	-0.42263	0.54164	0.14327	-0.12145
4.4812	3.4806	0.41218	-0.021855	0.30029	-0.11266	0.053091	5.1729	0.19107	0.47108	0.55651	-0.0068273	0.44598	1.7014	1.6973	0.77977	-0.14968	-0.075321	1.683	0.70751	1.3952	1.2322	1.084	0.91324	1.0802	1.8381	1.3581	1.599	2.4499	-0.20958	0.23604
4.6878	3.3781	2.2267	-0.3077	-0.32581	1.4926	4.6832	0.62626	-0.46932	0.78583	-0.10086	1.4462	1.8818	1.1166	2.052	0.64279	0.69369	0.53063	0.65946	-0.23914	2.5364	2.5746	3.0137	0.97437	0.34469	2.0336	1.876	0.107	2.5252	1.4948	-0.26367
4.7869	3.2576	0.082927	-0.12482	-0.12954	-0.065979	0.049474	3.7314	0.42683	1.3881	0.74555	-0.52314	0.52751	0.92094	0.46753	0.56419	-0.21876	0.90091	0.84605	-0.18054	1.098	2.1126	0.10241	1.8682	0.18367	2.3963	0.61439	0.96974	2.3767	2.1626	1.0317
4.1935	1.4427	0.48841	1.7301	1.2011	0.33996	3.7265	1.1763	0.18086	1.0547	-0.0079088	-0.12463	-0.21934	1.6349	0.86701	1.3246	-0.00031971	0.81614	2.3962	-0.40144	1.107	2.3917	1.3655	0.01164	-0.094336	1.8455	2.2422	1.3528	1.9668	1.1261	-0.11454
2.5164	1.0537	0.28129	-0.74572	0.041902	2.4275	2.1067	-0.16539	0.97092	1.6014	1.2179	3.8763	0.71956	0.034878	0.66023	1.964	2.112	0.20227	1.9292	0.74631	0.0026911	0.59485	2.6743	0.37787	0.42345	1.1197	1.1747	-0.32929	1.9502	0.6364	-0.0015224
4.6745	3.3171	2.0736	0.44417	2.0856	-0.32889	3.8974	0.48686	-0.12567	1.3055	2.5211	0.028327	-0.24154	1.1284	0.12593	-0.0078839	1.2706	0.51707	1.9459	1.7135	1.5908	2.3264	3.0636	1.9587	0.88765	2.5336	3.0988	-0.47087	3.3254	1.318	0.77269
5.174	0.07799	3.8363	0.61916	0.69968	2.4587	-0.17983	0.96137	0.69308	0.91406	-0.21341	0.2928	0.78349	2.7174	1.8532	2.7495	0.42019	0.7934	2.7039	0.81744	2.8042	2.6646	5.9886	2.0776	-0.11967	1.0233	1.266	2.7015	3.0682	2.1198	1.1204
4.6772	0.48543	4.4724	2.2402	3.5254	0.2277	-0.091065	0.54743	1.4908	1.9084	3.4491	0.014069	0.18369	2.1319	2.3224	1.9986	2.1447	2.3018	1.7441	-0.16859	2.0722	1.7755	2.3195	1.6902	0.052421	3.8527	1.7817	1.3276	1.2284	-0.11239	1.5439
5.0715	3.3727	4.4289	0.24501	0.25763	0.029734	3.3991	5.0155	1.0019	1.594	0.18511	0.64086	0.010036	2.1357	1.4085	1.2072	1.0087	0.46525	0.15405	0.94857	2.3173	2.98	3.2246	0.77787	-0.055213	2.5587	1.7951	1.8432	2.3647	0.050835	0.47239
4.8082	2.4832	-0.031016	0.32622	-0.058813	0.50495	0.8897	5.1269	1.4882	1.2366	-0.017597	1.784	-0.038745	0.75245	0.64815	0.016992	-0.10135	-0.14051	1.838	0.64433	1.956	1.9453	1.524	3.1038	0.13768	2.083	3.2426	0.47425	1.9179	1.8757	0.013916
3.9247	3.6815	1.6689	0.6106	-0.10266	0.53636	3.9236	0.22087	-0.06804	-0.095888	-0.017697	-0.18545	-0.08319	0.31501	0.91081	1.0547	-0.34263	-0.039433	0.72381	0.75293	0.75635	1.604	1.6001	0.12794	-0.084657	2.8952	-0.093445	1.874	2.7327	1.3708	-0.26305
4.4249	-0.27398	4.2282	1.8002	3.5064	0.39669	-0.038706	-0.14717	1.0188	0.40211	1.9391	0.19553	1.9809	1.7762	2.5686	1.4433	2.3158	4.3523	2.2654	0.60372	2.3797	1.6041	2.9301	2.0109	-0.16325	4.0564	3.2657	2.5094	2.8463	2.0109	-0.56494
4.5973	-0.36822	3.2937	2.1315	-0.14489	-0.0090326	1.2563	1.1399	0.56103	0.82476	-0.10039	2.4041	0.42761	2.9572	1.0319	2.4104	-0.34043	-0.1145	2.4783	1.6693	2.7611	2.1652	5.946	2.9026	0.1315	1.5404	2.3507	2.2763	2.8986	1.4426	0.74583
4.602	-1.3065	4.9182	0.60459	1.0167	1.7299	0.55279	-0.61013	-0.010406	1.1803	0.95173	-0.34755	0.12573	1.4749	0.67038	1.3594	-1.2415	0.23877	2.338	0.68969	1.4855	2.1596	6.5121	1.7347	0.10314	0.91565	1.6221	1.127	2.1553	1.9605	-0.38131
4.1544	0.57578	0.51037	0.1725	-0.18422	3.0911	0.47299	0.65249	-0.019978	2.7931	-0.12895	2.5111	-0.26363	0.37905	2.159	2.4409	4.3543	1.5138	1.5282	0.78584	3.455	1.6258	3.5459	3.5886	0.30581	2.854	2.2226	1.723	3.9488	2.2311	-0.24
4.648	3.514	0.22933	1.1479	-0.35177	-0.56442	4.2197	2.2125	-0.052642	0.38706	-0.28661	-0.095101	0.22448	0.71177	1.6376	0.49279	-0.37656	-0.20093	1.9089	0.32517	2.0913	1.5648	1.1713	0.80252	-0.0054315	0.95518	0.95564	0.56801	1.1832	0.06572	0.0044677
4.2948	3.6402	0.46263	0.17788	-0.71627	-0.1181	3.5859	0.15037	-0.03851	1.4795	-0.0085346	-0.15372	1.8965	-0.01017	0.6393	-0.06004	-0.083429	-0.25785	0.35466	-0.45005	1.2746	1.4171	-0.20036	-0.12167	-0.10105	1.8684	0.66611	-0.074228	1.3152	-0.12507	1.9083
4.8129	2.5147	3.8315	1.4938	-0.05932	-0.086048	0.4088	4.6241	-0.040757	0.016221	-0.068283	-0.031502	0.48456	-0.12714	1.3349	-0.084937	0.43699	-0.13338	2.1472	0.5835	2.2351	3.1231	1.1557	0.31338	0.24763	3.0744	2.5941	1.5312	2.1395	1.1718	1.3186
5.1277	2.481	2.4861	0.10532	3.0767	1.8748	1.6616	-0.14689	1.4119	0.67264	3.5884	-0.51061	1.801	2.3884	0.59438	0.39395	2.6606	1.8835	2.5353	-0.10692	2.3076	0.15566	3.1878	1.6961	0.79512	2.0482	1.6785	1.5247	2.0438	0.096642	2.0357
4.1784	1.2773	3.5933	1.4399	-0.047582	-0.095466	2.2027	4.4332	-0.07239	-0.78677	-0.038558	0.1884	-0.16895	0.49549	0.93584	-0.17093	1.442	-0.075684	0.27437	1.3127	1.2565	2.3006	1.8981	0.25165	0.93263	2.3232	-1.4412	0.054871	0.78559	0.49514	0.25171
4.8183	-1.5542	2.9988	1.2243	2.2097	-0.10446	-0.012713	-0.060418	0.24244	0.01575	1.6304	0.0075692	0.61754	1.2632	0.18144	1.4938	1.9742	3.3711	1.1798	0.37836	2.8246	0.70138	2.1124	0.22705	0.29687	3.3589	2.7712	-0.2003	2.6282	0.56696	1.8088
3.9111	-0.086754	-0.047823	1.8852	-0.050426	1.9018	1.6861	1.1039	0.48558	1.1654	0.2428	3.6077	1.4113	1.2184	2.0612	2.4047	4.5242	1.1338	2.7673	1.5483	3.5212	2.4397	4.7809	3.4472	0.42607	2.9339	2.7298	1.4872	3.4297	2.8192	0.24084
3.168	0.75956	0.687	-0.11026	0.20571	-0.032611	-0.024958	1.4356	-0.028049	0.8367	0.55238	1.6392	0.074842	0.71322	0.74915	1.0971	-0.31299	0.24803	1.2737	0.49161	1.9412	0.80531	2.5832	0.331	0.55967	0.3419	0.58433	1.9083	2.2192	0.21671	1.0327
4.6148	4.0188	3.0276	0.51792	1.4512	-0.012889	4.4228	0.41968	-0.045814	0.63689	-0.66472	-0.098567	0.35291	1.7373	1.3913	1.1415	-0.040269	-0.12638	2.0465	0.59099	2.0799	2.9347	4.1491	0.0052182	0.56368	1.7439	2.6934	-0.79668	-0.37501	0.70289	0.28072
4.1155	2.72	1.5202	1.4157	1.1039	-0.067042	3.7621	0.17856	0.27012	0.6045	-0.065875	1.2471	1.2081	1.0225	1.0635	-0.094441	-0.17896	-0.083707	1.236	-0.27882	1.7816	0.94142	4.2974	-0.10216	2.1102	0.46742	0.32829	0.44039	2.2973	1.4891	-0.003239
4.206	2.5206	2.7815	-0.02677	-0.3718	2.0305	1.5919	3.7771	2.0502	0.59983	0.56098	4.8109	0.60381	0.11623	2.7935	1.6988	4.8184	1.1233	1.8656	2.0938	2.6774	1.8054	4.4494	2.0067	1.0413	3.9932	2.4975	3.018	3.7628	2.3508	1.4997
5.0146	2.7315	1.3394	-0.0684	-0.18589	0.84769	1.0569	5.409	-0.060509	1.005	0.16852	-0.17977	0.80285	1.3917	0.24875	0.014624	-0.083378	-0.083664	2.6106	2.0277	2.0113	1.2585	-0.26876	1.6234	0.2542	2.7931	2.0302	0.82733	1.6743	1.6564	1.7463
4.8664	3.4318	2.73	-0.088833	0.13603	-0.10578	4.4949	3.6141	-0.081378	0.12383	0.24782	0.3658	0.35805	-0.14755	0.76055	0.36264	1.1126	0.56216	1.4605	0.58655	2.128	1.4533	3.493	0.45637	-0.14947	2.7532	2.8159	-0.44162	2.4602	0.90956	0.71193
5.0903	3.5191	3.8338	0.14169	1.2455	0.22127	1.0418	4.4682	-0.25872	1.9198	0.98676	0.024783	0.37686	0.88197	2.015	-0.12752	-0.067763	0.012949	1.9951	0.23627	0.9196	1.425	2.5841	1.5014	0.64325	1.8848	2.6003	1.2124	2.0696	-0.48683	0.19588
1.8579	1.1355	-0.13138	1.0673	-0.0009125	-0.039247	0.6194	-0.42018	-0.11091	0.033079	-0.22297	3.9862	0.60163	1.3608	0.74584	0.97826	-0.029081	0.64527	1.8724	-0.12903	3.1738	0.095956	2.8855	1.5464	0.15374	-0.0052841	3.9439	2.0432	0.67372	0.85667	-0.16149
5.0188	2.8372	3.8298	1.2803	0.42241	0.33219	-0.028448	5.5871	-0.096887	0.95972	-0.040306	0.59432	-0.0025034	1.54	2.0683	0.3677	-0.2707	-0.080115	1.5115	-0.20597	1.5738	3.2832	3.0927	0.078514	-0.069052	1.2268	2.3059	0.027235	2.5771	1.1508	0.61653
4.6655	0.82641	3.0782	2.0633	-0.34143	2.8438	2.7351	-0.33007	0.4262	2.2113	0.89042	0.51432	2.0277	1.5056	2.1867	2.5191	5.1705	1.3207	2.9616	2.381	3.7662	1.8999	4.2336	3.462	2.0652	3.1558	2.5981	1.3699	4.2411	2.8533	1.2775
4.6782	3.6825	1.0373	-0.074347	-0.1887	1.8183	-0.14206	1.9574	-0.082323	1.6159	-0.0075138	0.34365	1.8508	1.1801	2.3866	1.662	0.69207	-0.089413	2.2647	-0.13036	2.7726	1.5539	2.979	2.4332	0.28965	1.4573	1.6118	0.0025694	3.457	2.5946	1.0854
4.5936	2.1717	3.9867	0.8788	1.2382	-0.10871	-0.10614	4.3636	0.40345	1.4036	0.35352	-0.091591	1.0406	1.3295	1.4291	0.18223	0.29161	-0.041809	1.2969	0.44314	1.0161	1.7634	3.4413	0.31194	0.77191	2.5992	3.273	1.8584	3.6113	1.7628	-0.066859
4.6058	3.5969	2.2483	0.58104	1.383	-0.15638	4.3632	-0.056823	-0.10332	0.62818	-0.006787	-0.15593	0.61921	0.89165	1.0738	0.93668	-0.015676	0.28939	1.7113	-0.072798	1.0122	2.8283	2.9192	0.34805	0.29264	2.4745	0.76457	-0.092107	1.5841	1.7867	1.9704
3.8608	0.21204	2.5323	1.0544	0.032753	2.044	-0.11414	4.5027	0.99612	1.7873	0.53907	-0.15513	0.25415	0.64475	1.8289	-0.42226	-0.5891	0.00095916	2.5201	0.5538	2.2071	1.78	1.5644	1.8578	0.22227	2.2588	1.0748	2.6271	1.8597	1.7227	-0.081422
1.8815	2.1711	0.74746	-0.079404	-0.070982	0.69313	-0.054712	-0.0047984	-0.17031	0.75802	1.3764	3.7034	1.3261	1.9457	1.2021	0.23109	-0.33971	0.082182	1.9016	-0.080338	2.9049	0.57524	3.5297	2.1596	1.9588	1.3084	4.5918	2.2194	0.4303	0.43157	0.91311
4.3655	4.0718	-0.24579	1.0089	0.46437	0.083516	4.2987	0.041248	-0.1032	2.297	-0.036021	-0.56802	1.0955	0.97224	1.2997	0.40492	-0.21108	-0.024749	0.71184	-0.26246	1.0427	2.6917	1.4141	0.78904	0.86975	1.8252	2.1334	0.25047	1.7338	1.1216	0.63908
5.2166	2.0146	2.87	0.1036	-0.16674	0.046112	0.53855	5.0672	-0.018449	0.76876	1.5559	0.68348	0.30855	0.90437	1.8014	1.1973	-0.42535	-0.049301	1.1579	0.72717	1.0213	2.2435	-0.022925	1.9911	0.1731	2.4594	3.5052	0.7836	2.9788	2.1507	0.74365
-0.044932	0.10163	0.13946	0.87813	1.6509	0.12489	-0.1358	-0.094534	-0.02851	1.4682	-0.14525	3.7703	0.42944	0.046688	1.8874	1.7057	0.94355	-1.3348	0.47471	0.13387	1.6842	0.45866	1.4506	0.097292	0.57965	0.52532	6.2376	2.1124	0.42659	1.2782	0.589
1.9387	0.90096	-0.20074	0.66552	0.85067	1.8902	-0.39528	-0.049419	0.93298	-0.43653	-0.13135	2.706	-0.31612	1.3462	1.7414	1.0479	2.6861	-0.30434	2.0565	1.0672	0.97705	0.70804	2.7333	0.511	0.76204	1.6484	0.51173	1.2012	2.7443	1.382	0.4407
4.2389	3.6337	0.40151	-0.010185	-0.28905	-0.028064	3.9326	0.66848	-0.059711	0.10457	1.0007	-0.054793	0.78108	1.3564	1.9649	1.4125	0.093103	-0.054589	0.061799	0.041237	2.5277	2.2764	1.0212	1.7229	1.0487	0.82371	2.5789	1.3438	0.54844	0.30473	1.3878
2.0838	0.18951	0.1413	1.1797	-0.17974	1.3315	0.32302	0.32402	0.44142	1.6747	0.40194	-0.2244	0.11856	1.9167	1.0616	0.35518	2.3211	1.0693	1.5995	-0.11191	1.516	-0.21164	2.1933	-0.050359	1.2398	0.016574	0.85737	0.69927	2.4532	1.5534	0.57437
4.6545	3.9445	2.0534	2.0486	-0.38893	-0.20479	4.7106	1.5014	0.23728	1.2246	-0.13125	0.16337	-0.49683	1.1719	2.0496	0.95885	0.33796	-0.05147	2.0361	-0.24397	1.6574	1.1793	2.9029	0.61283	0.85557	0.8136	1.9782	-0.42261	1.314	1.9415	0.38297
4.699	3.9229	0.85183	-0.0090215	-0.0056261	-0.098522	4.2988	0.99422	1.4801	0.77585	-0.30226	0.72161	0.49712	1.8376	0.77335	1.2076	0.23706	0.68716	2.3251	2.0249	1.4752	2.8	2.5905	0.9676	-0.13469	1.8893	2.1379	0.94822	0.048773	2.9955	1.4036
3.0927	-0.14767	2.6738	0.079659	2.2913	-0.050819	0.66893	-0.013953	0.14868	0.50986	-0.13358	1.1504	-0.021915	0.30433	0.31852	0.65435	-0.20174	-0.003546	1.4471	1.9862	1.9534	0.41045	6.5589	1.2495	0.85986	1.2467	1.0818	0.32953	2.2828	0.14692	0.24339
1.9381	-0.096307	-0.59714	-0.21277	0.040996	0.91435	0.22121	-0.1512	0.057765	1.3637	-0.059949	2.7493	1.1277	-0.035059	0.76721	1.8469	1.9218	0.93796	2.3041	0.29172	0.91952	0.98541	3.1987	0.78336	1.6505	1.4216	3.2317	1.1977	3.6821	1.9793	1.1165
5.0896	3.664	3.7293	1.8753	2.1882	-0.15707	3.8124	-0.1937	0.87322	-0.030079	2.4565	1.1085	1.5986	2.2936	1.6297	1.6566	0.76306	1.9135	2.8077	0.21303	2.6233	2.3648	2.764	2.0816	0.7487	4.1682	2.8788	2.3358	2.3215	2.2214	0.98934
4.6104	3.3053	3.9454	1.9786	-0.16203	0.63636	-0.029349	4.0342	0.16996	1.8486	0.46131	-0.45288	0.48823	1.0358	1.9308	-0.28151	-0.49317	0.14629	2.1797	0.18273	1.6014	2.0677	-1.1108	1.2805	-0.026388	0.81941	2.2248	0.23246	1.4611	1.6968	1.698
4.0856	3.2351	3.2737	0.04874	-0.15305	0.43898	3.3974	1.0724	-0.63352	1.5887	-0.10049	1.6368	-0.05554	0.95527	1.6247	1.5233	-0.0095021	-0.15829	0.68689	-0.20306	1.0147	2.1514	2.1872	0.017836	1.6395	3.2967	1.698	1.16	2.188	1.5177	1.532
4.8971	2.4283	0.85989	-0.29342	0.27499	0.87972	4.1595	1.5381	-0.071151	1.651	-0.11722	0.6614	0.29249	1.7875	1.2534	1.6399	0.15428	-0.082643	1.6426	0.96272	2.853	1.7836	-0.46871	1.0238	0.16935	2.3807	3.2799	-0.061908	1.9114	0.78889	1.4436
4.374	3.294	3.4392	1.5772	-0.46752	1.4734	3.5183	0.771	0.65712	1.2762	-0.0024303	1.687	1.1098	0.75859	1.8683	-0.15816	1.1988	-0.054244	-0.29189	-0.29166	-0.020791	2.3028	2.3866	0.16611	1.2138	0.9191	-0.068682	1.157	2.6568	0.49111	0.079851
4.0497	1.5356	3.6537	0.61383	-0.30964	-0.069221	0.96133	4.4931	0.56753	0.029176	1.1692	-0.0056877	-0.073746	1.2048	1.1272	0.15007	-0.048916	-0.070679	2.0768	0.41035	1.7918	2.762	2.4294	1.1662	0.53548	1.5031	1.539	0.1332	1.9457	0.63997	0.28325
4.8052	2.9673	1.3625	-0.06988	-0.13834	-0.010347	-0.26189	4.1636	-0.049373	0.83294	0.12367	0.18216	0.91716	1.2385	-0.17297	1.2964	-0.019365	0.077239	0.93612	-0.087746	2.3431	0.98801	1.0408	1.855	1.1179	0.065423	2.0977	0.53952	-0.45708	-0.033418	-0.44076
4.317	1.1665	1.1165	2.315	0.31424	1.8217	1.6209	-0.16952	0.64144	2.1044	-0.11804	3.3271	1.7958	1.054	1.922	2.8488	5.3842	1.6689	3.6312	1.1895	3.9887	1.6917	5.2676	3.3147	0.21121	3.6621	2.0075	2.2217	4.4873	2.4537	0.16916
3.4379	0.062156	0.79223	2.8794	-0.18554	2.966	0.92985	0.51136	0.78906	1.8044	-0.0379	3.6909	1.2599	2.4442	1.8124	2.8346	4.3087	0.14451	3.3826	1.2273	3.2327	2.4842	4.569	3.4017	-0.46253	2.655	3.0752	2.2926	2.2545	2.1015	2.1045
4.3512	0.73881	0.71513	2.6529	-0.16864	1.5881	2.5758	-0.66833	-0.12495	1.7579	2.1681	2.9077	1.742	1.7752	1.7575	2.5615	4.8951	1.524	2.5476	0.20999	3.7678	2.448	3.8322	3.5918	1.0087	3.0388	2.7249	0.87429	3.4841	2.8068	1.6818
2.3327	-0.082306	0.85902	1.0036	0.42781	0.59017	1.6838	-0.21465	1.1552	2.9721	-0.016537	2.7716	1.0766	1.7898	0.68216	0.14786	2.6998	0.78878	3.0598	0.93683	0.3377	1.6308	2.7554	2.2332	0.91312	0.48551	1.8294	2.4485	3.0247	3.0634	1.0848
2.5738	0.53466	0.38492	1.0201	-0.12417	2.5153	-0.129	1.6202	-0.13182	1.5157	-0.14073	0.050355	-0.12905	0.92475	0.49879	1.3132	1.8512	0.51375	2.0937	1.9329	0.54753	0.21428	2.6796	1.339	0.46194	0.64855	2.5301	0.77476	3.3642	1.7466	1.9369
4.237	0.312	2.0304	0.32367	-0.020677	1.7181	2.1679	-0.087916	-0.082594	0.79952	-0.077819	0.8348	0.19614	1.1117	2.0504	1.3508	4.4909	0.80183	2.6875	0.85332	3.7618	2.7538	3.5158	3.3676	0.32987	2.9647	1.7593	1.5464	3.6528	2.6951	2.1744
4.9083	-0.1166	3.9039	1.4469	-0.20957	0.88622	0.17774	0.48071	-0.084958	0.67641	0.99055	0.30456	0.86353	2.4638	1.7282	2.0307	-0.14937	-0.12535	1.5288	0.2331	2.5607	2.6407	5.6236	2.8464	0.82725	2.595	2.6533	2.5385	2.4009	1.7185	0.82948
4.6882	0.18517	3.4186	-0.10991	-0.18887	-0.17367	1.2839	1.1624	-0.24354	-0.16556	-0.086151	-0.094819	-0.19456	1.3676	1.4096	0.66969	0.24814	-0.0093727	1.8795	-0.27104	1.7191	1.7894	4.362	2.0868	0.67955	0.82097	0.32902	1.9088	1.5301	1.341	0.57965
4.7632	0.44931	0.1153	-0.073936	-0.044359	3.3885	2.2341	-0.16091	0.010582	1.1286	-0.12027	1.51	1.1297	1.4222	2.7323	2.6203	5.053	1.6362	2.1792	0.89075	3.8504	2.0367	3.841	4.5148	1.4726	3.867	1.9553	3.1537	3.3997	2.5787	0.1086
1.8551	-0.20863	0.21402	0.78384	-0.020977	0.42032	0.42575	-0.12737	-0.087274	2.2265	-0.066416	3.4004	0.89526	0.13642	0.55323	-0.086769	0.39485	0.45989	2.6867	-0.094701	1.7854	0.21359	2.2323	0.39796	-0.15001	0.31747	2.6068	0.51571	2.9542	-0.34763	2.1101
3.6863	0.27639	0.40681	0.6439	1.0739	2.4317	1.2282	-0.30331	0.66852	2.0262	-0.11478	1.2531	2.2547	0.52351	0.9638	2.1778	4.7358	2.4925	2.4832	0.24185	3.1185	2.6163	4.2449	1.9839	0.69187	2.5039	2.8469	2.2907	3.2251	2.2835	0.91103
4.9841	2.3163	2.0116	-0.28711	-0.063709	-0.12734	-0.18051	3.4394	-0.015541	0.82167	-0.0045163	-0.73341	1.5598	1.1184	1.3231	1.0551	0.47459	-0.087386	-0.2094	0.37942	1.8998	1.1281	-0.017894	2.6071	0.74736	2.0775	2.7923	2.8107	1.798	2.1615	0.24043
4.0029	3.5503	3.1524	-0.033403	-0.16342	0.73319	2.7267	0.46005	0.92498	2.4685	-0.09621	0.25743	0.2812	0.58862	1.5202	0.091264	-0.54432	0.88092	2.0803	-0.1087	-0.074604	1.9513	2.3893	0.25501	-0.014249	2.9732	2.1755	-0.15035	1.5262	0.78856	0.88706
-0.20671	0.77354	-0.304	0.35989	-0.13141	0.93384	-0.16268	-0.11439	1.3196	2.0093	-0.097043	4.465	2.12	1.3008	2.4843	1.4095	1.8271	-0.032187	1.7858	1.4109	3.099	1.2035	3.0374	0.49471	0.7447	1.2074	5.7067	2.1232	1.2223	1.1459	0.18035
3.3691	0.42867	1.9297	-0.0027744	-0.12605	0.40028	-0.14443	2.8096	-0.056108	-0.11796	-0.11137	-0.18614	-0.084659	0.39857	1.6671	0.25142	1.9427	0.94533	-0.29961	-0.0044514	2.2106	1.9899	1.048	0.82397	-0.077969	1.4726	1.4678	-0.31135	1.7162	-0.036291	-0.26936
-0.06821	0.42831	-0.34912	-0.021002	-0.17109	-0.047094	-0.1157	-0.23052	-0.030913	0.3152	-0.082507	2.418	0.79769	0.76994	1.3171	0.78628	0.22488	0.74182	0.60283	-0.35468	2.0134	1.4273	0.35919	0.90143	-0.07752	1.7518	4.5655	0.97183	0.75117	0.058154	0.59515
4.7337	3.7107	3.6941	0.20015	-0.041522	1.0434	4.3759	1.3553	0.54307	1.1105	-0.17418	1.6482	1.8024	2.6746	0.92476	0.4737	0.082325	-0.13896	1.6523	-0.0096185	2.2299	3.2942	3.0806	1.4415	1.0417	1.7503	0.67821	-0.33506	2.0156	1.486	1.9147
4.5073	2.2702	3.4998	0.44463	-0.048836	0.5367	1.7002	4.5616	0.51644	-0.19776	0.19774	1.6205	0.53575	1.4256	0.95332	0.8567	0.019061	-0.080744	1.2317	-0.38692	1.9379	1.9859	3.2801	1.3222	0.3722	1.0516	3.0461	1.6297	2.5241	2.0331	1.5452
4.7459	3.0218	4.148	-0.041583	-0.14783	0.22386	0.67635	4.2388	0.91064	1.3261	0.86742	0.35148	0.35042	0.73493	-0.079292	1.9294	0.88236	1.1788	1.572	0.88096	1.9208	3.089	2.648	0.030816	0.12561	2.3027	1.7418	-0.33681	2.7117	1.554	0.98404
3.9921	2.6386	0.35875	-0.066933	-0.0050278	-0.12455	3.7281	-0.58401	-0.10034	0.65916	0.8256	-0.042899	-0.065674	0.12662	1.5573	0.037515	-0.034555	1.5877	1.6701	-0.037947	1.3272	1.4853	1.3306	2.6076	-0.047022	1.5325	0.077243	1.3946	1.6086	1.0698	0.7594
3.0095	0.998	1.8063	-0.11385	1.851	-0.087804	-0.078698	0.52295	1.0061	-0.087116	1.5668	-0.060539	1.6343	-0.0093791	0.24633	-0.015278	0.047531	2.4404	1.3726	-0.23598	1.3905	0.14964	0.94549	0.083342	-0.12228	-0.10958	0.48588	1.1597	0.12675	-0.10867	-0.29811
5.0196	3.9861	1.1263	-0.012961	-0.0016749	-0.0038814	4.5253	3.9002	1.0775	1.717	-0.15351	-0.017549	-0.068359	1.4975	1.005	0.92028	-0.4084	0.67121	3.3025	1.9216	2.7317	2.4606	1.845	1.9087	-0.10869	2.5469	0.8594	2.2379	3.489	1.5858	1.4824
4.4542	-0.17848	3.3697	0.20917	-0.10556	0.30096	-0.34534	0.99288	0.37906	-0.3072	0.70984	0.47426	0.6031	0.3543	1.8352	1.7985	-0.017024	-0.082441	2.491	-0.12199	2.1464	1.3465	4.3647	0.98227	0.81112	2.6979	2.5987	0.18844	1.6865	1.3488	1.0181
4.751	0.2604	4.7061	2.6502	3.6821	2.8668	0.83644	2.8464	0.6676	1.8908	3.1208	2.034	2.4482	2.1944	0.72221	1.7307	1.736	3.1001	2.4673	1.0161	2.0296	2.404	2.7508	1.5551	0.94025	3.1579	2.784	-0.12107	2.3404	0.42687	1.1013
4.3476	3.7373	1.1709	-0.42669	0.69927	-0.38878	4.5599	0.84795	0.30173	1.3745	0.87755	2.5686	1.339	1.1277	1.2932	-0.15726	0.0015005	0.22207	0.27693	-0.54193	1.0031	2.2072	2.8802	1.8913	-0.019698	1.8198	2.3876	1.6981	2.6082	0.35316	0.4064
2.4943	0.41222	2.1482	1.0693	-0.47351	0.12864	0.11907	-0.13255	3.951	-0.037844	-0.030555	2.7127	1.1181	0.91568	1.8217	1.915	1.6255	2.7348	0.93981	1.1382	1.6079	2.2078	3.5453	1.1747	0.34338	1.8685	1.9215	0.11903	0.93929	1.4017	-1.0076
4.3705	0.2877	0.91819	1.6276	1.0078	2.5299	1.9927	0.31532	-0.024932	2.1516	-0.10291	-0.11253	0.48132	0.90105	0.82976	1.7318	4.3637	2.891	1.9957	1.0992	3.0733	1.947	2.66	3.449	1.1052	2.6938	2.5527	0.17284	3.66	2.3897	1.5314
4.6162	0.49714	3.2806	2.1708	3.2155	0.61751	-0.1376	0.24775	-0.066098	1.1027	1.8923	-0.041317	0.17495	0.90166	0.11159	1.3598	1.4945	0.78374	2.1956	1.6385	1.1717	1.6371	2.9416	1.1626	0.29221	3.2118	3.1694	0.74896	2.633	1.6959	-0.21933
4.4652	2.6112	3.0222	-0.010779	-0.10167	0.27466	-0.11103	0.86961	0.14927	1.2894	-0.15428	0.1867	0.39929	0.81235	1.4146	-0.024615	-0.04154	-0.1324	1.2866	0.58896	2.3293	1.4436	1.8805	1.3059	1.1726	1.29	1.7232	0.87173	1.9772	0.69155	-0.4173
1.8915	1.0911	0.7059	-0.02936	-0.012621	1.4002	-0.49014	-0.039985	-0.0576	2.5218	0.47681	5.231	1.7223	0.95956	2.2376	1.6483	-0.12665	0.36902	2.3651	-0.18463	3.6918	2.1477	4.8514	0.32333	1.6031	2.3904	3.2646	2.1221	3.5292	1.6108	1.658
4.0894	3.1629	0.21973	-0.13658	0.81318	1.0948	3.233	0.13415	0.26728	1.5052	-0.0089453	0.74261	-0.18341	1.9428	0.47437	0.56876	-0.13119	0.29207	0.61349	-0.043156	2.3677	2.1693	2.726	0.40984	0.18045	0.94654	2.4693	1.0853	2.3057	0.2202	-0.078732
1.0914	0.14987	-0.55349	1.6894	-0.050252	2.327	0.18354	1.3152	0.78909	0.52119	0.10171	1.1697	0.48039	1.4561	0.65014	1.0399	3.1142	1.0313	2.3221	1.2543	1.6086	0.70415	1.7551	1.2236	0.93063	1.3548	0.93183	2.2003	3.1451	1.8162	0.50019
4.4771	2.5471	3.1174	0.29399	-0.1117	-0.089975	-0.097759	4.5753	0.39918	1.1602	-0.10804	-0.053266	-0.32176	1.0701	0.58347	1.4196	-0.89024	-0.13426	0.76741	1.7883	1.959	2.2606	2.3401	1.2777	-0.20782	2.9965	2.7188	1.2151	2.2593	1.6804	1.9398
4.4906	2.0336	0.35795	1.5719	-0.093046	0.17633	-0.065315	2.3667	0.18833	-0.05061	0.68945	0.80187	0.75143	1.5143	0.32783	-0.049022	-0.071129	1.4222	0.4814	-0.067127	1.1706	1.6658	1.5465	1.1685	-0.16662	0.6482	1.7673	2.0442	0.7276	-0.082386	1.2353
4.955	3.8731	0.33962	0.21785	-0.16259	0.95136	4.5257	1.7406	0.48382	1.3542	-0.09977	0.9381	-0.084753	1.7416	1.7094	1.6304	0.26337	-0.10736	2.5894	0.90973	2.4485	2.1957	1.1803	1.0313	1.4959	2.3077	3.1051	-0.72831	2.6194	-0.051346	1.8705
4.4029	0.28753	2.4915	1.8952	2.905	-0.77412	-0.32376	-0.016465	0.22917	0.61141	3.2993	0.052999	0.5758	1.9877	0.63849	2.1967	1.5577	2.4533	3.3229	1.4928	2.4751	1.66	2.6545	1.0535	0.70115	3.9533	2.1099	1.8752	0.5804	0.26203	0.63142
4.8035	3.0603	0.59049	-0.53425	-0.34304	1.353	-0.034213	1.3703	0.48703	0.82769	1.954	0.43195	-1.0198	0.86533	0.99738	1.3867	-0.48917	-0.093288	0.91707	-0.027392	1.3369	2.3798	2.2545	1.9175	-0.052369	1.722	1.9175	1.3169	2.3113	1.8962	1.8817
5.1185	0.50957	5.2206	0.5358	3.1012	0.3539	0.69654	0.2644	0.95937	1.1206	2.3602	0.30277	1.8481	2.0914	1.0961	2.4054	1.1098	0.3656	1.5859	1.398	2.5661	1.8412	1.6812	2.0887	1.4848	3.3367	2.7003	0.45129	1.9176	1.4204	0.66182
4.575	-0.17276	0.71977	-0.090069	-0.050293	2.8686	3.1697	-0.062184	-0.042201	0.67881	-0.15463	1.1776	1.9268	1.2307	1.698	2.4743	4.9258	2.7482	2.3158	1.3121	3.6055	2.1495	3.645	4.1508	1.5102	3.3294	2.1529	1.8587	3.7921	2.755	1.2438
4.425	3.1586	0.19631	-0.052047	-0.50974	-0.33814	3.8213	1.6242	-0.10461	1.7283	-0.044073	-0.24621	1.1612	1.8011	2.1541	0.90157	-0.43116	1.018	-0.01599	-0.17542	2.533	1.952	1.1814	1.9842	0.76357	2.6332	1.5969	1.5996	-0.16986	1.5877	0.42226
4.88	4.2524	3.4255	1.2731	-0.093868	0.01238	4.812	1.5191	1.7894	2.3419	0.38022	-0.39477	0.47552	1.5045	1.7794	1.1055	-0.50125	0.73765	3.1819	-0.21678	1.8769	2.5538	5.198	2.6148	1.447	3.6543	2.6416	1.23	3.097	2.5342	0.81683
5.1487	3.4255	0.34858	-0.037386	-0.37254	-0.28722	-0.042803	5.4307	-0.034832	1.4519	0.89629	-0.1617	0.15786	1.5028	1.2567	1.3807	0.24624	0.054219	2.1331	0.079235	1.259	2.7261	1.3826	0.7504	-0.052865	1.0075	1.6276	2.6655	2.6772	2.3013	-0.39999
2.4917	1.3408	-0.67416	1.7706	-0.16303	1.0346	-0.01899	2.6126	-0.10146	0.61539	0.30989	3.8426	2.0766	0.26874	1.3072	0.049724	0.20785	-0.0056025	2.6079	0.92725	2.6286	1.0696	2.7021	1.7036	0.27078	2.1697	4.7239	1.8954	2.1429	1.0437	0.030482
3.3545	0.68925	2.5914	-0.19541	2.7513	-0.024284	-0.056385	-0.031911	0.47277	-0.0097903	0.19192	4.0093	0.26365	0.95162	1.1921	1.9824	1.2797	-0.0045224	0.55455	-0.11601	2.6797	1.387	5.7504	1.2533	1.2078	0.61127	2.3123	-1.0276	0.83171	0.7028	1.5118
4.5835	1.9912	0.18908	1.374	-0.0090461	-0.15301	3.9163	2.4882	0.49642	1.0402	-0.11914	-0.17475	1.9439	1.3584	1.0031	0.42098	-0.1126	0.42193	1.719	0.035896	2.5851	2.0149	-0.12554	1.5743	-0.35118	1.9913	-0.20141	1.8629	2.9153	2.4495	-0.29145
4.5381	0.64582	3.2134	-0.24773	-0.13202	0.52669	0.59639	0.6294	0.52626	1.0318	-0.053027	0.90381	0.20894	1.2748	1.0387	1.6792	-0.42581	2.0761	0.74487	0.8733	2.0751	1.8977	1.3242	1.8333	0.45102	1.5716	0.40295	1.74	1.4849	1.1973	0.078679
4.1888	4.3356	1.7253	-0.0013104	-0.14702	2.0377	3.3542	0.086935	0.47149	2.6551	-0.01484	1.1055	-0.068387	2.6062	1.0096	1.3279	-0.11135	-0.44286	3.1668	1.4348	4.1471	-0.0032293	0.20627	1.1792	-7.7161e-05	-0.36206	1.9528	1.1083	2.2557	1.589	0.32926
4.6655	2.8999	4.0163	1.4337	0.091823	1.851	1.8326	4.877	0.74104	1.1297	-0.038182	0.39576	1.8552	1.7975	1.6805	0.33439	0.36093	-0.027488	1.5507	0.80299	1.3701	3.333	1.6789	0.8855	-0.056381	2.8886	1.7344	1.5097	2.9624	0.20461	-0.30749
3.934	1.3815	0.73232	0.75144	-0.14455	2.0461	2.9656	-0.16781	-0.06255	2.1011	-0.26869	3.479	1.8653	1.6155	1.3874	2.2771	3.899	0.99259	3.4545	0.84229	3.6841	2.8042	4.0155	2.7336	0.25883	3.2414	2.6608	2.1236	3.1266	1.8451	2.2043
4.3793	0.68143	0.30982	2.3317	-0.18763	1.8786	1.9847	0.29464	-0.031774	2.4061	0.41075	2.843	1.8953	1.1876	1.4389	2.9274	5.4994	0.90728	2.2629	-0.093984	4.2966	2.94	3.8327	3.8403	-0.16218	3.0617	2.4628	1.4573	3.9501	1.6433	1.4965
1.2561	0.33635	-0.13261	0.90516	-0.088464	-0.04556	-0.2874	0.0185	-0.055353	0.61533	-0.15534	0.039072	0.73804	0.85848	0.19486	-0.10978	1.0074	-0.12015	0.25549	-0.0075907	1.0784	0.59465	2.144	-0.064802	-0.15381	0.1619	0.41743	-0.25478	0.40235	0.029153	0.46656
4.8429	0.73574	0.8878	1.8684	-0.0596	4.0104	0.35976	-0.016796	0.51459	2.2005	-0.14684	1.5171	1.8029	2.2289	1.9427	2.6153	5.2167	1.585	3.0793	-0.018576	3.8868	2.6513	4.7175	3.8888	0.291	3.1082	2.2107	0.48395	3.8626	2.6527	2.2951
4.8462	3.6948	0.85868	0.044735	0.045034	0.47636	4.3848	0.30088	-0.32085	1.0218	0.2199	1.704	0.0084642	1.3288	0.79865	1.1117	0.90185	-0.11296	0.32015	-0.361	2.7515	2.4843	1.8504	-0.45394	0.67241	1.5371	3.0344	-0.49253	2.5924	0.64343	-0.068406
4.5174	2.3255	-0.54048	0.95586	-0.085284	1.4402	-0.037309	-0.069918	-0.027569	0.85793	0.72649	-0.33744	0.90489	0.221	1.9124	1.718	1.1425	-0.29724	2.536	-0.11999	1.8831	1.5451	1.4237	2.9245	-0.072154	1.9466	2.5526	2.015	2.9295	1.9672	1.2174
4.4694	0.01908	2.1651	1.8589	-0.14515	2.5276	3.081	1.0731	1.7868	2.6185	-0.055295	1.2616	1.6522	1.6774	1.615	2.7981	4.9341	0.93213	2.709	1.7561	4.244	2.0667	4.3696	3.1924	1.0555	3.4859	2.6488	1.4631	4.0616	2.1358	0.89728
3.5571	-0.033122	1.9	-0.045683	3.1403	0.12295	-0.036745	0.3066	1.3907	1.1023	1.8422	0.979	-0.12273	0.63648	0.42316	0.32818	-0.06087	-0.17518	1.0169	0.3101	1.35	0.66179	2.2312	-0.34529	1.5407	2.6862	1.1322	1.5709	1.6489	1.0735	1.4016
3.9981	2.8909	-0.045567	0.23455	-0.17173	0.96366	3.7795	-0.13291	0.39839	1.3858	-0.13304	0.044218	0.55932	1.4343	1.096	-0.27096	-0.17991	-0.29032	1.1088	0.72314	2.7189	2.7592	1.669	0.91366	1.2561	1.811	0.65238	-0.24129	-0.19041	1.1961	0.75618
4.5899	0.90197	3.4309	0.60441	-0.16766	2.1895	-0.12234	-0.035646	-0.12371	-0.18703	1.3211	0.18828	-0.47005	1.9454	2.1246	2.3024	1.7527	0.65425	-0.27827	0.99981	2.4882	1.7455	5.0216	3.3089	0.054446	2.4294	0.42105	2.4874	3.434	3.1104	2.0396
4.4051	-0.022033	3.8468	0.7813	0.015731	1.0551	-0.071298	-0.32017	-0.25031	-0.14996	-0.097565	0.078756	1.4592	1.7335	1.1382	0.69851	0.26576	1.488	1.0554	1.5893	2.2105	1.9887	5.2823	1.7828	1.5915	1.4637	0.92267	0.074083	2.9627	1.7532	1.0131
4.3987	2.2821	1.0695	-0.046387	-0.057749	-0.021268	3.751	1.3728	-0.056046	0.38375	0.4749	-0.96174	2.485	0.6052	1.8096	-0.29451	-0.20292	-0.13036	2.4527	0.68726	2.1016	2.4718	0.76519	0.30131	0.7817	2.43	3.0519	-1.2297	1.6159	0.58591	0.63419
4.7355	0.0038627	3.4262	0.91615	-0.10316	1.3862	1.1152	3.3076	-0.075032	0.92722	-0.1457	1.1957	1.1043	0.58598	1.5528	2.0781	0.2868	-0.3654	3.2006	0.50372	1.9416	0.88491	4.4425	1.4265	0.27519	2.3752	2.3497	1.054	3.2058	1.7852	0.42038
4.7317	3.2612	0.42242	-0.3612	-0.080154	0.69418	4.0367	1.3618	-0.13337	1.3096	-0.13729	-0.041975	0.48228	1.0636	0.92734	0.47696	-0.34508	0.92454	1.3424	-0.13211	1.4347	2.5599	0.080237	-0.49993	0.68776	1.1828	1.8397	2.4266	1.0037	2.2864	1.1461
4.5469	3.3945	0.47682	-0.053063	-0.13305	0.27893	3.9186	0.63476	-0.065213	0.85183	-0.06599	0.33122	1.6274	1.1391	1.035	1.3075	-0.12076	-0.041609	0.24394	1.0925	2.8848	1.8385	1.6981	1.3112	-0.066741	2.1411	0.60587	0.1015	0.2697	0.63737	1.1494
1.3791	0.52533	0.5425	1.58	-0.088341	-0.036438	0.68272	-0.014045	-0.027532	1.0802	-0.078448	3.3135	0.21803	0.60135	0.19931	0.9397	-0.057893	-0.10609	1.0554	-0.058969	1.8438	0.8228	1.4677	0.40595	-0.09391	-0.053603	6.3972	2.6307	-1.0855	-0.11672	0.14991
4.5068	3.2391	3.4294	0.63665	-0.16185	1.1766	4.3473	1.7879	0.11977	0.039167	-0.0032498	0.60761	-0.37433	0.90237	0.70339	0.047881	0.10935	-0.037377	0.33739	-0.28816	1.9112	2.598	2.4434	1.1735	-0.50747	2.4978	1.2339	1.0909	1.9843	0.78473	0.98672
4.6341	3.2115	3.125	0.003092	-0.054638	-0.12482	3.9186	1.5975	1.6538	-0.47757	-0.041188	-0.89519	-0.27634	-0.021513	0.25842	0.8044	0.56017	1.1064	0.24417	-0.5429	1.8484	1.1043	2.8851	0.27928	-0.17779	0.95871	1.3611	1.2593	1.0463	1.0864	0.51943
5.3181	4.0012	0.28461	0.29271	0.01466	1.6006	4.4723	2.2493	0.81852	1.3379	1.1944	-0.03539	1.2779	1.3904	1.6266	-0.12748	-0.042919	-0.14225	2.3748	0.79512	2.7592	1.7987	2.3274	0.18768	-0.044615	2.7746	0.67318	0.77666	4.3735	0.73893	0.77444
4.5112	0.18994	1.1655	2.2018	-0.23008	3.819	2.0083	1.2127	1.7315	2.0741	1.116	0.33976	2.3176	2.192	2.1532	2.7508	4.7592	3.5279	3.2212	2.2555	4.08	2.5798	4.2347	4.2586	1.3823	3.5118	3.0475	1.9475	4.4877	3.1709	2.3119
4.4754	0.093442	1.5118	0.15553	-0.035034	3.3632	3.4512	-0.24785	0.15541	0.99894	0.53312	2.5208	0.7727	2.0366	1.3462	1.3287	4.991	1.6978	2.7063	0.48328	2.8716	2.0418	4.0582	4.21	0.98657	3.0202	2.7412	1.8436	3.3864	3.0475	1.2804
5.0887	2.8864	3.4426	0.059913	-0.095164	1.2364	4.0701	0.45178	0.2914	2.1328	1.5691	0.084412	0.81151	2.1419	1.7764	1.0113	0.10622	-0.092574	0.82191	0.41107	1.8841	2.6849	4.6392	2.3098	-0.136	0.4957	2.134	2.0776	2.9554	1.7538	1.2521
4.0186	3.1537	3.5264	-0.23333	-0.16634	0.20671	0.055705	2.48	0.56716	0.7691	1.5398	0.47796	1.4274	0.25511	1.3779	0.021962	-0.21	-0.063004	0.71205	0.092899	2.2167	2.9463	2.6997	2.4992	1.7393	1.4589	1.4328	0.51476	2.0067	1.7631	0.5673
0.028542	0.70945	0.33144	0.63683	-0.41093	1.0425	0.24759	-0.067013	0.52039	1.91	-0.0026122	3.7778	2.2504	0.93889	2.7018	0.37268	0.84764	0.48374	3.195	2.0902	2.5223	1.6018	3.8593	1.2595	0.65653	2.6782	2.2126	-0.4269	2.333	1.2649	0.62981
4.4975	0.69183	3.5644	0.51318	-0.64775	1.3684	1.5877	1.8304	0.58065	1.794	-0.044535	1.2333	1.1988	1.2114	1.9638	2.0355	-0.45828	-0.21043	2.4103	-0.44788	2.1341	1.4372	5.4471	2.5628	-0.11343	2.3039	2.0017	1.9015	3.315	2.3773	1.1567
4.8669	2.4012	4.3672	0.81932	-0.08	-0.11634	2.1563	4.9106	-0.12016	0.60799	1.5506	-0.14901	-0.12176	1.0286	2.2318	0.78442	0.80448	-0.13858	0.50317	0.4838	1.5118	2.2102	3.3801	1.3792	0.73553	2.4359	1.7324	1.5625	2.4625	-0.16453	-0.29633
3.5369	-1.0459	2.6185	1.2116	-0.059067	1.7929	0.56283	-0.086265	0.81106	0.17902	-0.12411	0.16409	0.65013	2.1503	2.4753	1.7244	-0.12048	-0.034844	2.7126	1.7555	2.7326	2.052	4.4883	1.571	0.61827	2.1929	1.2064	-0.073443	2.8841	2.082	0.36142
1.3135	-0.12915	0.23991	1.2446	-0.22457	-0.17602	0.18976	-0.083853	-0.13449	1.5784	-0.072435	-0.046058	-0.021193	0.55112	0.14438	-0.10425	2.0026	-0.1501	0.071711	-0.26466	0.97301	0.18809	0.66426	0.30449	1.7711	-0.081218	6.1282	2.1394	1.0691	-0.072635	-0.0071463
2.33	-0.037311	1.828	-0.14987	-0.47245	2.0699	1.432	0.29198	-0.020468	1.4836	0.47802	0.032394	-0.08762	0.9698	1.6453	0.13466	2.7233	5.1827	1.1799	-0.043364	1.7221	1.8967	4.4031	2.0318	-0.091882	0.58774	3.366	0.31874	0.12179	0.78939	0.70279
4.85	2.4961	3.8772	-0.070432	-0.014936	0.15262	0.45142	1.6159	0.60672	0.52944	-0.61633	-0.28869	-0.0067409	1.0312	0.95907	0.57169	-0.47441	-0.045442	1.0843	0.66714	1.9878	1.7335	2.489	3.0605	-0.031409	2.403	0.84977	1.5445	3.2767	2.7501	-0.013758
4.8054	4.4032	1.0077	1.5797	0.20069	0.23219	4.7145	0.050309	-0.13027	0.86557	1.6219	0.39868	1.7418	1.3392	0.53638	-0.13446	0.031184	0.034545	2.7707	-0.34327	2.249	2.8566	1.0896	-0.031379	0.88178	1.7261	2.118	1.5045	1.7686	1.542	-0.046458
4.5201	3.7339	0.18336	0.91121	-0.17166	1.3216	0.80323	4.4594	0.45671	1.3261	0.18312	-0.56378	0.88357	1.4638	0.51798	1.252	1.0548	0.20343	0.99243	0.56959	2.1783	2.3638	0.17557	-0.0034544	0.77902	1.1673	2.4234	1.2315	2.6898	1.6687	-0.1511
4.3614	2.6157	0.37922	0.36392	-0.019711	0.04897	-0.1112	-0.043619	-0.091682	2.0147	-0.015508	1.0826	0.1028	1.5669	1.5357	0.038534	-0.50023	-0.077468	1.2314	-0.22743	2.0005	1.1162	-0.14758	2.7986	-0.28247	2.3003	1.2607	2.7904	2.1423	1.8374	0.41583
1.7573	0.076571	0.15557	-0.24084	0.11781	0.98333	-0.17735	0.4369	-0.00833	0.084152	0.060614	0.90274	-0.22355	1.438	-0.055234	-0.11487	2.4823	-0.14354	0.41757	0.11342	1.1433	0.44944	2.3016	0.76565	1.5675	0.64742	0.24191	-0.097304	2.241	1.1522	-0.274
4.8818	4.1476	2.9473	-0.059735	0.13462	1.3895	3.938	0.198	-0.11119	-0.074178	-0.099343	0.0049941	1.3063	0.58837	1.445	0.52121	1.8394	-0.10073	1.7076	0.045688	1.5936	2.8691	2.3733	0.67742	-0.08838	2.3195	2.4053	1.3694	1.8723	2.2161	-0.024296
-0.50013	0.10364	-0.45421	1.2762	0.99201	0.75377	0.65946	-1.1192	-0.076571	-0.048274	-0.010643	2.0957	-0.10685	-0.0043933	-0.1737	0.18798	0.28879	0.23549	1.1654	-0.026168	1.2904	0.21925	0.57795	0.52531	0.35738	0.16317	5.3737	2.334	1.4024	-0.020176	0.27037
4.927	3.5303	0.10071	0.60975	0.26734	-0.26768	4.7745	-0.13213	-0.095145	1.5417	0.37917	-0.053147	0.94912	1.2637	1.9927	0.44292	0.35874	1.49	1.4756	0.74789	2.4329	2.6947	0.63272	0.0085955	0.23924	2.56	2.1304	0.43162	0.74588	0.45619	1.9925
4.2395	1.8936	4.1814	0.47243	-0.4444	0.48959	0.18901	4.2145	-0.086851	1.5425	0.45958	-0.33429	1.4071	1.3692	0.65537	0.41357	-0.30584	-0.065434	1.0679	1.3707	1.8071	2.6468	2.4882	1.3331	-0.16166	2.167	1.9499	0.33066	2.9594	-0.047472	0.69718
2.3956	1.4164	-0.20372	2.611	0.1975	1.291	1.0392	-0.13865	1.6272	-0.28808	-0.43823	-0.2443	1.7535	0.38044	-0.02636	-0.33512	1.0828	-0.031565	2.0953	2.1512	2.4546	-0.18113	2.0116	1.0069	0.3284	2.5779	2.367	2.4226	5.0004	0.91513	1.2727
4.4285	-0.65219	4.6765	-0.15761	3.0619	0.73701	-0.75061	0.54012	-0.091049	-0.11232	3.072	-0.74886	1.6629	0.67799	1.1115	0.97282	-0.95458	-0.055985	2.6068	-0.048912	2.0819	1.1475	0.46899	1.7087	1.94	3.9436	2.138	2.0219	1.5958	-0.22742	0.033955
4.8768	2.845	4.1307	1.1289	1.0395	1.4892	-0.033316	4.4492	0.53734	-0.2246	1.9523	0.013753	0.93107	0.64949	1.0817	-0.081932	0.48037	-0.16294	1.629	-0.36397	1.7223	2.2	3.0223	2.0939	-0.096114	1.5123	1.7387	1.4556	2.666	1.8398	0.34157
4.38	0.46038	0.31209	-0.05343	-0.18417	3.5648	0.21118	0.82629	2.0299	2.1797	0.78302	-0.19396	0.98022	0.21601	0.30694	1.7815	4.4919	1.5794	1.2369	0.90143	1.3848	1.4289	3.5778	2.7119	1.0011	2.3632	4.1544	1.956	3.4306	1.4112	0.52047
5.276	0.38976	1.5779	0.62112	0.85959	3.4336	2.9973	1.8104	0.97365	2.2059	0.89063	-0.0075254	1.4896	1.7612	1.7399	2.4877	4.9218	3.8998	1.9089	1.56	3.3931	2.1906	3.8396	4.2058	2.145	2.8446	3.059	1.8399	3.5403	3.0624	1.1169
4.7569	-0.095744	4.3041	1.8279	2.1788	1.4862	1.509	0.10304	-0.12333	0.80593	1.9295	1.6937	2.1509	2.5568	1.1034	1.9211	-0.40688	-0.026562	2.072	1.1703	1.7675	1.8446	0.15935	0.19252	-0.036341	4.0057	1.7761	2.4522	2.4145	1.2359	0.27651
4.581	3.1457	0.7092	-0.3894	-0.35064	1.3477	4.1392	1.1038	-0.11576	0.46664	-0.064154	0.25116	-0.014874	0.34756	1.4023	1.0665	-0.10339	-0.089055	2.0466	1.2611	1.5223	2.7339	2.6334	-0.11277	-0.11642	1.803	2.2177	-0.28807	2.4344	0.9309	-0.16098
4.206	-0.18222	0.46814	0.31932	0.26678	3.7688	2.3306	0.31767	0.11677	1.9336	0.18348	3.335	0.48188	1.5645	2.1976	1.3937	4.5238	0.99309	2.9395	1.5434	3.9793	1.7128	3.5522	3.8733	0.065954	2.5959	3.1007	2.0829	4.2524	2.6755	1.4105
4.9087	1.6476	2.3367	-0.15216	-0.15644	0.29463	-0.025113	4.7434	0.50967	0.23484	-0.011627	-0.041313	0.11709	0.68977	0.75972	0.75807	0.30203	-0.053598	0.92086	0.037036	2.3654	2.0512	0.32615	2.0644	-0.017253	2.1418	0.40319	1.444	1.6115	2.035	1.3498
4.8986	2.4124	4.3902	0.17919	-0.035442	0.18386	0.83868	4.9645	-0.086647	0.8637	1.1039	-0.4492	1.2233	1.2445	1.8235	0.029484	0.36676	-0.010358	0.96548	-0.20914	2.3238	2.8969	2.4472	0.72243	0.97699	2.6071	1.2058	0.62293	1.7278	-0.007436	0.68197
4.0756	4.1779	-0.38621	0.49851	-0.14984	3.4321	2.0112	-0.01203	0.83988	2.2374	-0.11156	2.061	2.0895	1.5482	1.2314	2.4393	4.8756	1.6847	1.4017	1.2982	3.8153	2.639	4.0737	2.6017	0.28359	2.0233	2.4444	0.91834	3.4134	2.6451	0.28305
4.7904	3.1927	0.4078	-0.36646	1.314	0.38846	0.92415	5.3064	0.97614	1.1192	0.98119	-0.11391	0.22488	1.697	0.46979	1.7127	0.20318	-0.061562	0.15646	-0.11363	1.8928	2.3408	0.69382	0.64141	-0.041946	1.2806	-0.37921	1.5167	1.7537	2.1211	1.6994
4.9073	3.6845	1.6828	0.20721	-0.15723	0.38159	4.312	0.54759	-0.11237	0.77742	-0.039838	-0.27208	0.60895	1.2889	1.3515	1.043	-0.11637	-0.063717	2.1532	1.3089	2.6983	2.6663	1.4838	2.4907	-0.09205	1.7465	2.0573	-0.31413	1.9529	1.3522	1.1119
5.1678	3.2205	1.2737	-0.006397	-0.35444	0.92426	0.54558	-0.15206	0.35626	1.467	0.18858	-0.081272	0.86682	1.272	0.63078	0.87834	1.5319	0.3281	1.4343	-0.0086331	2.7292	1.354	1.3608	2.1166	-0.029995	2.1439	1.6919	1.8624	3.3168	1.3907	1.8351
-0.70293	0.59682	-0.60444	0.44711	-0.026784	1.1432	-0.15472	-0.12975	0.88687	0.94855	-0.10954	3.5067	2.0163	0.70349	1.7332	0.19803	-0.35022	-0.12858	0.72413	0.51068	2.6692	0.23357	2.9743	1.0316	0.568	0.61126	6.6284	2.256	0.62258	1.0307	-0.13187
4.1389	3.664	3.1984	0.55769	0.29166	0.33178	2.6819	-0.1182	-0.081876	0.051569	1.3611	0.25601	0.51674	0.91732	0.70501	-0.028866	-0.24652	-0.41024	2.039	-0.36387	1.4417	0.93539	3.7278	0.13495	0.40953	0.90423	2.3174	-0.60006	-0.01225	0.41113	-0.068763
4.18	3.3445	3.3818	0.44641	0.59155	0.80237	1.6325	4.1805	0.26746	1.1351	0.25206	2.6872	1.1754	1.4894	1.5061	1.5457	-0.33872	-0.074574	1.8491	0.42127	2.2606	1.4095	3.8855	0.21517	0.93494	3.1811	3.5485	1.7028	2.8665	0.92287	0.39509
1.1598	-0.67705	0.19631	-0.28713	-0.053968	-0.1719	-0.052608	-0.037364	-0.043267	1.2448	0.3411	2.4785	-0.42576	0.27419	0.40246	0.72607	-0.33445	-0.11925	-0.10204	-0.027305	1.5006	0.23826	-0.36161	-0.12026	0.60395	0.18377	2.6244	0.49255	1.8922	-0.57569	-0.29689
3.531	2.277	0.61325	1.5365	-0.1821	-0.016774	3.539	0.73904	-0.054547	-0.071366	-0.14808	-0.17072	-0.046285	0.66744	0.097324	0.41162	-0.12551	0.010766	0.08894	-0.082766	1.7255	0.58308	0.94745	-0.11515	0.25613	-0.10449	1.5518	0.19254	1.4184	-0.37241	-0.1101
4.4606	3.1884	4.2085	-0.1422	-0.073271	1.2481	-0.15449	4.437	0.75874	1.1299	0.67941	-0.17206	0.23744	0.91728	0.96472	1.3374	0.1062	-0.052752	1.8697	0.46748	0.83975	1.2978	2.3762	0.89423	0.19262	1.7395	2.5594	-0.037121	2.308	0.24268	0.70544
4.2719	3.1809	3.351	0.98295	-0.091688	0.46779	0.30197	4.0031	0.81139	1.1607	0.10223	0.89427	0.53006	1.3407	1.632	-0.080385	2.1811	-0.2762	1.6459	-0.16253	2.0471	2.5955	3.5797	-0.13959	1.0028	1.6098	3.0298	-1.0948	0.57243	-0.051737	0.3876
4.7262	3.2053	0.89921	0.43834	2.7807	-0.14004	4.344	0.43281	1.6559	-0.15603	1.1535	0.29035	1.4664	1.8618	1.8701	1.7139	1.4692	-0.43964	2.4433	0.88816	2.9247	1.5448	0.29325	1.4034	0.58248	2.6451	2.5628	2.4487	2.0641	2.9285	0.82455
3.9253	2.2153	0.64633	-0.15418	-0.14082	0.31874	2.0443	-0.091891	-0.10413	1.3504	-0.046588	-0.01671	-0.10356	1.2302	0.22945	-0.023043	-0.046688	0.30417	0.75536	-0.079837	-0.16191	0.86041	0.80726	-0.1464	-0.097658	1.7034	-0.13909	0.64199	1.7811	-0.1539	-0.07973
4.251	0.97671	0.14933	0.7164	0.44101	0.87055	-0.10217	4.7638	0.66082	-0.2243	-0.050861	0.081228	0.11265	1.0691	0.72961	0.27286	-0.0691	-0.11519	2.1098	0.18245	2.3277	1.7774	1.9636	0.21009	0.3199	1.8695	1.6764	1.9918	2.5479	1.0578	1.0486
4.497	-0.079279	1.0153	1.3803	-0.19804	1.5077	2.5298	-0.12801	0.89621	2.4545	-0.085661	0.85012	2.0206	1.2402	1.6777	2.5302	5.2404	2.2863	3.1214	1.8358	3.6388	3.3613	4.9637	2.6243	0.30038	2.69	2.7299	2.3064	4.2059	2.284	1.3632
4.7593	3.2738	2.3911	0.8309	-0.11939	0.3681	0.81174	3.2181	-0.099465	-0.23146	-0.0025509	-0.14476	0.59897	0.70228	1.8035	0.5258	-0.013858	0.31913	0.3648	-0.10855	1.633	2.6676	2.162	0.6463	1.1484	1.7716	1.2694	0.90375	1.4529	1.3279	0.20427
4.0665	2.8108	2.2084	-0.24951	0.97381	0.27228	-0.0083913	4.5937	0.92576	1.7503	-0.14814	-0.56023	-0.0011267	1.1631	0.40328	0.64371	-0.16312	0.21572	2.4162	0.62355	2.4391	2.0219	1.0878	2.3239	0.058048	2.2889	1.0925	1.8361	1.2699	1.7677	1.1245
4.253	2.6201	0.97349	-0.11468	-0.69361	-0.07178	0.24515	3.8179	-0.1176	0.15364	0.89414	-1.0604	-0.10338	0.11128	1.2955	1.7729	-0.17507	-0.21357	0.76582	0.53373	0.47577	2.1629	0.17304	2.0131	1.7703	0.7019	2.9811	2.3828	1.7007	2.7195	-0.2031
4.9629	2.9243	3.305	0.94675	0.038009	0.49645	0.46766	4.4761	-0.010593	0.78306	0.20812	-0.018832	-0.0161	1.9131	2.2882	0.64384	1.2702	-0.10613	1.9844	1.4233	0.87864	2.1749	2.6106	1.849	0.39448	2.3745	2.4825	1.5361	2.064	2.1058	-0.1291
4.331	3.1175	-0.057058	0.22662	-0.096929	0.34341	4.1047	1.4369	-0.079132	1.1005	0.51226	-0.52277	-0.029156	1.4057	0.36133	0.64917	-0.030417	-0.0051712	0.0242	-0.01895	0.59504	1.6349	1.9447	0.62309	1.0122	0.75893	1.6762	1.4549	-0.24487	-0.37337	0.90795
1.5386	-0.29892	1.1218	0.29848	-0.022781	0.22852	0.52397	-0.045647	1.6076	0.12163	-0.11565	4.2885	1.5211	0.64762	2.233	1.6251	-0.07258	0.58881	3.0573	2.1692	3.1233	2.4611	4.5839	1.7926	-0.11322	2.571	3.1559	1.9165	3.8719	2.2428	1.3456
4.6423	1.837	1.629	0.19996	-0.091987	0.33117	4.2203	1.1117	0.80425	0.92084	0.23278	-0.13873	1.2284	0.59583	0.74376	1.0877	-0.16489	2.2296	2.3308	-0.058767	2.8377	1.7146	1.8718	0.3197	0.059395	2.5347	2.7913	-0.24496	0.71969	-0.028886	1.4213
4.64	3.687	1.7195	-0.14508	-0.088767	-0.15069	3.9793	1.158	0.3424	-1.3901	-0.02708	-0.42746	0.16107	0.33593	2.179	0.28162	1.3622	0.1833	2.9691	0.10697	0.93795	1.554	3.4628	1.9607	-0.086357	1.8243	2.7658	0.4595	2.6877	0.90741	0.27544
2.6209	-0.12978	-0.16874	-0.19133	-0.15138	1.8638	1.4628	-0.039749	0.36071	2.0562	-0.14193	0.86918	0.85083	1.0919	1.3543	1.5747	2.9136	6.5761	2.0482	0.090116	0.84237	0.45782	4.127	0.5184	-0.03878	1.1006	-0.25993	-0.16615	1.2583	2.6854	0.090382
4.6475	3.01	0.98998	1.5281	-0.096481	1.0418	4.2165	0.85117	0.65175	-0.21841	-0.11496	-0.05426	1.2005	1.3752	1.8266	-0.04908	1.1506	-0.038281	2.4694	1.5399	2.8036	2.7969	2.1734	0.2274	0.27332	1.7774	1.4494	1.6743	1.2768	1.2435	0.46674
4.2327	2.8304	0.74941	0.25179	-0.059244	-0.27755	-0.12328	3.8276	0.46381	0.7518	0.37428	0.25301	-0.26698	1.0975	1.3125	0.13979	-0.35747	0.40504	0.58817	-0.0024857	2.046	1.7194	1.5371	1.5145	0.028358	2.5652	1.5882	2.1812	1.1497	0.8197	-1.063
3.2896	0.34304	2.1934	0.6402	-0.19429	-0.11792	0.33418	-0.32768	2.5584	2.3635	-0.061919	3.1109	1.6433	1.53	3.1046	2.3437	3.8783	0.46652	3.5284	1.7113	3.0886	2.3434	5.0134	1.0019	1.2771	2.5001	2.7223	0.42552	3.8051	2.8888	1.266
4.6621	1.4085	1.3277	-0.12503	0.2868	-0.022889	4.2682	1.4649	0.9439	-0.084436	-0.07112	1.1904	1.4975	1.4111	1.8301	-0.11153	0.64967	-0.4326	0.79806	0.18597	3.2343	2.7184	2.0016	0.2164	1.3335	2.6316	2.0685	1.4278	2.192	0.10762	0.068603
4.8412	0.17071	-0.046099	1.5629	-0.035372	3.3823	1.7012	0.51619	0.20614	2.5453	1.5402	1.6934	1.3819	1.5192	2.0218	1.934	4.0376	3.6157	2.755	2.5181	3.618	1.7998	3.1622	3.4429	0.8115	2.7766	1.3807	1.9646	3.6553	2.1235	0.44888
4.5107	2.341	3.5353	-0.068416	-0.14396	1.1082	-0.14206	1.3784	0.29764	1.9122	-0.059613	0.63319	0.37848	1.2989	1.6862	0.52385	0.14124	-0.057795	2.1394	1.3142	1.7268	1.8623	2.0985	2.1941	1.1789	2.1947	0.91261	0.71928	2.7112	2.1882	1.0234
2.3909	-0.18612	-0.069072	0.41518	-0.22695	0.19096	-0.019024	-0.924	-0.12679	2.1362	-0.032191	1.5627	0.57036	1.3415	0.20726	-0.15224	1.0362	1.8051	2.132	0.13191	1.1459	1.1996	2.713	1.4922	0.23051	1.934	3.0831	1.9599	3.2739	1.5248	-0.23205
2.7364	0.15206	1.0595	1.8731	2.8224	3.3651	2.5137	2.7365	1.8058	7.7532	0.78816	-0.15544	-0.40582	0.90916	-0.27513	0.39059	2.6829	1.374	1.9275	-0.10055	2.4393	4.2235	2.685	2.5311	1.5476	1.8954	1.4749	1.0813	3.5659	0.92028	1.2498
4.3261	0.50795	3.5078	0.97684	2.8505	0.19267	-0.13988	-0.26705	-0.085152	1.0523	2.3631	0.26311	1.0811	1.1212	0.98421	1.5387	0.2154	-0.073755	0.15054	-0.23562	0.83792	1.5661	-1.0592	1.6542	1.3581	3.1515	1.9385	1.2006	1.079	0.60021	0.039409
3.6839	0.97901	3.5066	-0.16462	3.3216	-0.14138	-0.11494	-0.26058	-0.11946	1.6001	2.7663	-0.042204	0.39171	1.1197	2.0283	2.4675	-0.17591	-0.046454	1.6511	0.85288	2.3569	1.3023	0.91437	-0.34473	-0.20132	2.488	2.628	0.32534	2.1758	0.75857	0.42323
4.6897	-1.2964	2.6917	1.612	2.5321	0.55135	0.19757	-0.17574	1.6916	3.0759	2.7358	-0.029619	1.1493	2.3665	0.24833	1.9288	2.4665	2.6573	2.9961	0.5589	1.6866	1.2702	2.5062	0.65932	0.67605	4.1947	4.0612	1.6523	2.8519	0.84361	0.72903
4.8176	2.6826	4.2443	0.46773	0.11837	-0.73665	0.57737	4.8228	-0.020889	-0.073476	0.6681	-1.0823	0.431	0.13154	2.0328	0.96741	0.18498	0.69796	0.27768	0.020379	1.8391	2.5264	1.5063	1.3743	-0.13579	2.2342	1.7	-0.468	1.7457	0.99471	1.5193
2.9104	0.80383	-0.35443	-0.030564	-0.32837	2.517	0.77452	0.10502	-0.10718	1.247	0.81855	4.1615	0.028148	1.5895	1.7151	2.1477	0.66204	0.23706	1.6379	-0.14051	2.0066	1.2483	5.1749	1.6998	0.86855	1.4243	1.5177	2.3415	3.9528	1.9605	1.6934
-0.22725	-0.17152	1.2445	-0.080559	0.8191	-0.10269	-0.1696	0.76233	-0.072445	1.377	-0.00038808	3.103	-0.018371	0.057585	-0.017607	0.15406	1.3775	-0.12063	-0.11937	-0.19276	0.12261	-0.069037	1.2067	0.0045128	-0.11033	0.29149	1.883	-0.31638	1.2718	1.8383	-0.033971
1.0432	1.0252	-0.82761	0.0093061	-0.031279	-0.14292	-0.035046	-0.089082	-0.002211	0.098132	-0.1373	3.275	0.99343	0.41187	2.1757	-0.0041416	0.63299	1.3248	1.3052	0.26232	1.7798	0.042459	1.4823	0.44466	0.46096	1.9964	4.6028	1.7699	1.2406	-0.15009	1.2811
4.8896	2.4358	3.9978	-0.064368	-0.096186	-0.23862	1.0105	4.7736	0.074548	1.2851	0.03667	0.89649	1.3584	0.33841	0.29429	1.7863	-0.097868	0.86532	1.1272	1.341	2.9034	2.9474	1.1516	1.7668	0.25639	2.2984	1.0213	0.82754	2.567	0.36237	-0.11655
2.8815	1.2035	0.48933	-0.036344	-0.0045195	-0.035517	3.7019	1.6318	-0.088003	-0.1034	-0.063003	-0.47495	1.1979	1.163	0.8404	0.90666	0.087136	-0.046275	1.863	-0.088723	1.6389	1.5543	-0.1909	1.7338	0.10142	0.54128	3.2008	1.2206	2.2293	-0.23326	-0.49378
5.0365	1.0496	1.4857	1.6272	0.28814	4.0375	2.5505	0.095429	1.2146	2.0151	-0.068025	1.2597	1.0973	1.8026	2.2429	2.7884	5.1253	2.1392	3.1162	1.7194	3.5705	2.8442	3.9841	3.8377	0.22424	3.0271	2.8884	2.3115	4.6277	2.001	0.6385
5.0391	1.9659	0.24315	0.063805	-0.11999	2.7472	3.249	0.50948	0.30303	1.6379	0.6165	0.94886	0.80813	1.1858	1.9755	1.7139	4.5254	1.2968	2.4966	1.0382	3.75	1.7787	3.9474	3.1579	0.92947	2.797	2.0341	0.85632	3.2121	2.9049	1.1383
4.6723	1.5153	2.6446	1.2347	-0.052388	0.52586	0.050996	4.7633	0.43939	0.22921	1.4244	1.0512	1.2935	0.27955	0.73033	1.5338	0.11823	-0.018793	-0.051024	-0.28613	1.592	1.0402	1.9783	1.4121	1.322	1.7672	0.40596	1.957	2.289	1.5288	-0.16263
2.6199	1.1161	1.5835	-0.25392	0.74948	1.0934	-0.2504	0.26862	1.08	1.8421	0.28738	0.87388	0.15214	0.62747	0.27591	0.65164	3.4192	1.2604	-0.093119	1.6585	1.1643	0.26001	2.8488	-0.20367	0.37386	0.89622	2.0167	1.2219	1.7994	1.7906	0.7228
4.5228	3.1892	0.39471	0.0021061	-0.14656	0.27433	4.2814	0.56586	-0.09626	0.74285	-0.0010738	-0.041724	0.16934	1.3241	1.6453	0.082962	-0.18795	-0.1477	1.8435	0.96855	2.1231	2.4896	3.2546	2.1498	-0.10103	1.9948	0.040171	-0.05873	2.9174	0.67772	0.17829
-0.050932	-0.45985	-0.29504	1.3452	-0.14141	-0.104	-0.084536	-0.23224	1.6012	1.3623	0.47856	-0.5279	-0.059683	0.36941	-0.10815	-0.0085187	0.81377	-0.040618	-0.014064	-0.18345	1.1595	1.0872	-0.099841	0.42707	-0.29075	0.25262	5.6608	1.676	-0.062304	-0.16991	0.61627
3.3255	0.30912	3.2399	0.38358	2.7131	-0.071691	-0.10079	-0.012701	0.17819	0.21461	2.8309	1.3808	0.10451	3.1166	0.26388	0.91159	1.9693	1.9222	-0.49345	-0.022997	0.9248	1.9118	1.6961	0.86168	0.59728	-0.011363	1.0983	0.058868	0.15824	-0.16045	-0.42579
2.4059	2.0499	-0.086947	1.2281	-0.025076	2.4518	-0.12629	-0.12811	-0.077314	-0.17942	0.8631	1.1474	0.82491	0.31986	1.0305	0.98287	1.9882	1.1356	1.1125	-0.25184	0.18055	0.66822	2.8751	2.3625	0.54804	0.71413	2.8616	0.088438	3.0238	2.1671	1.3451
3.7523	2.0143	1.8675	-0.073876	-0.035196	1.2265	3.4284	0.45826	-0.0041989	0.42243	-0.031975	-0.19443	-0.13946	0.808	1.1709	-0.17808	1.1784	-0.12248	2.4271	-0.068294	1.3837	1.8999	1.0794	0.75648	-0.04627	2.1541	2.167	-0.22237	1.4112	-0.4135	0.14028
4.488	0.39711	2.8821	-0.1331	-0.17083	0.44462	-0.12993	0.52741	-0.12916	1.7331	-0.0051397	-0.20063	0.32676	1.989	1.6602	0.47446	-0.25646	0.93355	1.686	0.50026	1.5211	1.5044	2.0432	2.3308	0.1421	1.4987	2.432	2.2502	0.035191	2.663	1.1337
4.7939	-0.18674	3.3797	0.37766	-0.010321	1.0044	-0.14893	-0.11794	1.261	1.3689	-0.11476	-0.0048392	0.027118	1.3252	1.762	2.6317	0.1809	0.082851	0.11499	0.21262	1.3239	1.5101	3.8017	1.7559	-0.09132	0.97493	1.4362	2.0284	2.6796	1.3081	1.1392
3.7115	3.1661	2.6477	-0.017397	-0.023685	-0.17564	4.1527	-0.064645	-0.004055	0.31037	0.11435	-0.25639	2.0816	1.4439	1.4972	0.65653	-0.000693	-0.012431	2.2393	0.54951	1.8297	2.5359	2.3066	0.35138	-0.12851	2.0991	0.99581	1.7819	1.9877	0.47326	0.6514
2.8582	-0.034945	1.2413	1.504	2.4239	1.2833	-0.051209	-0.11686	-0.13566	0.041832	-0.005408	0.17577	-0.31857	0.60165	1.444	1.7068	1.8795	-0.14596	1.2361	1.9762	2.5061	0.89087	5.7264	2.4763	0.28732	2.2292	2.4763	-0.11546	3.0404	-0.12948	1.9167
2.8926	-0.16522	2.6836	1.7914	2.2464	-0.1481	-0.16432	-0.97016	-0.067783	1.066	-0.036932	1.1238	0.61291	0.81161	0.97459	0.70494	-0.13739	0.51647	1.4125	0.35275	2.5104	1.6976	5.7763	1.9118	1.1503	1.2551	0.48922	-0.34885	1.7356	1.1749	1.3562
-0.33702	0.9711	-0.53566	-0.20741	-0.18298	-0.044922	-0.023736	0.3064	0.36833	1.472	-0.012837	5.0896	1.6667	0.48317	1.8036	1.778	-0.21175	-0.064911	2.3873	0.82917	3.1891	1.634	3.252	0.71439	1.2949	1.0056	6.0305	2.6506	0.97623	1.5206	1.3149
3.6041	0.50023	0.78548	2.0718	1.7433	2.416	-0.15863	-0.057425	-0.05903	2.9301	-0.29916	0.29712	-0.034668	0.46486	1.5202	1.2947	4.4999	1.067	2.1347	1.5641	1.4174	1.145	3.7202	1.8395	0.21289	1.9657	3.2073	0.32793	3.1089	0.50933	0.26644
4.3469	0.38825	3.9905	0.25358	1.2756	-0.15416	-0.67104	-0.14186	-0.016284	-0.41595	2.3836	-0.15379	-0.1089	2.0712	1.6191	0.85445	0.11998	0.75075	0.5102	0.11205	2.4722	0.6015	2.3248	1.5565	0.068183	-0.17623	1.485	1.2661	2.1192	2.2715	-0.098954
2.2516	-0.18169	0.62004	-0.38078	3.0171	-0.048347	0.062071	-0.23449	-0.079057	0.23247	-0.11381	1.8537	0.15352	0.64357	0.13383	0.13534	-0.46204	-0.3985	-0.3125	-0.27651	2.237	1.5846	5.9129	1.3354	0.47063	1.3112	1.7926	0.23819	0.80015	-0.15506	1.0239
4.9789	3.9229	-0.17266	-0.34629	-0.25561	-0.078097	4.1556	0.56969	-0.087595	2.2927	-0.12889	-0.23985	0.85252	1.6411	1.4869	1.6285	1.6645	-0.16081	1.5308	-0.042233	1.7533	3.0888	1.7691	3.3734	0.34677	1.4114	2.6225	1.6381	3.2543	2.8948	-0.013091
2.3654	0.0055469	0.75301	0.79567	-0.036975	2.1704	0.38918	-0.15006	1.8581	0.12441	0.2929	3.4771	0.02311	-0.012419	0.036404	1.3014	3.4063	1.2438	2.0232	0.4942	-0.15976	0.16271	2.7724	-0.018754	-0.093186	0.51272	1.2686	-0.0037461	2.9612	1.5461	1.0328
4.715	3.2454	3.6846	0.50198	-0.083349	0.3724	0.92969	4.2648	0.11053	0.53409	1.2646	-0.24765	1.5992	1.1281	2.0076	1.4769	0.7081	-0.085894	1.8197	0.44305	0.17141	2.6983	0.62116	1.4242	0.61174	3.0402	0.46456	-0.34338	1.5305	0.94793	0.50154
4.6433	3.4248	0.89745	2.2718	1.3732	-0.13577	0.8268	5.098	2.9202	1.0513	0.73542	-0.47298	2.2252	2.5619	-0.051284	0.57077	-8.8691e-05	-0.10888	2.8272	1.8231	2.6624	2.342	2.8587	2.3708	-0.071146	2.7574	2.2864	2.0769	4.9808	2.3894	2.2406
4.6521	-0.86193	0.11464	1.413	-0.47245	3.6463	1.7962	0.86368	0.54742	1.7241	0.23203	1.5288	1.2523	0.56073	1.239	1.8967	4.8118	0.72894	3.2714	1.5625	3.3887	1.3612	4.2337	3.1988	0.16413	3.0356	2.4602	1.5191	3.757	2.5196	0.22923
4.6784	3.466	1.0745	-0.11189	-0.22607	-0.038002	4.6349	-0.0075362	0.18599	-0.023561	0.11056	-0.63458	0.11487	1.7309	1.2263	1.7635	-0.21451	1.0133	1.5491	1.0405	2.9411	2.6496	2.7229	1.938	-0.12463	2.8012	2.2734	-0.76693	2.0525	1.135	-0.15423
2.3951	0.062485	-0.28128	1.4715	-0.0025153	0.2861	2.7338	1.0201	-0.0035812	2.1277	-0.027114	2.0123	1.4047	0.31251	-0.016853	0.89583	4.0654	1.9561	2.6046	1.3476	1.1927	1.0243	3.8343	1.7138	0.9313	1.4032	2.9235	2.0787	2.6623	0.23595	1.3193
1.0713	0.83049	0.22413	1.3437	0.011935	0.2912	-0.1245	1.7659	0.35899	0.2511	-0.1072	3.0562	-0.56158	-0.10976	0.31619	0.8628	0.12621	-0.046517	2.3307	-0.089916	0.45682	0.043137	1.5616	0.056781	0.46095	1.4731	2.721	1.286	3.316	1.1064	1.1397
4.2863	-0.7258	3.985	2.1203	0.11951	1.254	-0.104	3.1851	-0.041901	2.0254	0.99831	0.44575	1.4526	1.3146	2.1594	2.1418	-0.12544	0.16613	0.90135	1.0455	2.1703	2.4524	5.7321	2.9204	0.66864	2.2264	2.9786	2.0744	1.7902	2.538	0.25015
4.3827	2.6031	0.67939	-0.13864	-0.29622	-0.10998	4.5673	0.30946	1.3081	0.93032	0.03261	2.1828	0.35117	1.1656	0.95034	0.11769	-0.021592	-0.15391	1.3722	-0.20245	0.90065	2.3335	1.4154	2.4023	0.33946	2.0823	2.2319	1.59	1.3471	1.687	0.064891
4.7219	3.3889	0.45182	-0.11245	-0.11167	1.1786	1.2676	4.3607	-0.088019	0.15916	0.2131	0.59276	0.61317	1.9377	0.91392	-0.061975	-0.13975	-0.16857	2.6518	0.89369	1.8113	2.3265	1.3265	0.66141	0.96516	1.0102	1.4835	1.8682	2.3257	1.921	1.4461
4.1818	-0.58189	3.9386	-0.046232	-0.00035629	1.6377	-0.11202	3.0755	-0.019814	0.07559	1.1816	0.98778	2.4193	0.99536	1.2574	0.54699	0.75361	1.1931	0.5157	-0.2422	2.3915	1.4298	4.6741	2.7443	2.0166	1.8696	2.4363	1.3215	1.1066	1.6367	-0.28901
4.5299	1.002	0.89696	0.20637	-0.10721	3.6161	2.2101	0.39573	0.37084	1.8281	1.3008	1.0481	2.3154	1.3151	1.9644	1.7155	4.7714	0.9737	2.1013	0.68103	3.1967	1.1105	4.0842	2.4408	0.29385	2.109	2.8987	1.7048	3.7999	2.5869	0.27736
4.4405	3.4556	-0.11574	-0.11981	0.26526	0.43607	3.914	0.28719	-0.60058	-0.2618	-0.0059086	-0.77426	0.16341	0.49061	1.7438	1.2449	-0.28745	2.0579	-0.16154	-0.025129	2.5241	2.0734	1.5903	0.26421	1.5006	1.3687	0.040497	-0.7469	1.1809	0.40027	0.7106
4.807	1.0225	1.0967	0.38904	1.0304	4.2454	1.946	-0.17182	0.8883	1.4659	1.2679	-0.010921	0.40149	1.4482	1.3306	0.52725	5.2869	2.071	1.2852	1.6701	2.0566	1.0528	4.9254	3.7024	1.1629	1.9129	3.0731	1.6891	3.885	1.2911	2.1881
4.2296	0.16684	3.6355	1.2351	1.5199	0.48243	0.20449	-0.12483	-0.044218	1.6591	2.0916	-0.051614	1.2373	2.3485	1.5807	0.91332	1.0336	2.2572	2.0062	1.6279	2.044	1.1605	2.1474	-0.072897	1.1871	3.2744	-0.09354	1.4199	2.4951	0.48658	-0.1429
4.7943	3.5833	1.8555	-0.3471	-0.17118	0.65531	4.1402	0.78196	0.23426	1.6348	-0.09842	-1.4706	0.26244	0.42907	1.7466	1.3941	-0.15819	0.21361	2.0533	-0.085091	2.0073	1.8717	3.3315	2.3256	-0.052552	2.2631	2.3917	1.7495	1.0339	1.0895	1.6006
4.8645	0.49002	-0.16834	0.292	0.26129	4.0735	2.6418	-0.069538	0.42362	2.0872	-0.1024	0.21898	1.6904	1.5393	0.34026	2.4322	4.3454	1.1059	2.2544	0.43603	2.954	1.3929	3.6069	3.3812	0.1533	2.6017	2.2783	2.2412	3.679	1.7433	0.81108
4.5183	4.0394	2.6373	0.15299	-0.027299	0.54876	3.6697	0.47435	0.54035	0.90124	0.074569	2.2576	0.6236	0.90681	0.76244	-0.64631	-0.47382	0.20714	1.8342	-0.054042	2.2517	1.7652	3.7409	1.7096	0.20159	1.9114	2.3847	0.74545	2.5811	1.5238	0.025262
3.6913	3.4506	3.0857	1.2515	-0.50949	1.1718	3.7691	-0.70924	0.088133	-0.54355	0.56907	0.08995	-0.28727	1.099	0.41825	-0.0045919	0.24939	-0.085319	2.0218	-0.14563	2.7145	2.541	2.1498	0.97865	0.17373	1.5097	2.5739	0.83393	1.6835	1.511	0.76155
2.2816	4.6939	0.31206	-0.087879	0.63304	0.70023	0.46669	0.40231	0.29983	1.8667	-0.21241	3.5146	0.4515	0.077552	1.0798	1.0367	2.5894	2.2178	1.3938	2.1495	0.93981	0.58352	2.4764	1.0302	0.89106	1.2395	1.2365	1.1943	2.9392	1.9163	1.2604
4.3312	-0.46509	2.6831	0.86998	3.3357	-0.17314	0.29277	-0.26631	2.0186	0.64461	2.5796	0.24658	0.45699	0.55909	0.67649	0.27682	-0.019667	2.1108	3.1239	0.67191	2.4261	1.1579	2.5278	0.94963	0.72767	3.9715	2.0461	1.486	2.0101	0.43107	1.1107
4.7865	0.55269	-0.024029	0.23892	-0.034687	3.8071	2.1697	1.2231	0.60838	2.044	1.503	2.1224	2.0854	2.2213	1.6799	2.0556	4.9	-0.59259	2.4252	0.056979	3.0254	1.5603	3.6173	3.7654	0.67089	3.4118	2.6976	0.85283	3.3328	2.1053	1.7279
3.5073	2.8686	0.67441	-0.03053	-0.14739	-0.098476	-0.18577	0.7429	-0.050756	0.62411	-0.055461	-0.4859	-0.073603	-0.050653	0.40506	-0.76051	-0.68534	-0.11112	-0.66495	-0.27295	0.076882	0.048973	-0.14884	-0.30102	-0.058042	0.41927	1.7396	0.79059	-0.84682	0.034885	-0.12294
4.7185	-0.23378	4.6703	2.8875	3.9845	0.79599	1.1197	-0.082856	1.016	0.56789	2.993	0.80253	1.6911	2.3862	1.1	1.3075	0.71601	0.73164	1.4506	1.5819	2.74	0.44033	1.9183	2.1437	-0.14487	1.5321	2.5873	0.3367	4.3727	1.4539	1.7329
-0.68475	0.71894	0.19015	1.1538	-0.41742	2.0041	1.0656	-0.15279	-0.084454	1.8274	-0.13752	3.1155	-0.21666	0.39601	1.2063	1.0455	-0.20024	-0.039971	1.2701	1.028	2.0867	1.1042	4.434	1.1348	0.78218	-0.076716	6.9714	2.0516	1.525	-0.21934	-0.20871
4.6061	2.9699	0.92749	0.24458	-0.074373	-0.0072206	3.9227	0.66663	0.46837	0.25482	0.22221	-0.14869	0.25203	1.1825	1.7052	0.35413	-0.07049	0.96061	1.0088	0.90484	0.68173	2.4283	0.96433	0.093228	0.33839	1.8526	2.7096	1.3258	1.4665	-0.15023	-0.14874
4.388	0.39453	3.5482	1.0162	-0.29943	1.7862	-0.089716	3.867	-0.12228	1.7944	1.276	0.22902	-0.036865	0.97006	1.5153	1.4457	-0.28526	0.46949	1.225	0.27839	1.9175	1.9393	3.6302	2.2645	0.48242	2.6977	-0.2377	-0.28932	2.6729	2.2999	0.60698
-1.0477	0.55671	2.5302	0.54246	0.091307	0.28422	0.99333	-0.11976	-0.07362	1.4874	-0.10871	0.27892	0.27287	0.51248	-0.13456	-0.33726	-0.049912	-0.12465	2.2424	-0.067211	0.76211	-0.28894	1.8151	1.0544	1.8893	-0.95656	6.8705	1.4564	0.91318	0.89084	-0.063172
4.6201	4.0256	2.0007	0.58928	-0.11489	1.2604	2.9707	3.7078	0.78768	1.1862	1.941	0.4388	0.94827	1.8112	1.1018	1.3308	0.19806	0.21838	2.1834	1.0333	2.0574	2.2615	2.1112	1.813	0.21574	1.7404	3.1232	1.8518	0.75409	1.9678	0.1083
4.7513	2.2175	3.0953	-0.071302	-0.46336	1.9485	-0.233	4.7052	0.41358	1.1038	0.17999	0.52672	1.5341	1.4829	0.55677	0.26915	-0.17202	0.15761	2.3096	-0.14103	1.1253	1.8934	2.5759	1.5925	-0.0071216	2.0944	1.6913	1.2722	2.2906	2.6889	0.96374
-0.23977	0.73271	-0.029427	-0.14922	-0.054168	-0.23296	-0.49101	-0.43028	-0.052137	-0.20948	-0.019685	1.6073	-0.11142	-0.0071392	0.20302	-0.09444	0.60602	-0.15444	-0.064216	-0.095557	-0.36229	-0.024785	-0.22691	-0.11455	0.018289	0.042232	-0.54822	0.10513	1.2604	0.1103	-0.29508
4.356	1.4445	1.75	1.898	1.4756	2.4632	2.5889	-0.43228	0.47633	1.7689	-0.033256	2.5513	1.0278	0.90129	1.7426	2.2406	4.9126	1.3629	2.0141	0.42224	3.0132	1.3457	3.4084	3.0506	-0.27684	1.4441	1.0746	0.39444	3.4332	2.6169	1.553
5.2078	2.9888	0.37163	0.30868	0.34999	1.6294	4.7824	0.78202	0.57359	1.105	-0.016483	2.0787	-0.58212	2.7974	0.66857	0.95136	-0.63987	2.4153	2.1765	-0.13564	2.9089	2.7085	5.8652	1.7355	1.3281	1.2598	2.2807	1.5507	1.1682	1.2148	0.15198
1.3915	0.30939	-0.30835	-0.28684	-0.017238	-0.14185	0.50152	1.3217	0.12196	1.4593	-0.024256	1.7696	1.0424	0.31129	0.79635	1.5491	1.2605	0.69849	2.3118	-0.19158	1.0705	0.66373	2.0235	1.5633	-0.15384	-0.25595	1.2496	0.46916	2.4387	0.036943	1.1221
3.9929	-0.056964	0.18289	0.27365	-0.74	2.8453	0.60459	-0.11364	0.075614	0.5739	-0.096158	2.407	1.9495	1.7735	1.7222	1.4794	4.5656	2.4256	2.5667	2.108	3.4644	1.4197	3.9414	2.1648	0.97249	2.2081	2.1053	-0.28981	3.4814	2.2107	0.8542
4.3769	3.9228	-0.16158	-0.12315	-0.083848	0.43088	4.0831	1.5318	-0.074628	0.57267	-0.011992	-0.028375	-0.033532	0.30315	1.6626	0.77036	-0.80485	0.32037	-0.030796	-0.08591	1.7454	0.94707	0.56949	1.6516	-0.039232	0.92156	1.2357	2.1267	2.892	1.1759	0.90671
4.702	0.68335	-0.091323	3.0724	-0.1678	3.3201	3.1038	1.3876	-0.094399	2.3294	-0.0042803	2.5388	1.3215	2.0945	2.4542	2.3511	5.3722	1.7983	2.8853	2.0419	4.0516	1.9277	4.584	4.1823	1.5781	3.3213	2.5044	1.8212	3.9261	1.6159	0.67622
4.1993	3.3139	3.0584	0.08397	-0.058175	0.645	3.5708	-0.33479	-0.074106	0.79835	-0.12221	-0.2819	0.91829	1.6161	0.24731	0.42388	-0.062092	0.30253	1.6475	0.26152	1.8241	2.3749	2.5783	1.1011	0.32094	1.4814	1.778	-0.50743	0.9147	1.095	0.34507
3.8931	2.6025	0.3487	0.57005	-0.048178	-0.089303	3.041	0.080104	-0.0068108	-0.1751	-0.09619	-0.28204	-0.63547	-0.18856	0.34768	-0.022368	0.47039	-0.14314	0.46014	-0.015047	0.040921	1.7182	-0.51523	0.16809	-0.083168	0.067806	1.0525	0.59215	0.189	1.2768	-0.64839
-1.208	0.59862	-1.3657	0.25635	-0.0046436	-0.10438	1.4621	-0.099159	-0.058127	1.5607	-0.049418	2.7154	1.1148	0.66358	0.74856	0.72975	0.85908	-0.15842	0.7597	-0.01171	1.2178	1.1007	2.5076	0.70451	0.036964	0.57695	7.18	3.1569	0.10268	0.91563	0.028263
4.8435	3.483	0.0065668	0.97045	-0.18907	1.6712	4.0976	-0.1281	-0.061976	2.0414	-0.10743	0.19103	-0.10772	1.7645	1.741	0.42751	-0.16068	-0.048641	2.8491	-0.031227	2.2491	2.8523	1.4502	0.73311	-0.15671	2.207	2.3035	1.4957	2.6701	0.5114	-0.40252
3.4081	0.27868	0.92252	1.4124	2.5572	1.3976	1.2171	-0.23587	-0.079178	1.7396	-0.12605	3.2474	-0.080739	0.51205	2.1372	1.6205	4.0469	1.7997	2.8197	0.13971	2.4771	0.87839	5.1227	1.073	1.2002	2.3274	3.1062	0.22305	2.8626	1.5039	0.92143
4.8097	3.8587	0.71626	-0.10197	-0.00046108	1.3404	3.6895	2.4967	-0.23622	1.7054	-0.023948	1.5407	1.1539	1.578	1.158	1.5207	2.4451	0.31469	2.6572	1.0729	2.5794	2.7389	2.5029	2.2152	1.0454	1.6744	1.3055	0.81738	2.8775	2.2064	0.91159
4.5906	-0.19871	0.40072	0.49988	-0.11262	2.1631	2.0461	1.3889	1.0993	1.6784	0.80938	1.2276	-0.033016	2.8695	2.3692	2.4765	5.5895	2.0818	1.7958	2.1483	4.1975	2.6689	4.4465	4.9109	0.89654	2.4948	1.7566	2.3542	3.5808	2.875	1.1474
2.8159	-0.088181	0.1423	-0.36603	0.91128	1.2841	-0.095179	-0.12731	0.79279	2.1405	-0.098026	0.62048	0.25768	2.1982	0.10506	0.96296	1.8578	-0.021613	1.5739	-0.020792	1.9443	0.86723	2.4338	0.22146	0.03231	1.8459	2.7883	0.59664	3.2177	2.544	0.91482
4.6958	2.7718	1.2484	1.138	-0.065484	4.1964	1.6903	1.0629	-0.027552	1.8488	-0.11098	2.6992	2.075	1.5308	2.1849	2.8052	4.8946	0.54012	2.3421	0.5963	3.2326	1.8971	3.3146	3.734	0.80262	3.3677	2.3908	1.1514	2.9754	2.2777	1.3594
5.2957	-0.084191	4.8413	1.477	3.461	1.1823	0.35434	0.54126	0.49913	0.21967	3.4291	-0.35364	0.19844	2.4117	0.99332	0.6377	1.3607	-0.092308	2.512	1.3954	0.91624	1.0223	2.9197	1.8416	0.57141	3.5881	2.5669	1.4753	1.9847	1.5879	0.71923
3.3008	1.8752	0.012885	-0.045192	-0.057772	2.3643	1.1634	-0.1645	-0.022924	1.4141	0.17569	0.87546	0.81449	1.4845	0.44558	0.83045	1.6429	-0.20338	1.9463	0.24676	0.86103	0.10237	2.1602	0.43114	0.58254	0.40446	-0.35518	0.83387	2.446	1.8297	0.40449
1.3018	-0.21758	-0.035651	-0.54507	0.5546	0.2987	2.3315	-0.019414	-0.056841	1.5022	-0.10275	-0.22875	0.54572	0.80096	-0.091444	-0.087155	2.6315	-0.18341	1.0344	0.95206	-0.17887	-0.25931	3.6178	1.3775	-0.0062753	1.4843	1.7332	0.3991	1.4287	0.2337	-0.60238
4.4622	3.4992	2.1643	-0.094575	-0.16786	1.4095	3.3199	4.9551	-0.048277	0.56474	0.61743	-0.17809	-0.063461	0.65711	1.0834	0.85309	1.3881	1.0804	2.4409	0.43606	2.5577	2.8467	0.60415	1.3032	0.38576	2.8224	2.0815	1.7556	2.3151	2.5958	-0.039285
4.4535	2.6356	4.1048	0.15925	-0.48655	-0.026175	1.0507	4.5512	1.2101	-0.11433	0.17447	-0.34853	-0.8235	0.59401	2.0921	-0.17423	0.36516	0.3155	1.2104	1.7522	2.4227	2.1319	2.4582	2.1186	0.92338	2.3228	2.0876	0.58331	2.3962	0.84146	0.70899
4.6227	0.98993	0.13625	1.2371	-0.29277	3.2691	2.8805	1.0907	0.99668	1.9912	0.89989	1.2105	2.1088	2.4343	1.9221	2.6144	4.8458	0.63202	3.2712	2.442	4.1781	1.8667	4.1909	3.8286	0.0030528	3.7324	2.9228	2.3306	3.9442	2.7748	1.4438
3.8084	0.62266	0.40622	0.28415	-0.18857	3.5338	1.4169	-0.0019585	-0.048167	1.451	-0.10739	-0.06621	-0.02812	-0.033302	1.0691	1.4036	4.5569	2.3539	2.135	0.93973	2.136	1.12	2.9714	3.5374	0.52694	2.722	2.9899	2.1688	3.9033	1.6265	-0.0958
3.897	2.0225	0.91653	-0.028416	-0.09831	0.70134	-0.11211	-0.018561	1.2904	1.4303	0.29234	-0.23512	1.9505	0.83822	1.8824	1.3264	-0.6163	0.46072	-0.58657	-0.33501	1.6057	1.5135	0.18958	1.2972	-0.074224	1.1126	1.9917	1.0479	2.5259	1.2588	-0.53808
4.2545	3.4552	0.33053	0.19864	-0.19017	-0.048673	3.6556	-0.17163	0.75471	0.76668	-0.14652	-0.29484	0.20009	0.75237	0.88015	-0.074108	0.31809	0.22312	2.0991	1.0057	1.3659	2.1361	2.0663	1.1794	-0.151	1.8287	2.3412	0.63055	2.1256	0.46103	0.039209
1.7934	-0.47497	0.65984	-0.54637	-0.02928	0.18766	-0.082177	-0.087811	-0.07287	0.93284	-0.11499	2.3537	-0.18755	0.93286	-0.010837	0.25371	1.1543	0.56191	2.3866	1.3708	1.4332	0.95239	1.0017	1.8857	0.5685	1.0973	2.3626	0.99104	2.4214	1.6785	-0.37339
4.3196	3.6856	3.7882	-0.068805	0.28563	0.97395	4.1297	1.4898	-0.04201	-0.017439	-0.1932	-0.48404	0.51391	0.6304	0.25364	0.68034	0.45222	-0.94189	1.6852	-0.0098644	1.382	2.1349	3.5455	1.1171	0.023784	2.5674	0.054438	-0.30918	1.1446	-0.00014457	1.3667
3.1182	0.5134	1.053	0.49392	-0.097842	2.4093	0.48304	-0.17225	-0.047191	1.0784	0.54018	0.30204	1.058	2.1255	1.5147	0.11671	2.3778	0.28466	1.8291	0.042542	0.94539	0.013113	0.46781	1.2508	1.0404	-0.052339	2.1561	0.0033932	2.3307	1.1228	1.2467
4.055	3.0108	3.2749	1.435	0.44668	0.68532	4.0728	0.89587	0.46872	0.15055	-0.012731	-0.063895	-0.23816	0.70283	1.1204	-0.16637	0.84064	-0.13192	1.9886	0.9616	0.90517	2.9642	1.2664	0.52939	-0.15865	1.9263	0.41617	0.32091	2.791	-0.58771	0.18074
4.4015	3.378	2.9217	-0.1359	-0.06956	-0.1509	4.1998	1.859	-0.14992	0.75406	-0.15334	0.60448	0.2626	0.2352	1.5846	0.9206	-0.0032504	-0.11667	1.3409	-0.15178	2.4565	2.5495	2.3218	-0.282	0.47798	2.6666	2.1883	-0.47579	1.2805	1.332	-0.31682
4.2213	4.515	1.23	-1.0198	-0.69626	0.39313	4.0469	2.1044	1.3715	1.6428	-0.016576	0.49817	1.3516	1.7122	0.61827	0.74852	-0.84598	-1.2049	2.5374	0.15498	2.3463	1.9559	2.2562	0.67079	0.25829	1.8722	2.0366	0.54952	2.5592	1.2617	2.2699
3.1785	0.051984	-0.090161	0.035466	-0.83769	-0.47845	-0.67425	0.065467	-0.081296	-2.0463	-0.08223	-0.69924	0.70669	1.8117	1.0633	-0.064455	1.275	-0.12889	0.57978	-0.086209	1.1758	1.3702	1.3508	0.48297	0.54616	1.7319	1.4104	0.24416	2.2119	0.80719	0.82213
0.5167	-0.1608	0.25285	2.3089	-0.10645	-0.11796	-0.3738	-0.064031	1.5292	2.1603	-0.074242	-0.026085	-0.69783	-0.20511	-0.1635	-0.12381	0.1499	-0.082914	1.1913	0.10848	0.50456	1.3302	1.7485	0.84596	-0.129	-0.49172	4.6869	1.1328	-0.13724	-0.43693	-0.11346
2.3306	0.98147	-0.23148	0.12713	-0.02232	1.2767	1.0656	1.5302	-0.012906	1.7041	-0.039039	1.1037	-0.081512	2.2327	1.005	1.1286	3.5502	6.893	1.5062	0.31493	3.3562	0.80121	5.3588	1.7185	2.1053	0.16419	0.39581	2.3775	1.6606	2.1297	0.5854
3.4442	-1.3818	-0.96738	1.4826	-0.013192	2.5711	-0.15924	-0.031054	-0.02564	0.73329	0.36778	3.6899	1.8435	0.16021	1.8588	2.3289	4.4071	0.10489	3.061	2.2439	2.3933	1.8029	4.4626	2.3502	2.1267	2.6352	1.2021	1.6489	4.3257	2.7532	2.2652
0.95049	-0.087944	-1.4557	-0.083393	-0.035372	-0.039654	-0.048935	-0.021568	0.35652	-0.12383	-0.048265	4.3098	-0.12334	0.16402	0.60471	1.5913	-0.84499	0.27838	-0.037606	-0.26986	0.6428	-0.071403	0.53851	-0.057419	0.28299	0.73902	1.8218	1.5586	1.0969	0.9146	-0.20841
2.41	1.0958	1.274	-0.02251	-0.09008	1.9283	-0.029698	-0.055642	-0.058748	0.058253	-0.083102	1.1084	-0.049877	1.5869	1.6807	0.17489	1.889	-0.073323	0.83351	0.078794	1.1661	0.044995	2.1338	1.5538	0.50051	0.12795	0.82104	-0.50784	2.9193	1.8368	0.31315
4.8349	3.5558	0.35396	-0.23561	0.56253	-0.36486	4.3937	0.62705	0.50895	-0.17394	-0.61874	0.76083	1.5973	1.8708	1.6347	0.71557	-0.066795	0.3814	1.5917	0.78558	1.5026	2.6396	0.9062	1.9024	1.2719	1.6763	2.5764	0.29711	1.4017	0.39262	1.0329
4.1034	2.6229	3.2918	-0.4205	-0.12445	-0.071578	3.2221	-0.42427	0.88236	0.0060819	-0.0076496	-0.27372	-0.18476	0.30211	0.78568	0.63998	-0.3918	-0.10464	0.32723	1.1498	1.7139	1.7194	3.8148	1.6105	0.49881	1.8168	1.8586	-0.49691	1.1145	-0.35489	-0.42267
0.90649	0.39077	0.20558	0.71955	0.77922	-0.23763	-0.40969	-0.22943	-0.073968	0.24036	-0.043024	2.5296	0.31706	-0.019094	1.4487	1.2928	-0.47207	0.17998	2.3602	0.74149	1.4414	0.62529	1.7694	2.1964	1.6039	1.8752	2.5178	1.3481	4.158	0.70443	1.6661
4.8765	3.6645	1.4993	0.094857	-0.17934	0.034839	4.1091	-0.20678	-0.047626	2.2258	-0.0066617	0.60682	1.1211	0.11869	1.4118	0.11712	1.3504	-0.13318	1.6115	-0.011625	2.4086	1.4912	0.038546	1.7544	0.43859	2.1934	0.87887	2.2156	2.6894	2.3176	1.2815
0.6217	1.4723	0.50121	-0.015937	-0.012723	-0.25048	1.127	-0.10528	-0.028062	2.6491	0.55199	3.0937	5.8221	0.11403	1.3368	0.2723	0.010499	-0.062357	1.1349	0.29599	1.2011	-0.14372	2.2795	0.80531	0.96997	1.0779	1.1678	2.0908	3.1099	0.091822	0.77648
3.3426	2.5371	1.2172	-0.17196	-0.49893	0.56634	2.1987	0.90583	-0.002987	1.1409	0.93195	0.62355	-0.21176	1.0714	0.65524	1.1126	-0.24368	-0.19225	0.47587	-0.31432	1.152	1.3595	1.3807	0.64351	-0.08475	2.1451	1.9733	-0.47339	-0.15412	-0.19461	-0.13701
4.9243	1.7686	-0.07131	-0.085186	0.37987	1.1612	1.1174	-0.044411	-0.048733	0.33821	-0.081715	0.33885	-0.11281	1.7162	2.1537	1.7849	-0.18534	-0.31756	2.304	0.65659	1.9971	2.888	3.4326	2.6203	1.4454	2.2156	1.5968	-0.086758	3.0779	1.4589	0.64025
1.293	0.22622	0.78969	1.6072	-0.051921	-0.17146	-0.024434	-0.33467	0.4868	1.3905	-0.12959	2.7456	1.4971	1.3934	0.13072	0.88697	0.66436	0.78906	2.2879	-0.049295	2.2092	0.77192	1.3863	-0.2988	0.53908	1.2407	6.4804	2.953	1.604	2.1691	1.2326
3.4195	0.21249	-0.20676	0.24708	0.11563	0.58428	1.9412	0.13556	-0.018113	1.4505	0.64036	4.6132	2.5709	0.93311	1.662	1.11	4.0771	2.1512	2.561	-0.085529	2.4468	1.0183	3.9913	1.7215	0.86792	1.9114	2.9736	-0.26529	3.6724	1.2792	0.054817
4.1808	2.1052	-0.47264	0.55572	-0.042699	-0.040041	4.0592	0.82721	-0.025511	1.4393	-0.13106	-0.12977	-0.01238	-0.01102	2.4106	-0.058912	-0.4011	-0.064826	2.0304	-0.21002	2.6506	2.0143	0.36904	1.9761	0.60893	1.3685	0.90171	0.5145	1.0704	1.4281	2.2176
2.5345	-0.4953	1.653	-0.011811	-0.17679	2.8099	0.52096	-0.13269	0.22039	1.9367	1.058	0.66318	0.19598	2.9595	0.14737	-0.14214	2.747	0.21891	1.9404	0.89488	0.24368	0.20758	1.2095	1.3304	0.25961	1.5277	0.56708	1.0408	2.6749	1.2223	1.2939
3.5023	0.47863	2.8884	0.16525	2.9243	0.15868	-0.033348	-0.44743	0.27424	-0.035726	1.4666	-0.21854	1.5203	1.8271	1.1042	0.72427	-0.028542	0.63771	0.0074858	-0.012407	0.78623	0.35991	-0.06365	1.7518	-0.055847	3.0549	-0.12343	0.19938	1.3426	0.41188	0.67683
2.1739	3.8831	1.6099	-0.0027665	1.4179	0.16997	1.5678	-0.059176	1.3158	1.579	0.80233	4.6539	-0.00057603	0.73833	2.512	1.2208	1.568	0.67558	1.8102	1.6953	2.6546	1.7117	3.1643	1.7663	1.6654	2.2788	2.889	1.8399	4.2312	0.058601	1.8279
3.1169	-1.3905	2.9568	1.8301	3.0671	1.0118	-0.026469	-0.0738	0.7032	0.028749	-0.1115	1.4948	0.049088	1.8209	1.2436	2.1388	-0.17485	-0.26997	0.49582	0.11489	2.4108	0.28766	5.5165	1.6669	-0.10057	1.7513	2.074	1.1397	3.1714	0.97999	0.092094
0.96439	0.24754	1.4399	0.32802	-0.17627	0.48362	-0.0046377	-0.17709	-0.082577	2.5752	-0.10097	1.5547	-0.18324	0.80976	0.060404	0.58789	0.76459	-0.029276	1.8149	0.4242	1.6341	0.84698	0.34855	1.0579	1.6321	0.022198	6.8692	2.5135	0.58818	1.302	-0.10735
2.7721	-0.6911	-0.1802	-0.42357	-0.0062342	0.74787	0.31626	-0.29739	0.22416	1.6044	-0.099509	2.8728	-0.54192	0.12619	1.2589	-0.15311	3.0679	-0.12561	2.5176	-0.068601	0.10593	0.48232	4.1537	1.3109	0.12332	0.49029	2.9283	0.7621	2.8969	0.37264	1.0988
4.2505	1.7303	3.1621	0.66681	-0.13525	-0.38063	1.6462	4.0471	-0.10872	1.3027	-0.080036	-0.084125	0.040363	0.085787	-0.017343	1.5849	0.58561	-0.051987	1.0591	1.6934	0.4786	0.56144	1.7946	0.4362	-0.0060076	1.9856	1.6279	-0.28642	2.5855	2.1502	-0.18512
4.6296	-0.17258	1.3755	1.3188	-0.14118	4.0153	1.524	0.61396	-0.057667	1.8842	-0.10243	1.7024	1.9038	2.1471	1.7818	1.9285	5.469	1.2954	2.9127	-0.056339	3.8	2.6421	3.8605	3.3713	-0.1169	2.8779	1.4275	1.559	3.6915	2.3438	1.6378
3.0702	-0.5995	-0.074095	1.1732	0.25742	2.84	1.9787	-0.039814	0.28002	1.6295	-0.031586	2.1781	1.7528	-0.026215	0.021707	-0.35507	4.4981	0.73775	0.55084	1.4099	2.7307	1.6271	3.5593	1.7591	1.1912	2.5556	1.9538	1.9225	3.3274	0.8441	0.62733
4.7574	2.6726	1.7329	1.5259	-0.15544	-0.15906	-0.014546	4.4226	1.1179	1.5519	1.6005	-0.049914	0.0037701	1.1476	-0.19197	1.0577	1.2417	-0.25585	0.95166	-0.53255	1.6785	1.3782	2.2622	2.8155	0.50645	1.886	-1.2566	1.2857	2.022	1.4642	1.3938
4.8826	3.2641	0.41162	0.3598	-0.046277	2.1555	4.5584	1.0391	0.55634	1.1945	0.35212	-0.036772	0.17311	1.9768	0.38688	0.40774	1.1198	-0.11959	3.1849	1.4545	2.1181	2.8637	3.2268	2.2833	-0.14427	1.8798	3.1109	1.2289	2.7665	2.124	0.57548
3.5867	0.3975	3.1261	1.0657	3.2743	-0.72859	-0.024789	-0.0044987	1.374	0.52704	3.3654	-0.54725	1.1828	0.75591	0.57896	0.80233	-0.27681	3.2866	2.1958	0.97755	0.32559	1.3726	1.0084	-0.10975	0.18182	3.6008	2.7628	0.18051	0.50602	0.36308	1.8213
4.6431	2.4361	1.5576	-0.041029	0.94882	-0.17252	3.3629	0.14008	-0.081887	0.34987	1.285	-0.29561	1.0808	1.3408	1.5606	1.2586	-0.63161	-0.096484	0.94185	-0.1985	2.0008	2.4536	1.7864	-0.093317	-0.14483	2.0203	2.1064	0.1299	0.038947	0.28346	-0.015447
3.7767	1.8188	0.94505	2.4451	-0.055285	2.6734	1.9186	-0.089591	0.3965	1.0265	0.51401	4.0405	2.2247	1.4964	1.5666	2.3004	5.0458	1.6921	2.9323	0.60457	3.5008	2.2162	4.298	2.9453	0.3423	3.448	2.4743	1.9888	3.4135	2.4547	1.6118
3.9491	2.577	1.8778	-0.0099235	-0.073962	-0.019784	3.7768	1.1353	-0.078505	0.2957	-0.083013	-0.17342	-0.080747	1.2983	1.0312	-0.058696	-0.34844	-0.08445	0.92702	-0.10321	1.7893	2.6787	3.6073	1.4685	2.1899	1.7203	1.887	0.45265	1.4522	0.067753	-0.14816
4.5351	2.3917	2.9198	0.038356	-0.025519	-0.14773	0.25114	4.3357	-0.095364	-0.72028	0.64924	-0.4563	-0.16461	0.26301	1.0313	0.31145	1.099	0.44821	2.1572	-0.17889	2.0306	2.0621	1.9235	1.5866	0.28758	2.5223	2.1604	1.5492	2.414	0.56678	-1.0354
1.1862	1.38	2.0401	-0.41154	0.66973	-0.056278	-0.15481	3.1225	0.96721	0.20351	-0.060513	3.5299	0.69297	1.33	-0.053829	1.4605	-0.18336	-0.21439	-0.024219	-0.096756	-0.084371	1.2044	0.19028	0.91138	0.99958	2.2065	2.1726	2.1096	3.6687	0.025487	1.726
4.9452	2.3474	0.67736	-0.22234	-0.12137	1.2519	4.0432	2.1477	-0.14103	0.95166	0.25502	-0.34518	-0.017958	0.88371	1.2176	1.4059	1.339	0.61452	1.4802	0.81553	2.3066	2.0508	2.1202	1.5677	0.35482	2.4397	2.2527	-0.17013	2.0747	1.4241	2.0251
4.1508	0.82811	0.20839	1.2764	2.1556	3.5396	2.7784	0.7412	0.57182	5.2604	0.3049	1.1818	2.0086	1.8874	2.2044	1.6029	4.2235	1.5869	2.8328	1.7445	3.5757	1.6702	3.4365	4.3047	1.0354	2.7373	2.7685	1.3614	3.4838	2.9958	1.849
4.2687	4.1877	2.305	0.66764	-0.12392	1.7968	3.8887	1.6982	-0.054258	0.23249	-0.0092067	0.45141	0.58999	1.0986	-0.11868	0.11516	1.4527	-0.067667	1.7717	0.43354	2.148	2.0788	4.5587	1.8989	0.37025	1.721	0.44864	0.90457	1.7547	0.2838	1.8782
3.6088	2.1574	0.24597	-0.017885	-0.061418	-0.16614	-0.013882	0.48681	0.20931	-0.052151	0.77879	0.16955	-0.053337	0.50578	-0.019927	-0.066643	-0.011971	0.55904	0.35296	1.0401	0.75252	0.96335	1.8767	0.20818	-0.030618	0.40213	0.30399	0.099899	-0.053239	0.6522	-0.23405
4.1049	3.6702	3.1455	0.2606	-0.20108	0.79488	3.8672	0.44353	1.4547	0.24	-0.067363	-0.028489	1.0409	0.071471	0.76629	-0.15976	-0.10878	1.2767	1.8252	0.2655	2.2499	2.6971	2.0182	-0.082428	1.6173	2.7934	1.3198	0.7928	2.1718	1.3562	1.0225
5.1303	0.20554	3.6921	-0.05156	3.0953	0.22914	-0.044084	0.1244	-0.039469	-0.16436	2.2322	0.26805	0.21767	1.0856	0.091988	0.89489	0.7699	3.1311	2.1762	-0.12715	3.2234	0.70801	3.7849	1.0976	0.052146	2.2391	-0.066036	2.4139	1.2391	1.6558	1.2631
4.4457	2.5544	4.0573	-0.29625	0.99199	-0.12223	-0.30438	4.5865	0.32079	-0.11843	0.63711	-0.64165	-0.2907	1.3809	2.2291	1.7849	-0.33572	-0.59595	1.8249	0.49319	1.3341	2.8859	1.6466	0.072296	-0.039977	2.4769	1.5483	1.5197	2.3604	-0.17128	1.0081
4.9583	3.7424	0.61483	0.69132	-0.030414	0.71892	0.25799	-0.14064	0.17275	-0.23096	1.348	0.086411	1.1576	1.2848	0.71622	0.79677	0.25045	0.28737	0.64835	0.74549	2.6158	2.3003	1.0077	2.7027	0.29672	2.4145	1.2681	2.2597	2.3825	1.3045	0.22409
1.8003	0.49311	-0.30873	0.36586	-0.15717	0.87335	0.79937	-0.017524	0.31281	1.5451	-0.0056829	0.25224	0.34261	0.066029	1.1043	1.1127	3.5016	0.12972	1.9012	1.931	2.1556	1.189	2.9978	1.3665	1.3612	1.1451	1.6208	1.5889	3.7971	2.1749	-0.19809
4.9213	3.5297	0.89842	0.31859	-0.086034	-0.26148	3.5862	0.28427	0.10544	0.90947	-0.0058215	1.2395	0.051592	0.5105	1.4572	0.83484	1.8163	-0.086449	-0.20522	-0.043601	1.3931	2.31	0.29444	1.5468	-0.044194	1.3591	3.1279	0.33418	2.3101	0.78319	0.16418
2.36	2.2901	1.8851	-0.068099	-0.090908	-0.1066	1.3911	-0.30207	-0.10825	2.0052	-0.11438	-0.10771	0.15331	-0.014387	0.090654	0.094493	3.3929	0.50877	0.64174	-0.022104	1.7415	0.32195	4.0312	0.97101	-0.15006	0.64969	2.2679	-0.073573	0.88728	1.0713	-0.34467
4.4685	4.5319	1.4038	-0.22107	0.90109	0.90367	4.0887	1.9305	3.7833	0.78893	0.29813	1.1129	-0.069175	2.0454	0.6664	1.175	1.6405	0.81577	1.7074	-0.24191	1.991	2.2209	-0.96701	0.031546	-0.006818	2.245	1.6153	1.4499	1.6411	2.4713	1.276
4.5545	0.73945	0.18125	-0.37021	-0.040501	-0.15322	0.53745	4.9714	0.72661	1.1597	0.46923	-1.2203	-0.22195	1.0721	0.88902	0.73329	-0.065739	0.36774	1.7703	0.19449	2.3859	2.2276	0.88018	1.7496	0.12624	1.6632	2.2793	2.3517	1.8819	1.7564	0.98319
4.707	-0.23301	2.154	1.7781	0.019684	3.0772	2.4718	-0.46526	1.1429	2.0648	-0.036834	1.3813	1.9848	0.82649	1.3617	0.76846	4.3119	2.1723	1.117	1.5011	2.3341	2.2262	4.4938	3.7381	1.7203	2.2702	2.904	1.5105	3.4345	2.0088	0.46133
5.3917	4.4707	-0.18504	0.068143	0.19743	-0.083713	0.36996	4.8975	0.80979	0.31121	0.7327	-0.040428	0.10276	1.4849	1.1303	0.87466	0.54957	-0.14055	2.9105	-0.14813	0.2184	0.68867	4.0727	2.2385	1.2199	1.8973	1.6364	2.3505	2.5136	2.358	0.57818
5.0247	-0.12737	2.3807	2.6411	0.51115	3.6051	2.8759	-0.061173	0.67585	1.5973	-0.1316	1.6323	2.1057	2.271	0.88767	2.315	5.0944	-0.094951	2.7628	1.2651	3.8741	2.6698	4.4523	3.0099	0.56383	3.2425	3.0346	2.2008	3.9587	2.8621	1.3828
4.9208	-0.43657	1.5457	2.5158	-0.31445	3.5356	2.5126	-0.32914	-0.035852	2.5696	-0.10431	2.2564	2.2665	1.9323	2.9696	2.3794	4.1773	2.539	3.2059	1.5486	3.7859	1.8677	3.9306	3.2397	0.65416	3.5044	2.4703	2.2837	3.7851	2.684	2.3138
-0.13108	0.56102	0.68233	-0.061993	-0.064406	-0.17484	1.1275	1.301	-0.071007	2.2234	-0.14878	-0.39418	-0.26938	-0.01911	-0.06689	-0.0036144	1.054	-0.30067	-0.5559	0.2007	1.0724	-0.31382	0.18623	-0.23938	1.0009	-0.21657	5.8955	1.5035	0.75518	-0.093993	-0.36225
4.6112	-0.26832	1.0449	2.1873	-0.14252	3.9338	2.582	-0.055279	0.99848	0.54888	-0.072101	0.95247	1.1194	1.3709	2.7705	1.994	5.0257	1.5613	2.4541	1.1921	3.5204	0.85687	3.6704	4.4949	1.8708	3.3805	2.5313	2.01	3.6763	2.6412	1.3395
4.2606	3.8386	3.2497	0.17461	0.12464	1.434	4.11	-0.04614	0.69378	-0.60264	0.45748	1.0636	-0.26018	0.99217	0.8614	-0.11586	-0.18546	-0.061932	1.5706	0.51896	0.10813	2.4363	2.5311	0.19702	-0.18089	2.505	0.67943	0.58664	2.991	0.075377	0.18689
0.22688	0.33361	0.89057	1.0513	-0.16999	0.048531	-0.10932	0.099924	0.39409	0.034308	-0.033518	2.0952	1.526	-0.25754	-0.18392	0.98741	-0.21676	0.31406	2.4764	0.16461	0.040213	0.28797	0.87642	1.7847	-0.11039	0.8738	0.78686	0.025782	3.4703	-0.34841	-0.035071
4.9447	-0.038465	0.61315	1.863	-0.41452	4.1311	0.99803	1.2121	0.23821	2.268	0.13923	0.19233	1.0195	1.7447	-0.027349	2.2438	4.7847	2.2573	2.6067	0.34795	3.5337	1.4513	3.3299	3.6245	0.10617	3.0494	5.1957	2.5363	4.4725	2.1431	1.6189
4.4207	0.15789	0.015544	1.4044	0.1104	3.1101	3.0868	0.66143	1.9123	1.985	-0.069711	2.5042	1.2233	1.9523	0.69305	1.9256	4.9512	3.1238	2.8806	0.52872	3.4761	2.6722	3.5802	3.2327	0.20428	3.3249	2.6051	0.43154	3.7607	1.4964	1.7671
4.6582	3.4945	0.94441	0.037523	-0.085576	-0.075054	3.3032	-0.2041	1.2345	0.38074	-0.15368	-0.97187	0.17311	0.7735	-0.025319	1.0651	-0.80143	-0.067558	0.36505	0.29994	1.5505	0.47573	2.7308	1.2806	0.10779	1.8548	1.3307	0.81092	1.7267	0.15487	0.0050901
4.7332	3.7326	0.76905	0.50218	0.46281	0.47549	3.6096	1.6045	0.59286	-0.094199	1.046	-0.24601	1.3346	1.0134	1.5527	0.96262	0.24207	0.40966	2.3026	0.80395	2.4046	2.0508	2.2585	1.9157	-0.19264	2.8992	1.4448	2.5362	3.2525	2.3101	0.29269
4.268	1.7545	3.0987	1.7847	4.042	-0.049757	0.70705	0.013496	0.72836	0.71629	2.2824	1.7597	0.94603	1.3316	0.83701	0.82863	-0.050792	1.8	1.9657	0.13815	1.018	2.3253	0.83393	1.2487	0.67189	2.9496	1.5668	0.91615	0.3735	1.2058	0.96024
4.0008	-0.14206	3.4237	1.6595	-0.057871	1.6346	-0.029062	-0.41553	-0.13163	1.3204	1.185	0.43916	1.5193	2.5781	0.80339	2.2741	-0.72393	0.9164	2.5205	2.0698	1.7106	1.6392	5.0454	2.3204	0.21761	2.6338	3.0492	0.37081	2.2541	2.0797	0.33882
4.5177	3.7897	-0.19777	1.2302	1.0424	1.1894	3.8435	0.2807	0.25021	1.2824	-0.13663	-0.17066	1.5734	1.378	1.1745	0.22225	1.0713	1.5996	1.2602	0.14702	2.0579	3.1638	2.4983	0.17452	0.098801	1.8517	1.8541	0.21931	0.91326	1.7636	1.355
4.5008	0.86075	2.8687	-0.051651	-0.081016	2.0622	4.3505	0.992	-0.030804	1.1293	-0.11067	0.83068	1.3167	0.45101	1.2512	0.74328	-0.099453	-0.23328	0.86676	0.22269	2.0361	1.8038	2.3833	2.3922	0.0017348	1.441	2.2069	-0.33151	1.2442	0.36574	-0.017383
4.9443	2.1613	1.1204	-0.047492	-0.0655	-0.056683	0.38521	5.3183	-0.0075761	0.40356	0.081392	-0.2983	-0.14634	1.0547	0.8398	-0.056661	0.4227	-0.16309	0.36635	-0.092068	1.3083	2.2379	0.48802	0.26804	-0.0065933	0.77473	2.1708	3.1467	0.98059	1.3663	0.54407
5.0204	3.1889	4.4319	0.67128	1.0577	2.4062	0.40906	3.5802	0.37958	1.572	0.31889	-0.092499	0.4065	1.5265	0.71555	0.86005	3.463	-0.25801	0.36756	0.35709	1.8348	2.7135	4.1648	0.7823	0.96697	2.8276	2.7093	1.9214	3.0432	1.1271	1.4467
2.1395	2.1325	1.1746	-0.096846	1.1679	0.47784	1.0571	1.8815	0.2048	2.286	0.93919	1.7707	1.1832	-0.081901	0.71469	-0.28703	2.8086	-0.055832	2.4263	-0.43044	1.0942	0.021441	2.9762	-0.40477	0.38508	0.45156	1.9837	-0.26386	1.7508	0.24957	0.91229
-0.40046	1.4076	-0.043083	-0.056996	-0.68398	-0.55883	-0.16385	-0.74256	1.5726	1.749	1.0213	3.7684	1.3173	0.041051	0.12913	-0.090868	-1.1038	-0.0065112	1.2336	-0.5136	-0.25117	-0.43753	3.4861	1.5813	-0.13491	0.40134	-0.10976	-0.18711	0.35425	0.91145	0.49783
1.6607	3.3536	-0.12516	0.53692	-0.40128	1.0341	-0.0033176	-0.29006	1.2723	1.703	-0.14807	-0.14196	0.51024	1.8677	-0.23001	1.1693	1.8537	-0.016545	1.7811	0.52046	-0.79849	0.48341	1.9526	0.26365	0.62302	-0.36813	-0.15049	0.09899	2.3046	0.71411	0.14008
4.7543	0.13688	0.47537	2.1563	-0.092341	3.0321	2.7438	-0.1921	-0.062729	2.0701	0.23596	0.29137	1.7583	1.7724	2.0086	2.0794	4.7083	2.273	2.9336	0.67664	3.8546	1.0292	3.4464	4.3074	0.10759	2.9755	0.94658	2.8927	3.8637	2.7257	2.095
4.2387	-0.22324	-0.32303	0.8001	-0.14785	3.607	1.961	-0.069245	1.3498	1.5076	-0.062514	0.66834	1.8102	0.071157	1.6368	1.9314	5.2679	1.9136	2.4994	0.62992	1.7079	2.0907	3.7936	3.3812	1.6527	3.3287	2.9311	1.9565	4.1103	1.865	0.65713
4.4674	1.5556	1.7566	0.24449	0.36147	0.28644	0.36328	4.7201	-0.012273	-0.22922	0.79414	1.2011	-0.026204	1.8922	0.18018	0.88536	-0.17869	1.9849	1.5824	0.17964	0.13055	1.6441	2.0842	2.2297	-0.060687	1.5941	0.28541	2.1057	2.1349	2.2578	-0.42242
5.1311	2.5152	3.9622	0.13906	-0.20184	-0.33414	0.66212	4.8832	0.95959	0.93361	-0.11827	-0.30633	0.78856	0.49193	0.17043	0.55435	0.56985	-0.017424	1.6118	-0.26991	0.36744	1.3812	3.3038	1.9471	0.072206	1.545	2.1187	1.6501	2.027	1.6963	1.4643
4.5858	3.0984	0.57189	-0.50301	0.27135	0.82862	4.2899	2.2379	-0.020442	1.0975	-0.085311	0.28913	0.54847	0.69971	1.3307	1.6739	-0.17744	1.7279	1.88	-0.003074	2.9088	2.6096	0.94375	0.1233	-0.08043	2.3564	-1.2459	1.5983	1.2129	1.0158	0.44523
4.5953	1.5002	3.9232	-0.059424	3.7556	-0.003381	-0.13946	0.91754	0.010774	0.88908	2.4871	-0.14554	1.9425	1.2904	1.205	1.3959	0.046194	1.8075	1.0747	0.66902	1.8526	0.7024	2.1636	2.1296	0.50716	1.837	0.83539	0.5616	1.3103	0.48478	2.4476
4.5562	0.3092	4.3591	0.28281	4.1021	0.40192	0.16143	-0.18361	1.2248	1.4601	3.5059	0.71005	1.8638	1.1854	1.7465	1.614	1.7128	-0.076202	2.0373	1.5673	1.3487	1.0237	2.9687	2.2326	1.02	3.2729	2.0527	1.5127	1.2612	1.9907	-0.20188
5.1298	4.0576	0.15997	-0.42498	-0.2505	0.012371	-0.085666	4.2559	0.61118	-0.19245	0.2915	-0.087621	0.81514	1.017	1.9462	0.047282	0.34818	-0.76835	0.24255	0.48868	3.2174	2.0111	1.8438	1.8145	-0.038272	1.817	1.747	1.987	2.1829	2.191	0.73466
4.078	2.8712	0.50664	1.2754	-0.086956	-0.23608	3.9232	-0.13773	0.51655	0.05293	0.21692	-0.21394	0.58581	1.0996	1.5873	0.72849	-0.5332	-0.05554	1.914	-0.37286	2.2247	2.8771	1.995	2.0483	0.41915	1.4989	2.0339	-0.37458	2.6014	1.4343	-0.34467
1.1528	0.42838	0.83495	-0.37667	-0.13154	1.0262	-0.17054	0.98251	0.19222	0.11136	-0.35029	-0.01657	-0.78333	0.024357	-0.17825	-0.067608	1.1992	0.8881	-0.31568	-0.15474	-0.41857	0.33893	1.4876	0.19333	1.1264	0.79292	0.80986	0.32107	0.56914	0.29413	-0.0028617
2.2659	0.96621	0.076183	0.74622	-0.14703	1.5329	-0.14588	1.1605	0.13546	1.7377	-0.10354	1.6956	1.1327	2.1099	0.70253	1.3111	2.2725	1.8022	2.697	0.23611	1.455	0.16234	3.6476	2.1096	1.0566	1.0949	2.7265	1.0304	4.1921	2.6703	1.9133
5.004	4.02	1.2972	0.19626	-0.17629	-0.1557	4.2095	2.3337	0.24142	1.9286	-0.04694	2.1593	2.382	1.5802	1.2429	0.039064	0.33903	0.40571	1.7153	-0.21646	2.1215	2.0491	0.072307	2.7171	0.26827	2.3039	1.9846	1.812	1.9907	0.8288	0.38408
4.5604	2.8327	1.1742	1.0043	-0.038457	-0.076501	0.10478	5.1795	-0.028176	0.49104	1.2813	-0.42913	1.3581	0.29467	1.3259	1.7058	0.97066	0.56968	2.2485	0.79359	2.6969	1.9909	2.3153	0.28552	1.1743	2.3713	2.7553	3.1275	2.9992	1.678	-0.26271
2.3023	-0.18893	-0.1949	-0.058394	-0.066653	1.0745	0.62976	1.1783	-0.11365	0.4127	0.18558	2.3837	1.7302	0.35115	-0.044372	0.34792	3.1355	1.1004	2.563	0.5722	1.5876	-0.037625	2.8928	1.0026	-0.16732	1.87	3.826	0.57909	2.8853	2.8612	0.49405
2.0155	1.2484	-0.98265	-0.15041	-0.10957	-0.13996	1.3212	0.92765	0.3901	1.2302	-0.12525	1.0698	-0.018507	0.46287	0.04983	-0.063935	2.9206	-0.39773	0.82651	0.92715	1.5052	-0.11129	4.6013	1.9513	-0.052034	0.50067	1.746	0.063897	2.5646	0.08943	0.58907
3.3308	0.55219	0.27211	1.1782	-0.035141	0.29317	1.5694	0.15237	0.58972	0.61385	-0.094487	3.7046	0.48996	1.9586	2.1046	0.93932	4.1087	0.9413	2.0891	-0.049596	3.0579	2.3773	3.3378	3.1276	0.68468	3.2143	0.55804	2.6181	2.6789	2.2414	-0.022622
5.0812	3.178	0.3625	-0.027394	0.061077	-0.13372	4.2652	0.54505	-0.065296	1.4142	-0.32549	0.99886	0.22644	1.2421	2.0626	-0.34906	-0.37121	-0.068295	1.8236	-0.11234	1.6203	1.1842	2.3625	2.2888	-0.050763	2.5693	2.9973	1.5281	2.2178	1.8679	0.71201
4.2425	0.22245	-1.2996	1.5531	-0.49351	4.2205	2.3618	0.82142	1.5889	1.9953	1.7787	2.2775	-0.11728	1.6827	1.3666	1.7268	4.738	2.5393	2.3933	-0.56193	3.8716	2.7141	4.4928	2.204	1.1426	2.4487	2.6327	1.8915	2.9337	2.3513	1.6965
2.655	-0.15793	-0.0016087	-0.070278	-0.22484	1.4083	0.20188	0.33734	-0.027047	1.4015	-0.025734	1.9886	1.8175	0.8493	0.86818	0.28822	1.4877	-0.11792	1.0349	-0.098869	0.51665	1.1164	2.2554	1.7814	0.23052	-0.19734	2.2406	1.6563	1.9761	1.0927	0.84695
4.9424	0.02634	3.6432	1.1109	3.7267	-0.068593	-0.12848	-0.26262	1.5365	1.4393	2.5002	-0.21847	1.0014	2.1199	2.1194	0.62528	1.6343	2.8345	3.0784	0.3943	2.4273	2.0233	3.2501	1.3912	0.19847	3.6979	2.619	1.532	3.8263	0.69438	1.5131
5.0874	3.3804	0.044181	0.48076	-0.2853	0.5837	3.4167	0.32125	-0.038509	1.2532	-0.0053879	-0.048414	-0.68473	0.83805	0.69598	0.10171	0.2604	-0.011174	1.8939	-0.93363	1.6793	1.4256	2.8871	2.1436	-0.052705	2.443	1.0075	2.0837	2.3628	0.96611	-0.45088
2.5237	0.82879	0.65534	0.22092	-0.29845	2.4593	1.3231	1.6743	0.8702	2.344	0.52252	0.16729	1.3314	2.7131	1.0429	-0.041785	2.7232	1.4101	1.1726	-0.28044	0.13635	0.46213	3.1908	1.0887	1.291	0.21157	0.34192	-0.051643	2.5683	0.7785	0.32005
4.4617	2.798	3.7476	1.4578	-0.1812	1.0219	-0.15662	4.9451	-0.10915	2.159	0.74803	-0.51336	0.80386	1.423	1.438	0.20789	0.52751	-0.17374	-0.028021	1.8124	1.8159	2.1961	1.5835	1.0836	0.23799	2.669	1.7875	1.2615	1.8779	0.71506	0.70146
4.2864	3.3099	1.7623	-1.167	-0.044356	-0.17391	3.2702	0.69236	0.11062	-0.26951	0.65969	1.5117	-1.0701	1.5174	1.1186	-0.30519	0.51878	-0.25601	1.4311	0.38405	0.93866	1.7181	2.3084	1.3205	-0.022534	-0.25941	2.1161	0.87983	1.0167	0.039617	-0.94887
4.7794	3.9279	-0.2724	0.61435	1.032	0.28373	4.0488	0.99186	-0.073528	0.86864	0.14738	-0.2879	1.9877	1.7142	0.36125	1.0737	-0.97619	1.7025	1.5897	-0.069997	2.1528	2.2915	0.90217	-0.2499	-0.12698	1.7731	0.64562	-0.020704	1.6844	1.7457	-0.066422
4.3629	0.15494	2.8793	1.1455	-0.12528	2.357	0.0021826	2.9129	-0.0081492	-0.96191	-0.1322	-0.22091	0.58892	1.1536	-0.080055	0.51847	0.011332	1.4908	2.2139	-0.51825	2.3968	0.0011633	2.9965	2.4256	-0.081852	-0.009614	1.5508	-0.41177	1.405	0.14725	-0.6102
-0.54409	-2.174	0.70764	2.1624	-0.4839	0.78842	-0.072215	-0.033635	-0.13736	5.0908	-0.38224	0.39843	1.8224	1.6558	-0.51469	0.68951	0.86802	0.23512	2.6694	2.0851	1.2902	1.9135	-1.3219	-0.076844	-0.022708	2.0603	2.5278	1.0497	4.6162	0.65771	1.8941
1.7359	0.97038	1.8343	0.51934	-0.25897	2.0692	-0.10085	0.1597	1.298	1.8473	0.57972	1.2705	-0.45173	0.5687	0.99782	0.97375	2.0019	1.2961	1.9206	0.93826	0.37272	0.9217	2.6109	1.1289	1.1689	1.2436	1.7383	-0.022567	3.4205	0.6762	0.5932
5.0391	1.9173	2.0096	-0.0023277	-0.13749	0.74262	0.29079	5.1345	-0.025678	0.15129	0.96792	5.4374	0.61745	1.7376	1.1786	1.9299	-0.082652	0.27188	2.0644	1.4513	3.3167	0.89572	4.2067	0.12199	0.74001	0.51958	2.426	0.45731	3.6006	1.1442	1.258
4.2216	-0.14523	3.6629	1.0485	2.3379	-0.29652	-0.18059	-0.013994	0.62946	0.4556	3.2187	-0.33835	0.74934	0.32016	1.5432	0.98668	1.9989	-0.26447	2.029	-0.098106	2.886	1.2283	1.8806	0.51295	0.046326	2.6023	1.2724	1.088	0.065163	0.84975	1.4121
4.6876	4.2487	4.0787	-0.072399	0.95725	1.2263	0.91377	4.778	0.21028	0.91535	0.61825	-0.12387	0.31486	2.9502	1.6341	-0.095535	-0.38032	-0.081205	1.3774	-0.18331	2.1426	0.98398	2.4128	1.2758	-0.1622	0.89556	2.7333	0.14084	-0.81444	0.52937	0.39603
0.81556	1.8618	-0.072246	-0.011006	-0.18043	-0.11485	-1.1809	-0.2679	1.0041	1.0142	-0.095237	3.5636	-0.39342	1.3108	0.66545	0.37533	1.4209	0.19648	1.2195	0.33076	2.8512	0.5947	2.0792	1.4199	0.05672	1.5033	3.6632	1.8784	2.526	0.83868	0.46557
4.4417	3.7883	2.9696	2.062	3.4367	-0.097111	-0.18114	0.3186	1.4829	0.32689	2.1002	0.21519	2.2404	1.75	0.69434	2.5363	0.29006	2.9199	2.1263	0.31709	2.1364	2.1166	2.4557	0.86315	1.3136	3.8026	2.531	1.5939	1.9996	1.1909	-0.71407
4.5817	3.4843	-0.34043	0.25807	-0.37108	-0.038288	3.4492	-0.36707	-0.26916	0.33589	-2.8757	1.4391	0.33786	1.3607	1.0113	0.89001	-0.12938	0.33078	2.435	0.28016	2.0439	3.0645	1.3863	1.9005	1.7611	3.0236	2.2426	1.011	2.4315	0.87204	0.3474
2.8596	-1.0764	-0.12063	-0.34691	-0.18854	1.8629	-0.10653	-0.10656	0.17767	1.3067	-0.14567	-0.45859	0.28881	0.20185	-0.0049903	0.2699	2.5583	4.1967	0.1178	-0.41438	2.3924	1.7493	2.6528	0.10273	-0.31757	1.0279	-0.92532	0.71593	0.21914	2.3259	-0.093929
4.434	3.3428	3.7736	1.6063	0.79645	1.9405	4.1418	1.3394e-06	0.11018	-0.013274	-0.22916	-0.0076516	-0.50235	0.49588	1.6837	-0.038505	-0.71293	-0.20403	1.2389	1.1681	2.4559	2.3672	2.5267	0.18988	1.5205	2.4632	1.3774	-0.50931	2.0501	1.4942	0.31698
4.3956	3.3114	1.0467	1.3856	0.21802	0.81207	3.9604	0.59838	0.57317	1.044	-0.11533	0.25402	0.6606	1.9905	0.039038	-0.36114	1.1037	-0.048447	0.99946	0.28504	1.7668	2.4909	4.8246	1.9308	0.54424	2.5236	2.0099	0.28592	2.5305	-0.14352	-0.2698
1.9769	1.0015	2.0665	-0.44517	-0.46081	-0.10647	-0.030335	-0.50188	3.7036	2.5871	0.74733	3.8366	0.36236	1.1851	2.3662	1.3774	3.7834	0.65894	2.6176	1.7545	2.4171	1.9308	5.3196	1.96	1.0978	1.7948	2.1845	2.0504	3.1832	0.75696	0.27793
0.70512	1.0708	-0.36884	-0.1128	-0.025927	1.5993	-0.22217	-0.12664	-0.013531	-0.11988	-0.03314	3.2144	0.15755	-0.006346	0.43957	0.79568	2.3551	0.48227	1.4104	-0.11325	1.7647	0.3712	1.0942	0.68999	1.0032	1.073	6.3836	1.7762	2.1132	0.81438	0.22852
5.3333	3.1785	0.2208	0.84664	-0.034383	0.65088	4.6765	1.6443	0.46908	1.3243	-0.040121	0.77207	-0.15555	1.1794	1.1441	1.6421	0.24139	-0.16297	2.505	0.28122	2.8424	1.8251	2.0248	1.8373	0.74946	2.2711	3.2949	0.24682	2.4782	1.1384	0.55305
2.3926	0.37801	1.1034	-0.013298	0.037608	-0.14435	0.98281	-0.07792	0.18796	2.3103	-0.070951	4.1131	1.5462	2.1523	2.4776	2.0026	4.4013	2.0028	3.1787	1.315	3.2917	1.4149	4.6401	1.0327	0.3374	2.9423	2.523	2.0685	3.9728	1.9256	0.70787
4.5569	0.51866	1.0109	2.0705	1.1387	3.4755	2.9661	-0.073461	1.549	1.6847	-0.0034826	1.5899	1.9029	0.89838	2.0736	2.3502	5.5713	3.2401	2.8101	1.5103	4.3847	1.7103	4.8775	4.1658	1.0696	3.3831	2.5622	2.0476	3.7981	3.0753	0.27144
4.5625	3.0207	3.9711	0.72928	-0.19232	0.72512	-0.058106	4.9816	-0.044549	0.90249	0.44558	-0.2161	1.1048	0.84171	1.483	0.64524	-0.03183	-0.10731	2.2646	1.4156	1.8924	2.8791	1.9747	1.1983	1.0818	2.5674	3.7316	1.5417	0.75192	1.6593	1.6768
4.3931	-0.11347	3.6441	-0.10909	3.0684	1.0586	-0.0044112	-0.16454	2.199	0.92915	0.90192	-0.14373	-0.62446	-0.27728	0.37111	-0.060952	0.74652	2.038	1.0754	0.99174	1.6313	0.81806	3.3421	1.4264	1.7989	2.3645	1.5488	0.23924	0.26639	0.83244	-0.15085
4.56	2.9286	3.2511	0.071746	0.97077	1.2513	0.047967	5.1954	2.1979	0.49732	0.68779	-0.19456	0.37416	1.7632	1.897	-0.065482	-0.18729	-0.15705	1.5966	1.3418	2.0456	2.6171	2.6215	0.16535	-0.050058	1.7307	0.61948	-0.54193	-0.090596	1.9108	0.53242
5.1987	2.9366	1.2387	-0.056671	-0.084051	0.6692	0.0064419	5.3242	-0.11924	0.59176	0.17683	-0.2422	0.36484	1.4317	0.91813	1.6402	0.61124	1.2543	2.4885	-0.3161	2.8296	1.9988	1.1665	2.5013	0.96212	2.2301	2.0843	3.1869	2.6751	2.2939	-0.30132
4.0519	2.8663	2.6209	1.3041	-0.63895	0.14956	3.5449	0.26614	-0.13866	1.37	0.29368	0.65914	0.10916	0.53667	0.922	0.22197	-0.76162	0.048489	-0.012077	-0.053137	1.2389	1.0252	2.3984	1.3046	-0.24334	1.1739	1.2475	1.7868	0.17563	0.90988	0.030674
3.6673	-0.30492	1.5795	0.028517	1.7854	-0.57809	-0.14922	-0.14598	0.17953	0.45033	1.2551	-0.27757	1.2485	0.38995	1.4525	0.61968	0.97498	0.74864	2.4052	1.2453	2.8074	2.2156	7.0578	1.3305	0.16152	0.80141	2.2302	0.63827	0.58955	0.75984	0.38977
4.9025	3.4006	0.62223	-0.044965	0.3125	-0.30278	3.6928	1.8887	-0.10155	1.0012	0.011742	0.76204	0.22007	1.6497	1.6315	1.3871	0.37326	0.44364	0.23074	-0.038607	2.115	1.8849	0.48085	2.8896	0.25391	1.9902	2.5656	1.9557	1.9006	1.5331	0.63689
4.4186	2.6682	3.858	-0.089941	0.91567	0.96094	0.061613	4.6874	1.5302	0.58066	0.30519	-1.0495	0.14162	0.80515	1.4153	0.22414	0.60035	0.012719	2.2726	-0.066231	1.2544	1.3617	1.4942	1.1591	-0.09672	2.3685	2.3727	-0.022427	1.6425	1.5005	-0.27335
3.7651	2.139	-0.27602	-0.039773	-0.17919	1.2286	4.3337	-0.03944	0.093921	0.026644	-0.29866	-0.021507	1.0588	0.88007	-0.18236	0.57784	0.19395	-0.046378	0.49243	0.40462	2.1382	1.3756	3.2585	2.2155	1.5173	0.44632	2.4137	-0.53527	1.6314	2.0248	-0.29642
2.4799	0.9596	0.13514	-0.1653	-0.047166	0.085697	0.35631	-0.25425	-0.050348	0.12347	-0.060867	1.2078	0.90155	0.27223	0.11978	-0.076724	3.6952	-0.030275	2.0313	-0.071639	0.94391	0.59471	4.0783	0.2107	0.48994	1.4374	1.0913	1.0664	2.8645	0.22703	-0.023636
2.9316	2.0359	-0.4411	0.037233	-0.15781	0.1514	0.34421	3.9381	0.62779	1.4255	-0.18515	3.6029	0.73631	1.6877	1.9374	1.0079	-0.17931	0.043987	1.1843	0.12839	2.8828	1.4057	3.057	0.80995	1.8017	2.0022	3.9337	1.4287	2.459	1.6263	1.7555
4.742	2.4664	3.8986	-0.061833	-0.11273	1.0416	1.1142	4.7895	0.34777	0.78683	0.98697	0.55029	0.36296	2.5363	1.8702	-0.096179	-0.17645	0.080973	1.7698	-0.051945	1.6608	3.3217	0.58262	1.2587	0.2651	2.1761	2.6431	-0.13357	2.3703	1.7275	0.94598
4.6518	2.8486	4.2241	0.65557	0.44369	0.47225	1.473	4.4541	-0.13342	1.2264	0.33303	-0.28689	-0.13661	1.6917	1.8459	0.4098	-0.047325	1.0903	-0.35231	1.4008	0.81476	3.0278	0.97644	0.42499	-0.071571	2.5063	1.1242	0.71311	2.2804	1.4942	1.2328
2.0805	0.23347	0.013161	0.44668	-0.18444	2.7037	1.1212	-0.016095	0.42948	1.2318	-0.080788	-0.16641	-0.054476	1.5948	0.48931	0.12263	1.2341	1.5002	2.0412	-0.064989	0.81958	-0.1187	3.3377	1.299	1.4753	1.8904	0.017751	-0.13688	3.1643	1.575	-0.18373
1.5113	-0.063566	-0.58378	0.038987	-0.30918	0.3684	0.60555	0.22425	0.23838	0.91032	-0.052076	3.3664	1.5537	-0.023732	0.010782	1.361	3.1897	0.39225	1.2496	-0.51328	0.18147	0.6315	2.8985	-0.091762	-0.00060853	1.1159	0.46367	-0.40012	2.6958	0.32515	0.7193
4.5742	4.2338	2.8211	0.24439	-0.15169	-0.045989	4.4529	2.0245	1.1642	1.3054	-0.10385	-0.17552	0.11454	0.59955	1.5091	0.58088	-0.49055	-0.095059	1.3989	0.48776	1.9492	1.2554	3.8658	0.25396	-0.10367	2.086	2.1512	-0.59465	1.0437	-0.32496	0.3193
4.5036	3.8415	0.17485	1.2125	-0.13639	1.9232	3.9648	0.80273	-0.025324	0.16084	0.20132	2.195	0.81979	2.2181	1.1427	1.3754	-0.11314	0.62173	1.9091	1.2541	2.5193	2.4305	0.48427	0.71652	0.8236	1.6495	1.1863	1.1165	1.3849	1.5653	1.3238
5.0328	2.7058	1.0435	-0.15216	-0.041444	0.73237	4.8072	1.9953	0.71704	1.2829	1.5389	0.79519	1.6495	0.8581	2.3001	0.52678	-0.51471	0.91304	1.7618	1.6217	3.4087	1.7705	-0.55931	0.44922	1.343	1.2407	2.1357	-0.37866	3.1486	1.7622	1.036
4.3721	-0.47053	3.6382	1.7228	2.8755	0.32746	1.0554	-0.039088	1.5341	-0.35033	3.0226	1.1054	1.7224	1.8959	0.48169	2.2409	-0.64912	2.2209	1.9869	2.0136	2.7222	2.249	2.8148	0.32097	1.9719	4.4245	1.7509	2.4265	2.9344	1.1207	0.00031939
3.6066	1.1475	0.38589	1.781	-0.048098	0.59994	2.2932	1.2984	0.67015	2.3985	-0.10396	3.8429	0.54032	1.8864	2.1345	2.3354	4.5413	1.4406	1.9225	0.16673	3.0187	2.2869	4.0984	2.4966	0.55325	2.9828	2.438	2.3242	2.469	2.2854	0.71233
5.2199	0.49241	2.4662	2.4259	0.79811	3.6469	3.0362	0.18037	0.84142	1.1712	0.26957	2.2301	1.9259	2.484	1.9455	2.7436	4.7487	2.9745	2.9953	1.4018	3.8059	1.4144	3.5083	3.9665	0.45351	2.4809	3.6071	2.1438	3.8667	2.1452	1.8848
4.4459	-0.074845	3.7565	0.67549	-0.0093878	2.0973	0.37019	-0.018909	0.64811	1.0634	0.59421	0.77491	1.0968	2.3797	1.2177	1.6707	-0.50004	0.23606	0.32803	-0.20459	2.4972	2.6096	3.9683	2.5759	-0.14034	0.85642	0.89699	0.074992	2.1734	2.0691	0.22955
4.2413	4.0598	0.1992	0.56898	-0.33572	-0.0028394	4.3457	0.79594	-0.040982	-0.028291	-0.023674	-0.14117	0.40133	1.3818	0.72182	0.89094	-0.15333	-0.10395	1.4611	-0.099179	1.2104	2.176	2.3986	0.33082	0.2791	0.82616	1.3694	0.19329	1.9155	0.65816	-0.52541
4.8029	3.722	0.034317	1.4026	0.014462	0.097421	4.2096	2.0936	0.36553	0.63569	0.30145	-0.30118	1.5373	1.3096	1.713	0.17152	0.52437	-0.1819	2.3752	0.49523	2.5294	2.7656	4.1551	1.1991	0.54942	2.4804	0.12257	1.8861	2.6169	0.41876	1.6096
1.8139	0.89274	0.080828	-0.031715	-0.18545	2.6892	0.010005	0.31608	-0.20775	0.88617	0.86985	-0.77578	0.49992	2.7116	0.87648	0.35024	2.7858	1.7822	1.0081	-0.0010444	0.2855	0.23951	2.3145	-0.19035	0.6336	0.009105	0.96124	2.0006	2.9502	1.9763	1.0134
4.1842	1.1334	0.09929	-0.29412	-0.16853	1.6071	3.4297	0.88033	1.313	0.35467	0.60749	-0.0049928	0.1639	1.1532	0.86633	-0.12538	-0.029174	0.10347	2.2909	0.95949	1.6643	2.1242	0.65474	0.61048	0.7329	1.82	0.49094	0.32395	1.4737	1.8489	-0.042623
3.6455	-0.25627	-0.13013	1.4252	-0.0284	1.7304	1.9426	0.47663	1.27	1.9982	-0.10802	4.0539	0.72775	2.0899	1.8839	3.2484	4.7723	1.9012	2.8172	1.5964	3.6556	1.7866	4.8856	2.1402	0.2779	3.0013	2.5137	2.3202	3.5296	2.4597	1.4987
4.5478	1.2912	4.4609	1.7324	0.42882	-0.16304	-0.3175	-0.16174	-0.11529	0.35571	-0.013138	-0.25679	0.43335	1.6824	0.75324	0.20431	-0.088112	1.5118	1.8487	2.817	2.3152	1.1759	0.69118	1.5668	-0.038078	1.2495	3.1799	1.3358	4.184	1.5358	0.44109
5.0112	0.66485	0.89124	2.0716	-0.22801	2.5113	3.3117	1.0875	0.7268	2.0557	-0.017149	0.22622	2.4911	2.4323	2.2355	2.7896	5.4413	1.7099	3.9594	1.9037	3.8328	3.2097	4.5025	3.0642	0.76748	3.0127	2.5444	2.8729	4.2361	2.3749	1.5381
4.3831	-0.3765	0.67774	2.7062	-0.18517	3.7902	0.87088	-0.2832	0.24986	1.4279	-0.42079	1.4593	2.0074	2.0567	1.1125	2.6768	5.4359	2.9062	3.0717	2.5719	4.1527	1.646	4.5605	2.4956	1.0426	2.9253	3.3652	1.81	4.6504	2.9791	0.38101
4.4001	-0.087451	3.6398	1.0633	2.144	-0.11426	0.38025	-0.136	-0.10948	0.40832	2.2212	-0.088119	0.97251	1.0586	0.17328	0.19618	-0.097705	0.222	1.8455	-0.011337	2.1692	0.49727	1.7297	0.21828	-0.15478	1.9195	1.9882	2.0517	0.7938	0.95878	0.13872
1.831	-1.4167	-0.098156	-0.1234	-0.22287	-0.076146	0.11219	-0.0086718	-0.13242	0.63015	0.91952	1.783	0.77705	0.15667	0.67655	-0.20972	2.021	0.12391	1.0422	-0.50477	0.65167	0.54803	2.6763	0.6828	0.14791	1.9543	1.3531	0.78863	3.0987	0.48415	-0.46533
3.904	3.6897	3.0979	0.32434	-0.088581	-0.093913	3.839	0.6629	-0.13554	-0.10504	-0.019518	-0.046065	-0.27595	0.66564	0.47654	-0.11212	-0.1027	-0.054433	0.42148	0.26506	2.192	2.1761	3.2062	0.058476	0.2865	1.3911	1.1421	-0.010539	1.5759	-0.17618	1.4012
4.5673	-0.13303	2.7799	1.5227	3.5563	1.4226	-0.091238	0.88599	-0.018987	1.8539	2.2341	-0.1499	0.55988	2.443	1.1464	1.0776	1.2994	2.7445	2.3162	1.4419	2.5522	1.4562	3.4194	1.1208	0.71198	3.6764	2.2435	0.80551	2.2361	2.1644	1.7385
4.9658	2.9997	1.3544	0.41259	-0.047249	0.5895	4.2298	1.5772	0.71445	0.91914	0.57452	-0.43449	-0.099905	0.060815	0.92223	0.12047	-0.68624	0.97908	-0.58753	0.30434	0.73628	1.9922	2.2183	1.6244	-0.11721	1.304	2.3981	1.0422	2.1981	0.13143	1.3926
4.3357	3.872	2.004	0.14575	-0.054983	1.4809	4.0248	-0.23119	0.44195	0.87629	0.54744	0.48301	0.12258	0.70616	0.77668	0.18569	0.36827	-0.091043	2.2098	-0.31776	1.1999	2.01	2.7806	1.5791	1.5704	2.0837	2.3039	-0.40428	2.144	1.5813	0.89816
4.3714	2.7185	1.2467	-0.12505	-0.18864	0.18892	5.0443	1.8783	-0.091576	-0.0092425	-0.43221	1.1061	-0.21765	0.68813	1.1075	0.71736	0.72987	-0.26004	1.3416	-0.12193	2.0805	1.9537	4.7326	0.34081	-0.10951	0.54244	0.91931	1.3997	0.16048	0.035648	1.4633
4.9725	-0.22158	3.3265	-0.041656	-0.073407	1.1137	0.022205	4.3418	-0.13474	1.1923	0.19921	1.2571	2.0056	1.7641	2.1521	0.78298	1.3075	-0.094149	0.6157	1.4613	1.3292	1.9278	4.2935	2.0532	-0.12573	0.66808	0.2693	0.72507	0.41712	0.81508	0.10554
4.4677	-0.29569	3.4913	1.3463	2.5687	0.34625	1.1075	0.39541	0.94722	-0.10064	3.7265	-0.013384	2.2451	2.491	1.7799	1.2093	1.0992	1.9246	1.1317	1.5652	3.1255	2.527	6.1341	0.77323	-0.18064	-0.042979	1.3894	0.28508	0.81229	1.0806	0.18802
4.6489	3.2686	1.1052	-0.12335	-0.11062	1.286	1.3267	4.9295	0.38058	0.99496	-0.0026203	0.47594	0.27457	-0.021699	2.1736	1.2591	0.53135	1.4041	1.8123	0.73479	2.8271	1.6109	2.8675	2.4793	0.71071	2.451	4.008	1.2578	1.9763	2.8803	-0.39925
2.1407	1.4791	1.2041	1.2555	-0.4119	0.30838	-0.1577	-0.07198	-0.015979	0.52225	-0.053213	4.1496	-0.39322	-0.13969	1.0753	0.77252	-0.13464	-0.10157	0.011089	0.86593	1.7322	0.14825	1.2634	2.1619	-0.0030262	1.4863	1.735	0.8528	1.6326	1.6258	0.24689
3.9819	3.8333	0.85626	1.1568	0.93415	-0.22349	3.6001	0.053494	-0.029359	0.68214	0.20495	2.3744	0.17126	1.8901	0.30216	1.0275	1.0135	0.38711	1.4438	0.26567	1.2162	1.0454	1.5406	1.9038	0.10745	1.9944	6.6063	2.6593	1.365	0.11657	1.3891
1.6991	0.099814	0.24767	-0.15971	-0.032744	0.82309	-0.10645	-0.12063	0.42444	0.38526	2.2224	4.2248	-0.37583	0.32844	1.333	0.72201	2.2993	0.13919	0.78518	-0.13976	1.0459	0.078513	2.1322	1.4846	0.5622	-0.11063	1.844	-0.13674	2.456	1.161	-0.24591
4.8619	2.9151	3.4301	0.30654	-0.30633	1.5763	0.29247	4.2011	-0.017326	1.1081	0.47817	-0.10825	1.1313	0.49686	1.446	0.84751	-0.1705	0.56671	1.9659	-0.00023938	0.41651	2.0972	2.8278	1.9265	-0.067543	2.6021	2.3603	3.4808	3.1382	1.9403	1.3848
4.6744	3.9726	2.5094	0.2202	-0.1818	-0.12999	4.5934	-0.15182	-0.97745	-0.43021	-0.20474	-0.39955	-0.011741	0.40726	1.8038	1.2914	-0.033062	-0.14933	1.2425	1.076	1.5285	2.763	2.8673	0.88521	0.30188	1.4432	1.6853	1.7394	2.6468	0.12642	-0.8211
4.8269	2.758	3.2299	0.22175	-0.63283	-0.065239	0.72472	4.728	0.062536	0.16656	-0.088076	0.65931	0.35978	0.73823	-0.0093334	1.0732	1.557	0.034089	0.36138	-0.087728	1.2771	2.6128	2.6907	0.25144	-0.017133	0.52121	2.2578	-0.39615	2.3617	1.1408	0.40521
4.2046	-0.34552	3.7365	0.65993	3.2121	-0.10306	-0.12272	-0.025679	-0.078704	1.2009	1.7784	-0.2469	-0.05718	0.9172	-0.18177	0.37857	1.9523	-0.08206	2.5013	0.89258	1.5746	0.82939	3.4764	1.1199	0.76013	3.3829	1.1031	1.5197	1.6702	1.389	0.46608
4.6463	3.6224	1.3358	-0.53486	0.81519	-0.14091	-0.22458	-0.1615	0.50483	-0.071142	-0.0058349	-0.143	0.82297	1.7281	0.27481	0.91958	0.092748	0.17943	1.9604	-0.27346	2.2149	2.0501	0.69166	1.786	-0.14826	2.0152	0.16089	2.1185	2.4304	2.0353	1.6777
2.9028	0.12532	0.16629	0.33471	-0.11786	1.1028	-0.042048	-0.038774	1.4925	1.5192	-0.021904	3.3054	0.64992	0.45446	2.0532	2.7349	3.8725	4.0186	2.8	1.8204	0.69668	1.3851	5.2999	2.0785	-0.05464	2.166	1.8957	2.1708	2.2813	-0.59626	0.56305
5.1014	0.50163	1.7253	-0.068543	0.75213	4.0272	2.9985	0.17402	0.36272	1.2171	1.6624	2.2118	0.066906	2.0034	1.6792	3.1212	5.2723	0.23441	1.9803	0.81337	3.614	0.81951	3.5152	3.4685	0.10984	2.169	4.7849	1.4626	2.9624	2.7203	0.23725
4.458	0.90702	-0.42923	0.73586	0.38489	2.4326	1.8607	0.17861	-0.11081	2.5356	0.12504	1.6186	1.3096	1.5508	2.1391	2.2134	4.8336	1.0863	3.3294	1.8389	3.743	2.3316	4.3596	3.6784	1.064	2.9706	3.3679	2.4493	3.6173	2.839	2.0853
2.3334	1.1146	-0.13135	-0.18461	-0.11706	1.3008	-0.04946	-0.14879	0.38539	1.7008	-0.0074024	0.25456	0.094446	1.3093	1.5215	2.7843	2.8599	6.4076	1.3265	-0.1582	0.16819	0.10532	4.3306	0.62595	0.074273	0.90834	2.7856	0.63457	1.054	2.3104	-0.06708
-0.29859	3.3054	0.56821	0.43785	-0.18442	-0.15361	0.62285	-0.12534	1.147	1.5981	-0.02673	4.9421	0.75964	1.1387	2.3986	1.1114	1.2681	-0.0066814	2.3792	1.8225	2.5771	1.101	3.366	2.0103	-0.10165	-0.089861	3.0391	2.3482	3.4997	0.45074	0.21067
4.2047	2.9794	2.9653	0.7902	-0.021053	1.465	3.7727	0.082926	0.072468	1.6909	0.97677	0.74821	-0.17355	2.1505	0.73219	0.73107	-0.28627	0.51989	1.927	1.2211	1.2077	1.8121	3.0799	-0.16169	-0.034943	2.1092	-0.6023	1.6454	2.5293	-0.13495	1.1215
0.20276	3.2918	0.043614	-0.19957	-0.012543	1.6925	0.0022984	-0.020187	-0.034524	1.09	-0.14203	4.5149	2.145	0.10499	1.8524	0.13437	-0.35111	-0.14555	2.4126	2.2635	0.98842	0.28113	1.9666	2.2931	0.41641	1.3843	2.1311	2.7501	3.6291	1.3832	1.0436
5.0941	-0.94356	0.32891	1.9482	-0.34625	3.1145	2.2148	0.94086	0.30961	1.6322	-0.091683	-0.13156	0.79694	1.909	1.9407	0.2054	5.0989	1.7326	2.4207	1.7254	3.765	2.7727	3.8116	3.9223	0.40375	2.8294	1.5174	1.7843	4.3471	2.3119	2.1307
3.8264	-0.086254	-0.1534	0.36324	0.32076	2.5358	1.4558	0.3449	0.26613	1.5516	-0.061734	3.736	0.30348	0.3378	1.784	1.1249	4.568	0.75694	3.0685	-0.54455	2.8101	1.495	3.9276	2.8383	0.87157	2.754	2.539	2.3231	1.5911	2.126	1.7826
4.0352	1.9985	-0.28401	-0.098234	-0.051789	0.27073	3.5901	0.36795	1.1194	0.73723	-0.014962	0.69368	1.1802	1.0407	1.2583	-0.1186	-0.0039473	-0.10338	-0.043408	-0.079506	1.7762	1.2223	4.2805	0.60954	1.4723	2.1819	1.8508	-0.29721	0.96925	-0.039649	-0.17004
4.9866	2.4146	0.56744	1.5014	0.68242	1.5037	-0.4796	1.2621	-0.061007	-0.26146	0.22705	0.60553	1.51	0.17753	0.0050572	1.3299	-0.16039	0.43562	1.1968	-0.3627	2.6605	2.9245	3.3193	2.9457	-0.17541	1.1129	3.4119	2.0515	3.0954	1.866	1.555
4.8174	0.20937	3.3603	0.22	-0.26766	-0.14519	-0.17443	-0.054651	-0.12952	0.92749	-0.11765	-0.53436	1.578	2.259	0.33605	1.6366	-0.76695	1.4737	2.4885	0.58395	2.7176	1.8664	5.7897	2.3925	0.3095	2.9551	1.8343	2.2549	3.0138	2.2679	0.487
4.6716	3.0362	0.21756	-0.23999	-0.045588	-0.48568	3.824	0.93278	0.092879	0.54093	0.28792	0.040275	1.0336	1.7716	0.71542	-0.13257	0.034601	-0.034557	1.3494	-0.25013	2.0945	2.5688	2.3508	1.8811	1.0183	1.9311	1.56	1.6453	-0.11436	2.5372	-0.016478
4.346	-0.25086	3.4521	-0.5308	-0.18594	1.5637	-0.030585	2.3151	1.4491	0.66173	-0.060471	0.21861	-0.1675	1.417	0.41153	1.1085	-0.073766	-0.30721	1.6545	0.59918	0.99187	1.7212	2.1394	2.9755	1.4545	1.5046	2.2368	2.6551	2.2948	2.6122	1.7407
3.6004	-0.21131	2.6792	1.0727	1.6827	-0.41054	-0.53394	0.021532	-0.012277	0.90771	1.8554	-0.46783	-0.13416	1.7715	0.88274	-0.79813	-0.020846	2.3062	1.1087	0.88121	2.3911	0.21575	1.8059	0.22967	-0.0029467	2.8785	1.394	-0.30828	0.82696	0.43041	0.7808
2.6074	1.7546	1.4266	-0.21267	-0.36827	0.84346	2.2589	-0.093105	-0.038363	1.6654	-0.10042	1.1326	0.27098	0.36721	-0.010995	0.22273	2.6452	-0.15892	0.41237	-0.043243	1.1559	0.96794	4.4217	0.51182	-0.080648	0.11664	2.2537	0.07631	2.1334	1.357	1.7959
4.5107	4.2034	3.1766	-0.081014	-0.11427	-0.13351	4.1373	0.35881	0.64448	0.82364	0.6947	-0.049333	-0.073487	-0.040297	2.1717	1.8391	-0.18464	1.0534	2.087	0.1926	1.1363	2.5509	1.332	0.62041	-0.077485	1.7867	0.12603	-0.45317	3.3159	1.328	-0.13676
3.5577	2.956	1.0479	0.50604	0.52296	-0.30992	3.7405	0.49309	-0.16895	-0.50791	-0.040096	1.2599	0.27783	0.95373	1.6324	-0.10854	-0.13474	-0.017904	2.0608	-0.57277	1.8124	1.8967	0.17612	-0.18235	-0.034552	0.58915	-0.11641	-0.033363	0.85567	0.1501	0.03163
4.4599	2.2276	2.5746	1.5004	-0.086521	-0.14274	0.47453	4.7569	-0.10459	-0.11776	0.088805	0.056697	1.0285	1.1683	1.1503	0.01132	-0.33479	-0.64073	1.1559	0.62998	2.1992	1.5973	2.5385	0.24998	0.012443	1.799	1.7645	-0.65385	2.5946	1.924	1.9214
3.382	-0.12135	0.4593	1.9636	-0.18226	-0.058505	1.4417	1.0327	-0.11762	1.873	0.86109	4.1381	1.9618	1.2172	1.5397	1.914	4.1476	0.35432	3.0016	1.7597	3.3241	2.2728	4.1749	2.9505	0.66669	2.9923	3.2548	2.0508	3.7039	1.5637	1.6762
4.7983	3.4461	2.2297	1.2504	-0.15128	1.9962	1.874	5.1872	0.47739	0.76511	1.1793	2.224	1.621	3.7485	1.5393	0.83824	0.36061	-0.023338	1.7116	1.8252	2.6391	1.8685	1.7165	2.2677	1.2148	3.1204	5.8481	2.6968	2.033	1.7906	0.77872
4.7294	0.81737	2.7617	0.16897	-0.15815	1.7629	2.5946	-0.095686	0.75038	0.71174	0.11981	-0.049566	-0.23113	2.0893	1.5888	2.1293	0.098708	-0.093854	1.6999	0.20642	1.7497	1.1305	1.7156	3.204	0.42005	1.7846	0.81608	2.8673	2.6888	2.7858	0.018571
4.129	3.0591	3.6869	0.18719	-0.10925	0.44312	1.0627	4.7852	1.3663	1.1326	0.00099506	-0.076512	-0.046113	0.23063	0.46072	0.52091	0.67206	-0.13034	-0.58601	0.97315	0.48184	2.2471	0.56237	-0.06276	0.67337	0.95136	-0.11487	0.55166	2.2174	0.67563	0.38623
4.679	2.3553	3.7016	-0.05444	-0.099132	0.88833	1.2093	4.2791	0.3392	1.3693	0.48313	0.24939	1.5457	0.034238	0.014409	0.1749	0.34597	-0.14455	1.0294	-0.32301	2.0761	2.6858	0.26925	1.8849	-0.042201	2.2621	2.1367	1.2029	1.772	-0.26426	-0.40778
5.1021	0.39729	3.3319	1.2451	4.043	0.15117	-0.12441	0.32283	-0.13776	-0.051961	4.1675	0.43331	2.3801	2.9329	2.0297	1.9449	0.13864	0.17387	2.998	1.5203	1.9168	-0.07325	2.0879	1.3501	0.044725	3.4401	3.1971	3.1343	3.1707	1.8441	0.086521
2.9527	0.41938	0.65416	0.26747	-0.037145	0.52422	1.8293	-0.2994	-0.080337	1.3827	-0.028145	2.6756	1.4527	0.36096	0.099019	0.29684	3.8975	0.55906	2.6494	-0.079335	0.17122	-0.11141	3.9425	0.63137	1.008	0.55431	4.0755	-0.13356	3.0244	1.1017	0.42059
2.1459	-0.032233	0.0032404	1.0454	-0.17647	2.0777	0.27215	0.22051	1.6614	2.5821	0.61266	2.8792	0.54418	0.064481	1.6275	0.95452	2.101	2.1362	1.714	-0.34764	2.0364	1.2581	3.1978	1.5415	-0.063737	0.30382	2.4505	0.17731	3.6423	2.068	1.1129
3.8837	-0.34902	3.5611	0.28872	3.4698	-0.29368	-0.24681	-0.1584	1.226	1.8111	0.88044	-0.18719	1.2658	1.3787	0.81451	0.52837	0.74353	-0.055897	0.3959	1.286	0.84887	1.6747	1.8956	0.07679	0.56367	3.448	1.4587	1.2648	1.168	1.2695	0.10992
4.4699	2.8203	3.9873	-0.001071	-0.13813	-0.1076	0.36217	-0.16388	0.83584	1.4501	-0.050057	-0.50524	0.51203	1.0865	1.0284	-0.19687	-0.36199	-0.16485	1.1466	-0.26562	1.101	1.2596	1.8332	1.9583	1.7245	2.5617	1.5299	1.9984	3.1812	1.5012	-0.13509
2.8629	2.7948	0.62492	0.80875	-0.13617	0.71018	1.9886	0.32059	-0.22667	0.25622	0.95568	0.019762	0.52618	0.49397	1.2323	-0.073067	4.5804	1.9462	1.7622	1.9953	3.3636	-0.26734	3.5354	2.3384	0.89251	1.6357	1.8427	2.0072	3.3398	1.1941	1.2778
3.9353	0.68001	2.1346	2.0504	2.0604	-0.1544	-0.012915	-0.16581	0.6215	1.3395	1.0875	-0.18395	2.0567	1.4867	1.9843	1.9288	0.67421	3.4891	2.1874	0.40523	1.352	1.2331	1.9294	1.9971	0.67664	3.1112	1.651	0.77516	1.4442	0.77914	0.99241
1.9796	2.4279	-0.26368	-0.18265	-0.086392	-0.16069	0.51488	1.256	-0.11416	0.61018	-0.10623	-0.20485	0.68376	-0.054284	0.10462	-0.070557	1.9953	-0.098148	0.93769	-0.28516	-0.038472	0.25625	2.6819	0.14297	-0.11556	-0.22285	2.1557	0.82502	1.878	0.32677	0.95311
2.3183	6.7519	0.27286	0.23249	-0.15839	0.11249	0.21537	0.72184	-0.33863	0.30231	0.74217	3.5628	-0.037661	1.3925	0.49281	-0.0073865	2.4807	-0.049808	1.7729	-0.17295	1.2126	0.68765	3.2227	0.79371	-0.069139	1.8444	3.0462	0.7468	1.6707	0.35138	0.2431
2.0473	-0.1278	0.11707	-0.10446	-0.13227	0.67887	1.2401	1.1769	1.4784	1.7861	0.53056	1.6062	0.34635	0.19982	0.040775	0.8302	2.8399	1.0261	1.1906	-0.38562	0.30949	1.1626	2.5794	1.136	1.0161	1.1022	2.5664	0.38111	1.9378	0.79623	0.56093
4.6224	2.2702	1.4436	0.35624	-0.010531	0.32133	-0.19235	4.7037	1.1025	0.40099	-0.10871	-0.32607	-0.37376	0.40958	1.2049	0.83959	1.6182	-0.13853	2.534	-0.14702	2.0093	1.1464	1.2436	0.38384	0.16399	1.4952	3.5183	0.13952	1.8728	-0.13206	-0.062325
-0.28951	7.579	-0.095871	-0.57273	-0.19767	-0.1155	-0.073494	0.0054476	-0.11959	0.87821	-0.15072	-0.45947	-0.045319	-0.057424	-0.037677	0.21739	-0.5322	-2.8669	-0.69166	-0.0071436	-0.32827	-0.054929	-0.38121	-0.0053601	-0.11631	-0.26084	-0.53566	-0.30392	-0.53648	-1.0238	0.33141
3.5669	0.075788	-0.46214	2.1079	-0.41298	2.6333	0.94108	-0.16678	-0.047118	2.3027	-0.018463	4.2673	0.80533	0.35822	0.77458	1.7182	4.7401	-0.59762	3.3377	-0.14429	2.137	1.7384	4.2493	2.7055	0.23463	2.901	2.1064	1.7116	2.9057	2.009	1.7471
4.515	3.6734	3.1579	-0.070389	-0.038368	-0.005262	3.3616	-0.18386	-0.0021837	2.3953	1.0621	0.47098	0.076552	1.3557	0.22544	0.94412	-0.0097623	0.55897	1.5326	1.8879	1.4146	1.7331	2.9584	-0.12288	1.2703	0.67989	0.41695	-0.015692	1.4704	0.91671	-0.35629
4.3275	4.3229	0.23998	-0.024259	-0.049156	-0.090106	4.1815	1.3869	0.23149	0.12192	-0.078275	-0.2637	-0.00073774	1.4175	1.8558	-0.004347	-0.11104	0.24267	1.6235	-0.39927	1.6253	1.7699	1.5188	-0.040028	-0.04084	1.3057	1.9254	1.6561	1.6832	0.29576	-0.41037
2.8616	0.17004	0.96842	1.5055	-0.046595	0.028996	1.4963	1.0792	-0.0052674	2.4603	0.91217	3.0216	1.5676	1.5768	2.6138	2.0707	4.5733	1.7425	2.5591	1.5821	2.7075	1.9339	4.783	2.5836	0.39559	2.4757	4.5293	2.3324	4.051	1.9046	1.5421
4.3276	0.99481	0.64117	0.10617	-0.10957	2.8111	0.59543	0.79329	1.0663	1.7006	-0.09826	0.49193	2.3514	0.81153	1.2597	1.0213	4.6685	3.0682	1.1445	1.1419	2.614	1.2762	3.6357	3.341	-0.24189	2.8047	3.1359	2.8893	4.0667	0.50012	1.5596
4.832	2.8608	4.4309	0.96128	0.43262	-0.045197	0.77629	4.7437	0.66707	1.9304	0.30172	-0.10222	0.02331	2.2126	1.4725	1.3363	-0.12053	-0.019416	-0.55875	1.0343	1.1474	2.8604	2.0599	1.316	-0.10378	2.8567	1.9572	1.2169	2.5628	-0.0042825	0.37877
4.7608	-0.12995	2.76	-0.24222	2.4277	0.13108	-0.1263	0.38033	0.17775	-0.23647	2.1229	-0.06723	0.8704	1.7576	0.47136	0.24685	0.68228	0.5165	2.2047	1.0619	2.2629	2.1584	2.2074	1.3058	1.1445	2.8602	2.1412	1.2606	2.0783	1.8668	1.1279
4.5808	3.3495	0.18323	-0.070986	0.27254	-0.15423	-0.067448	-0.012944	-0.10331	0.91931	-0.13349	-1.2987	0.075199	1.2766	0.96078	0.7826	-0.20911	0.34121	1.3173	0.21012	1.4311	2.1054	0.73786	2.2383	0.060029	1.3028	1.4865	1.4454	1.8671	1.8568	1.7057
4.8206	2.5688	1.5713	-0.30204	-0.05597	0.90066	0.050122	4.7528	-0.091168	0.98003	0.50971	0.90507	0.003433	1.7417	1.4121	0.03683	-0.33636	-0.091769	0.75497	0.19483	2.5952	2.5602	1.6648	1.4456	-0.3477	2.0044	0.72624	1.831	1.8151	1.9879	0.79075
4.6094	4.1879	-0.46236	1.364	-0.61752	0.32043	4.0608	0.49378	-0.13435	-0.47508	0.97351	0.068723	1.2658	2.3909	2.0422	2.0293	1.9268	-0.067519	2.603	0.4736	2.2686	1.5407	2.4652	1.9224	-0.15008	3.2703	3.2564	1.607	3.0503	1.6337	0.46807
4.3492	0.028076	0.32399	2.1707	-0.051413	2.8214	1.1967	0.30355	-0.12993	2.6305	-0.024286	2.0179	1.486	0.95588	1.9618	2.2353	5.2699	1.516	3.1352	0.9159	3.2989	1.017	4.3426	1.9838	0.99262	3.1441	2.758	0.78089	3.9218	1.2307	1.3355
3.3772	0.91956	2.6503	0.2945	1.669	0.78432	-0.91124	3.479	-0.062896	0.29461	0.23545	0.64334	0.70446	0.89536	-0.098802	-0.10985	-0.26318	0.21507	1.1605	-0.15694	0.092443	1.3356	0.43602	0.50118	0.30397	0.29892	-0.57665	-0.070641	-0.1428	1.0603	-0.50785
4.9498	3.8105	0.69467	0.5384	0.16645	1.2391	3.3221	1.9142	-0.0060937	1.5705	-0.070434	0.60303	-0.91436	1.8856	1.5468	2.1587	-0.29847	-0.042878	1.638	-0.28174	2.3067	1.4325	2.8451	0.80022	-0.10299	1.1241	0.9833	-0.96083	2.2148	1.1785	1.944
4.1599	0.056888	4.2686	0.6967	3.2462	1.0636	0.44928	0.67089	0.241	1.089	1.4471	-0.034704	-0.41824	1.6197	0.33768	0.24748	-0.29153	-0.029462	1.987	0.43145	2.4197	0.42246	2.6418	0.59434	1.0913	2.7849	1.8586	-0.49971	0.52667	-0.17151	0.75483
4.4852	2.643	3.5611	1.0694	-0.24858	0.44988	0.30763	4.6842	0.76038	0.73143	0.30697	-0.5547	-0.16182	0.90536	1.0604	0.22364	1.8935	1.0232	0.63562	2.0075	1.807	2.9657	2.4168	1.0979	0.42231	1.9228	2.4077	1.9638	2.1717	1.1643	0.53839
3.5051	1.3477	1.7829	1.9291	2.6743	0.34162	0.229	-0.76194	0.73774	0.70705	1.8014	1.1082	2.3496	0.73244	1.8683	0.63922	0.79212	2.5024	2.0107	2.3256	2.2546	1.4562	2.0792	0.40001	0.94492	0.36953	2.4465	-0.41326	3.7833	0.2713	-0.12271
4.9643	2.6826	2.1103	0.76381	0.082172	0.34442	-0.52029	2.7814	1.4498	1.6668	0.69135	0.74467	0.5373	0.81538	1.6511	1.0065	-0.49928	-0.22009	2.0847	0.25754	1.2523	1.265	1.1583	1.9506	-0.11646	2.0943	2.011	2.2813	0.51453	2.2547	1.3841
4.4969	0.13732	4.2175	1.7174	4.1994	0.65931	-0.61185	0.033621	1.4708	1.0772	4.6847	0.95567	1.0656	0.94776	2.2332	2.4715	2.7651	0.41299	3.3956	2.5087	1.457	0.56214	1.3598	2.2117	0.89034	4.5901	1.7073	2.419	2.6179	1.101	1.1175
-0.028262	0.090096	0.21976	0.89713	-0.41987	-0.29333	0.50466	-0.17264	-0.031037	1.7772	-0.16827	0.78599	0.27006	0.057597	0.77689	-0.13442	-0.14543	-0.040364	-0.29308	0.26959	1.3562	0.1461	1.8351	-0.10438	1.0097	-0.04148	5.9663	1.8442	1.2868	-0.19639	-0.01996
4.4092	-0.18941	4.0244	0.72057	-0.085232	0.83182	0.28322	3.0519	0.12911	-0.80599	0.1956	1.1094	0.90791	2.2378	0.37767	1.1275	-0.27063	0.47621	2.1136	-0.5423	1.3545	1.4991	4.5479	1.9897	1.3722	1.4906	2.3913	1.6886	1.7968	2.4323	0.82521
3.6602	2.9106	0.038043	2.0418	-0.16731	0.084459	3.09	0.23128	1.0347	-0.38854	1.3046	-0.35488	1.362	0.78565	0.68601	0.59849	-0.78349	-0.065223	2.2017	1.0288	2.0813	1.7819	2.4874	2.0735	0.32578	2.1474	-1.0301	1.4038	3.1586	0.70889	0.84324
2.8554	-0.22853	2.9013	-0.098431	-0.13103	1.1603	-0.12163	-0.027089	-0.094298	0.41204	-0.083482	0.59285	0.26074	1.622	0.379	0.10061	-0.1006	0.17294	2.2845	-0.10772	0.93928	-0.24428	3.2246	1.0733	0.42526	1.7031	0.256	1.3346	1.3357	1.5329	0.33676
3.2241	-0.1404	0.17572	1.1438	2.9347	0.39921	0.19779	-0.095528	0.16737	1.1097	1.9164	-0.017427	0.53045	0.96275	2.2	0.34049	1.3157	-0.1284	2.2855	0.23058	0.2207	2.0797	6.7385	2.8928	0.00011646	0.01929	0.81647	1.7101	1.8531	1.9888	-0.078417
1.5513	0.32345	0.4003	0.48	-0.051022	1.1651	1.3281	-0.079977	0.4059	2.4056	-0.12319	1.9254	1.3851	0.18448	2.1576	1.4045	4.2621	0.98227	2.9462	0.10788	2.9516	1.0578	4.5922	1.6784	0.00071769	1.3114	3.3204	1.9823	3.8213	0.82943	1.0185
4.3366	4.0902	1.3636	1.3443	-0.15571	1.8946	4.5667	1.1053	-0.095204	-0.47667	0.065935	0.28601	0.24574	0.84419	0.62492	0.90951	0.78204	-0.15472	1.6112	-0.061376	1.804	2.4974	5.5397	2.3777	-0.62876	1.6792	1.9354	1.0386	2.9481	0.74406	1.5642
0.88693	2.3529	-0.26709	-0.029903	-0.073439	0.073914	-0.68042	-0.096839	0.17545	1.103	-0.094635	3.8683	-0.1242	0.25977	1.7501	-0.039047	0.054202	-0.080208	-0.056	-0.20183	2.3172	1.0373	1.6471	0.64292	-0.060324	1.7109	4.1882	2.3027	0.71556	0.46998	-0.095564
-0.31729	0.52985	2.5047	0.86388	1.2937	-0.090592	-0.12722	-0.078253	0.4878	-0.093958	-0.058364	-0.049706	-0.13	-0.047361	-0.0010558	0.42286	-0.8312	-0.03983	2.2582	-0.11494	0.93275	1.3851	0.5922	-0.060206	-0.13454	-0.098152	-0.21166	-0.049709	-0.55507	-0.19165	-0.037791
3.8565	3.4805	3.2374	-0.11401	1.4091	-0.18436	0.33595	3.6198	0.57332	0.41872	-0.0022375	-0.72324	0.6376	0.76689	0.79964	0.58755	-0.044452	-0.16697	-0.81214	1.5675	1.9399	2.8359	2.3289	0.89889	1.091	1.2696	1.1662	-0.12621	0.7429	0.27932	0.54788
4.6184	2.7805	1.9857	1.0416	1.7475	0.29025	1.8648	5.1197	0.24457	0.18537	1.0006	-0.19491	1.2687	0.9261	0.84154	1.9841	-0.34909	0.39135	1.8828	-0.28065	2.0122	1.4503	1.5092	2.4279	1.2382	1.8847	1.1853	3.0027	2.616	1.8628	1.0492
3.8094	2.6215	-0.00060905	0.21812	-0.36586	0.32468	-0.23774	0.81564	-0.023566	1.2909	-0.33939	-0.069733	0.94656	0.21719	1.3703	0.84745	-0.094379	-0.041162	1.7556	0.1769	0.9739	1.0402	3.414	1.1105	0.20333	1.576	1.4783	0.88693	2.4727	0.73996	-0.36391
4.5049	0.42368	1.1554	1.8039	-0.023742	3.3044	-0.073856	0.11154	0.41264	1.1286	-0.11716	1.9903	1.0782	1.6343	1.1055	1.4244	4.5119	1.4855	2.446	-0.054572	3.7889	1.9434	2.7182	3.0712	0.16966	2.9224	3.0901	0.45273	2.9567	2.1098	0.05084
4.5945	-0.52364	0.13011	-0.10329	1.4715	3.0046	2.6174	-0.088475	0.67881	0.29754	-0.054394	-0.50835	0.018747	0.95522	1.5381	1.5139	4.423	0.58053	2.8825	-0.53115	2.7913	1.1761	4.2201	3.8906	0.67196	3.0488	2.889	2.0054	4.0415	1.4569	1.1626
4.5292	3.2115	3.6982	0.88784	-0.024669	1.1711	4.3899	0.5912	1.1831	-0.17362	-0.021929	-0.28371	0.74997	0.64451	2.2117	-0.010012	-0.021662	0.17648	0.6898	-0.15411	1.6914	2.0268	3.1294	1.0036	-0.07642	2.4959	1.3831	0.18984	1.2821	1.1423	-0.16334
4.4846	3.1753	-0.30324	-0.50641	-0.12258	-0.094538	3.5745	0.76072	1.0772	0.51121	-0.13504	0.69089	0.33072	1.0364	0.74657	-0.5197	-0.76311	-0.78699	0.36707	1.4429	0.29223	1.3152	0.79313	1.4059	-0.11274	1.1578	0.5904	0.44295	2.3	1.1135	1.6922
1.2394	0.91964	0.56355	-0.086191	-0.023634	0.3546	1.7388	0.48542	1.5944	1.3374	-0.33841	1.0193	-0.15638	0.19805	-0.00059512	-0.084129	2.5412	1.0007	0.76434	0.82481	1.6274	0.77575	3.5472	0.67654	0.69356	-0.044742	1.5083	-0.61426	0.2962	0.049907	0.29743
4.1862	3.0299	-0.089703	0.54215	-0.13354	0.246	3.6909	-0.12694	0.62802	0.33758	-0.010178	-0.025872	0.15531	0.51265	1.271	-0.28692	-0.08605	-0.14922	1.8666	0.26665	0.7065	1.5631	0.49104	0.028035	-0.15086	1.2374	2.2084	1.111	1.5878	1.0775	0.30311
4.4568	4.0072	2.6425	-0.21915	0.46282	0.20263	4.0875	-0.15971	-0.051564	2.2415	0.19049	0.10317	0.451	0.28011	0.56948	0.20178	0.0079931	-0.0060971	0.71644	-0.23848	0.90652	2.3774	2.6886	0.4886	2.0301	0.83266	-0.73603	0.18802	2.3023	-0.32303	1.0419
3.1689	3.4918	2.5172	-0.020339	0.37609	-0.17079	-0.06916	3.6947	-0.11496	0.74584	1.3797	0.45094	0.19796	0.20576	0.50734	0.10057	-1.4935	-0.050042	2.1909	-0.070388	0.26256	1.5249	0.30275	1.7892	-0.082237	1.7919	0.61527	0.12363	1.6843	0.90542	0.36014
4.1053	1.9474	4.2962	0.67537	0.87234	-0.17194	-0.14903	4.4713	-0.050813	-0.73999	0.31448	-0.018486	1.4939	0.58716	1.3771	-0.11508	1.1593	-0.097951	3.2271	1.8765	1.8098	2.2854	2.8357	0.31268	-0.0028979	2.2103	1.9506	0.027144	3.0283	0.019444	0.018396
4.5317	3.8009	0.74374	0.69691	-0.19096	1.9046	3.9939	0.093986	-0.13059	0.94241	-0.031991	-0.0119	2.0621	1.0825	1.6149	0.42394	-0.11404	-0.16688	1.2225	2.0201	1.221	2.0924	3.2573	1.3043	1.1987	0.26942	3.0137	0.49936	1.0309	-0.11577	0.323
4.1889	2.7822	1.6992	0.96728	-0.14688	0.48495	3.9154	1.3604	-0.12161	0.1357	-0.052607	-0.39629	0.41697	0.71117	1.587	-0.012608	-0.18311	-0.16427	0.99864	-0.14581	1.2566	1.9833	2.1999	0.070541	0.98778	1.3073	2.0461	1.2083	1.039	1.8578	-0.27657
4.1856	4.328	2.1231	0.16118	-0.075141	1.7758	-0.10441	1.6552	-0.093672	2.3856	-0.033908	-0.52459	-0.016367	1.5022	1.7654	1.3471	-0.12131	0.57208	2.474	-0.068845	1.7194	2.2658	2.0345	2.1576	0.36354	1.4377	1.837	0.71102	2.9727	2.921	-0.14059
2.7981	-0.57441	1.8789	-0.38326	-0.14443	1.6136	-0.16658	-0.17163	-0.37315	0.8662	0.24075	0.43869	0.19864	0.78463	1.7913	1.0544	2.5298	5.5674	2.2904	1.7452	1.6905	1.7867	4.8068	1.8334	-0.46294	0.97289	2.4155	1.1596	-0.93149	1.9424	0.84706
4.7295	-0.1522	3.7516	3.3901	4.0058	-0.050232	0.71129	-0.047243	-0.27415	0.76343	3.7692	0.79374	1.7058	2.0988	1.2535	2.6727	2.2906	3.3799	4.0867	2.3772	1.1892	0.76756	2.4788	2.9245	2.1225	4.8102	2.8906	2.3459	2.7906	2.4687	0.72792
4.3536	3.0857	3.8332	1.2587	0.025455	0.95259	-0.092481	4.6362	1.8002	0.77199	0.09955	-0.030427	-0.29167	1.3089	0.48073	1.6229	-0.055818	-0.0062372	1.2137	-0.058868	1.8497	2.4627	2.218	0.48697	-0.018116	1.7097	2.1533	-0.14333	1.9669	-0.099843	-0.23826
4.3655	1.4178	0.24881	0.74787	0.12341	3.0569	2.8035	-0.13967	0.38476	1.9469	-0.098432	2.6763	1.4637	0.070554	1.9549	2.2267	4.9484	2.0831	2.6532	-0.3268	3.8289	2.3535	3.1021	3.3596	1.12	3.1324	0.010273	-0.26385	3.7025	2.2052	2.2917
4.8915	1.1811	1.25	2.5204	-0.010189	3.5332	1.831	1.3928	0.89484	1.0618	-0.022457	0.19299	2.3441	2.3393	1.7266	2.4739	5.5414	2.3688	2.7303	0.623	4.4896	3.1314	4.523	3.3248	0.49388	3.5474	1.903	0.87375	4.3383	2.2521	1.7803
3.5351	-1.1317	0.064363	-0.43183	-0.19001	3.4675	0.93861	0.51998	0.26229	1.9178	0.21197	-0.073614	-0.61396	0.26605	0.99946	-0.101	1.7481	0.9394	2.2259	0.3267	2.0404	0.025684	2.5264	1.6111	0.95744	-0.31042	0.42325	0.96621	1.4494	1.808	1.3818
4.2463	3.7623	1.3954	-0.13965	0.13934	0.076826	4.0222	0.9458	-0.065824	1.437	-0.04293	-0.51226	0.38914	0.95667	2.2653	0.63989	-0.57435	-0.13263	0.69314	-0.25694	1.7988	2.7439	1.3374	1.5688	1.0135	1.1673	2.7824	1.2596	1.3942	2.3014	0.37597
4.1021	1.3093	0.82873	-0.099052	-0.76711	2.7946	1.7167	0.52028	0.33192	2.402	-0.0058922	4.2127	1.0757	1.9588	1.7492	2.1617	4.6304	1.5124	3.1172	2.174	3.5386	2.1225	4.288	3.2617	0.78876	3.1629	2.3592	1.8612	2.7658	2.7454	0.96016
4.7944	-0.5308	3.6545	1.4022	3.2255	0.284	-0.28016	-0.095261	-0.064318	0.37906	3.0394	-0.17202	0.42783	0.70597	1.4046	0.095958	-0.18099	1.3161	2.3663	-0.40696	2.2521	1.0849	2.4818	0.66385	-0.12167	3.2079	1.7461	2.3266	2.8247	-0.057385	0.39701
4.8195	3.9233	-0.1355	-0.086985	-0.10294	-0.42737	-0.38224	3.9309	0.10154	1.8948	0.21416	-0.054257	0.53787	0.93205	1.2639	-0.064088	-0.1525	-0.087488	1.242	-0.043128	2.0369	1.84	2.5044	1.0685	0.74628	1.3798	2.6125	0.43591	1.8068	1.1061	2.1914
4.941	3.0905	4.1054	0.59258	0.14099	0.067114	1.3073	5.2748	0.31084	1.237	0.06588	-0.57951	-0.12335	1.6634	0.79632	0.79954	0.59499	0.42096	0.72385	-0.045242	1.0336	2.5253	1.599	0.91335	0.47423	1.3463	2.1143	1.4908	2.4291	1.5361	0.2635
5.1881	2.4775	3.9517	0.36269	0.47413	-0.073452	-0.081498	5.1677	0.3702	0.45052	-0.11862	-0.38774	1.3384	1.3023	0.76012	0.80245	-0.12171	-0.16213	2.1006	0.11955	2.1527	2.4703	1.9407	0.48102	-0.15359	1.5921	0.72994	1.7009	1.4149	1.8749	-0.10254
3.1226	-0.14962	2.243	1.6865	2.9355	0.41216	0.13577	-1.4625	-0.073915	-0.11222	0.21202	4.6781	1.1969	1.9798	1.0082	1.2372	1.3007	-0.032722	1.5663	1.0298	1.9133	2.4068	5.5069	0.025287	0.77672	1.6655	0.7596	1.1392	2.6964	1.7849	0.50238
4.3028	1.195	0.72907	1.4935	-0.084798	3.237	1.5101	2.2279	0.27531	1.9935	0.54925	0.98338	2.1688	1.2459	-0.0086579	2.0594	4.4044	1.6972	2.5655	0.8236	3.1167	2.0512	3.7508	2.8349	0.80181	2.3074	1.7002	0.3355	4.0521	1.7873	0.85357
4.6839	3.7168	2.744	0.22267	2.1162	1.6036	1.1949	4.2672	-0.019766	1.4776	1.9382	-0.14636	0.32363	1.6296	2.3938	1.5361	-0.15287	-0.094144	2.3906	-0.28255	1.4531	1.259	1.8783	1.3438	0.97763	1.875	1.2891	3.1923	2.3456	2.1019	0.89749
4.918	3.3546	0.087401	0.43868	0.64182	-0.76563	1.3647	4.9888	0.29845	1.4444	0.84738	-0.35807	0.84837	1.3977	1.3585	1.0454	-0.03629	-0.16568	1.7083	-0.34149	1.7364	2.1315	1.7776	2.4434	1.1452	1.3208	2.7568	2.2292	0.89823	1.3249	0.4369
4.1436	-0.16463	0.61873	2.5625	-0.17553	2.1481	1.3852	0.063217	0.35639	1.6083	0.21097	3.7223	1.2995	1.2652	0.74372	2.5291	4.471	1.6176	2.8348	1.4226	2.7627	2.313	4.3234	2.8498	1.3284	3.559	1.8312	1.6142	4.4151	1.8244	0.28145
2.2737	-0.27398	0.61422	-0.14797	-0.17936	-0.14751	2.8913	0.61074	0.54103	0.38296	-0.11945	0.8704	1.6499	0.42081	1.2123	1.1046	3.2342	0.28203	1.4556	0.86453	2.1213	1.0168	4.2017	4.8704	2.4294	2.2392	2.3915	1.3261	2.4111	2.1661	0.12542
2.7393	1.0177	0.52933	-0.0026081	0.53459	-0.15295	-0.050599	-0.18393	0.19614	2.3312	-0.085275	0.51373	1.8219	0.12113	1.7217	0.36795	3.4293	0.31492	2.4381	0.1569	1.3344	1.3345	5.2237	2.356	0.47881	0.94222	2.7443	0.10276	3.531	1.514	0.17996
1.8377	1.5463	0.71028	1.9523	-0.09484	-0.0088676	-0.58079	0.28553	0.1059	1.8942	-0.11702	3.5231	0.76451	1.0008	1.1391	0.95379	1.4516	-0.44562	1.2249	0.9376	1.8453	0.38841	2.277	0.80088	0.54139	0.53607	2.0229	1.3518	4.3991	-0.023876	1.4948
5.1221	2.7516	1.4817	-0.014749	-0.15772	0.45353	1.5992	5.4148	-0.08205	-0.029536	0.94431	-0.069783	0.52042	0.67918	0.62367	-0.011399	-0.24663	0.087744	1.3088	-0.45805	2.6847	1.6113	0.41133	2.0125	0.02036	1.3983	2.0277	0.20975	1.8354	1.9276	0.68183
4.4709	3.6543	0.15041	0.96794	-0.43452	0.53316	0.58937	4.0373	0.37685	-0.4017	1.3298	-0.66669	-0.16339	1.0461	1.1743	0.15162	-0.27472	-0.090991	-0.31846	1.0626	1.8452	0.82532	2.6113	2.8826	0.17977	1.9336	1.953	0.78056	2.4515	2.3318	0.09314
2.418	-0.38865	1.0867	-0.022945	-0.10287	2.5619	-0.11505	0.36918	-0.10212	1.7009	-0.42968	-0.016344	-0.77857	1.3505	0.29896	0.96951	2.6227	1.4024	1.6085	-0.38295	0.99746	-0.079969	2.9101	0.96676	0.37692	1.1214	2.3694	1.7154	3.6921	1.3729	0.89076
2.164	-0.31436	1.946	-0.58079	0.84146	1.4999	0.68974	0.026581	-0.11724	0.72785	-0.13778	-0.34344	0.71918	1.1551	-0.080696	-0.0325	-0.70141	-0.13281	0.029262	-0.40761	0.4167	0.23172	1.6525	-0.21512	-0.31992	1.3466	-0.46344	-0.63845	-0.56301	-0.29201	-0.62855
2.557	1.1825	2.3355	0.30952	3.2657	-0.34543	-0.11782	-0.19142	-0.12854	0.47015	-0.15321	-0.31496	-0.011469	0.67026	1.364	0.96212	1.4984	-0.23077	2.0008	-0.038034	2.7667	1.476	5.7534	1.9039	0.47929	1.221	0.66238	-0.7599	2.6135	0.63172	0.26115
4.9049	0.57051	0.07962	2.5827	-0.071633	3.4683	2.0525	2.0275	0.23146	2.1786	0.86653	1.8762	2.5333	2.3341	2.2127	1.8405	4.8275	3.6242	3.7473	1.6662	3.848	2.4916	3.43	2.8207	-0.094536	3.6499	2.8439	0.6212	4.5386	1.1304	1.7116
5.099	3.8835	1.0006	-0.067156	-0.19185	2.0128	0.79757	-0.27828	-0.25563	-2.5095	0.16778	-0.096638	-0.023772	1.4155	0.71861	0.038631	1.6169	-0.083261	1.1606	1.1505	2.5092	2.4253	2.2958	2.9283	0.23841	2.3272	0.30154	1.4204	1.1124	0.9199	-0.80985
4.2564	2.7113	3.4275	-0.12645	-0.45707	-0.093474	3.8667	0.57084	0.354	0.66972	-0.037578	-0.1831	1.4464	0.95931	1.1752	1.4719	0.28151	-0.12399	0.19354	0.22694	1.1572	2.7881	3.1861	1.0749	-0.0097039	2.1347	1.3813	0.77291	0.88445	0.45085	1.6296
3.9905	3.2137	-0.060885	0.13818	-0.18079	-0.068613	3.8394	0.69988	0.56875	-0.11332	0.96732	-0.22596	0.011262	-0.043621	1.2679	0.68425	1.9048	-0.088207	3.5381	0.58074	1.9194	0.33661	1.8896	1.7127	0.87761	-0.03664	3.0643	0.73796	1.9201	-0.049237	1.1766
-0.011006	0.67352	-0.34766	-0.079671	0.66909	1.7187	-0.1396	-0.33317	-0.1383	0.82299	-0.14503	2.5074	0.42515	1.2065	1.2331	-0.038223	2.4358	0.68975	1.9657	-0.23078	0.051632	0.34635	2.9639	1.244	0.41161	1.0255	3.2175	0.023558	3.3649	2.4814	0.08091
4.4806	2.8528	4.2492	-0.05487	0.39159	1.2203	0.17573	4.6756	-0.043478	0.67504	0.72602	-0.10225	-0.26554	0.19038	0.38747	0.70308	-0.30838	0.55109	-0.20098	-0.014147	1.7139	2.6937	2.2734	0.4618	0.42215	0.6921	1.1962	-0.24392	1.3298	0.93855	0.6095
4.5051	0.8227	1.5385	-0.20139	0.42667	-1.0444	0.4661	4.0751	-0.044957	-0.080924	0.082374	-1.5877	0.97154	1.5055	1.4697	-0.0010028	1.3327	-0.054135	-0.48995	-0.0070332	2.2422	1.9714	1.5043	2.2941	-0.089923	1.9077	0.40085	1.2641	2.9817	1.5365	0.10054
2.4185	2.2538	1.7389	1.4124	-0.27352	-0.30825	1.1866	0.49452	1.7291	2.0253	-0.052158	3.0714	1.4943	2.0387	1.942	2.3368	4.4856	1.3484	2.738	2.666	2.5859	2.1688	4.5626	1.5779	0.34002	3.0324	2.201	2.1294	3.9073	2.0078	0.91818
4.4696	2.0105	-0.028628	0.32622	-0.18803	2.9675	3.5016	-0.010218	0.68525	1.3373	0.73024	2.4414	1.5986	1.5713	2.0077	1.3925	4.9674	2.0496	2.1895	1.4195	3.5709	1.9339	3.515	4.1607	-0.10724	2.2556	2.8346	1.8998	2.7038	2.6005	1.3437
4.3701	3.3789	3.2601	1.0759	0.19224	1.2987	3.9981	1.3252	0.09118	-0.076174	1.4586	-0.34507	0.057955	1.0331	1.5773	0.77887	0.22905	-0.072645	0.96546	-0.41589	1.5315	2.6515	4.651	0.41967	0.16136	0.68507	1.3216	0.77983	1.7163	0.050791	-0.30211
4.8474	-0.028124	4.0251	-0.10276	2.3877	0.60165	0.71467	4.2223	-0.11987	1.8309	0.36943	-0.34098	0.38807	2.6407	1.0897	2.0889	0.89719	-0.069712	1.8179	1.1565	2.335	1.6104	3.0333	2.8154	-0.1542	2.2707	1.6563	2.1031	3.3434	2.8187	0.71622
4.0469	-0.36466	4.1505	1.3609	1.314	1.1305	-0.058961	-0.87798	-0.018545	-0.38649	-0.2813	1.0196	-0.25895	1.2557	1.1881	0.37498	0.15522	-0.0036768	1.5981	-0.065313	2.0012	1.7358	5.0132	1.6317	0.20362	0.64029	2.1389	0.49963	1.7368	-0.031372	1.2812
4.558	2.7951	3.8142	1.0649	-0.55363	-0.10599	0.87575	4.4587	-0.47688	1.4743	0.4583	-0.21629	2.3866	1.3538	1.1847	1.0287	-0.29107	0.13824	0.016354	1.8525	1.9987	2.3236	2.9744	1.1098	-0.11257	2.0742	3.3904	0.82335	1.9131	0.25589	1.2976
3.827	1.1207	0.25603	0.33528	0.44314	2.8171	2.0288	-0.012103	0.69429	1.855	0.37373	3.4287	0.15967	1.1046	1.8342	1.7659	4.8014	1.2986	2.088	0.69341	1.8815	0.42263	5.1871	2.4052	0.077571	1.8382	1.6177	0.8536	3.0468	2.0324	0.060643
4.9383	-0.11551	1.4181	2.4685	0.68144	3.377	1.5184	-0.034556	0.1544	2.2584	0.65842	0.76139	2.0955	1.9287	2.1783	2.7622	5.1141	2.6677	1.7803	1.8288	4.0807	2.0177	3.8645	3.4741	0.19515	2.7131	3.2318	1.4463	3.4519	1.9738	1.0871
4.1618	2.0233	2.3891	2.2646	2.2001	-0.012904	-0.12468	3.6001	-0.056673	1.0239	0.40666	1.3215	0.17682	1.3122	0.99882	1.9965	1.6983	-0.14514	1.5578	1.0664	2.6449	1.1807	6.229	1.1541	0.26522	2.4763	1.3061	0.15222	3.8808	1.4637	0.66948
4.7346	2.948	1.5957	0.52603	-0.027914	1.1007	0.30137	3.8097	-0.086679	1.3998	1.4781	-0.18573	1.5668	1.2097	0.71529	-0.23791	0.30223	1.0585	1.0386	1.1098	2.5497	2.1126	0.19887	1.7942	2.2729	2.1223	3.4063	1.9915	2.0734	2.5942	-0.92459
4.3292	2.6254	3.7355	-0.082914	0.33286	-0.48141	1.8069	4.2961	1.0986	2.5835	0.84871	0.055164	-0.44702	0.50666	0.29545	0.57464	0.29881	0.17226	0.96854	0.47335	1.2298	1.4633	3.1344	1.0655	-0.44238	1.8877	1.4028	0.050047	2.9493	0.25328	0.40882
4.3804	3.0184	0.056735	0.038877	-0.60705	0.1981	4.5496	0.98141	0.37711	1.4593	0.16358	-0.068135	0.55725	0.30843	0.89427	0.67632	1.4524	-0.048092	1.4791	1.0272	2.4667	2.0976	1.5179	0.86982	-0.14667	2.0009	3.5452	0.67722	0.98117	1.362	1.4871
4.9228	3.5011	0.79356	2.3025	-0.03669	0.78524	4.6774	1.9226	-0.13013	1.2184	0.29548	1.1786	1.8044	1.7306	0.53366	0.67684	-0.73312	-0.92332	1.4925	0.44379	2.6867	2.4607	2.7729	0.74161	1.3269	1.8006	2.0314	1.7909	1.8254	1.0947	0.99413
3.2732	-0.30284	-0.26335	0.20553	-0.18808	-0.070156	-0.13352	1.0179	-0.055219	-0.15962	-0.13753	-0.093105	-0.17687	-0.026858	0.78549	0.07977	0.44189	1.5661	-0.52144	-0.062538	-0.23979	-0.065189	-0.33722	0.97877	-0.10273	-0.0045415	-0.7119	-0.29708	-0.43062	-0.067091	1.5109
4.6832	3.3259	3.3995	0.65869	-0.080608	0.52995	4.3887	0.2957	1.058	-0.077272	-0.032111	2.0969	1.2385	0.098657	0.99159	-0.08125	-0.36262	0.30894	1.6643	-0.13782	1.7989	1.9596	2.3859	0.95774	1.4121	2.6486	1.6182	0.79444	2.0109	0.098061	1.2034
4.2746	3.5322	1.0592	-0.02698	-0.019202	0.04485	3.8918	0.63399	0.15026	-0.29672	-0.13812	-0.57182	0.44032	2.0652	0.80952	1.047	1.4663	0.78372	1.5247	0.93356	2.7315	2.2136	4.9102	-0.25988	0.059833	2.1822	1.354	-0.35729	1.5239	0.32863	0.23017
4.3069	3.6851	0.49872	0.15749	-0.65708	-0.033226	-0.055897	0.88224	-0.0067008	0.83704	-0.090481	0.38155	-0.11801	1.1749	1.2697	0.57443	0.59725	0.29087	1.6464	0.84589	1.215	1.7579	1.098	2.4631	0.78701	2.325	1.5523	1.9233	3.1173	1.2017	1.3637
5.1343	3.0951	1.515	0.55056	-0.17639	1.5625	2.0837	4.5457	-0.095055	-0.41605	1.4771	-0.061135	-0.32696	2.276	1.4032	1.7684	-0.28265	0.2695	0.99117	0.36777	1.9445	2.6609	1.1449	2.1008	-0.066483	2.9729	2.1432	2.0414	2.1997	2.032	1.5722
4.6968	-0.41013	2.5122	0.3947	-0.19025	1.3806	-0.028609	3.007	-0.023018	1.8933	-0.12913	0.10166	1.5107	2.4314	1.582	0.042622	0.086025	-0.029518	1.7848	-0.11436	1.8752	1.8172	4.446	2.3528	-0.15772	2.2235	2.0252	2.2731	2.0831	2.5266	1.1643
3.153	0.21035	1.5857	1.8205	-0.061362	0.33719	0.53881	2.2759	0.75507	1.7014	0.24978	2.8638	1.632	1.4472	2.0631	3.1765	4.5087	-0.12079	2.6151	-0.05371	2.7987	1.4268	4.6597	3.1496	1.9654	1.6523	2.9647	1.9318	3.6426	2.4155	1.222
3.4199	1.5443	1.3328	0.54226	3.6826	0.38786	1.6557	-0.064507	0.26656	1.224	3.2419	5.9825	0.13797	1.35	2.0902	1.762	1.4879	0.03768	2.5817	0.85591	3.1964	1.5684	6.0383	2.3768	0.68807	1.0758	1.8841	0.1632	4.2025	-0.22633	0.4527
2.0142	0.29621	1.1833	-0.051951	-0.13183	1.9818	1.2545	-0.23156	-0.041928	2.249	-0.074826	1.2724	0.49577	-0.045393	1.1851	1.7186	1.6273	0.22743	0.065786	-0.16116	-0.22552	1.1948	2.5365	0.69169	1.1479	0.1066	2.2455	0.39731	3.0454	0.97581	1.0992
3.8347	0.67261	0.29927	2.1386	0.33855	2.9519	1.1722	-0.15531	2.1303	1.6066	0.44857	2.6976	-0.23433	0.82139	1.1384	0.95437	4.3594	1.5761	2.274	0.3281	2.5515	2.0605	4.2275	3.1671	0.49513	2.5099	2.3241	2.168	3.9808	1.8307	0.12486
2.6424	0.50896	0.99514	0.7609	-0.016269	1.4637	-0.067098	0.17385	0.51202	2.3703	-0.07823	3.8686	1.6607	1.1667	0.94148	1.3287	1.4774	-0.15124	1.5214	-0.14145	1.4274	1.2926	3.3621	0.77289	0.84383	0.57088	2.4742	-0.035319	2.8985	1.7188	1.6279
4.7041	-0.078749	3.3985	1.787	-0.043723	0.84434	-0.12249	2.4954	0.8602	0.093971	-0.11874	-0.35454	1.661	1.9585	1.6321	2.0671	-0.48305	-0.16553	1.1678	1.5879	1.8299	2.4472	2.5922	2.8042	0.87286	1.7459	2.1302	2.4382	2.2364	1.9064	-0.079695
0.66869	-2.0324	0.84232	1.0495	-0.29829	-0.061832	0.42319	-0.1487	0.90601	0.76512	-0.037325	3.0982	1.9391	-0.44731	0.57467	-0.05353	1.0506	1.3547	1.7933	0.46754	2.3188	0.20269	1.34	1.3796	1.4782	1.294	7.1495	3.0783	0.2475	1.74	0.65291
2.1026	2.0779	0.32605	-0.022112	1.0547	-0.17393	0.70851	-0.050065	-0.05302	0.70185	0.66068	3.5348	0.89522	1.0517	1.2261	-0.18805	-0.12791	0.32171	1.8369	-0.045523	2.2599	0.63417	0.92271	0.19413	0.43775	1.8638	4.1171	2.5629	1.5653	-0.047903	-0.42549
4.7182	-0.097423	-0.089381	1.8087	0.119	3.8787	2.8135	-0.064089	0.42466	2.4911	-0.084243	0.017412	1.1081	1.4429	2.4579	2.8458	5.217	2.2733	3.4741	1.9803	3.9736	0.66309	3.959	4.8919	0.34564	3.1214	1.7338	1.3135	4.5674	2.7869	2.0688
3.6068	1.1248	0.9239	1.6936	-0.052265	1.5646	2.5166	-0.065383	0.53415	1.4406	-0.084182	3.6736	1.8913	2.4122	1.7251	2.4164	4.0997	1.9888	2.6271	1.1433	3.4641	2.0441	4.6021	3.8404	-0.067478	3.4394	2.2206	2.2594	3.2289	2.1643	1.0179
4.2622	2.274	1.5311	0.33071	-0.13047	-0.11219	0.28434	4.0378	0.29502	-0.31932	-0.15574	0.2993	0.40407	2.22	0.55489	0.65333	1.6815	-0.078922	0.24463	1.9998	2.1638	2.2907	3.0997	2.339	0.34042	1.5675	3.1024	0.56094	2.7703	2.3319	0.12452
4.2239	2.3232	0.36177	1.1931	-0.013181	-0.083466	0.15723	4.2827	-0.099932	1.536	-0.020633	1.011	0.97165	1.4495	1.2812	2.0946	-0.27734	-0.051557	1.6915	0.26798	2.0783	1.8693	0.6989	1.6983	1.2921	0.83582	1.6962	0.67255	1.9933	1.6752	-0.55013
3.4242	0.87517	0.24016	0.34755	-0.12649	1.4001	-0.5952	-0.076101	4.1869	1.6338	-0.14716	-0.21701	0.38107	-0.32007	1.4412	0.98933	1.045	-0.41609	1.4653	2.0212	2.4852	2.3552	2.0705	2.8606	0.82751	2.1387	2.6583	0.18944	1.7224	3.0095	1.5915
4.9267	0.7973	1.7461	2.2663	-0.24412	3.7901	2.7221	0.15748	0.4811	2.2788	0.94939	1.2001	0.94837	1.9944	2.1395	2.5754	5.1718	1.3985	2.7497	2.4428	4.5069	2.2466	3.4511	2.5912	0.90904	3.7598	3.3761	2.0839	4.2048	3.208	0.30117
4.3284	2.2983	1.1234	1.7465	0.015452	1.2232	1.7535	2.6765	2.1684	0.48973	1.0686	3.2989	1.388	1.0222	1.8004	1.2014	0.74578	1.242	0.06662	-0.10736	2.5884	1.7659	3.0322	1.6845	0.11438	1.2687	3.5513	2.4143	0.22845	0.045459	0.91014
4.8536	3.6292	1.0566	-0.038091	-0.73554	-0.12222	0.70104	3.4867	1.6239	0.89033	1.0216	0.17909	-0.78903	0.22898	1.3956	0.56828	-0.12641	0.28554	1.9398	-0.74244	2.0613	2.0694	1.7841	1.4426	-0.077906	1.4073	2.5346	1.85	2.253	1.9506	0.7287
4.3025	-1.3976	3.823	0.15608	-0.055813	0.39227	-0.47076	1.0424	-0.044676	2.0668	-0.089201	0.10749	0.52022	1.463	1.8	2.1863	0.35643	0.2173	2.7497	-0.12202	1.8125	2.3741	5.3662	2.2708	0.33408	2.4592	1.8055	1.8716	2.4707	2.0443	0.32676
3.4717	0.18024	-0.16499	-0.077721	-0.62218	3.2583	0.6437	0.27351	0.62132	-0.2653	-0.0095694	-0.44373	1.4879	2.4975	0.054653	0.23233	1.2406	-0.061492	-0.11569	0.14262	0.92174	-0.0050918	3.072	1.4737	1.9701	0.19445	2.7943	1.8757	2.2032	1.8735	0.94684
-0.19428	0.77904	0.45038	-0.26905	-0.11727	0.50827	-0.027553	-0.25882	-0.12987	1.8032	-0.14962	1.8016	-0.64986	0.089287	0.31121	0.6057	-0.31471	-0.12568	0.50861	-0.066176	0.81351	0.11309	0.2322	0.13599	0.87657	-0.22175	3.0679	0.47867	-0.65207	-0.35657	-0.20531
4.649	3.6467	0.77092	-0.020602	-0.081762	-0.020239	-0.32232	4.9326	-0.066646	2.3731	-0.089033	-0.0065459	-0.45428	2.0756	-0.046782	1.5207	1.0091	-0.11174	1.3863	2.27	2.0581	1.0743	2.0751	1.8075	0.071783	0.69787	2.135	0.98052	1.8689	0.88893	0.20197
0.84863	3.5673	0.9202	0.02315	-0.15123	0.42779	0.068492	0.89025	2.087	2.3476	0.27013	4.385	1.232	0.37316	2.7774	2.1867	1.1287	0.18833	3.5669	1.606	2.4795	2.3768	4.5663	1.9507	1.1888	2.917	2.7628	1.3789	4.171	2.1536	0.2202
3.839	0.21893	2.8036	-0.033383	3.4675	-0.046686	-0.033465	-0.014864	-0.13081	0.16603	1.1494	-0.095226	1.3748	1.1142	1.6359	0.55306	1.0687	1.4901	1.5302	-0.054459	2.9807	0.92948	3.3137	1.0679	-0.14363	3.8618	0.8348	0.5987	1.6021	-0.90184	1.569
4.2601	3.1109	3.1256	-0.084432	1.9277	-0.19414	4.1197	0.82318	-0.30979	0.4125	0.22411	-0.061858	0.7865	0.70205	-0.079292	1.2436	0.03795	-0.1372	0.12967	-0.2044	2.2779	2.3809	4.1248	0.024882	-0.14028	0.68937	0.74822	0.55783	2.0867	1.2696	1.4161
4.4203	3.8424	1.5309	-0.12313	-0.0017981	0.60615	4.3582	0.43812	-0.078419	1.5978	0.0073326	-0.02074	-0.057781	1.3142	-0.032397	0.52719	0.14042	-0.16273	3.0049	0.3236	2.0645	2.4114	1.8573	-0.10226	0.60095	1.9633	2.0375	1.5562	2.5439	0.50426	1.1209
3.9645	-0.069609	0.25807	-0.40971	-0.079354	3.1788	-0.14613	1.2427	0.58321	0.8063	0.1229	0.24462	1.9749	0.0083524	0.46029	1.1773	4.1803	0.99429	2.7248	0.028709	1.9598	0.8359	3.0299	1.3564	1.6882	1.7844	1.9521	1.1033	2.8875	0.18143	-0.18851
4.012	1.3237	3.3922	-0.23789	0.2987	1.0289	-0.44474	4.7723	0.29987	0.75621	0.6409	-0.42607	0.348	0.81996	1.55	1.4843	-0.21199	-0.68264	0.89275	-0.26298	1.1906	2.3314	2.6972	1.1563	0.96128	0.2243	3.0678	-1.2763	2.0332	0.18273	0.34454
4.616	1.0517	3.5665	1.3496	-0.17483	1.9676	-0.16254	2.0435	-0.012056	0.5603	1.0284	0.90611	-0.024313	1.9715	2.1297	0.62221	0.055393	-0.1093	1.4694	2.2015	2.4739	2.3324	3.3587	2.9821	0.32148	2.2181	1.9986	1.9736	2.8682	2.0878	0.72345
4.7198	3.352	0.96197	-0.15764	-0.29355	-0.12099	0.28814	4.4319	-0.043182	-0.13871	1.0378	-0.3784	1.5887	0.82945	-0.0059899	-0.079833	0.45107	-0.010827	1.1727	0.3492	1.5904	0.84863	2.8499	1.8041	-0.039288	2.078	1.7165	2.2865	1.8151	1.8233	-0.10731
2.6907	-0.13567	0.23992	-0.061473	0.44241	1.2772	-0.089944	-0.28297	-0.028458	2.0282	-0.12864	-0.03798	0.011321	2.6896	0.48459	-0.1051	2.3674	0.8636	1.3	0.71966	1.995	0.88769	2.2469	0.08536	0.17642	1.6808	3.5445	1.6035	2.9203	0.80885	-0.24847
1.91	0.44947	1.1381	0.62047	-0.17596	1.6712	1.5724	-0.27353	0.82499	1.1762	-0.0032673	1.2968	-0.36777	0.59286	0.12279	0.50963	3.1656	0.31821	1.0617	0.62922	1.925	0.41578	2.1262	0.74615	-0.040837	0.99642	-0.33044	0.35397	2.0923	-0.29396	0.20108
4.8871	3.7533	0.59208	0.83371	-0.0040195	-0.063597	-0.01676	0.89096	0.32001	-0.18855	-0.041378	0.9739	-0.37769	1.0624	0.40084	1.4712	1.3014	-0.047632	2.0371	0.29033	1.6246	1.2221	1.4314	2.6858	1.1772	2.3096	2.4613	2.5284	2.5791	0.85039	1.2749
2.0442	0.33644	-0.59046	1.3694	-0.1198	-0.1461	-0.18221	-0.64284	1.1057	-0.034304	-0.014481	0.70098	1.6222	1.4884	0.84538	-0.13359	1.5473	1.3694	1.8365	0.8926	-0.13871	0.063319	2.9735	1.3599	0.96764	0.37462	-0.1278	-1.3297	2.1264	0.86362	0.26264
4.5882	-0.033106	-0.44666	-0.37347	-0.12334	3.0832	0.21987	-0.10246	0.80102	1.6297	0.42001	1.3553	2.0792	0.43035	1.6812	0.99116	4.8084	1.0442	2.6004	-0.14256	2.8398	0.77599	4.2095	2.6997	1.6034	2.2123	2.9108	0.61536	2.5492	2.6784	-0.073715
4.7057	3.4083	1.0334	0.56832	-0.6189	0.50196	0.26251	4.917	-0.056796	0.24836	0.26846	-0.63706	1.7772	1.2684	1.9031	0.31039	0.012027	0.69194	1.8543	0.46885	1.3071	1.9041	3.8726	1.1446	0.12628	2.3248	3.0588	1.2247	1.1923	0.041717	-0.08165
4.3533	-0.23947	2.2947	-0.43536	-0.029404	2.0243	-0.18078	1.7683	-0.13189	-0.20044	-0.066329	-0.33445	0.31475	1.4308	1.1448	1.3757	0.51474	-0.024545	1.4422	1.6855	1.986	1.7244	4.9211	2.7902	0.55569	1.8382	1.8378	1.4289	2.4595	2.3858	0.11069
1.1018	2.2162	0.49479	0.47713	-0.027386	1.3107	0.43193	-0.0018246	-0.057219	1.9801	-0.14142	4.6577	-0.21597	0.91248	1.4848	1.118	0.97093	-0.35994	0.40978	1.4096	3.0156	1.2037	2.1706	2.2318	0.12674	2.745	3.8745	0.89052	2.2601	1.3728	1.2373
4.5963	-0.25711	3.5926	0.68136	0.49718	0.49521	-0.19629	-0.15874	0.84069	1.1964	0.16951	0.020702	0.54424	2.0704	1.1951	1.705	0.69404	-0.054237	2.0198	0.93147	1.9988	2.8289	2.522	2.3615	-0.14114	2.2058	0.85328	2.2828	1.502	1.6548	0.23067
1.3505	-1.3229	0.19299	-0.11549	0.083517	0.86578	-0.025357	-0.26337	-0.021413	1.5489	-0.075314	1.9876	-0.072614	-0.041402	1.1353	0.79833	1.937	1.2221	1.3414	0.66433	0.76678	-0.39196	2.571	0.36271	-0.021548	0.64022	-0.051496	-1.2755	3.1724	1.5573	-0.059123
0.86414	-1.0117	0.014252	0.94848	-0.021492	-0.0038357	-0.12826	-0.13395	-0.1357	0.37518	-0.0050815	2.7091	-0.12118	0.17213	-0.10442	0.033962	1.4003	0.56235	-0.16954	0.83202	1.5772	0.22405	2.0746	0.43427	0.667	0.70637	6.7418	1.704	0.93615	1.0934	0.38109
3.6683	3.0232	3.5164	0.46022	-0.16995	-0.074874	3.6373	1.2162	-0.077664	0.33181	-0.015622	-0.10752	-0.20291	0.21768	1.2938	0.21356	1.8	2.1029	0.6159	0.0722	0.88049	2.4297	2.0036	1.1051	-0.10305	3.0067	-1.3045	1.1028	1.6302	1.0453	0.43468
3.2076	1.6194	1.4019	-0.10445	0.17902	0.9002	1.6237	1.8806	0.39054	0.13351	0.38899	-0.83677	0.14283	1.8926	2.0296	0.11439	3.1705	-0.09175	1.247	0.66694	2.4399	0.18458	4.6452	1.2817	1.043	0.97137	3.5464	0.91111	2.9999	0.45219	-0.56979
3.7047	2.0436	0.90374	-0.097788	-0.1654	-0.11766	3.4552	0.90251	0.047924	0.41967	0.60749	-0.02288	0.7413	0.59115	1.1263	-0.13991	-0.047166	-0.033522	0.62221	0.78606	0.84414	1.6921	0.14508	1.5768	-0.068431	0.22283	2.4026	0.73472	1.6978	1.5011	1.4255
4.279	1.5246	3.3253	-0.015983	-0.18531	0.14366	-0.41652	-0.028236	-0.12066	0.41954	-0.0095144	-0.32058	1.1651	1.3591	0.91334	-0.16171	-0.2928	0.71989	2.2163	-0.45234	0.91293	0.89935	0.15454	1.9251	0.84246	1.6421	-0.13389	-0.43851	1.864	1.5458	1.8723
0.67983	0.84997	0.12548	0.88077	-0.12622	0.54459	0.27549	-0.14039	0.19616	-2.3306	-0.0051071	2.9897	1.742	0.29358	0.97569	0.39924	1.1793	0.13833	0.81023	1.9232	1.3657	-0.024142	0.41085	0.66485	-0.074277	0.67182	1.1034	1.2396	2.8879	-0.010778	0.27057
4.2584	3.5209	0.89785	0.83471	-0.35124	0.19759	-0.077186	2.2764	-0.10403	1.4459	-0.013934	0.039812	0.85106	0.44985	1.3758	-0.19744	-0.30168	-0.15361	2.272	-0.28122	1.849	1.0607	1.8484	1.6296	-0.13942	1.6815	0.90268	0.51629	0.6992	1.7414	0.20416
4.46	2.9734	3.1375	-0.31672	0.19186	0.93259	4.0477	0.091813	-0.027998	1.4616	0.47426	-0.14674	-0.058753	0.38088	0.28449	0.2095	-0.35515	-0.11267	0.72499	-0.28236	1.3937	0.095813	1.52	0.54687	-0.097265	2.3831	-0.030435	-0.37047	1.8467	0.79005	-0.34872
4.5583	3.3807	2.2427	1.0906	-0.36363	-0.13379	3.9871	1.596	-0.028573	0.019298	-0.081723	-0.63942	1.1541	0.58625	1.7814	-0.11955	0.64006	-0.16075	1.6374	0.02144	2.306	2.5016	4.2279	1.4729	0.23148	1.5799	2.7492	1.5606	-0.548	0.37333	0.21315
4.5501	3.307	2.1958	-0.20035	-0.025988	1.0717	-0.097833	3.2592	0.8321	2.3962	1.6485	0.31007	0.44234	2.774	0.92009	2.1263	-0.01406	1.7922	1.3491	0.26145	1.5811	1.7503	1.3508	1.9396	1.9121	1.6132	0.97828	1.8892	2.6737	2.183	0.80538
4.9279	2.1374	1.0661	-0.024194	-0.036107	-0.49659	-0.33042	3.6647	0.005162	0.24148	0.12253	0.012797	0.34328	1.4109	1.4078	-0.026301	-0.66498	1.0494	2.5066	1.4798	1.7387	1.5655	4.7102	2.2048	0.13447	0.58245	2.548	0.60992	1.4773	1.2917	-0.21765
4.8257	2.9532	3.9832	0.082177	-0.013661	0.33816	1.765	5.1181	1.3905	0.57741	0.6832	-0.51571	0.069842	1.7977	1.5755	0.39765	-0.033421	-0.18747	0.37436	0.26941	2.0732	3.4459	3.1299	1.1498	0.29171	1.9235	1.5907	-0.43079	1.6052	0.9987	0.99799
3.1045	-0.24187	0.76095	-0.075705	-0.22077	3.3311	0.069699	-0.10394	-0.37146	1.0006	1.2477	-0.006039	0.64912	1.36	1.0639	0.24427	2.7236	1.5698	1.5092	0.25732	1.4938	1.1088	2.7528	2.1931	0.92241	0.96088	0.29482	0.69981	2.7856	0.98793	0.99425
4.0415	3.7654	2.8977	0.095731	-0.14743	1.7591	3.6984	1.6109	-0.10396	0.79697	-0.14455	-0.85867	-0.29757	-0.020783	0.29448	0.90271	-0.010514	0.22102	1.4773	0.33287	2.3805	2.0565	1.771	0.12902	-0.014808	2.316	2.2104	0.43641	1.8588	-0.0010669	0.68539
3.4958	-0.057296	1.118	2.642	-0.48482	2.4354	1.3965	0.51528	0.98536	2.6018	-0.0038035	4.1932	2.0891	2.2404	1.7034	2.0598	4.0245	1.9791	2.9958	1.6351	3.4475	2.506	4.5411	1.7408	1.2101	3.2037	2.8179	1.6707	3.5467	2.4497	1.7178
1.0214	1.2872	1.2733	-0.11499	0.48495	0.63469	-0.076696	1.002	-0.16884	-0.020199	0.070157	3.136	-0.54379	-0.10175	-0.043003	-0.05663	-0.83811	-0.69211	1.0849	-0.14703	1.3308	0.55871	2.0075	0.15231	0.098455	0.27187	2.8079	0.87367	1.9774	1.7343	-0.19362
3.8962	2.8821	3.3576	0.40083	-0.099941	0.40509	-0.00056491	4.5338	0.72702	0.51452	0.86337	-0.19908	0.22074	0.43718	1.3551	0.4874	-0.35474	-0.75763	0.74961	0.66414	1.6958	1.9728	1.5466	0.87596	0.1899	2.4464	1.3256	-0.50394	-0.22404	0.24368	-0.113
3.6234	1.244	2.4903	1.307	-0.17062	0.83603	2.9622	1.1823	0.88015	0.36437	-0.086476	1.3667	0.88032	1.6849	0.72341	1.982	1.5941	5.1533	1.513	0.74109	2.3433	0.83906	3.435	0.30512	0.52655	1.4532	1.6761	0.17182	1.6107	1.7755	-0.11525
4.1668	2.162	1.6267	1.2928	0.81593	-0.21237	1.1945	3.0461	-0.13893	1.5885	-0.23574	0.4236	0.22968	2.3754	1.5657	-0.62353	0.95491	0.64937	0.30639	-0.46297	2.1361	2.234	2.5674	1.7863	-0.43046	2.3853	2.146	2.2071	0.53539	1.7096	-0.032196
4.4875	0.69823	0.67449	2.3066	0.3355	3.2779	2.4876	-0.33103	0.7344	2.6289	0.31323	1.3282	1.8564	2.5378	1.1021	3.3725	4.9546	2.2981	2.7809	0.56358	4.2954	2.8177	4.6304	3.3063	0.59122	3.4611	1.8787	1.8383	3.5575	2.3651	1.8693
3.1097	0.0924	2.457	0.25393	-0.061541	0.95635	0.0031406	-0.10615	-0.11947	0.27005	-0.033483	0.68593	-0.094028	1.6445	0.16737	0.72011	0.38787	-0.098682	1.1701	0.1011	0.40582	0.39348	4.1048	1.0297	-0.039614	1.4916	0.26239	-0.47014	1.5305	1.5645	-0.1112
2.8371	-0.01373	2.1875	0.31331	-0.12966	-0.0080689	2.0227	-0.05661	1.9986	2.014	-0.026533	2.9491	0.75884	0.75546	1.1999	1.3297	1.2151	4.2886	3.039	0.2871	2.7944	2.1526	4.2558	1.0022	-0.073282	3.1255	2.891	1.1482	3.3375	2.285	2.0836
4.4569	2.8254	-0.13603	0.53406	-0.056281	-0.082862	-0.0081961	3.3158	-0.047299	0.97311	-0.10517	0.46982	0.6079	-0.10319	-0.10979	-0.013554	-0.28999	-0.093322	-0.32621	0.478	1.5192	-0.19439	2.5321	1.907	0.16671	0.33246	2.9956	1.0788	-0.078164	2.2886	0.32037
4.7333	-0.18722	3.2423	0.039041	-0.10399	-0.090554	-0.12926	1.7885	0.16133	-0.25148	-0.14513	-0.3923	1.8114	1.5341	1.6325	1.7541	0.58673	-0.14109	-0.29233	-0.074154	1.9693	1.3462	4.1042	2.0908	0.95978	1.5674	0.57644	0.78387	1.3182	1.9854	-0.23253
4.0257	2.809	-0.41679	0.1827	-0.1243	1.6529	3.641	1.458	-0.018472	1.1069	0.34481	0.71581	-0.0025268	0.078365	-0.11436	0.66172	-0.071074	0.3172	2.273	-0.45328	2.255	0.99393	1.0048	1.0586	1.958	1.7179	1.5512	0.26788	2.2204	0.94058	0.33532
4.8731	-0.20768	4.0513	1.176	0.37403	1.2838	-0.053088	3.3771	0.52187	0.4838	0.4413	0.92188	1.2568	2.008	1.0471	2.0715	0.63039	-0.45801	2.564	-0.071078	2.7646	1.8421	4.2973	2.7719	1.8622	1.4632	2.0701	2.0889	2.7693	1.9029	1.317
3.2598	-0.19317	2.5225	2.6299	3.2706	-0.15448	0.14893	-0.16902	-0.014062	0.065393	-0.15245	1.3511	2.2557	1.0422	0.202	1.6196	0.7686	1.3145	2.7695	0.68656	2.5165	0.90325	6.0855	2.2775	-0.084253	1.974	0.72871	1.6454	3.7481	0.23456	1.7409
3.6183	-0.61583	3.2044	-0.13938	3.1757	-0.14996	-0.13887	-0.20568	-0.12182	-0.29783	2.8685	-0.03034	-0.61414	0.66681	1.0628	0.15499	0.83679	1.451	1.1815	0.51034	1.1375	0.52675	0.97528	0.35915	0.45489	2.3992	2.6899	0.19592	0.24822	-0.11314	0.46826
4.2374	-1.0722	3.939	0.20965	2.6564	0.52282	0.5695	-0.2777	1.4342	-0.17567	2.2363	-0.37309	1.4519	2.1557	0.76572	0.37692	-0.088225	0.67257	1.8776	1.9919	1.5434	0.53986	1.0899	0.78535	0.51609	1.4119	2.278	1.6221	1.7684	0.61325	-0.44141
5.0101	3.1602	0.61835	-0.12887	-0.049268	0.0034438	1.4143	5.2052	0.67546	0.8133	0.92893	-0.15701	0.16368	1.7028	1.2977	0.18478	0.88317	-0.023402	1.4807	0.20465	1.3049	2.0566	1.3731	1.8497	1.1507	2.4071	0.93722	1.9101	2.5587	0.5752	0.60951
4.6534	3.8488	3.9889	-0.12643	0.40622	0.73149	0.59144	4.8443	1.7469	1.6872	0.60925	0.36961	-0.11391	2.3688	0.18291	0.17105	-0.12031	0.42765	1.2867	0.14937	2.5991	1.961	2.5204	0.1785	0.70394	0.96817	2.1794	-0.2265	1.4673	-0.32236	-0.29849
4.3472	4.028	3.2385	0.58757	-0.083691	0.30506	3.9274	1.1526	-0.040411	1.3857	-0.079955	-0.1886	1.3115	1.9276	2.0097	0.47456	-0.10396	-0.16166	1.8384	-0.086631	1.8257	2.5874	1.8168	1.8374	0.71117	1.0472	2.8354	-0.22212	2.6035	0.79509	0.046758
3.4644	0.42919	2.121	0.064368	2.4278	0.58776	-0.29041	0.0077241	-0.041312	-0.19662	0.67068	4.1745	0.2704	1.0434	1.5041	-0.1226	0.0045562	2.0853	1.6331	0.87296	2.1838	1.3179	2.3197	2.2593	1.1162	1.9237	5.2242	3.3354	2.6746	1.3446	0.13746
1.5614	0.63229	1.9702	2.8942	3.8891	4.0652	3.4537	3.3546	3.1938	7.9561	2.044	-0.12836	0.060926	3.08	-0.022291	-0.40515	-0.43518	-0.0090801	0.13144	-0.38893	1.2988	4.0194	1.286	-0.10926	0.098155	-0.026143	-0.2384	0.21076	0.25392	0.2974	-0.077557
1.5776	-0.19406	0.56955	-0.30249	-0.1541	1.3656	1.1536	-0.17312	-0.097316	0.52255	0.28138	2.8621	0.82672	-0.19507	1.1472	1.2873	2.1727	-0.56111	0.84982	0.20757	0.48145	0.2782	1.3305	1.6149	-0.14348	-0.22752	1.3144	2.1609	2.3549	-0.0073084	-0.19486
2.8703	-0.11596	3.102	-0.11571	0.43539	-0.031424	-0.09256	-0.061359	-0.016233	0.91532	-0.091254	2.5872	2.107	0.42352	1.3578	0.36137	1.6291	0.64846	1.7533	0.26153	1.2838	2.3089	3.8532	1.5624	1.5694	1.7185	1.2785	-0.40432	2.0238	1.1038	1.767
4.8391	3.5485	1.5789	-0.20573	0.022767	0.59226	-0.11487	5.261	0.38897	0.89164	-0.027631	0.81215	0.056567	2.7688	1.4448	1.3086	0.19981	1.7281	1.4411	1.2756	3.0088	2.5352	1.0176	2.9648	1.2437	1.747	3.1954	2.2912	2.6808	2.5158	0.18466
3.9262	0.21776	2.6832	0.39493	2.8618	-0.19985	-0.030634	-0.44148	0.69901	1.4759	3.4185	0.54931	1.7852	-0.00035747	0.94894	0.087058	-0.085023	2.5276	1.7898	0.12904	1.2109	0.31524	2.5557	0.10475	0.75224	3.6941	-0.4118	1.6424	0.70537	1.4738	1.7049
4.6648	3.3423	-0.042596	0.068416	-0.14791	-0.067566	3.8357	0.34272	0.20383	-0.18938	-0.097817	-0.71321	0.78647	0.94329	0.12539	-0.0032242	-0.10346	-0.62271	1.5806	0.94065	2.0032	1.1415	1.2512	0.54826	0.31221	1.7845	2.5067	-0.17861	1.5065	1.5916	0.96486
4.2259	-0.15048	1.1975	0.069161	2.8705	-0.097436	-0.16208	-0.4409	0.36702	-0.35121	0.73745	-0.16973	1.5261	1.0523	1.2199	1.2425	-0.13476	1.6892	1.9654	1.4464	1.6715	1.1051	1.4076	1.1546	0.3172	2.7383	1.4996	1.117	1.6399	0.91394	0.6781
4.9613	0.30316	3.5285	1.3654	0.52449	0.96084	0.62512	1.1034	0.83163	1.2588	-0.1496	0.061384	1.1969	1.8366	0.71514	1.275	-0.54032	-0.1074	-0.11313	0.68741	1.7007	1.4604	6.1794	1.8735	0.46054	1.2771	2.5041	0.97411	2.3803	0.90961	0.52152
4.871	0.079816	3.7569	-0.083331	-0.14538	0.75554	1.358	2.8067	-0.11631	1.6992	-0.087085	-0.09423	2.3838	0.99534	1.408	1.4242	1.243	0.06642	2.3976	0.79793	2.16	1.8936	4.9816	2.4996	1.1273	1.6813	0.78921	1.7378	2.1763	2.0256	0.9013
3.1733	1.1505	-0.53956	-0.42494	0.58984	0.48009	2.2783	-0.060038	0.10129	1.5056	1.3435	3.8567	0.90744	0.049072	1.7675	0.25207	4.0444	0.97019	1.1417	0.30398	0.71476	0.75621	4.8972	2.3087	0.22687	1.6205	2.8301	0.7664	3.0105	-0.23195	2.0013
4.7032	2.7967	2.9238	0.42422	0.44463	1.892	4.0849	0.53973	0.60001	-0.27867	-0.056857	0.015067	0.27058	0.68493	0.15066	-0.22122	-0.074501	1.3908	2.0019	-0.40262	1.7906	1.8037	1.5206	0.024186	0.67219	2.3575	0.84163	-0.43614	0.88073	-0.1636	-0.28275
4.5262	3.4666	0.20286	0.063275	-0.1816	0.26306	0.35832	-0.0416	-0.053084	-0.34583	-0.025562	0.030468	1.9648	0.94182	0.56912	-0.028702	0.80925	-1.4268	1.0762	0.060828	1.5692	1.9081	0.78093	2.8017	-0.058223	1.5861	2.7178	2.3159	2.1333	2.8712	-0.13541
4.7625	3.7924	-0.028021	-0.21673	-0.063072	-0.034432	0.081473	4.3047	0.92859	0.19163	1.5939	3.733	-0.65601	2.3333	1.2475	0.57305	0.27512	0.018027	2.3083	1.0459	1.5878	1.5352	4.501	2.2045	0.15079	2.4734	2.3364	1.3406	2.9596	1.5499	1.6945
0.49337	2.3514	-0.14215	0.42334	-0.13386	0.86772	1.3239	-0.11408	-0.066511	0.38588	-0.10133	3.9721	0.69431	0.57936	0.54073	-0.11782	-0.048552	1.0383	1.7777	-0.01441	2.0056	0.99493	0.48639	2.2929	1.9277	2.3323	3.7136	1.4168	0.98241	1.2836	0.74365
4.9301	0.17576	0.96108	2.3115	0.23112	3.2727	2.1143	-0.16817	0.51071	0.83308	0.12034	1.2553	1.7637	2.5606	1.9486	2.6543	4.9465	0.78156	2.6929	0.90127	4.7291	1.518	3.7127	4.4897	0.46124	3.5445	1.1859	2.1492	3.8208	3.0471	1.5807
1.1525	-0.40772	0.47	1.2322	0.32122	2.6397	-0.16064	-0.18309	0.24237	1.9735	-0.15144	1.1547	1.9379	2.5987	1.4705	1.7341	1.5941	0.18376	2.3547	0.78576	1.7757	0.88474	2.3243	0.16935	0.58871	1.1716	1.9866	-0.068523	3.7013	2.0628	0.54651
3.768	2.887	1.1648	-0.18851	-0.069403	-0.29537	3.5315	0.88672	-0.10353	1.4858	1.7468	0.64962	-0.018865	0.20622	1.0305	-0.02804	-0.10637	-0.097359	0.93872	0.90832	2.0011	1.6189	2.7545	0.88761	-0.074387	1.1715	0.97648	0.064119	0.40318	0.56764	0.97236
4.6609	2.6598	1.0768	-0.28701	0.18338	0.78244	4.2139	1.8744	-0.132	0.047114	0.25148	-0.096834	-0.27533	0.17607	-0.18571	-0.23462	-0.21972	-0.097557	1.468	0.22721	2.2313	1.2798	1.9018	-0.39279	-0.037185	1.7038	-0.017543	-0.73189	-0.53461	1.4225	0.41574
2.1496	0.24374	1.3211	1.0188	-0.14455	2.5322	-0.010477	-0.08008	-0.00044426	0.98962	-0.086719	3.2303	0.21356	0.005471	1.0873	1.3885	1.0395	-0.12518	1.7257	0.60096	1.8206	0.31937	1.5526	-0.11235	0.23094	1.3013	1.8117	-0.15816	2.1216	1.1081	0.2917
4.5674	3.0179	-0.26361	1.0541	-0.17136	-0.16529	4.0964	1.4221	0.50776	-0.16735	-0.021954	-0.67624	-0.24685	0.36722	1.0073	-0.1074	-0.47796	-0.12869	1.5559	-0.31967	2.0085	1.5788	0.60282	1.8731	-0.14742	1.654	2.4784	2.3866	2.3567	0.581	-0.11328
4.8667	1.451	1.8207	1.7276	0.20267	4.168	3.0532	0.69553	0.53618	2.2766	0.85489	1.6613	1.0901	1.3139	0.88306	2.1903	5.03	2.6063	2.4978	0.14199	2.7525	0.96021	3.7655	4.667	0.40518	2.7637	2.747	0.38633	3.6163	2.6423	0.45209
4.22	0.64847	0.51806	1.2476	-0.017006	3.6532	2.1303	-0.077633	0.66845	1.97	-0.9247	0.90499	-0.50409	1.148	1.9155	2.3496	4.2328	2.0046	2.8485	0.30851	1.9941	1.0689	3.6	3.8302	0.9948	2.4904	3.3248	2.4954	3.6178	2.1572	1.6825
4.978	3.1858	0.80974	-0.23722	-0.11598	0.15506	0.42734	5.5199	-0.1229	0.1783	0.64267	-0.0010949	0.45176	0.30982	1.1778	0.27938	-0.06413	-0.15325	2.1384	-0.022308	2.7572	1.4629	0.68831	1.1331	-0.047034	1.7531	2.2517	-0.41614	2.8626	1.9715	0.0075664
4.587	2.5728	3.8739	1.216	-0.056165	-0.1721	0.59011	4.6635	0.66019	0.1234	0.71581	-0.18408	0.70686	0.12675	1.2243	1.1716	1.1307	-0.12574	1.1567	0.57056	1.382	2.4083	2.0471	0.10732	0.34036	1.4444	0.63619	-0.34894	1.0397	1.6484	0.46397
4.1002	2.4471	3.606	0.85007	-0.12894	1.275	1.6148	4.947	0.14313	1.3875	0.13932	-0.27652	1.0216	0.13559	0.37987	-0.54877	0.32066	-0.12472	1.8632	0.23677	2.2548	1.5466	2.4104	0.59424	0.35927	1.3332	-0.54333	0.72342	-1.1162	-0.29789	0.16219
5.0727	3.5823	2.172	1.5856	-0.076672	-0.058377	0.53781	5.2678	0.0051546	0.69499	0.27209	-0.42646	0.60243	2.7069	1.6923	0.2308	0.5926	-0.14494	2.2386	-0.20904	2.1957	2.2334	2.1228	1.7635	0.91147	2.9956	2.85	1.8299	2.7579	2.803	1.4439
4.4361	3.2863	0.96622	0.34409	-0.13238	-0.13096	4.4366	1.3396	-0.026709	2.0165	-0.063008	-0.038667	0.56144	1.5912	0.64103	-0.052982	0.79565	0.00042122	0.18812	-0.016736	1.0693	2.6593	0.9916	0.44238	0.35129	1.4148	1.8943	2.048	3.0712	2.0321	0.55156
4.9743	2.3699	3.149	0.0039374	0.92027	-0.039306	-0.16888	4.7976	-0.028966	0.15255	1.4039	1.0072	1.2097	1.4311	0.50399	1.5836	-0.032122	-0.063276	0.32578	0.29536	1.0557	1.6122	-0.24455	0.41037	1.5115	1.6989	2.7146	2.0004	1.3393	0.43216	0.20697
2.8461	2.0921	2.6992	0.73083	3.4389	-0.079058	-0.027535	-0.3878	-0.13271	0.016791	1.0759	1.1803	0.56012	0.61711	1.7847	1.2594	-0.061412	-0.049625	0.89345	0.024509	2.5919	1.8127	5.4745	2.1986	1.1289	1.1227	-0.40307	-1.0665	1.6757	0.18122	-0.2638
4.5495	0.12203	3.8014	0.098746	-0.088465	1.043	-0.32335	3.3706	-0.13489	0.4373	0.90249	0.62727	1.0616	0.28264	0.95182	1.3531	0.95749	-0.18621	1.9245	0.73826	1.5156	1.6793	4.4898	1.582	-0.016501	0.73966	1.9849	1.3943	1.8118	1.737	-0.13829
4.0799	3.8056	4.0929	0.19345	-0.41222	0.086117	3.8952	1.0968	-0.09661	0.82581	-0.10893	0.55251	0.38663	0.36424	0.23757	0.63495	0.23943	-0.084373	-0.14624	-0.21248	1.8663	1.6218	3.2781	0.78729	0.53585	2.0946	2.8346	-0.31434	2.4768	0.44597	0.33405
4.7518	2.5665	3.6085	0.84105	1.8688	-0.35834	0.99115	4.7542	-0.19236	1.7148	1.38	0.11577	0.47783	1.3334	0.45731	0.23925	1.1139	-0.13481	2.0123	1.305	1.4083	2.3973	1.7313	0.82152	1.371	2.1506	2.4558	1.0645	1.9661	-0.012549	0.41399
4.0574	2.0681	3.3571	-0.51951	-0.050741	0.38884	-0.23866	4.6694	0.83037	0.073179	0.37518	-0.052514	-0.63623	0.44828	0.11421	0.20447	-0.18151	-0.13149	-0.14206	1.1168	0.2628	2.841	1.994	0.26461	-0.0095579	3.0137	2.3797	-0.27332	1.3992	1.3869	0.66929
4.4437	3.4778	0.77939	-0.32619	-0.23735	-0.507	4.3385	1.6182	-0.028255	-0.23761	-0.11338	0.45321	1.5547	0.64081	1.7295	0.37374	-0.1087	1.5995	0.88001	-0.12814	2.359	2.5735	2.0257	-0.27316	0.44055	1.6872	1.8294	0.1257	1.5494	1.1476	1.2991
0.43417	2.7641	-0.029917	-0.20953	-0.04477	-0.27273	0.66151	-0.04169	1.0963	1.9923	-0.034835	4.2921	-0.34194	0.32544	1.8683	0.63511	2.1132	0.31176	1.3062	1.3847	2.4146	1.3059	2.6879	-0.02667	1.8438	1.7054	3.1789	1.717	2.5431	1.4002	0.13811
4.933	2.5141	2.3359	0.93457	-0.061672	0.70614	1.5124	5.1124	0.56732	-0.26994	0.46301	0.80307	-0.17557	2.4611	1.1939	1.4759	-0.083915	0.15705	2.1465	0.54498	3.0305	0.75637	1.8636	1.4584	1.2499	2.5635	0.72192	0.36431	1.3998	0.97152	1.4927
4.3918	3.6673	2.9627	-0.26135	-0.097269	0.32072	3.9524	0.65263	-0.04788	1.2234	-0.059088	0.56493	0.29822	0.75066	0.54695	0.32439	-0.35091	-0.045326	1.1295	-0.00057834	2.3354	1.7221	2.822	0.66378	-0.022358	2.0818	0.79385	0.56148	2.2291	1.0582	1.2043
4.3322	2.8749	1.2375	-0.1168	-0.11316	1.8581	-0.12226	4.8481	-0.086004	1.0231	0.23762	-0.081024	1.1835	0.77873	0.73231	1.0729	-0.17919	0.51699	0.7583	-0.070413	1.9779	2.5557	2.5784	2.5576	0.93146	1.115	1.6716	2.4116	2.3602	2.4121	0.97773
4.8949	3.5188	0.28666	1.769	-0.14444	0.74182	-0.097984	5.4569	-0.063139	1.6184	0.88418	-0.10338	0.67664	1.0233	0.78158	1.6037	0.3973	-0.52288	2.2523	-0.04359	1.8807	2.2962	3.0447	2.284	1.8556	2.4224	1.6801	1.8271	2.4873	2.5307	-0.1576
4.9888	0.88329	4.2811	0.99569	2.9948	1.1303	0.24716	0.14828	1.1023	1.8689	3.9919	-0.057662	1.2147	0.62517	0.804	2.352	1.7901	3.8645	3.4079	1.1206	3.3022	0.61995	1.638	3.1418	0.3514	3.7544	2.696	2.9431	1.469	2.0676	0.23088
4.9746	3.1891	1.4927	-0.076144	-0.051485	-0.14981	-0.17387	4.8098	1.4982	0.83062	0.35499	0.1979	0.77852	1.2809	0.87782	1.0077	1.5212	-0.15009	1.2101	-0.014156	2.7091	2.9455	0.11956	2.0739	0.084074	0.81236	1.0721	2.4101	1.4133	2.1349	0.035127
4.625	3.4213	-0.23057	1.1724	-0.12135	0.7518	3.9777	0.59967	-0.038512	0.452	-0.062957	0.44146	-0.1965	0.66811	1.0696	-0.076427	-0.45095	0.59626	1.1306	0.019278	0.75989	2.5258	2.0803	0.92782	-0.13546	0.25521	1.5386	0.17493	1.394	1.2662	1.0005
4.5392	3.964	0.26291	-0.047676	0.97021	-0.13993	3.1987	0.46181	-0.41609	1.5993	-0.027357	0.63897	1.4476	1.1895	1.3301	-0.043889	0.20699	-0.055551	1.2361	1.2334	1.0241	2.378	1.6452	0.87747	0.52	2.1379	0.31582	0.85236	0.79508	0.97458	0.070155
4.5754	1.7438	2.7793	1.6103	2.8308	1.2261	1.448	-1.208	-0.18973	-0.43126	1.7547	0.04962	1.5242	0.96793	2.4505	0.89673	0.55205	-0.75656	2.6201	0.034142	1.2294	1.8316	5.0378	1.3252	0.49546	3.3289	1.9928	-0.86458	1.9429	-0.48275	1.3737
4.3107	2.8159	3.6635	-0.18598	0.84013	0.2434	3.7396	0.561	0.51457	0.32618	0.76662	-0.16816	1.3787	1.0731	1.5594	-0.23052	0.31353	-0.16368	1.7713	0.33871	2.5992	2.417	3.1381	0.73254	-0.1191	1.9768	1.865	0.075849	1.8809	0.29528	-0.10955
4.1215	3.1034	0.14127	1.5733	-0.063729	-0.064523	3.7804	0.90424	0.12358	-0.023685	0.40187	-0.42119	-0.14286	1.531	0.79647	0.36705	-0.091838	-0.093421	0.77755	-0.0053366	0.3599	2.3092	-0.22011	0.082048	1.0741	0.56608	2.1367	1.583	2.7867	0.32612	-0.56908
4.7231	3.6126	1.0345	0.14012	-0.085985	-0.1732	0.35824	4.402	0.39688	3.0087	0.59845	-0.066616	-0.074473	1.8083	0.91829	-0.08833	1.017	0.81996	0.84775	0.65886	1.7645	1.5649	2.2486	1.0182	1.1139	1.7643	2.4492	1.071	1.9853	1.9563	0.96501
4.6537	3.4305	2.8236	0.38767	0.01281	-0.31861	3.7057	0.52358	-0.1828	0.72003	-0.11385	-0.93227	-0.088829	0.51438	1.2238	0.17939	-0.46571	0.60654	0.11152	-0.22408	2.0757	2.0973	4.5685	1.7625	0.27508	1.9605	2.0067	1.2233	1.3008	0.35067	-0.36167
4.0763	0.50839	0.98876	2.3973	0.10812	3.0447	2.8001	0.018901	0.61607	2.4478	-0.01339	0.38589	2.1177	2.3214	1.214	1.5497	4.7684	1.8727	2.0785	1.7009	3.9561	2.7664	4.2103	2.1988	0.51027	3.1286	2.736	2.0289	3.9038	2.2815	2.0792
1.833	0.54043	0.09176	-0.34584	1.2587	1.5822	-0.25487	-0.26648	1.3533	1.7622	1.3641	2.6981	0.48273	0.757	0.064122	1.5951	2.5495	0.90782	2.6321	-0.18551	1.8379	0.00052469	3.3119	0.22272	1.5486	0.99504	2.3824	-0.62166	3.1159	1.1405	0.36253
4.3379	3.5162	1.0968	0.40329	-0.059149	-0.088112	4.2894	-0.14861	-0.11545	1.0237	-0.12699	-0.11439	-0.018872	1.5601	1.6848	0.97272	-0.023054	-0.031383	1.4157	-0.063011	1.6786	1.6094	1.4967	2.3673	0.25393	1.9397	1.2723	0.59487	2.01	1.828	0.94908
4.6512	3.3601	4.3826	0.75997	-0.70919	-0.28427	0.53543	5.1483	0.19178	0.83111	0.75977	-0.89732	-0.11605	1.3688	1.8962	1.2941	0.19944	0.8359	1.6751	0.962	1.9406	2.1469	1.4731	2.4288	0.36042	2.8595	1.6917	2.5045	2.2437	2.1024	-0.46945
4.8585	0.60285	1.2404	-0.22467	-0.18996	2.6277	1.793	0.29039	0.17401	1.815	0.51913	1.1172	1.3341	2.3433	1.6116	2.2751	5.1234	1.2167	2.3926	1.2978	3.9223	2.3203	4.053	3.7266	-0.032617	3.1293	2.3983	1.1409	3.8265	2.7322	1.7751
4.3248	3.4633	0.32981	0.62323	2.4565	-0.031205	4.4812	0.66115	-0.053595	0.47768	0.75693	1.2859	0.86756	0.74517	-0.083942	1.8495	0.40071	-0.063661	1.3246	0.79089	2.4596	2.5498	-0.58044	0.12659	-0.1403	1.3593	1.755	1.2843	1.6624	2.131	0.20711
2.8936	-0.91592	0.66816	-0.069424	1.9269	1.7473	0.40812	-0.31269	0.62734	1.7948	0.85685	2.7029	0.70939	-0.11316	1.3455	1.4798	3.0189	-0.0021811	0.13004	1.1925	1.6392	0.5305	2.8754	0.94806	1.6623	0.97332	0.97788	0.35612	0.011304	1.6237	0.18126
3.9096	1.5338	-0.26643	1.3388	-0.023556	1.8755	1.5455	-0.14845	0.26947	1.9062	-0.0016581	2.8577	0.88573	1.2208	2.0507	2.1695	4.1851	2.6766	2.6373	0.97594	1.5742	2.1407	3.9681	1.7486	0.46605	2.105	2.5549	1.3108	3.7996	0.75183	0.51011
4.6027	2.98	1.5711	0.071231	1.1413	0.29073	0.54878	5.2708	1.1575	1.1336	0.98483	0.46502	0.49426	2.0422	0.66875	0.59149	-0.087018	-0.041601	0.91467	0.019898	1.5678	2.5823	1.0128	2.0401	1.1441	2.2347	1.7667	0.096889	1.8756	0.023573	0.79566
0.020333	1.8059	0.5309	-0.068331	-0.12879	-0.18787	-0.34077	1.3489	-0.060436	0.60148	-0.082191	3.5225	0.67695	-0.046539	0.46458	-0.1771	-0.19485	0.96396	0.75501	-0.37223	1.6794	0.9264	2.5163	0.39145	-0.052926	-0.059236	1.6665	-0.37403	2.2335	0.68411	-1.0603
2.8339	1.1973	0.33324	-0.062711	-0.0087276	2.9344	-0.13473	-0.16814	1.3041	-0.0153	0.18216	2.2467	0.96272	0.16244	1.011	1.264	0.92486	-0.080804	0.50559	0.05681	0.6934	0.8411	1.8511	1.3904	-0.088522	0.50255	0.82931	1.3088	1.3686	-0.36506	-0.042725
3.423	0.59598	-0.057816	2.7026	-0.055027	1.7442	2.5079	-0.15665	-0.11005	1.8934	0.37102	4.7387	1.8807	2.3461	2.4976	2.3312	4.9965	1.2401	3.352	1.9178	4.0504	2.3898	4.864	3.4001	0.76462	3.0197	2.3807	2.0915	3.5198	2.3972	1.6042
4.9482	3.939	0.37568	0.58255	-0.015914	0.021915	4.2866	1.4285	0.95164	0.40673	-0.057461	0.2875	0.76493	0.96996	1.5132	2.2117	0.51315	-0.00013956	2.4798	0.71509	0.7528	2.5837	3.0887	0.48933	-0.079398	2.4449	1.4375	1.1674	2.2498	1.2993	1.5222
4.2129	3.091	3.5406	0.66827	-0.091167	2.2432	3.6583	-0.10395	-0.05781	-0.10262	0.11028	2.0674	0.60571	0.65142	0.89167	0.30601	-0.39966	0.82517	1.5694	0.11982	2.3011	2.8198	3.5829	1.675	0.75432	2.6247	1.4834	0.28696	2.7419	-0.48977	0.87652
4.7251	3.1827	0.10789	-0.0087304	-0.054603	-0.13856	-0.1246	4.7946	0.017626	-0.5072	0.091943	0.14483	2.0424	0.95135	2.118	-0.21134	1.1188	-0.071768	1.1971	-0.26666	2.228	2.1301	1.243	1.2912	0.15639	1.7302	2.4939	2.1241	0.28937	1.9144	0.37963
4.8524	4.1178	1.2426	-0.2228	-0.79299	-0.22475	4.4365	-0.033003	-0.015805	0.26461	0.32234	-0.31768	0.27275	0.75415	1.8	-0.1611	-0.10844	-0.094243	2.1427	0.86759	1.9041	3.1339	0.21909	0.81357	-0.011909	1.6801	1.8974	2.0475	2.1836	0.00697	1.0272
0.9269	0.19338	-0.11947	-0.13153	-0.026525	1.7463	-0.18666	-0.059672	-0.12851	-0.15675	-0.008966	1.6619	0.95144	-0.045767	0.46859	0.65751	2.1252	-0.10582	0.3882	0.15889	-0.20779	-0.14893	0.50693	-0.054868	1.0724	-0.032934	-0.037689	0.55774	-0.055005	-0.013783	-0.18095
4.0142	2.0949	0.44452	-0.068121	-0.024362	0.31868	2.7252	-0.29421	-0.25096	0.27479	-0.0043941	-0.37031	0.14351	0.95681	0.50011	0.17039	-0.013184	-0.12158	1.3879	0.20534	1.067	2.453	3.2427	0.04063	-0.2542	0.24275	1.2495	0.21096	0.94185	0.27861	1.31
5.4875	3.7086	0.41203	1.228	0.044026	0.4361	1.2408	4.8349	-0.12098	1.1702	0.15897	0.51299	0.55397	0.64173	0.76525	1.6107	1.3491	-0.057506	2.1202	0.71368	1.1886	1.1556	0.77435	2.8187	0.0060588	2.2204	2.397	3.201	2.1608	1.6508	0.29531
4.5776	3.2795	2.0558	2.1058	1.6658	0.90449	1.2193	5.4892	0.42802	-2.3398	0.43401	0.97941	0.097911	2.683	1.5213	1.2462	-0.15835	0.43005	0.80086	0.34315	2.2455	2.2658	2.2162	2.2318	0.37068	1.7431	2.0152	1.0904	2.0518	1.6941	0.071846
4.1562	2.9703	3.4832	-0.1085	-0.15514	-0.2019	3.7918	-0.096307	-0.0024323	-0.28729	-0.01503	-0.19504	0.72293	0.84083	1.5432	-0.31647	-0.19807	-0.068524	0.90679	0.24772	1.1556	2.0008	1.4763	1.3479	-0.087432	1.6462	1.1847	-0.4887	1.8743	-0.087556	0.95509
2.9736	0.13358	1.3179	1.9567	-0.074486	2.6011	-0.0074852	-0.010359	0.65643	-0.0032326	-0.087065	2.0391	-0.22939	1.975	-0.030418	0.98698	2.2295	1.4739	1.1247	0.13074	1.8215	0.034745	3.0591	0.89807	1.5947	0.20677	1.5776	-0.32058	2.4542	0.39753	0.54274
4.6775	-0.082696	4.6977	0.34099	-0.18564	1.6096	-0.069459	-0.10504	0.41915	1.3597	0.30195	0.30985	0.54834	1.921	1.3397	2.0138	-0.34383	1.166	2.7868	1.2638	2.4063	2.0552	5.6275	2.0986	0.15996	1.5773	0.71014	1.7481	2.3279	2.2529	0.40122
5.1252	0.62246	-0.33933	2.2175	0.36369	4.3448	1.7254	0.80382	-0.062723	1.8935	-0.0097388	0.79035	2.3915	2.0854	1.5284	2.9316	5.1057	1.4169	3.3328	1.4124	4.1794	2.2861	4.0547	3.2854	0.25959	3.6761	3.2843	0.9569	4.2929	2.0379	1.9569
4.035	5.8699	2.048	0.050511	-0.07768	-0.36747	4.3644	-0.15061	0.12653	0.033822	0.29763	0.39494	0.5139	1.3031	0.6303	-0.041653	2.1942	-0.037338	2.7946	-0.14004	1.9586	2.2455	3.5165	0.23137	0.56512	2.8821	2.7317	0.35111	2.1278	1.3222	-0.2836
4.0275	3.0496	-0.0091907	-0.0017717	-0.61504	2.1081	3.4384	-0.058848	-0.0023421	-0.12866	0.27764	-0.060629	-0.23225	0.74953	1.8647	0.28929	0.20484	-0.11713	-0.32632	-0.53612	1.3975	2.1837	2.1408	2.1705	0.22982	2.3188	0.40494	0.3332	1.1798	1.3439	1.0105
4.8476	3.8502	2.5987	-0.15996	0.38986	-0.058434	-0.27629	1.2922	-0.12996	0.80553	-0.080348	-0.06961	-0.0070254	0.5504	1.6207	-0.075879	0.46816	-0.084652	1.943	-0.19366	2.3042	2.2728	1.8017	2.4377	0.059435	2.3894	2.7439	2.3843	2.7673	2.9072	1.9541
4.3924	0.29729	1.0846	2.3446	-0.11471	3.9331	2.23	-0.16988	1.3714	1.7518	0.44965	2.3313	1.7505	1.6503	1.7649	2.2926	4.9809	0.46512	3.013	1.834	4.0968	2.0769	3.9922	3.155	0.35989	3.1888	1.8149	1.3531	3.549	2.0081	1.2856
4.3552	-0.52939	2.2608	1.5123	0.25635	2.7221	3.08	-0.084855	0.99766	2.1661	0.24505	0.58778	1.8167	2.0866	2.1723	3.0467	5.0565	1.6395	2.1827	1.2393	4.5098	2.2768	4.2888	2.0098	1.1091	2.96	1.8971	1.7077	3.8822	2.5419	1.1229
4.341	3.3375	1.1603	-0.37992	-0.27346	0.24182	-0.037654	3.9018	0.41945	-0.13192	0.7874	-0.56451	0.53195	0.57431	0.66732	0.2353	-0.13807	-0.14645	-0.0088638	-0.041334	1.8099	0.40175	0.67753	1.9422	-0.02985	0.1043	2.3431	-0.32261	1.5331	-0.17785	-0.25559
4.6943	1.161	1.9526	0.084097	1.4183	1.9325	0.28992	5.8161	0.75642	1.9136	1.1655	0.30057	0.34138	1.2409	1.2784	0.89221	0.65707	0.82011	2.2422	0.42164	2.4419	2.5064	1.2437	1.4266	0.29448	1.0799	2.204	1.4887	2.9122	1.7816	0.22942
4.312	-0.1054	2.7922	1.1987	2.788	-0.12885	-0.086731	-0.10591	-0.07103	1.1629	1.8688	-0.23263	1.5023	0.5483	2.3666	1.2069	0.80824	1.7923	1.6842	0.32266	1.466	1.0247	3.7843	0.6126	1.4973	1.0782	1.3167	0.05125	0.39969	1.7112	1.4409
4.5244	-0.6442	3.754	0.61824	3.0226	0.022185	-0.13829	0.18931	-0.03004	0.8004	2.8183	-0.29874	1.2201	2.6263	1.4667	0.48656	0.45793	1.5312	2.3387	1.665	1.8918	1.4814	2.3556	1.3589	0.89159	3.9837	0.86723	-0.23561	2.7088	0.26667	0.4472
4.2781	0.06482	1.2355	1.9025	-0.027839	3.4568	1.7308	-0.034186	0.19484	3.0545	-0.057126	1.1708	0.96689	2.1107	2.2095	1.8246	4.4733	1.0884	3.3146	1.5482	3.7167	2.3403	3.6649	3.2913	0.69618	3.2526	2.966	1.898	4.0462	1.9724	1.4759
3.1789	0.44914	-0.43142	-0.28751	-0.37722	3.2738	0.54166	-0.31419	-0.14195	-0.30604	-0.051771	0.33041	1.3234	0.13665	0.87648	1.1457	2.1998	1.9302	2.8254	0.0022973	1.3382	-0.16045	2.5922	1.2797	-0.072749	-0.15426	1.9901	0.11792	3.3309	-0.10358	0.37214
4.7221	2.603	1.7228	-0.050775	-0.084032	0.9357	0.8232	3.3318	0.58784	1.8137	1.3383	-0.91316	1.8334	0.050927	0.76431	0.86565	1.2219	-0.15993	1.4819	1.6033	1.5837	1.8153	1.3456	2.2519	-0.08922	2.2754	3.1643	1.2154	3.2384	2.3146	0.52456
4.7557	3.7777	1.7183	-0.50596	-0.030237	1.2913	3.9288	2.3359	0.26331	0.89189	-0.16816	1.3165	0.015535	0.83906	1.1068	0.93346	-0.09562	-0.012888	1.9561	0.64629	2.7168	1.3902	0.81009	1.2689	-0.073583	2.4026	2.0278	0.034296	1.3697	0.049841	0.5857
4.1039	1.3896	0.77387	0.38955	-0.070567	-0.2374	3.9097	0.48586	0.19078	1.6657	-0.09426	-0.78862	0.82941	0.59648	1.0315	1.927	-0.29649	-0.032749	1.5128	1.3142	2.0197	2.255	1.9887	1.5523	1.539	1.6167	2.3782	1.3486	1.9656	1.4185	0.069322
1.9529	0.23475	0.23851	1.8761	2.1222	-0.0089049	-0.56237	-0.0048675	-0.09677	0.12651	-0.24428	4.3219	1.9571	0.5722	0.79705	1.5265	-0.092875	1.9057	0.32627	-0.044902	0.94856	-0.077774	1.6732	0.89684	-0.070116	0.71979	3.7365	-0.20093	0.86943	-0.29846	0.28095
1.9686	0.64485	-0.20866	0.56117	-0.041502	2.5054	1.7832	-0.29142	1.8894	0.18056	-0.025469	1.1883	0.85433	0.86376	0.13432	1.0786	2.0401	2.1731	-0.20276	-0.26114	1.8596	0.014244	3.0061	1.5403	1.07	0.026181	0.3483	-0.20328	2.4817	1.1038	0.82283
4.4312	2.0649	0.63664	2.2712	1.0719	1.6719	3.0793	0.11483	1.7344	2.1228	-0.1341	1.0347	1.7834	2.4678	2.0509	2.0624	5.2284	1.1905	2.5269	2.1972	3.6942	2.9462	4.3419	2.9514	1.4716	3.3859	3.0686	1.8167	4.2501	1.5964	1.6873
4.3321	3.7593	0.25877	-0.20804	-1.8899	-0.38152	3.9471	1.3862	0.19953	0.97743	-0.052816	-1.1403	0.11846	1.5385	1.8389	0.62632	-0.1673	0.77822	-0.56156	-0.11739	0.67652	2.4569	1.6531	1.6558	-0.39363	2.4614	0.72725	0.25503	0.8762	0.15447	0.27088
1.2459	2.8921	0.12311	0.13564	-0.1322	-0.1128	-0.10073	-0.007436	-0.13324	1.9685	0.4685	4.5588	0.31306	0.10421	2.1353	1.1183	-0.34292	-0.15722	1.6006	-0.00068939	2.2047	0.51573	3.7156	1.3031	0.19527	1.211	4.0378	1.6609	2.6418	1.1573	1.2954
4.9472	2.5409	1.2239	-0.26568	-0.33235	-0.098803	4.4359	0.39988	-0.0097221	1.9359	-0.045296	0.0359	-0.068198	0.61785	1.3	0.61267	0.53457	1.6119	1.735	1.2398	1.5419	2.6804	2.6012	0.48885	1.8359	3.0664	2.2955	-0.024608	1.9555	1.6558	0.0061911
4.8104	0.13329	4.0671	0.39635	3.2827	0.78328	0.24754	-0.048832	1.0974	1.847	3.6708	0.94275	0.9567	0.75045	1.1203	2.0277	1.6426	3.444	2.7569	1.4624	1.5011	0.45569	2.4197	2.8009	0.47205	4.6469	1.8499	2.8685	1.1568	1.4555	0.91555
4.0842	3.0466	3.3063	-0.03022	0.16587	-0.15821	0.36118	3.9665	0.40116	0.30299	1.8915	0.49265	-0.34056	1.0557	1.2725	0.1882	-0.35162	-0.042113	0.69801	1.8545	1.9837	2.0525	1.6341	0.22092	-0.018654	1.9078	-0.42825	-0.27141	2.5614	-0.154	1.368
-2.0117	0.074584	-0.10791	1.568	-0.15895	-0.017269	-0.1597	-0.12771	-0.042377	1.0791	1.7022	1.057	1.442	0.65268	0.45021	0.074292	0.25431	-0.017985	-0.45809	-0.62792	0.37206	-0.44539	2.174	1.3789	1.1558	-0.3805	5.9731	2.454	-0.32314	0.69389	0.58914
4.437	3.1945	3.6908	0.62761	-0.047477	-0.17311	0.15373	4.6105	-0.099012	1.1692	-0.12356	0.28797	0.075269	1.9623	1.7302	0.44104	-0.59727	-0.052619	0.024581	-0.14151	2.2434	3.0977	2.1457	-0.03318	1.3812	1.9319	0.93921	-0.044297	2.4415	0.68358	0.99429
1.8371	1.4817	-0.87172	-0.17504	-0.072096	0.37482	-0.17418	-0.081595	-0.13013	0.60967	-0.12281	3.7667	1.6579	0.77146	0.76326	2.2089	1.2278	0.90555	0.38019	0.092337	1.2069	-0.14627	1.5081	1.1757	0.17402	0.57038	4.7964	2.6645	-0.18253	0.54976	0.11615
1.7307	-0.47545	-0.50511	0.83408	-0.8467	1.6344	-0.082622	-0.0079658	-0.05981	1.6545	0.17003	1.5976	0.46984	0.16167	0.18808	1.7839	1.5438	1.4345	1.5097	0.55011	1.4333	-0.019167	3.0458	0.80383	0.54394	1.4814	0.92877	0.20312	2.6209	2.2708	0.76618
4.4577	3.4596	-0.13239	0.2061	-0.18318	0.48105	3.7625	1.5055	0.7063	1.1679	0.10418	2.0409	0.067858	0.57047	0.3055	0.69398	0.74369	1.1071	0.0081616	-0.089391	2.0732	2.0216	-0.3007	1.6845	-0.1616	0.56563	1.419	2.2761	1.1637	0.4183	0.53969
4.4201	-0.14366	0.70203	1.4701	0.29552	3.1137	2.0406	1.9678	-0.07583	1.2726	-0.13206	2.5991	1.633	1.548	1.5843	2.3428	4.8553	2.0983	2.2515	2.3531	3.3614	1.4149	4.1276	2.324	0.97057	2.8352	3.2576	0.29428	3.3076	2.1512	0.70148
4.8691	0.072469	4.0823	0.86161	2.85	3.5288	1.2819	1.4352	1.4088	1.9341	2.8817	0.73021	1.4702	1.6899	2.4231	2.5746	4.4155	1.2781	2.7821	1.5984	3.6482	1.9929	3.9494	3.2484	0.44929	4.0493	2.8915	3.2678	4.1655	1.9241	0.9909
4.7746	2.6678	1.0913	-0.15106	-0.078239	-0.13417	0.17415	5.4731	0.37352	1.5343	-0.076635	-0.1224	0.94016	1.1213	-0.08175	0.54676	-0.31352	-0.0944	0.38493	0.12569	1.7381	-0.067581	2.6391	2.0793	-0.073452	0.76739	1.2534	0.82901	1.8361	-0.1413	0.021458
3.8023	0.36228	1.4599	1.5399	-0.076114	2.615	0.60748	-0.11636	0.060727	1.6474	1.6482	3.3379	0.26184	2.0162	2.2918	2.8762	4.5279	2.3479	2.3397	1.8639	4.0227	1.2701	4.4713	2.4608	1.3172	3.2545	2.7571	1.8601	3.7442	1.3471	0.9441
4.4437	2.7091	2.9887	0.70026	0.20712	-0.070658	3.5493	0.68791	0.073714	-0.33564	-0.073403	-1.0034	0.16668	1.1853	1.5154	1.3457	2.2672	0.93057	2.7498	0.21525	2.28	1.8483	3.9416	2.6745	-0.10153	2.0272	3.1887	1.6529	3.5146	1.2839	0.031616
2.8861	1.1625	2.0492	0.21062	2.4247	2.0643	0.25411	1.7578	0.56109	1.8582	2.5592	3.8988	1.6379	0.54903	0.80703	0.97378	1.7426	-0.14607	3.634	-0.24071	2.6919	1.0555	3.2944	2.5269	1.1608	0.98337	3.6351	1.6117	3.4612	0.26385	0.0973
4.313	3.1856	3.0029	-0.29549	-0.059724	1.423	3.9364	0.345	-0.04377	0.92864	0.036346	-0.33256	1.4923	-0.030631	1.5626	0.73113	0.27688	-0.080458	-0.61702	0.062738	0.9814	1.7502	3.5819	0.16061	-0.090968	1.4589	0.073512	0.93537	-0.11457	0.85481	-0.094231
4.0149	-0.55982	0.31141	-0.072355	0.56182	3.6225	0.5918	-0.13371	-0.10756	1.7334	-0.12527	1.9551	1.3684	1.1567	0.17086	1.5324	4.4207	2.5667	1.8093	0.088112	2.396	1.6983	2.6719	4.1929	0.67248	2.9364	3.1563	0.62527	3.5404	1.6916	0.45492
0.89637	1.1522	-0.16047	0.92451	-0.10626	-0.050664	-0.17735	-0.014786	0.67824	0.024246	-0.14868	1.7861	0.09599	-0.050549	0.49868	0.060555	-0.11211	-0.034278	0.47293	1.0496	1.1937	-0.21634	0.70667	-0.053709	-0.0085846	0.44499	1.2917	2.038	3.5174	1.2386	0.21529
4.5819	0.38499	1.5027	1.1086	0.19934	2.8869	2.6355	-0.15495	1.292	-0.01049	0.04808	-0.17547	2.3366	1.9591	0.65148	2.1305	5.1583	2.1864	2.4937	1.7637	3.9624	1.9795	4.4638	3.1986	0.62336	3.303	3.1247	1.3484	3.8547	2.3452	2.0979
4.2008	1.7102	1.6667	-0.13841	-0.14382	-0.06666	-0.10362	1.4136	0.90054	1.283	-0.010179	0.34563	0.98502	1.7727	0.85219	1.4779	-0.22125	0.58289	2.269	0.23236	2.4163	2.3267	1.2461	1.6618	0.52123	2.0327	2.3318	2.0275	2.4808	2.1872	1.2829
4.434	-0.42087	2.6541	1.7137	3.2386	-0.099532	0.59096	-0.11449	0.21676	0.42333	2.2166	0.52813	1.5527	1.4142	1.1101	1.6732	0.094648	2.5724	2.5777	0.81348	1.9951	1.8765	1.6916	0.87805	0.63954	3.772	1.2796	0.41114	2.8541	1.6671	1.0497
5.6095	4.0749	4.0104	1.8611	-0.14735	0.40695	1.1222	5.5509	0.4217	1.7014	1.1466	0.36786	1.8504	2.1552	1.7117	1.3295	0.67814	0.31696	2.8717	0.96157	2.1753	3.4439	2.2145	1.2762	1.7735	3.3476	3.2194	1.3714	3.2732	2.906	0.32957
2.596	0.17045	0.048728	-0.25541	1.6641	2.0557	1.4359	0.097342	2.1061	0.75647	-0.12666	2.8522	-0.42804	-0.02179	0.63289	0.44928	1.2968	1.3544	1.2151	-0.020096	0.60365	0.82157	2.8263	0.32699	-0.074078	1.838	2.8948	1.06	2.5014	1.869	1.0741
3.2585	2.4162	0.53717	-0.1305	-0.10136	-0.27966	-1.7219e-05	1.6327	-0.10427	-0.18583	-0.013432	-0.14135	-0.22488	-0.094388	-0.076924	-0.014791	-0.078308	-0.16028	-0.53881	0.51523	-0.10357	-0.071162	-0.086917	-0.072987	-0.0056102	-0.22221	0.091723	-0.060831	-0.19946	-1.8591e-05	-0.2592
2.0393	-0.3017	1.3024	-0.2382	-0.13426	-0.29634	-0.080522	-0.11739	-0.14874	-0.10251	-0.040528	-0.27623	-0.22301	-0.025331	-0.14556	-0.050212	-0.32342	-0.023081	0.805	-0.13991	0.49665	0.79112	0.56807	-0.031677	-0.24734	-0.086014	1.1172	-0.20928	-0.26705	-0.2178	-0.40121
2.1295	2.097	1.139	0.26856	-0.16759	1.4769	-0.019646	-0.24642	-0.047107	1.0283	0.61479	4.7273	1.3375	0.40936	1.5209	0.12815	-0.46295	-0.21933	1.663	-0.097338	2.1699	1.2939	2.7698	1.7357	-0.067309	1.3443	2.7972	0.095532	2.2643	0.14555	1.0009
5.4607	3.6837	1.1032	1.1009	0.52932	1.5359	4.6989	1.6232	0.88224	2.2267	-0.13226	1.1126	1.5928	1.8105	1.699	0.57357	-0.45847	-0.11703	2.741	0.47833	3.2147	2.4581	1.5504	3.0863	-0.063303	2.8115	2.2107	1.8499	2.8507	2.0188	0.36927
4.7787	2.7841	3.5615	-0.30046	-0.082588	0.1016	-0.0046083	4.4568	-0.3532	1.3086	0.65678	-0.25518	0.020718	0.47286	1.1697	-0.22281	0.41484	-0.21031	1.0227	0.27784	0.6811	1.7248	1.6034	1.2471	0.029178	0.30718	1.0552	1.3964	1.8135	-0.093328	0.24543
2.6346	0.68414	-1.0894	-0.69807	-0.22013	2.576	0.56339	-0.15086	1.0052	1.3684	-0.10299	2.5292	-0.204	1.3564	1.5774	-0.056826	3.3192	0.26862	2.0408	-0.2615	1.2097	0.21917	2.1817	0.32424	0.63042	0.47253	2.117	0.095058	2.9033	1.6101	1.2087
5.2649	0.56721	0.51606	1.45	-0.15143	4.1559	2.3439	0.064222	-0.13376	2.0509	0.45646	-0.35091	2.0668	0.96216	1.6948	2.5604	5.273	2.0115	2.6947	1.3741	3.7569	1.8632	4.0331	3.9073	-0.15126	3.0409	1.2964	1.5793	3.8555	1.5371	1.3137
2.452	0.97857	0.14193	-0.16732	-0.26911	1.5862	-0.11931	0.50345	-0.018752	1.6317	0.65844	0.73218	0.095899	0.38823	-0.1325	1.1958	2.0667	-0.15548	2.4103	0.044242	-0.13242	0.36665	3.4906	0.18003	0.31147	0.48992	2.0082	0.94945	2.937	2.1277	-0.27067
4.8046	4.1667	-0.33642	0.50534	-0.15128	0.59649	4.4127	1.9087	-0.2758	0.28175	-0.13243	0.24355	-0.068925	0.89088	0.50779	2.0598	-0.76291	-0.11065	0.84285	0.56082	2.1893	2.2517	0.62806	1.3288	-0.0055187	2.0457	1.6737	1.3079	1.2754	2.1518	-0.19666
4.1194	0.81224	1.9456	-0.0073543	0.72329	0.97696	1.3407	2.2326	0.4694	1.131	-0.02262	3.5186	1.8663	1.3594	2.566	2.156	4.6914	1.49	2.6609	1.595	3.0941	1.7489	4.2292	2.9698	0.8371	2.0101	2.0441	1.1498	3.7159	2.0168	1.0953
4.8401	3.4813	2.1205	-0.044292	-0.12817	1.9889	3.927	1.3846	0.1522	0.74362	0.54502	-0.1522	0.48162	0.010084	-0.17897	1.1659	-0.80732	-0.13136	1.6102	0.1494	1.3512	2.3739	4.0962	-0.0065643	0.26988	1.4831	3.0508	0.020742	2.9783	1.2823	0.22287
4.8542	3.1829	1.6554	0.40978	-0.039255	0.9039	4.0811	1.9976	-0.64584	1.4482	0.67081	0.0076514	0.69104	2.245	1.622	0.35664	0.010829	-0.090102	1.1233	0.056351	2.3837	2.7537	0.08439	1.9766	0.72167	2.2567	-0.14019	1.3868	1.276	2.3495	-0.19285
4.7193	1.8316	1.1072	1.4138	-0.017504	-0.2592	0.33469	4.9968	-0.066519	-0.30601	0.64387	0.27468	0.8148	1.3009	1.1902	-0.32753	-0.4575	0.99093	1.305	0.6792	2.1517	1.4636	-0.065094	0.95333	-0.088183	2.3138	2.0094	0.8888	2.3359	2.3127	0.1229
4.8078	3.5016	-0.77806	0.83396	-0.034799	0.0061281	4.2853	2.2695	-0.087335	-0.40993	0.74513	1.555	0.018901	2.5115	1.7196	0.75616	-0.12107	-0.049985	1.7913	0.75703	3.1562	1.5236	2.6694	2.327	0.54344	2.9382	0.4377	1.4658	1.6958	1.0972	-0.087878
4.0638	3.8034	3.288	1.016	0.22273	-0.12638	3.7193	0.081038	0.74241	1.0957	-0.0093954	-0.20585	-0.24904	0.88732	1.7386	0.62792	-0.33521	0.35363	1.4906	1.0531	1.8176	2.0741	2.3612	0.01296	-0.011411	1.7854	2.9625	0.9179	1.6003	0.96389	-0.83127
4.3554	1.8701	2.7589	1.0197	1.4879	0.52417	-0.0063577	3.5081	-0.12135	1.0151	-0.06065	-0.16227	-0.085432	0.38	0.75769	-0.094367	2.0217	0.68894	1.9688	-0.17282	1.6294	1.3776	-0.30201	2.1383	-0.022259	2.8336	1.038	0.59419	0.38809	1.2907	0.24132
4.4616	2.7291	2.4559	-0.12777	0.20206	0.060033	0.02757	4.7095	-0.097704	1.0119	1.1095	-0.43165	1.1612	1.6341	1.5646	0.25187	1.6971	-0.48451	0.28008	-0.23219	1.4404	2.2528	2.2347	0.69183	0.24735	2.3378	2.4627	-0.018549	2.2355	1.2162	1.2523
4.6372	4.1389	3.6012	0.22279	-0.14579	-0.11803	4.1201	1.3021	-0.12612	1.3685	-0.097559	-0.8586	0.1032	0.81997	0.48036	0.32061	-0.14678	-0.05087	-0.27776	-0.14059	2.0726	2.1207	2.212	0.92115	-0.34911	1.9798	0.59915	1.8604	2.0344	1.0209	0.060686
4.3073	-0.4222	4.0956	0.084039	1.4918	0.42827	-0.08482	1.135	0.49992	1.0987	-0.047615	1.2469	1.0992	2.6311	0.02811	2.4517	2.665	1.6839	1.5621	-0.40786	1.9565	2.3329	6.1636	2.6278	-0.29161	1.911	-0.20686	1.6364	3.4502	1.9407	0.33634
-0.069017	1.1429	-0.097918	-0.22742	-0.090399	-0.069586	-0.16801	-0.12904	0.66009	0.49145	-0.29175	2.8724	1.2494	1.9627	0.25436	0.61033	0.33856	0.10167	-0.14079	0.40183	2.0619	0.43904	3.48	0.071763	1.6639	0.12322	2.7313	-0.29619	-0.19533	0.69853	1.0366
4.4857	2.8421	0.25559	0.11953	0.90941	-0.060558	4.0271	-1.0649	-0.13709	1.6226	0.75612	-0.18388	-0.23285	1.0359	1.9004	0.00060137	0.53341	-0.045657	0.94658	0.24389	1.9527	2.2931	0.5271	1.136	-0.10499	0.8787	2.2216	2.3318	2.3603	2.2463	0.7838
4.917	2.7148	4.0483	0.3222	-0.098622	0.22258	-0.097112	5.1274	-0.13162	2.7634	0.32754	1.9431	0.73435	0.85479	1.4083	0.36014	-0.33454	1.2424	0.92839	-0.18867	1.7423	3.2946	1.274	1.2935	1.0566	2.356	1.8727	1.6963	3.1564	1.0257	1.0346
0.46994	0.54101	-1.4021	0.72163	1.6018	-0.0062185	0.15531	-0.26562	-0.029769	1.5693	1.2642	3.7524	0.78821	0.86419	0.32094	0.64292	-0.34633	0.014804	1.6117	-0.10761	2.3569	1.0544	2.5451	1.0926	-0.02911	-0.16359	4.8095	1.9941	2.6327	1.5795	1.1027
4.4858	3.3666	-0.13481	-0.00066262	-0.0066218	0.4321	3.9616	2.253	-0.057978	0.57054	-0.037602	2.1367	0.46035	1.4817	1.5128	0.64034	-0.14154	-0.12668	1.3503	0.87698	1.5444	2.0529	0.91578	1.311	0.64316	1.9725	1.4863	-0.22821	0.25848	0.33372	0.55918
1.6856	0.13605	1.0981	-0.13538	-0.095758	2.6678	-0.045672	-0.1688	-0.78233	2.7353	-0.016038	2.7498	1.6942	-0.033021	0.9218	-0.088638	2.6312	0.32119	3.2617	0.38507	2.0823	0.48252	3.3906	1.2258	-0.10045	1.5523	3.0377	0.48895	2.7018	0.27778	1.2553
2.1573	-0.8086	1.827	1.4929	2.9457	1.0825	-0.12414	-0.01602	0.23081	0.49466	0.49379	-0.086186	1.7758	1.4897	1.4396	2.1695	2.1965	-0.057759	1.0366	0.070986	2.7858	1.3229	5.8697	1.9431	-0.090016	1.455	0.93738	-0.6125	3.1691	0.0023053	0.57688
4.4241	0.4508	3.8199	3.0268	3.7495	0.29828	0.68701	-0.12935	0.62794	0.51894	2.5379	0.000906	2.2721	2.0974	1.456	1.8346	1.4011	2.4227	2.3548	1.0492	2.0348	1.2534	2.5929	0.6235	1.3199	3.6623	3.4397	1.2175	4.1106	1.6795	2.2397
4.0847	-0.11589	2.5827	1.8311	2.5591	0.23584	2.1079	-0.17576	1.2659	-0.12295	0.21893	0.79035	0.9145	1.0917	1.1673	1.7593	2.7676	1.0372	1.4566	1.0095	3.0155	1.5698	5.7983	0.91129	0.29596	1.5735	1.601	0.8587	2.5153	0.47423	0.27016
5.105	3.7982	3.1247	1.3515	0.24008	1.4453	-0.0031297	4.5868	0.31913	1.0853	1.3076	0.48088	-0.32865	1.2306	0.98611	1.137	0.70948	-0.2985	-0.086453	0.33905	1.2971	1.5773	2.0506	2.5148	0.32075	1.2434	0.93828	1.586	2.2854	2.7945	1.7971
4.9633	-0.15768	4.8612	1.4358	3.3035	0.67456	-0.13851	-0.11745	2.1698	1.1695	2.179	-0.56715	0.93182	1.081	1.2751	1.7443	2.1187	-0.10241	2.8931	-0.18264	2.4721	1.8994	2.8131	1.2372	2.2574	4.4404	0.084636	2.5977	1.0246	1.8945	0.2856
4.2443	-0.15732	1.2268	-0.14637	-0.16279	1.6827	-0.04956	2.7068	-0.081943	-0.39339	-0.037175	-0.27506	-0.62295	0.015919	1.6287	0.72878	0.93574	-0.067916	0.76729	0.20757	2.5136	2.0445	2.1484	1.7495	0.44988	0.65283	1.7027	2.0021	0.44974	1.0037	0.051553
4.1517	-0.13129	0.87892	1.5163	-0.18409	3.273	1.4266	0.073437	-0.029887	1.9379	-0.11262	0.43742	0.64748	0.89823	1.9005	1.5326	4.6056	1.8054	2.7614	1.0172	3.5691	2.0827	3.6633	3.2975	0.32378	2.8754	2.1998	2.1573	3.8141	1.5315	0.19418
3.9904	0.1306	3.4411	0.66486	3.3689	-0.12964	-0.026627	1.7147	0.44574	1.5024	2.0631	3.9131	1.8768	0.89931	1.6912	1.1619	4.0126	1.0305	2.7991	1.9513	1.9914	1.3748	3.7416	1.5769	1.8176	3.7686	3.5167	2.3633	3.9677	1.8664	1.5913
4.9107	3.4692	3.8775	0.75911	-0.0081319	-0.15526	-0.068153	4.5393	0.5945	0.56925	0.43179	0.36259	0.42095	1.4193	1.3099	1.7376	0.243	-0.012536	1.1714	0.16622	2.5277	2.8371	0.9892	0.42526	0.28927	0.79018	0.51574	-0.13592	0.17149	0.17336	1.8058
4.8669	2.9063	4.0143	0.24895	-0.14343	-0.15046	-0.052935	4.9115	-0.10556	0.64522	1.415	-0.26817	-0.61896	0.68725	1.5772	0.66542	-0.0071811	0.98444	0.7936	0.14671	2.3223	2.5513	2.1902	0.97733	0.86612	2.3379	2.2675	1.8761	2.1321	2.0561	1.4496
-0.072957	2.8438	2.069	-0.31415	-0.36148	0.67527	-0.097718	0.32842	0.84788	1.8928	0.11699	5.0298	0.93236	1.1895	1.3739	2.4054	1.8391	0.48786	2.2044	1.3543	3.2165	0.042083	3.0113	1.9546	0.64002	1.2394	5.2641	1.6769	2.418	2.1565	1.1
4.1529	0.47608	3.6918	-0.27245	-0.30993	1.0269	0.69282	0.10057	-0.077193	0.55738	0.58523	-0.15726	-0.25514	0.6536	0.35523	0.32458	-0.15538	0.14866	-0.52761	-0.27004	1.0416	2.1501	5.0532	2.5912	0.98217	0.97649	2.9095	1.7575	2.2484	1.3972	0.12317
4.0833	-0.20514	1.1597	1.6123	-0.092443	3.0956	1.9381	0.72325	-0.023535	0.29261	0.75993	2.2232	1.3365	1.5965	1.8383	1.3254	4.7191	-0.07034	2.0963	1.786	4.307	1.139	3.5149	3.1703	-0.0869	1.9048	1.7728	2.3758	3.99	1.6456	0.92766
4.2372	3.4628	3.1556	-0.43573	0.30746	0.39407	3.751	0.47426	0.19856	0.92953	-0.12849	1.5826	-0.072039	1.2688	1.0384	1.7869	0.90131	0.80733	2.0487	0.58948	2.4435	2.0558	0.54696	1.94	-0.31323	2.0064	1.4246	1.2108	3.7556	0.25705	0.61545
4.591	2.9071	0.72479	0.036696	0.62443	-0.04209	4.2522	-0.046751	-0.02975	1.3539	-0.13216	-0.14384	-0.05207	1.5459	0.65354	0.97835	-1.4081	0.42905	2.6055	0.61736	2.4942	1.7977	-0.11268	0.68219	1.1424	1.6414	2.2459	-0.03436	2.077	0.5736	0.28963
4.8669	3.4276	0.46805	0.46289	-0.5445	0.77198	-0.10711	-0.12701	-0.094093	-0.096071	-0.072211	-0.40147	0.76474	0.6899	1.9566	0.79621	0.040386	-0.089403	0.62788	0.26652	1.7103	1.9113	2.1702	1.836	0.29869	2.2423	1.6344	2.1665	2.3078	2.1779	-0.32557
4.9189	2.7512	3.8422	0.23787	1.1547	0.7954	-0.022273	4.4614	1.844	5.7047	1.1715	2.5029	0.23727	0.57776	0.39766	0.13315	1.0937	-0.11114	2.1008	-0.021551	2.5401	3.1242	2.5296	2.586	2.8589	2.8828	5.7288	1.332	1.3231	1.9544	1.6776
0.10029	-0.15492	-0.028579	-0.2723	-0.1669	1.569	-0.14769	-0.2625	0.51721	5.8377	-0.058469	0.68538	-0.0082895	0.025817	0.35892	0.49869	-0.008138	0.96514	0.70061	-0.066501	0.7827	2.2759	1.493	1.2335	-0.11172	0.51639	6.548	2.1164	0.45247	0.2513	0.040271
4.8983	1.2817	2.7566	-0.12032	-0.17694	2.0215	0.33571	5.083	-0.006648	2.0054	0.044397	-0.025905	0.79184	1.2526	0.32155	2.1183	-0.15319	0.64462	1.7924	-0.12429	2.8041	2.8504	1.6717	2.0243	-0.035347	2.5573	1.7479	0.51952	2.5702	-0.35128	1.2498
4.0776	2.3049	2.9978	-0.27089	-0.0018578	-0.12714	3.3199	1.7034	-0.13434	1.1465	0.013905	0.18833	0.63807	1.4151	1.2108	-0.08198	-0.33677	0.16358	1.3212	0.09845	1.7989	2.5542	2.3264	0.43981	-0.048047	1.2039	2.4217	0.97971	2.8317	1.8436	0.40995
4.8153	4.0531	3.6086	1.9553	-0.16807	0.30593	4.2568	0.41022	1.0997	2.22	0.12598	1.5379	2.0385	1.1039	2.0552	0.56223	-0.031145	1.5418	1.8795	-0.14739	2.2187	2.9283	3.1513	0.47865	0.0012739	2.2462	3.0526	-0.41068	3.5049	-0.11211	0.69309
3.6812	1.3355	1.3013	1.8535	-0.18074	3.1751	1.5686	-0.15994	0.44512	1.0183	-0.085521	4.5444	2.2021	0.81629	1.8002	2.4116	4.8316	0.67978	1.6801	1.8426	2.5603	2.2141	4.7188	2.4853	1.3449	3.0378	3.1829	0.45216	3.4994	0.91649	1.8342
4.7254	-0.1667	4.2057	-0.15357	0.44092	0.89304	0.379	2.9354	-0.25621	1.8281	-0.0046512	2.5808	1.7935	0.96471	1.6287	1.3638	-0.056734	-0.13349	0.9476	0.92188	2.7311	2.172	5.23	2.6702	-0.10813	2.1763	1.1289	1.1729	1.0852	2.0644	1.6515
4.8023	4.0721	0.88518	0.64091	0.11499	0.87141	4.0335	0.26611	-0.05421	0.6873	-0.9265	0.82852	1.8939	1.9927	1.9602	0.70643	0.30618	-0.0022238	2.6165	1.6024	1.6078	3.3052	1.4736	0.88124	1.7091	3.0543	2.5687	0.55482	0.42348	2.0337	0.79211
4.3398	3.2996	3.0614	-0.45287	-0.050921	-0.14605	4.3987	0.60747	-0.0013708	-0.462	-0.14587	-0.49078	1.0856	0.90189	1.0651	-0.40766	-0.030247	-0.045467	0.45224	-0.26321	1.2984	2.1927	0.96203	-0.38184	1.6309	2.4183	1.1963	0.91744	1.4139	1.2918	-0.08211
5.2284	-0.62564	2.1393	1.2528	0.56812	0.25386	-0.18545	-0.012955	-0.060084	0.38936	-0.012529	-0.028295	0.61278	0.64716	1.4055	-0.15914	-0.033686	-0.11093	1.2284	0.77455	2.0835	1.3669	0.99835	2.5004	0.26417	2.1574	1.8551	1.3619	3.1403	2.1559	1.2516
3.7244	2.0456	1.711	-0.10947	-0.10398	-0.10353	3.293	-0.025614	-0.0033226	-0.082787	-0.10879	-0.56403	-0.15388	1.2789	-0.16679	-0.031365	0.32146	-0.012892	-0.093265	-0.070701	1.5033	1.6916	0.26677	-0.2644	-0.021706	1.4819	1.1597	0.70212	0.2738	1.3075	1.8877
4.2184	0.23439	2.9998	2.7809	4.8057	1.3878	-0.10393	-0.13606	1.0945	1.4484	3.879	-0.25847	1.7403	2.5857	1.3876	3.1099	2.0446	2.9522	3.8893	0.93246	2.1461	2.2724	1.1324	3.5565	-0.02723	3.9732	2.7184	2.5134	3.7596	2.6856	1.0855
4.8879	-0.16945	4.4613	0.051013	3.3206	-0.32512	-0.11143	-0.028363	0.60545	-0.60669	2.8339	-0.31303	1.4174	1.5397	0.32737	1.2314	1.2033	0.47514	1.7576	0.22735	2.1226	1.5409	2.6693	2.2533	-0.15383	2.9363	1.8597	2.0487	1.5067	1.3233	-0.0040109
3.7552	-0.17569	3.5069	0.69701	2.9919	1.3787	-0.18216	-0.014273	0.73785	0.17442	1.201	0.04571	1.1404	2.0064	0.88774	2.0949	0.71357	1.2616	1.3008	0.84781	1.559	0.20255	2.6705	-0.053572	0.76444	3.1026	2.3466	0.62339	3.0954	1.6099	0.36126
3.3178	0.57945	-0.11058	0.07905	0.14952	-0.51564	0.70166	-0.097716	0.87516	1.7855	-0.0058977	4.1008	1.077	0.84399	2.678	2.8617	-0.24211	-0.15256	2.5188	1.2181	2.9722	2.7162	4.9054	1.5975	0.31099	2.0992	3.0323	0.071302	1.7312	1.6503	0.49586
4.5367	0.95773	1.9151	2.5584	-0.18655	3.8575	2.9936	1.1844	0.013547	2.0211	-0.029952	0.76859	1.9448	2.6527	2.3784	2.0933	5.0477	3.3187	3.5684	2.6249	4.5173	3.2498	4.0538	4.1203	1.6145	3.6736	2.8762	2.7406	4.428	3.1947	1.5293
4.8988	3.4224	4.0569	-0.058168	0.24486	-0.17326	4.3294	1.0046	0.85933	0.4139	0.082924	0.22515	-0.042973	1.2172	1.2634	0.94017	-0.2351	-0.097993	1.6047	0.1689	1.8234	2.3427	1.7554	1.187	-0.096523	2.2566	0.39228	2.4195	2.4313	0.75116	1.1191
5.1054	3.7404	1.3438	-0.30604	-0.028381	-0.12174	0.82779	5.2281	1.3324	1.6301	0.3018	-0.23185	0.16643	1.2151	0.91478	-0.24286	0.27425	-0.037098	2.4313	-0.18527	2.2679	1.35	1.0291	2.7598	-0.13489	2.4038	0.79064	2.3152	2.803	1.8324	0.29035
4.3033	-0.090343	4.2394	1.4863	3.6082	0.065142	-0.069359	0.20666	0.54134	-0.30098	3.0198	0.86371	1.9005	2.109	1.796	2.7081	1.3777	1.3235	2.3084	1.5886	2.2959	1.0864	0.61727	0.4793	1.5396	4.1631	2.2684	1.1847	1.6606	1.4777	1.918
4.9335	0.39671	3.6277	0.59071	-0.1361	1.9448	0.085552	4.0803	-0.039351	0.72862	0.032107	0.80159	1.3077	1.048	1.9164	2.29	1.4834	-0.082001	2.1868	-0.28335	2.5309	1.965	6.3797	2.437	-0.14041	2.0579	1.8248	2.6987	3.3626	2.627	-0.20055
2.5348	1.2595	0.11549	-0.12554	0.70919	1.2355	0.27442	-0.091766	-0.11597	0.79573	1.0225	1.1728	-0.08311	0.081285	0.51555	1.489	3.2229	0.33001	2.0265	-0.25641	0.10501	1.3212	1.862	1.1333	0.73782	0.54655	1.5413	-0.0084516	2.3003	-0.30886	-0.29337
4.7994	3.5103	-0.07799	-0.29635	1.5729	0.03887	4.042	1.0461	-0.25053	1.3362	0.36738	0.97816	0.57705	1.7606	1.9292	0.0069289	-0.247	1.4019	-0.20218	0.53388	1.8482	2.6966	0.95792	2.5977	0.13448	1.7677	2.8381	-0.030726	1.6792	2.1781	1.3733
4.8791	3.0138	0.1968	-0.071994	-0.093062	-0.026997	4.056	0.97045	1.3033	0.96138	1.5215	-0.094808	-0.42968	1.148	0.52789	0.39506	0.18818	1.124	1.7981	0.2212	2.684	2.7559	1.4537	0.23061	0.2014	2.806	-0.44382	1.3769	1.2551	0.33219	1.4265
2.0054	1.656	1.2225	-0.17645	-0.012887	-0.15609	1.4487	1.032	0.27114	2.0251	0.20243	0.24278	0.59717	0.3038	-0.0011199	0.61263	2.8714	-0.15709	2.5168	-0.28206	2.4407	0.71241	4.1672	1.5748	-0.138	1.3358	1.1557	-0.2272	1.5981	0.55591	1.0418
1.0961	-0.43076	-0.19471	0.5757	0.60354	2.1106	2.3174	-0.42293	-0.11884	2.0214	0.018227	4.0921	1.9267	0.025551	2.3914	0.3885	3.3412	0.94529	2.4393	0.14678	2.1474	0.33182	3.1542	0.12282	1.0477	2.0279	2.9435	1.3766	3.4027	0.99758	1.3947
2.3231	0.14716	-0.46453	1.025	-0.18595	0.20506	-0.022241	-0.11656	-0.12982	1.6951	1.6581	4.6976	0.58659	1.0677	1.7386	0.38937	0.22157	-1.0601	2.326	0.33399	3.124	1.9009	1.601	1.1908	-0.40237	1.6182	6.2511	2.6552	1.105	2.0023	-0.16454
5.042	3.6229	-0.50316	-0.44792	-0.10435	-0.40317	0.46691	0.79187	-0.00098519	0.76738	-0.056274	-0.20566	1.4837	1.7219	1.4555	0.08072	-0.099057	-0.033717	1.8189	0.10698	1.9819	1.8607	0.46768	2.6736	-0.052241	2.595	0.42659	1.4198	3.0357	1.6212	0.072014
2.7816	0.29473	-0.7662	-0.062743	1.3811	2.0483	0.5953	-0.060157	1.779	0.59871	0.44474	-0.14006	0.69064	2.5854	-0.048934	2.2481	2.1074	0.041449	1.8233	-0.43163	1.6199	0.54512	3.0002	-0.52284	-0.15387	0.43834	1.6928	-0.43143	3.4634	0.94393	0.69436
2.8086	-0.15347	0.44079	0.675	0.93153	2.4678	1.667	0.56214	0.98287	2.432	-0.080761	-0.18481	0.63135	1.0249	1.6671	2.4533	4.8079	0.22329	3.1147	1.6419	3.7571	2.3314	4.1055	3.2132	1.4147	2.9431	2.795	1.9092	3.6078	2.1631	2.3337
4.6753	3.3605	1.2868	0.59002	-0.058404	1.0946	-0.14778	5.0664	-0.8653	1.8751	0.27165	-0.08224	-0.19542	0.75302	1.1213	1.1632	1.7956	-0.044075	1.4397	0.25596	1.5711	0.24212	2.4735	1.1259	-0.14009	1.966	-0.3697	1.5613	1.4252	1.3524	0.29471
3.9498	3.4819	0.9461	-0.013243	-0.64739	0.32716	3.9445	0.6162	0.46316	0.15408	-0.040771	-0.091781	-0.040482	0.37764	0.77476	0.055721	-0.056979	-0.10131	-0.39086	-0.6191	0.21707	1.828	4.0548	-0.0404	-0.025885	0.72869	-1.1685	0.9308	-0.1935	0.94596	-0.66962
4.4361	3.7114	2.5404	0.95436	-0.11981	-0.2849	4.5766	1.8458	-0.12701	0.71305	0.28871	0.54142	0.92235	2.0967	0.37328	0.43279	-0.51169	0.061351	0.67074	0.27092	0.87859	2.5131	4.3479	0.9663	0.64911	2.5123	1.5376	-0.41599	2.5682	0.042201	1.5226
3.3195	-0.50507	1.8513	1.0108	-0.24005	-0.080499	0.54418	0.46218	-0.013553	-0.39136	-0.020447	-0.056761	-0.13671	-0.058928	-0.076927	0.26767	-0.71649	-0.15061	0.47833	-0.017419	-0.79893	0.22065	1.3218	-0.081074	-0.11347	-0.21151	0.99633	-0.38802	-0.14621	0.93339	-0.50079
3.056	0.93564	0.18257	-0.2403	1.5824	2.7226	0.26367	0.64145	-0.012473	-0.75518	1.1807	0.56169	1.9704	1.7418	0.57609	0.64628	2.8895	1.5215	0.97743	-0.11803	1.8727	-0.2772	3.0349	1.4513	1.3179	1.5842	0.9817	0.93976	2.8597	1.454	2.1105
3.6636	1.146	0.40395	-0.038873	-0.076784	2.2567	1.5593	0.23926	0.80265	0.92364	-0.096662	4.0667	1.613	0.7037	1.6616	2.1865	4.4646	2.1681	1.8909	2.1072	1.6172	0.80367	4.3891	2.2592	1.4886	1.9519	2.0461	2.5299	2.0933	1.9781	1.254
3.3969	0.79317	-0.1814	-0.12138	-0.086375	-0.13876	-0.12661	-0.044325	-0.041335	-0.21504	-0.091349	-0.1202	-0.018352	-0.020587	-0.024187	0.18099	-0.039689	-0.099564	0.10237	-0.22425	-0.015404	0.83682	-0.14779	-0.038216	-0.11751	-0.027217	-0.18873	-0.025348	0.91007	-0.14543	-0.079824
2.9401	1.6745	2.5102	-0.087061	-0.0074513	-0.038317	-0.086043	2.3416	-0.31841	1.6954	-0.09694	-0.19835	-0.066192	0.46978	0.16243	0.36785	-0.07998	-0.026384	-0.22281	0.25384	0.072645	0.80167	0.12989	-0.1124	-0.13207	-0.071244	1.7138	-0.40272	1.1289	-0.060805	-0.25602
4.5812	2.4732	1.7625	0.81705	-0.026859	1.3208	1.9495	4.3302	0.62372	0.15261	0.027026	-0.18347	-0.28602	0.59123	0.97553	-0.052577	1.9108	1.3602	0.46585	-0.058557	1.487	1.3579	2.0584	1.8325	0.29048	2.0592	2.6405	0.7503	0.91903	1.2423	0.2758
3.8841	2.1163	3.758	0.45575	1.2994	-0.13231	0.47707	4.268	0.73351	1.3709	-0.12854	-0.36246	1.8548	0.6082	1.1609	1.9848	-0.2201	-0.23901	-0.30606	0.14707	1.1088	2.3895	1.819	-0.23494	-0.082252	0.58659	2.016	1.166	2.9458	0.066226	0.02719
4.3885	-0.24865	1.8457	0.39738	2.9891	1.1393	-0.23925	-0.4291	-0.12147	0.36333	2.5187	0.41264	0.14324	2.6157	1.4115	0.82354	2.0105	0.63334	2.5714	0.5546	2.6781	1.4611	2.1247	0.30216	0.82755	3.0176	1.5341	1.1519	2.134	1.1291	0.06802
1.1103	0.45631	-0.2479	-0.11494	0.52312	-0.12514	0.42108	-0.015842	-0.086246	-0.33618	0.41628	1.9716	0.4814	0.034785	1.9446	2.0088	-0.42461	1.0762	2.8845	1.9788	0.88723	0.082701	0.80453	2.0303	0.91558	1.5225	1.8159	1.395	4.2191	1.6359	0.24083
3.4925	0.98338	1.5103	-0.45056	-0.10189	0.186	-0.026003	0.65685	0.64468	0.20369	0.13323	0.095058	1.5942	0.90393	0.029132	1.7137	3.0428	6.2343	1.1382	0.61911	1.774	0.40687	3.2802	1.4201	2.0105	1.6503	1.6234	1.1473	1.3713	2.7418	1.322
4.9607	0.72369	1.2931	2.3594	1.0248	3.0035	3.0116	1.5109	0.64967	2.7216	-0.0037416	-0.13274	1.0336	2.3038	2.2971	1.3264	5.2853	1.2612	2.6384	1.8531	4.0719	2.0567	3.617	3.9714	2.3556	2.8651	2.105	2.2028	3.6143	2.82	0.74497
4.2676	1.0098	2.2755	1.2355	-0.11899	2.1352	2.8267	1.0553	0.9219	1.8071	0.28835	2.7408	1.9904	2.0146	3.1077	2.5954	5.1414	2.2205	2.2356	1.1537	3.8373	1.8706	4.373	4.1188	1.6207	3.5342	1.9176	2.5416	3.447	2.9462	2.5407
4.3721	1.7874	3.9287	0.77252	-0.12421	0.51198	-0.02189	4.2355	0.22766	1.9423	-0.095922	-0.014822	0.32234	1.5012	1.2415	0.34812	-0.087637	0.34782	2.007	1.1025	2.1367	2.1574	2.2298	1.1825	0.95286	2.6839	2.2585	0.63271	1.9695	-0.073971	0.20841
3.9723	3.651	3.1135	0.22084	1.1189	-0.2062	3.675	0.60149	-0.066158	0.89089	1.1956	-0.064454	-0.11403	0.59729	2.1265	0.1149	0.65736	-0.0082952	1.0446	-0.25325	2.7583	3.1548	3.4039	0.97614	-0.11615	2.1618	0.13113	0.43941	2.6651	1.1667	0.5888
2.5246	0.7544	-0.032856	-0.13809	0.27653	0.80696	-0.05704	-0.032976	-0.13193	0.75628	1.1038	-0.30049	0.034634	2.7566	0.34075	0.18232	1.598	-0.25851	1.0864	-0.10298	-0.23297	0.77087	1.1522	0.23959	1.4496	-0.12382	1.7804	0.47665	2.8601	0.66258	-0.15842
4.7389	0.3349	-0.62331	1.9315	0.20816	3.2369	0.9956	-0.011637	0.94118	1.814	-0.058682	2.0155	1.5275	0.55072	1.1066	1.8876	4.6023	1.7823	1.8086	1.3761	2.5477	0.34152	3.9346	4.1464	-0.13028	2.4738	3.4406	2.3904	3.9686	2.3813	0.73464
5.2164	3.8463	2.5287	1.4007	0.14357	1.2571	0.95589	5.4469	-0.093442	1.5623	0.9781	1.3682	0.027766	2.4718	0.30232	1.724	-0.50707	-0.026915	2.2674	0.88487	2.4401	2.5157	4.0247	2.4873	-0.0037605	2.7159	1.8527	1.7882	1.7951	2.0759	1.3842
3.4661	-0.14211	2.1549	0.36652	2.1666	-0.79097	-0.093655	-0.1569	1.0726	1.1939	3.7526	0.13342	1.6178	2.2961	1.0929	2.0129	-0.043597	1.9656	3.1205	0.80972	2.0928	2.1212	3.9428	2.1951	0.92496	3.4936	2.8778	2.3114	1.3656	0.73892	0.52446
4.4717	2.6975	0.87347	-0.088314	-0.13409	0.71017	3.7341	0.60539	0.61813	0.97631	0.12147	1.7931	0.53168	1.4938	1.7401	0.8487	1.1413	0.18746	1.4959	1.205	2.1848	2.7694	1.9026	0.93767	0.67072	2.0875	2.5209	0.33648	1.9887	0.96045	0.40648
5.1506	3.7845	2.099	-0.059352	-0.18697	1.4932	0.42975	5.2037	0.36057	0.57662	1.0152	-0.22918	0.17107	0.6125	0.65932	1.3257	-0.36845	0.78844	0.38844	1.3962	2.3698	2.4627	2.152	0.7038	0.19857	1.9017	3.0261	1.6681	3.1006	2.1488	0.18497
4.2985	0.38253	3.0756	-0.14434	-0.31451	-0.54281	0.46893	1.1168	-0.43043	0.83983	-0.074333	0.18746	0.042726	0.57285	1.6263	0.86291	1.2393	0.63702	1.3602	0.027451	2.5241	1.143	5.2196	3.0133	0.37789	1.6806	2.6944	2.4415	1.6833	1.1734	-0.086571
4.5827	3.0402	3.3117	0.37004	0.13398	0.57803	-0.14609	4.6971	1.1945	0.76542	1.1144	-0.082556	1.3376	0.9404	0.46457	1.1905	0.39427	-0.0050288	1.6556	1.7724	2.5636	2.6263	1.6564	1.5869	-0.067279	2.5732	2.1127	-0.41481	3.1202	0.94155	0.26781
3.9038	4.2526	3.0679	1.5719	0.78062	1.4216	3.6256	1.7801	1.2407	-0.25372	0.26322	-0.32133	-0.1565	0.53551	0.46445	-0.067898	-0.1753	-0.07758	2.584	0.47211	1.0581	2.6192	3.8842	0.80481	0.13494	3.1127	0.37109	0.92905	1.6005	0.83262	-0.043602
5.0711	0.38468	4.2677	0.81318	-0.02527	3.1056	0.42472	2.9692	-0.028579	1.5158	-0.1367	0.19256	1.0322	1.6865	0.97261	1.9246	0.94183	0.36115	1.4244	0.73841	0.69956	2.4314	4.7945	2.8743	1.0783	1.3348	2.8323	0.43406	2.9344	1.4163	0.82489
4.1848	2.9802	2.847	0.28788	-0.15702	1.3042	3.5314	1.6884	-0.085727	1.5037	0.21135	-0.08984	1.4598	1.2098	1.6052	1.0075	0.37326	0.0023403	0.74475	-0.2624	1.9561	1.9163	2.5672	1.7222	0.0016854	1.3952	0.33994	0.63022	1.9036	-0.03834	-0.51008
1.503	1.3314	0.91479	0.79592	-0.2529	-0.061417	-0.2443	0.63655	-0.060426	1.2339	-0.15422	-0.36198	0.88953	0.69067	0.13666	-0.34869	1.0677	-0.1033	1.5969	1.1068	2.3832	2.5357	7.5969	2.2953	0.017068	-0.2405	0.45102	-0.22563	-0.007144	0.80765	-0.2631
3.1027	0.35214	1.5326	0.3823	0.63948	-0.33431	-0.17288	0.82845	1.5659	0.58607	-0.13151	4.0022	1.3588	1.5453	1.6737	1.8541	4.5481	2.277	2.764	0.2104	2.6187	2.7945	5.2186	3.1782	1.2407	2.8575	2.0659	2.1038	2.7304	2.1793	0.81567
4.8355	3.0615	-0.2396	0.19232	-0.17551	0.71837	4.3182	1.8156	0.93088	1.5529	-0.077986	1.0888	0.60196	1.2285	0.14955	-0.4001	-0.091454	2.0887	0.80013	0.5097	2.9259	2.4049	-0.094279	1.3052	0.70156	0.59995	2.0552	1.3873	-0.13059	0.87948	-0.052563
4.6037	3.1781	0.31577	-0.02114	-0.14203	1.0987	4.0323	0.34799	-0.017432	1.6758	-0.0245	0.63379	0.47129	0.069173	-0.041273	-0.0043843	-0.049559	-0.096803	0.31294	-0.098761	0.23067	0.41512	1.8427	-0.014247	1.0524	-0.11085	2.4242	-0.04353	0.4002	0.18718	0.738
4.5393	0.56386	4.3516	-0.08459	2.7892	-0.070732	-0.034212	-0.33577	0.38014	0.82741	2.8313	0.028468	0.49805	1.7391	0.84757	1.7965	0.41935	1.9285	2.5692	-0.013434	1.7777	1.4002	-0.36399	1.4103	0.86881	3.667	2.6253	1.085	1.6614	0.58608	1.9559
4.7745	3.3467	0.96122	-0.39193	-0.077563	0.30272	-0.53207	-0.13433	-0.034443	0.96708	-0.062431	-0.0042746	-0.23149	1.6332	1.3326	0.1893	-0.055551	0.4128	0.84259	0.087156	1.1837	2.9252	0.90919	2.0289	-0.15999	2.3618	1.7759	-0.21143	1.7043	1.7418	0.98889
4.4	3.4211	3.3825	0.22448	-0.1764	0.18375	3.6711	1.1821	0.45042	-0.17452	0.80537	0.30772	-0.065902	1.1475	0.58437	0.2691	-0.01293	-0.17996	0.84271	-0.14156	1.218	1.3504	4.2216	1.6291	-0.02089	1.8899	3.0897	0.74848	1.5607	0.0058582	-0.060113
4.4851	0.37671	3.9199	0.58413	-0.12883	0.60924	-0.011348	1.3303	1.4662	0.13479	0.20102	0.91692	1.4136	0.073222	0.50212	1.4149	0.51395	1.6589	1.2475	1.0804	2.324	1.9111	0.88845	1.6277	-0.13	1.8503	1.7321	2.4532	2.74	1.9895	0.69622
4.8028	4.3074	3.1957	0.48923	-0.11244	-0.01133	4.3896	0.82104	-0.13389	1.3174	1.3108	-0.1496	0.9638	0.64727	0.27678	0.17996	-0.13393	0.62491	1.3849	0.38252	1.8483	2.5508	1.9852	0.012445	0.52955	0.69657	1.5352	0.19504	0.75585	-0.0085671	0.07352
4.7055	1.7787	1.4354	0.57387	0.090889	1.3968	1.2105	5.3012	-0.13364	1.1806	1.197	1.2128	1.295	2.2888	1.6301	-0.11503	1.1686	1.0855	2.4036	-0.2317	2.5053	2.017	2.1659	1.851	0.53361	2.6625	2.4231	2.1107	2.7401	2.0558	0.31504
4.6093	2.5934	2.1155	-0.16373	-0.096999	0.092235	4.3817	0.19313	0.43534	-0.16268	0.059382	1.951	-0.053178	0.56311	1.5186	0.068411	1.2934	-0.049457	0.7482	1.0279	2.4533	1.6952	5.0535	0.95894	-0.10998	1.7535	-0.63591	0.33221	0.9295	1.6589	0.42883
4.088	-0.38405	0.94029	0.52092	-0.24532	0.64339	2.2869	0.08347	0.29678	1.6102	0.76612	1.9531	1.3732	2.2021	1.6285	2.1231	4.5105	0.33623	2.0722	0.87136	3.4749	2.6764	3.2791	3.0475	0.55616	3.3435	2.6087	2.2873	1.8683	2.4749	1.6325
4.3913	3.3923	3.3125	0.62848	0.6448	-0.15076	4.0166	0.49895	-0.11352	1.6084	-0.036662	-0.12949	0.25467	1.4322	1.2158	0.96973	1.2348	-0.046718	1.0847	0.37161	0.95083	2.7567	3.0176	0.80854	0.1922	1.8475	0.93824	0.16587	1.5297	1.5025	0.59029
4.686	2.462	2.3491	-0.12902	0.40491	0.68007	1.8986	5.2499	0.27321	0.44628	-0.13	-0.46227	0.53976	1.9329	1.6698	1.8063	0.32681	0.26532	2.0423	0.11281	2.1929	2.2777	1.7743	2.1077	-0.021891	1.4098	1.6343	0.65903	1.8366	0.58864	1.3402
5.1173	4.2161	1.0805	1.2439	-0.014872	-0.4393	4.4252	0.23497	1.4332	2.7567	-0.15252	-0.55013	0.16927	1.6291	1.4696	0.82688	0.74839	0.061408	1.1103	0.39431	3.0178	2.4884	1.7599	0.18552	0.96597	2.4551	1.6828	0.56128	1.8096	1.9425	-0.16384
4.8595	3.3001	0.77234	-0.052394	-0.54657	0.26103	-0.14437	3.1698	0.30227	0.45313	-0.071025	-0.32945	-0.12741	2.0099	1.4941	0.84811	-0.26455	-0.26798	1.3816	0.14082	1.0026	1.9137	1.2162	1.9497	-0.030286	1.5964	-0.16047	2.2355	2.672	2.1193	0.78519
4.6726	-0.3314	3.5682	-0.28852	0.41704	0.7113	0.99939	2.0302	1.2153	0.77186	-0.29901	-0.34119	0.67134	1.5815	1.6214	1.15	-0.27934	0.97367	1.5934	0.63387	2.136	2.4678	3.6649	3.4556	-0.13615	1.7313	2.2831	2.6532	1.7772	2.3586	0.64557
4.4436	2.395	1.3694	0.24996	-0.1883	0.20481	-0.033761	4.435	0.20768	-0.18329	0.32855	0.073482	0.052831	0.38061	0.51729	0.17187	1.2815	0.9136	2.3045	-0.23721	2.1208	2.2004	2.334	1.8273	0.46233	1.8562	0.43199	1.2298	2.1891	0.33623	-0.45669
2.4198	2.4047	0.4232	-0.022085	-0.00016172	-0.035098	2.147	0.27371	-0.002722	-0.098866	-0.19707	1.8136	0.40075	0.50075	0.6444	0.59274	-0.17143	-0.13264	0.53104	0.13301	1.8624	1.1555	0.75758	0.42625	0.20713	1.2805	-0.075938	0.69684	-0.18752	0.52325	-0.12205
0.71638	1.7992	-0.24001	-0.14097	-0.085742	-0.13221	0.32126	-0.021963	-0.022825	-0.1248	-0.048848	4.0486	1.3505	0.23352	1.3901	1.0111	-0.042622	-0.16114	-0.25906	0.52504	1.673	0.32465	1.7458	1.0669	0.4015	1.3301	3.2752	0.88894	1.6651	0.78997	-0.062733
3.8517	-0.079116	3.3214	-0.2503	0.59148	-0.19798	-0.16889	-0.02079	-0.047828	-0.17731	-0.091142	-0.32075	-0.21335	0.40821	0.58567	0.59932	3.0082	0.40942	1.2323	0.35161	1.3563	2.0154	0.73942	0.75999	1.0738	0.99404	1.8788	0.74252	-0.49697	1.1398	-0.58399
1.584	-0.58761	-0.44798	-0.042971	-0.50716	-0.091609	-0.16298	0.33702	-0.29148	-0.43119	-0.23966	0.43489	-0.20355	-0.063384	-0.037707	-0.32431	-0.29715	-0.096142	-0.32272	-0.073242	-0.33023	-0.14912	-0.14077	0.19901	-0.024628	0.30251	1.1883	-0.50811	-0.13889	-0.3748	-0.13385
3.9156	0.56092	0.85421	-0.2073	0.069291	2.841	0.21912	-0.06729	0.61015	1.5784	1.6905	1.9169	0.91654	1.9772	2.2306	2.792	4.8999	2.1891	3.0341	0.061494	3.573	2.3656	4.0696	2.7581	1.4827	3.199	2.8341	1.6859	3.5983	2.2382	0.64185
4.422	-0.37691	3.384	1.7071	1.5215	2.089	-0.16064	1.045	-0.090886	0.81973	-0.01206	0.31906	0.4698	2.3071	2.4761	0.52789	-0.33407	-0.10013	0.58662	-0.45073	1.0277	2.0198	2.76	2.9117	0.66487	2.245	1.5892	1.9299	2.9796	1.6474	-0.37742
3.9549	-0.51389	-0.1382	1.5265	-0.30138	1.3895	2.8533	0.25829	0.0074141	1.4841	0.60752	3.6908	1.3165	2.0077	2.7866	1.9366	5.0173	2.4725	2.4221	0.89624	3.6578	2.835	4.405	2.8549	1.1141	3.2555	1.8256	1.8487	3.466	1.8882	1.5684
4.1772	3.2199	-0.34156	-0.27879	-0.080877	-0.12244	4.3002	1.14	0.78626	0.65414	0.61692	0.031227	-0.008932	0.84507	1.5072	-0.086858	-0.17766	-0.088529	2.2072	0.23745	1.9278	1.383	1.8644	1.4399	0.39098	2.3061	1.5136	1.9185	1.5725	2.4913	1.49
5.046	2.3453	2.3827	-0.04033	-0.089355	0.35986	-0.077181	4.9447	0.15314	0.60306	0.40196	-0.13904	-0.39118	0.77222	0.87575	0.25002	-0.16771	-0.15842	0.32073	-0.03325	2.0736	1.4077	1.6407	-0.032315	1.8175	1.772	1.6658	-0.067003	2.1923	0.97633	0.25436
4.4865	1.3558	1.2773	0.46044	-0.17655	4.4845	2.4684	0.24246	0.78	1.3659	-0.081829	0.65928	1.1589	1.5666	1.551	2.0387	4.9605	2.8526	2.721	0.34761	3.3355	1.3756	4.3197	3.6069	1.3234	2.9623	3.0223	0.93691	3.8933	2.7527	1.3229
0.38765	2.8829	0.76188	0.25617	0.17405	0.3668	-0.14376	-0.061974	1.3871	2.3581	1.437	4.8009	1.3435	1.5458	2.1387	0.55008	1.3023	-0.10927	2.1106	1.0572	2.9068	0.83482	3.1607	1.5427	0.72911	0.23498	2.1806	0.23882	2.9948	0.9961	1.6046
4.4681	3.0655	1.6082	-0.12303	-0.039301	0.24073	0.45541	4.6253	-7.4114e-05	0.26489	1.1888	0.087053	1.0655	0.52761	1.8284	0.24106	1.0998	-0.14617	0.75224	-0.021813	2.0047	1.4227	0.84657	2.4164	-0.005997	1.4856	-0.22092	2.1975	0.37686	2.117	0.23
2.4212	0.017819	1.4922	-0.045543	-0.2822	1.1806	3.1957	-0.82605	1.3615	2.1222	-0.043685	3.7336	0.76221	1.5096	1.2856	0.63351	1.3916	4.3838	2.6395	0.93652	2.6036	1.9691	4.3014	0.013568	-0.14715	2.6466	1.9819	1.1422	2.896	0.75198	1.5502
4.5522	3.755	1.0391	-0.020381	-0.29918	1.534	0.5589	-0.044394	-0.037483	1.1667	-0.051862	-0.29715	-0.25322	0.83421	1.2449	0.52203	-0.20058	-0.11052	2.144	0.53141	1.5532	1.8094	1.3695	2.596	-0.24299	1.8927	1.4048	2.4994	1.8812	2.2046	-0.099277
3.5654	-0.11849	2.8624	0.46714	-0.05728	0.39671	0.49871	-0.11536	-0.088009	0.16947	-0.13857	2.5128	-0.09532	1.2239	-0.054387	0.32382	-0.68274	-0.071321	0.97614	0.27848	2.4226	0.65128	4.2798	2.2526	0.52012	2.3536	1.8114	2.7358	2.0662	1.2793	1.1377
3.775	0.46747	0.61212	0.634	-0.29622	-0.021679	2.9149	0.050198	0.41184	1.7766	0.42177	3.2826	1.2701	1.3977	2.2555	2.0129	4.8731	1.0559	1.9772	1.2187	3.389	2.3281	3.9991	2.6256	0.98063	2.67	2.5875	0.23281	3.7424	2.3462	0.73358
4.3744	2.3566	3.1856	1.0396	-0.11747	-0.021616	-0.1473	4.5458	-0.023672	0.37479	1.7812	-0.81761	0.32873	0.76234	0.1881	0.8553	0.19079	-0.14788	2.0509	0.36334	2.2519	2.4404	2.5263	1.893	0.86868	2.5185	2.275	-1.2019	1.8621	0.18256	-0.54661
1.8764	0.44164	0.82719	-0.24968	-0.30614	2.4307	-0.24435	-0.28248	-0.10096	0.50918	0.87748	1.554	-0.097754	1.1125	1.1926	0.93791	3.3249	2.1192	1.4879	0.66644	1.0219	-0.1822	3.13	0.63569	0.55502	0.88594	1.2864	1.4932	2.6326	2.2749	-0.44485
2.196	1.6945	-0.16341	-0.12025	-0.033013	-0.0024527	-0.29563	-0.03274	-0.049161	0.98061	0.4939	3.2853	0.95999	-0.057272	0.33574	-0.10974	-0.30579	-0.12192	-0.0047352	0.2104	2.4984	0.2717	-0.086743	0.55156	-0.017945	-0.12562	3.2671	0.83023	0.25095	1.2636	0.045362
4.42	1.6862	-0.10798	0.49421	-1.1166	-0.012815	-0.13686	5.6556	-0.022134	2.1705	0.9934	-0.17045	-0.3481	1.3833	1.3711	1.209	0.44393	-0.079895	1.6351	0.16872	2.4549	1.3871	2.093	0.23613	1.0066	2.181	3.8223	-0.4431	2.7929	1.8862	1.8939
4.2256	3.5758	3.0438	0.45248	-0.065833	1.221	4.1987	1.256	-0.075543	1.9438	-0.088705	2.0147	0.14621	0.71228	1.9333	1.2702	-0.11443	0.99621	0.77747	-0.092038	0.967	2.4356	2.6333	1.7135	0.6107	2.0857	-0.5008	-0.24382	1.6376	0.79036	1.3173
4.6856	2.3941	1.8145	-0.60361	0.86452	1.2293	0.26716	4.7909	1.8992	1.0928	0.63135	0.069112	0.033604	0.61861	1.2312	0.59513	0.59082	1.6926	-0.30895	-0.26476	2.5517	2.4822	1.911	1.4794	0.40889	1.3512	2.0652	0.51115	-0.062996	0.61641	0.24874
3.6249	-0.80804	1.9929	2.4185	3.1041	4.2812	2.3844	2.2545	3.1681	2.4612	2.9384	1.4875	1.328	0.937	1.0524	2.2412	3.7824	4.2647	1.355	1.958	2.5982	2.1033	4.9632	2.7083	4.4565	0.2076	2.4607	1.5431	2.6966	2.9028	1.7144
4.5491	3.5698	0.60335	0.25576	0.77241	-0.059996	-0.032724	-0.07402	-0.021689	-0.083552	-0.0022642	-0.00109	-0.48542	-0.03325	0.25834	0.64505	0.30239	-0.028054	-0.19709	0.28362	-0.39591	0.30517	-0.081171	-0.30524	-0.096072	-0.18455	-0.51146	-0.94695	-0.094803	-0.24217	-0.43601
4.1958	0.60885	3.4573	0.11239	-0.32612	2.0597	-0.083723	-0.5647	-0.014309	0.79541	-0.010437	-0.034205	0.68789	1.695	1.6482	1.6642	0.13849	-0.13631	1.6057	-0.26891	1.9478	2.2461	6.0575	1.9983	0.91354	2.3819	0.8229	1.5331	1.8228	2.7486	-0.40841
3.8964	1.7637	-0.042782	2.4716	-0.40503	3.285	2.5481	-0.14043	-0.031214	2.5443	-0.085806	0.32301	2.4044	1.9021	1.3155	2.6542	4.6805	2.3722	3.398	1.0327	3.8712	2.7252	3.7385	3.3145	0.44633	3.7208	3.1245	1.605	4.0775	2.4815	0.73009
2.2429	-0.63619	1.5221	0.30506	0.21664	0.11156	-0.11915	-0.060717	0.93643	2.335	-0.14125	0.22157	0.51648	0.70285	1.477	1.1208	2.7293	1.4796	2.2647	-0.24054	1.5326	0.27059	2.1838	1.646	0.77204	2.0877	2.5478	0.39639	1.6627	0.45836	-0.17002
0.73171	0.90882	-0.68118	-0.10638	-0.36567	0.70382	-0.051316	-0.059813	-0.13336	0.076357	-0.025275	3.8786	0.46478	-0.061906	1.4024	1.2199	0.50179	-0.27739	1.5883	0.20569	1.3943	-0.52852	1.1774	1.5202	0.52544	1.2781	2.5819	0.55015	2.8346	0.60826	0.12367
4.1523	2.7006	-0.33004	0.28255	-0.059245	-0.10467	3.9903	1.7116	-0.13484	1.6086	-0.029043	0.3418	-0.015441	0.81735	1.7782	1.3897	0.42838	0.32197	2.0818	-0.23927	2.333	2.9858	1.6767	2.1321	-0.33072	2.6899	1.2312	1.0823	2.132	2.1523	1.4259
4.5779	2.7898	4.2702	0.15567	-0.10454	-0.042989	-0.032582	4.5392	1.9626	0.57309	1.3243	-0.14981	-0.09675	1.2407	0.21873	0.62184	-1.6922	-0.16436	0.26828	0.88324	1.4436	1.417	3.408	0.95389	0.12572	1.893	3.1202	-0.56059	2.6567	0.30959	1.4344
4.3813	-0.3276	3.8645	0.59064	-0.0068185	0.35453	-0.99656	0.76594	-0.068227	1.0643	0.48346	-0.21381	1.9619	0.065805	0.45066	2.1079	0.45789	0.46918	0.39445	0.97455	2.6771	1.9084	4.7972	2.565	0.24896	2.2407	1.9231	1.7087	3.3175	1.8138	1.0209
5.0767	3.357	-0.059196	-0.043031	-0.18233	0.50658	-0.12034	4.7354	-0.08983	1.262	0.81902	-0.079262	1.3497	2.3094	1.502	0.56324	-1.1138	-0.024581	1.5488	-0.11842	1.9121	1.607	1.1134	1.3686	0.11933	1.0249	0.33268	2.7301	1.5469	2.3691	-0.036608
4.8221	0.1382	-0.63158	0.0088616	-0.12968	2.5565	3.2702	-0.24242	0.54481	1.4716	0.65947	3.5399	1.8406	2.4163	1.8872	1.5014	4.4884	3.1696	2.1491	1.3401	3.3666	1.8821	4.4178	3.305	-0.086443	3.1066	1.6726	2.3165	1.5706	1.7918	0.76165
3.0897	-0.076422	2.1295	-0.13301	2.9606	-0.028031	-0.019254	0.9518	-0.080158	0.79342	-0.040592	3.1936	-0.22529	1.6732	0.33433	-0.028411	1.1691	0.35527	1.3395	0.83367	2.7012	2.4375	5.5402	1.6316	1.6127	1.3498	-0.49243	-0.49943	2.1249	1.1013	-0.34552
4.6406	1.8892	3.4832	0.1273	1.0303	1.1275	-0.010249	4.4079	0.016465	1.1279	1.0903	0.1775	-0.082544	1.1294	0.45544	0.75362	0.14556	-0.12658	2.0286	0.03945	1.9182	2.8238	2.3783	0.62636	-0.034536	1.8646	2.3155	0.33119	1.8785	0.82792	-0.10132
4.6047	3.4223	4.2129	-0.29145	-0.02459	-0.31409	4.4804	0.12162	-0.067359	1.1222	-0.038462	1.1819	-0.096807	1.4587	2.3043	0.53922	-0.2197	0.18518	1.9099	0.99365	1.9411	2.5907	3.4221	0.33777	2.1478	2.5472	1.1192	0.66637	1.0502	0.50455	1.4025
4.1749	-0.44143	0.24203	0.98286	-0.12093	1.2854	0.30306	1.291	-0.13209	2.596	-0.13601	-0.031865	0.051349	2.7507	0.2355	-0.037845	-0.48617	-0.32886	1.7219	0.28231	1.2836	1.3125	2.7059	-0.03383	-0.066719	0.87272	1.7661	1.0743	2.3295	1.0839	1.0671
4.6906	3.8171	1.5435	-0.080944	-0.088927	0.93801	4.7036	0.70817	-1.6869	0.77508	-0.048862	0.04269	1.0137	1.9509	1.2007	1.174	0.50748	-0.14461	2.4213	0.21351	1.796	2.3857	4.2954	2.335	-0.58233	1.2684	0.86669	1.6802	2.2183	0.20968	0.73156
[truncated: 8,345 more rows]
