# Supplementary material for: Geometry of the Gene Expression Space of Individual Cells
Source: PLoS Comput Biol. 2015 Jul 10;11(7):e1004224. doi: 10.1371/journal.pcbi.1004224 (PMC4498931; doi:10.1371/journal.pcbi.1004224)
Supplement: S6 Dataset — (CSV) [file pcbi.1004224.s038.csv]

Cd74	Actb	Cxcl10	H2-Aa	H2-Eb1	Ccl5	Srgn	Cst3	Ifit3	Serpina3g	Eef1a1	Wdr89	Rps9	Cd52	Ifi30	Ftl1	Ly6e	Ifitm3	Fth1	Mt2	Rps5	Isg15	H2-K1	Cfl1	Ifit1	Fscn1	Tmem176b	Marcksl1	Irf7	Hspa8	Snord15b	Lsp1	Gnb2l1	Rplp0	Malat1	Rsad2	Nfkbia	H2-D1	Mx1	Napsa	Rps15	Rgs1	Ifit2	Rpl8	Crip1	TCRA	I830012O16Rik	Tmem176a	Rpl14	Ccr7
41	9	16	20	21	0	3	0	1	2	1	1	4	2	7	0	5	0	1	0	6	3	2	3	2	0	2	1	4	1	1	0	3	2	2	3	0	3	1	1	1	0	3	1	0	2	0	1	1	2
35	21	11	10	15	6	4	0	4	7	1	3	3	1	1	0	5	0	1	0	2	2	2	2	3	0	0	0	2	1	0	1	1	2	1	1	2	4	1	7	0	3	0	1	0	0	2	1	0	2
38	19	11	12	10	1	1	0	3	10	3	3	2	1	2	3	2	1	2	0	1	3	3	5	2	3	0	2	3	3	0	8	1	1	1	2	0	1	3	6	3	1	2	1	0	0	2	0	0	0
4	42	8	1	0	0	4	3	0	3	1	4	4	0	5	1	4	2	3	0	3	1	5	3	0	0	1	0	2	0	1	4	4	3	2	1	0	3	2	2	1	0	0	3	3	2	0	0	2	1
36	33	16	14	11	0	3	3	0	1	5	5	2	1	4	0	5	0	4	0	3	0	0	2	0	0	4	2	1	4	2	3	3	0	0	0	5	3	0	0	0	0	1	1	1	2	1	2	0	0
43	26	2	14	20	0	1	1	0	3	6	7	5	5	4	0	2	0	4	0	2	1	1	8	0	9	2	0	1	3	2	1	3	1	0	0	1	0	0	1	3	0	0	4	0	1	0	3	2	0
28	18	14	9	10	1	3	1	1	2	2	2	6	3	4	0	3	0	4	0	1	6	3	3	2	0	3	2	1	1	4	2	2	1	0	3	2	0	0	5	0	0	3	1	0	0	0	0	0	0
23	16	18	19	11	11	5	4	3	1	2	2	3	3	6	1	1	3	2	0	1	3	4	4	0	0	1	3	2	0	4	2	2	0	1	8	2	0	2	2	1	2	2	0	0	1	7	0	2	1
38	27	7	16	16	2	4	2	1	1	2	0	2	3	7	4	2	3	2	0	1	3	1	2	1	0	3	3	0	1	4	2	1	3	1	1	0	2	1	1	5	1	2	4	0	0	0	0	0	5
34	26	22	12	11	12	5	2	4	0	1	2	0	5	1	1	3	5	3	0	2	3	5	5	0	1	3	12	0	0	1	0	1	3	0	1	5	2	2	0	1	0	0	0	1	1	1	3	1	1
22	17	17	16	7	1	3	2	1	7	2	1	3	2	2	0	2	2	2	0	5	3	3	4	9	0	0	2	4	2	4	2	2	2	1	1	0	1	0	2	1	0	3	5	0	1	2	0	4	1
28	29	11	25	14	1	3	0	3	2	2	3	7	1	5	0	2	3	3	0	2	2	5	3	1	0	3	1	1	1	2	1	4	1	0	0	4	0	0	2	2	0	1	3	0	1	1	5	4	0
46	19	15	19	21	14	4	2	1	0	3	2	3	3	4	1	1	1	7	2	0	2	1	3	1	0	1	2	0	0	1	3	0	0	2	1	2	0	1	0	3	0	2	3	0	1	0	0	0	0
29	17	33	14	13	3	3	1	8	7	2	4	3	0	2	1	1	2	2	0	3	3	3	2	1	3	0	3	3	0	0	1	2	4	0	2	0	1	1	9	1	2	2	1	0	1	0	1	0	2
27	8	27	16	18	14	6	2	9	1	3	3	5	1	1	0	0	4	3	0	1	7	2	2	4	1	1	2	4	2	2	0	3	3	2	0	5	3	1	0	2	3	2	1	0	1	7	0	2	2
25	21	22	10	4	8	8	0	4	9	7	6	5	2	2	4	6	4	1	0	4	5	2	4	2	0	1	3	4	2	3	1	2	1	0	3	1	1	0	1	2	1	0	1	0	2	1	0	0	0
29	25	8	20	10	0	10	0	2	3	0	5	2	1	5	1	3	1	3	0	3	2	1	8	0	1	9	1	2	2	3	0	5	4	1	0	0	0	1	1	4	0	2	7	1	0	0	2	2	0
32	20	16	10	5	24	3	0	5	3	3	2	4	2	6	4	1	0	5	0	2	3	2	0	5	1	2	2	0	0	2	1	0	0	0	1	1	2	4	2	0	2	2	3	0	1	1	0	2	5
24	23	11	10	8	2	4	0	4	2	0	4	2	1	2	0	1	2	2	0	2	4	3	2	0	2	0	3	4	2	0	3	2	1	1	3	2	2	1	2	2	2	2	3	0	1	1	0	2	2
44	13	2	26	22	0	1	3	0	1	2	6	13	3	7	2	3	0	4	0	4	6	2	3	2	2	4	0	0	0	3	3	5	2	2	0	3	4	0	0	0	0	1	2	0	1	0	1	1	1
28	14	25	16	14	0	3	2	4	5	4	2	1	0	3	0	5	1	3	0	2	1	3	1	4	0	2	0	1	3	2	2	4	5	0	2	2	0	2	5	1	0	0	1	0	1	1	0	2	0
43	29	20	24	18	7	5	5	4	0	3	1	1	0	1	0	0	2	8	6	2	3	0	1	4	0	2	8	2	1	1	0	1	4	0	5	3	1	2	0	1	0	2	1	2	0	1	2	0	1
28	12	14	15	16	15	6	2	3	1	1	2	1	0	1	0	6	1	1	0	4	3	1	0	1	2	2	1	6	1	2	1	2	2	0	4	3	0	4	1	0	1	2	3	0	1	0	0	1	0
27	19	14	12	8	5	6	2	12	5	4	2	2	1	2	1	3	4	2	0	3	7	1	2	2	0	0	1	1	0	2	3	5	2	1	3	0	0	1	5	1	0	0	2	0	0	1	0	1	0
30	20	25	18	10	1	3	1	4	12	4	2	2	1	0	1	3	0	0	0	4	2	3	1	10	1	2	1	8	0	0	1	1	2	0	5	0	3	0	4	0	0	3	4	0	1	1	0	1	1
43	33	15	18	15	0	7	4	4	1	2	3	8	1	1	0	8	2	7	1	3	1	1	3	1	0	2	0	2	2	1	2	3	0	2	2	1	3	1	1	1	1	2	2	4	1	0	3	1	0
41	29	6	12	14	3	2	3	3	0	4	5	3	2	1	0	3	1	0	1	6	1	2	2	1	0	2	0	4	4	3	5	5	4	0	1	10	0	0	3	3	1	0	6	2	0	0	3	3	0
35	17	23	10	13	1	3	0	1	2	4	8	8	1	4	1	2	1	4	0	8	3	1	1	5	6	2	0	3	2	4	2	3	1	0	1	1	2	0	0	3	0	0	2	2	2	1	0	2	0
20	31	23	24	10	0	8	1	4	1	1	2	3	5	2	2	1	1	1	0	3	2	5	6	5	0	0	1	1	0	3	0	2	0	0	3	0	2	1	2	1	4	3	0	0	1	1	0	1	3
7	34	16	6	1	0	3	4	3	2	5	1	2	0	2	1	9	4	2	0	2	1	1	2	0	0	1	0	4	1	3	4	4	2	0	0	0	4	1	4	3	0	1	2	0	1	0	0	0	1
27	19	21	13	12	2	2	1	2	2	3	4	1	0	0	0	5	1	2	0	2	3	3	1	4	0	0	0	5	5	0	4	1	0	2	4	1	0	7	4	0	2	3	0	0	6	4	0	0	1
25	18	15	15	9	3	5	1	5	5	1	4	3	0	3	2	6	2	1	0	2	5	4	1	3	0	5	1	1	0	1	1	3	2	2	5	1	2	7	2	1	5	3	3	0	1	1	2	1	0
15	35	22	7	8	6	2	1	3	1	2	4	3	2	1	1	5	1	0	0	2	2	4	4	8	1	2	3	9	1	1	2	6	1	0	5	1	2	2	3	1	1	0	2	0	1	1	1	1	0
36	11	16	20	13	3	5	2	3	2	3	3	5	2	4	0	2	4	4	0	3	1	5	3	8	0	1	0	2	1	1	1	3	5	1	8	0	3	2	1	1	0	3	2	0	2	1	1	1	3
25	15	21	14	7	0	9	2	5	2	2	0	5	1	2	0	6	0	0	1	0	3	4	2	2	1	2	1	5	0	1	4	4	0	0	2	3	3	3	1	0	2	1	4	0	0	2	1	0	0
17	38	2	2	6	1	1	4	0	2	1	3	0	1	3	2	5	6	0	0	5	0	3	4	1	0	1	4	4	3	2	5	1	1	2	1	4	3	1	2	1	0	1	2	2	0	0	2	1	0
42	7	10	17	20	5	4	0	4	11	0	3	4	1	2	0	2	2	4	0	5	3	1	0	3	0	2	1	1	1	1	1	2	1	2	7	1	1	3	0	1	0	1	2	0	1	2	0	2	1
35	27	1	17	18	2	8	0	1	2	0	5	5	1	7	2	1	0	0	0	4	1	2	3	6	9	9	2	2	4	1	1	3	1	0	1	2	2	4	1	1	0	0	0	0	3	0	4	3	1
25	20	14	13	5	0	1	0	5	2	1	3	9	1	2	3	2	3	3	0	3	3	0	8	1	0	1	2	1	2	1	2	2	1	0	1	2	4	3	3	2	0	1	2	0	2	1	1	0	0
30	28	4	12	7	0	4	18	0	2	2	5	4	3	2	0	0	1	1	7	1	0	2	1	0	5	0	1	3	1	1	1	1	2	4	0	0	3	6	1	1	2	1	2	0	5	0	0	0	3
31	23	18	31	12	1	4	4	3	3	4	1	4	4	4	3	3	1	4	8	1	0	0	1	8	0	3	1	0	1	0	2	0	2	0	1	3	1	2	1	1	0	1	0	0	2	1	1	2	0
34	30	9	12	9	9	5	1	0	1	1	1	2	3	3	0	0	6	10	0	2	2	2	2	0	0	1	7	0	0	2	2	3	2	0	1	9	3	2	2	3	0	1	1	1	1	0	2	0	1
1	26	23	2	0	0	1	4	2	0	6	5	2	2	2	0	3	1	4	0	5	3	6	4	2	0	1	1	4	3	2	7	3	3	0	2	0	2	0	1	1	0	3	3	6	6	3	0	2	0
36	34	18	17	14	1	2	1	0	1	1	5	1	0	5	3	0	1	4	0	2	2	3	0	4	0	2	0	0	2	3	5	2	5	2	1	0	0	0	2	1	1	1	1	0	4	0	4	0	0
38	17	19	11	7	8	7	0	8	4	2	3	2	1	2	2	0	2	1	0	4	6	5	1	3	0	0	3	4	0	0	1	1	2	0	4	2	2	1	0	3	0	1	0	0	2	7	0	1	0
40	36	9	25	19	6	11	0	5	0	2	4	2	1	3	1	0	2	1	3	5	3	5	0	1	2	5	3	1	2	3	2	1	4	1	3	4	3	1	2	2	1	4	3	0	1	0	2	2	1
17	7	7	12	6	3	3	1	8	3	5	5	4	0	4	1	2	3	2	6	1	3	1	2	2	4	2	1	4	5	3	1	3	4	1	5	1	0	3	1	0	0	2	4	0	1	1	0	2	1
15	45	13	9	3	4	3	1	0	1	5	2	3	1	2	2	5	3	2	10	2	2	2	1	2	2	4	2	1	4	0	0	3	1	0	2	10	1	1	4	2	0	1	2	1	3	0	1	3	0
24	16	21	8	15	5	7	1	3	6	1	1	5	2	4	2	7	3	1	0	2	4	8	5	4	2	1	2	2	0	0	0	0	2	4	2	1	3	5	7	1	0	2	0	0	1	1	0	1	3
26	21	5	23	5	2	6	1	1	1	5	7	12	7	6	2	2	5	2	0	1	4	1	3	2	6	4	4	1	1	4	4	6	0	0	0	0	1	1	3	3	0	0	2	0	7	0	3	1	0
21	28	13	13	5	0	3	1	1	3	0	5	2	1	7	2	2	4	7	0	3	2	1	2	0	0	2	0	5	4	0	5	2	1	0	0	6	3	4	0	1	0	1	2	0	0	0	7	1	0
25	17	14	13	13	8	3	1	6	11	2	2	2	0	0	0	3	4	1	0	1	3	4	4	3	1	1	1	2	2	0	2	1	4	1	0	4	2	0	1	0	5	4	0	0	3	0	0	0	1
26	23	36	12	14	3	2	0	3	1	3	0	0	1	2	1	2	2	1	0	5	5	8	2	6	0	0	0	1	0	2	1	0	1	1	9	0	1	0	4	3	1	2	3	0	0	1	0	2	0
41	23	5	17	18	9	11	2	1	1	1	4	2	5	8	0	1	1	2	1	6	1	2	4	1	3	7	12	0	4	1	4	2	1	1	1	2	1	1	1	1	0	0	4	0	2	0	2	1	1
33	23	15	15	18	3	6	0	4	1	1	3	6	2	4	0	4	2	1	0	7	3	7	1	1	3	0	9	1	2	3	2	0	0	0	0	2	1	0	1	1	2	1	0	0	3	4	0	2	1
23	13	21	23	14	0	5	0	2	1	2	3	3	2	2	3	4	1	2	0	3	2	1	5	2	1	1	0	0	2	2	1	1	1	1	0	1	3	1	3	3	0	0	2	0	1	0	0	3	0
44	38	10	22	11	8	11	1	0	1	2	0	0	2	0	3	3	4	4	5	3	1	3	3	1	3	1	9	0	3	0	0	1	1	2	6	5	0	1	0	2	0	2	0	0	3	0	0	0	0
24	13	21	11	10	8	6	1	5	8	2	4	3	0	6	0	3	1	0	0	2	5	1	1	0	2	0	2	3	0	0	3	4	0	2	4	7	1	2	3	0	0	0	2	0	2	1	2	0	0
37	44	0	7	7	4	2	21	0	0	2	2	4	2	1	10	1	0	1	0	4	0	3	2	0	1	0	2	1	1	4	4	7	4	11	0	1	0	1	1	4	2	0	2	0	4	0	1	1	4
7	31	10	3	1	0	2	3	0	1	4	1	3	1	5	1	3	3	7	4	7	0	1	7	0	0	2	0	1	1	3	4	4	4	0	0	5	5	1	6	0	0	0	5	1	0	0	0	2	0
25	33	15	11	15	1	4	1	1	4	3	4	6	3	3	1	4	4	1	0	5	0	3	3	1	1	2	1	1	2	3	1	3	2	0	1	5	0	0	1	2	1	2	2	0	0	0	0	0	1
30	16	18	9	16	4	2	3	4	1	5	3	10	8	5	2	10	7	2	0	7	2	1	1	1	0	1	0	6	2	2	2	5	5	1	0	1	1	0	0	2	1	2	4	0	3	0	0	2	0
25	9	10	25	19	5	10	1	6	5	5	3	2	1	2	0	3	2	1	0	3	1	3	3	1	1	1	3	3	2	1	3	1	1	3	0	0	3	0	1	1	7	2	5	1	3	1	6	2	2
4	27	5	1	0	0	1	6	1	1	4	5	5	2	3	2	4	4	6	1	3	2	0	1	1	0	2	0	6	1	1	3	2	1	1	1	2	2	0	2	3	0	5	1	4	1	0	0	2	0
38	25	1	18	23	0	6	0	1	4	2	5	5	2	6	5	0	5	2	0	2	1	3	1	0	1	8	1	0	4	4	3	3	2	1	0	1	4	0	5	1	0	1	5	2	1	0	5	6	0
46	14	8	19	12	2	6	6	0	0	1	1	7	4	1	0	7	3	3	0	5	1	0	2	0	0	0	0	4	1	1	2	2	3	1	0	1	6	1	1	2	0	2	3	1	1	0	1	3	0
28	8	12	14	9	1	1	0	3	6	8	6	6	6	4	0	4	3	1	0	1	1	3	0	3	2	3	1	2	1	1	1	1	4	2	2	2	0	0	0	4	1	0	5	0	4	0	3	2	0
39	16	2	29	24	19	7	3	1	0	4	1	0	4	5	3	2	1	2	0	2	6	4	0	2	0	3	4	0	0	5	2	1	2	0	3	0	8	2	0	1	0	0	2	0	2	1	4	1	0
18	26	20	13	5	8	13	1	10	1	0	1	8	4	1	3	6	3	1	0	2	2	0	1	2	1	0	1	4	0	3	1	1	2	1	2	2	2	1	1	1	4	2	1	0	3	1	1	2	1
37	22	1	15	19	1	2	1	0	0	7	7	12	1	4	6	4	1	8	0	5	1	0	2	0	2	6	0	0	4	6	2	3	4	1	0	3	1	2	1	3	5	0	1	0	2	0	2	1	0
35	35	9	13	18	6	8	0	1	1	1	2	3	5	4	1	6	2	2	2	1	1	4	1	4	1	5	3	2	5	1	1	2	0	1	1	2	6	0	1	1	1	0	2	1	2	1	0	2	2
27	24	17	12	17	0	10	0	4	10	6	6	3	2	5	1	2	4	1	0	2	4	5	5	4	0	5	1	1	1	1	0	3	3	0	0	2	1	1	3	0	1	1	0	1	3	1	1	0	2
26	28	13	14	15	2	3	2	1	0	2	3	4	5	1	1	2	6	0	0	3	2	1	2	1	0	1	1	1	3	6	2	2	3	0	2	4	4	2	3	2	1	2	2	4	1	0	1	1	0
25	26	5	12	14	0	5	1	3	2	4	4	5	3	3	0	1	6	3	5	1	2	3	1	1	2	6	3	1	1	9	0	6	1	0	1	4	0	0	2	2	2	0	2	0	1	0	0	3	1
37	9	11	15	8	6	5	5	5	3	6	4	6	4	3	1	2	1	0	0	7	6	4	0	5	0	0	1	1	1	3	1	3	1	0	6	1	2	1	5	2	2	2	2	1	0	1	1	3	1
36	27	12	17	20	4	5	1	0	3	4	4	7	3	7	3	3	0	2	0	4	1	3	4	2	8	7	5	1	2	2	1	2	2	0	1	1	3	2	1	3	0	1	4	0	2	0	2	1	2
44	8	3	18	21	0	8	26	0	0	0	0	1	3	0	0	3	1	2	3	0	1	4	0	0	0	1	1	2	2	3	1	3	2	6	0	0	4	5	2	1	3	2	1	0	0	0	1	1	4
57	24	8	20	24	3	8	1	8	1	1	1	3	3	4	1	3	6	2	2	1	2	3	1	2	1	4	2	3	2	1	0	0	2	0	1	1	3	2	2	0	1	0	0	0	1	4	1	0	0
27	16	21	19	11	12	4	1	3	5	4	2	5	2	1	1	8	6	0	0	5	2	4	2	5	1	1	0	2	0	1	1	4	0	0	0	0	1	3	3	2	1	2	3	1	3	2	1	2	2
21	21	6	19	10	2	6	4	6	1	1	7	4	4	0	3	2	3	5	0	4	2	2	7	2	1	2	3	1	1	5	1	2	3	2	1	0	1	2	0	2	0	2	2	2	2	1	1	4	1
20	8	14	16	15	2	13	1	5	5	1	7	6	6	2	4	2	0	0	0	2	4	2	2	3	0	2	1	1	3	3	1	0	4	1	2	1	1	0	5	1	2	1	2	0	0	0	0	1	0
46	4	15	34	26	7	12	2	6	10	1	0	1	6	1	0	6	3	3	1	3	0	4	1	2	1	2	2	3	4	2	2	1	0	1	3	1	1	1	0	1	1	0	3	0	2	1	2	2	2
19	15	11	12	16	10	5	0	3	8	2	7	6	4	2	4	4	3	1	0	4	7	5	1	1	1	0	3	3	2	2	1	3	1	1	0	1	1	1	5	3	0	1	2	0	2	4	0	2	0
21	25	23	13	10	5	6	0	3	2	2	2	3	7	0	1	2	6	0	0	1	6	3	4	5	0	0	0	1	3	2	0	5	1	1	1	0	1	3	2	3	0	3	1	2	4	3	0	1	1
42	21	5	18	15	0	1	0	0	1	3	7	3	6	5	1	3	1	1	0	7	3	1	4	0	7	3	1	0	3	1	0	6	4	0	1	1	1	2	4	1	0	0	4	0	1	0	4	4	1
39	16	18	7	11	9	1	2	6	3	4	4	5	3	2	5	3	5	9	1	5	9	1	1	0	0	1	1	2	1	3	2	2	6	0	0	1	2	1	1	2	1	3	2	0	2	3	0	0	0
32	28	0	17	11	0	5	0	0	1	5	6	3	4	4	13	1	1	0	0	5	3	0	4	1	4	1	2	1	2	0	2	3	6	1	0	5	2	0	0	0	0	0	0	3	2	0	4	1	2
25	10	13	18	16	5	9	2	11	4	4	3	8	4	1	2	4	6	2	1	2	1	4	0	4	0	3	0	3	1	1	3	4	2	1	3	0	2	8	3	1	1	0	0	0	3	1	0	5	0
30	20	17	18	14	17	7	2	7	1	5	2	9	8	6	3	5	6	10	0	2	2	0	0	4	1	3	2	0	2	4	2	0	4	0	3	0	2	0	0	2	3	0	0	0	4	1	0	1	0
36	7	20	26	20	0	5	0	5	5	5	5	6	3	0	4	1	6	3	0	4	2	2	0	1	0	2	1	2	3	2	0	3	1	2	1	1	1	2	4	0	5	0	3	0	3	3	0	1	0
1	28	10	1	0	0	5	1	1	1	7	0	7	5	5	2	1	6	2	0	5	5	3	4	0	0	0	1	9	2	7	5	4	1	0	0	3	1	0	2	1	0	0	4	6	2	0	0	3	0
34	15	21	15	17	11	6	1	9	9	4	5	4	6	3	2	4	2	0	0	2	5	4	0	3	0	0	1	5	1	2	2	3	2	0	5	0	3	1	0	1	2	4	2	0	1	6	0	0	1
21	21	8	11	1	1	2	6	3	2	1	2	3	0	6	2	10	4	4	1	1	3	0	2	0	0	0	0	0	2	6	7	5	2	1	0	2	0	0	1	1	0	1	3	6	0	2	0	4	0
33	17	10	20	12	18	4	7	1	0	3	4	5	4	3	1	5	4	0	0	2	2	3	3	2	0	1	0	4	0	2	3	1	3	1	0	0	2	1	3	1	3	0	3	1	1	0	3	1	0
16	23	12	9	8	16	5	1	4	3	3	5	4	8	2	5	2	5	1	0	2	3	1	2	4	0	2	1	1	0	1	3	1	1	4	0	0	2	3	1	2	2	1	2	0	0	0	2	3	1
25	20	9	8	5	0	4	0	5	4	2	7	10	6	5	1	5	1	1	0	4	3	1	7	4	1	0	0	1	2	2	0	1	3	0	0	1	1	0	3	0	0	1	3	0	1	1	0	3	0
34	15	21	24	25	7	5	2	7	6	0	8	7	5	2	2	5	5	1	0	1	3	2	3	2	0	1	3	1	5	4	1	1	6	0	1	0	0	1	2	1	2	3	0	0	0	0	0	1	3
26	14	22	15	14	25	7	1	5	9	6	5	8	2	1	1	3	4	1	0	2	5	3	1	3	0	1	0	0	0	0	1	4	2	0	1	3	1	2	2	1	1	0	1	0	2	2	0	2	4
17	32	2	17	14	46	15	2	0	0	7	8	4	3	1	2	0	7	3	2	1	5	1	1	2	0	3	4	0	4	4	2	1	1	0	0	0	1	0	1	3	0	2	1	3	3	0	2	1	0
38	11	18	16	13	6	3	0	7	2	5	5	7	6	3	5	1	1	2	1	7	4	3	1	3	1	4	3	2	4	6	0	2	4	0	2	0	1	1	2	1	0	1	3	0	1	1	2	1	0
41	17	16	21	12	1	3	13	0	1	2	4	1	5	0	2	2	1	4	0	1	5	3	6	0	0	2	0	0	2	4	5	1	1	0	0	1	3	1	5	1	0	2	4	4	0	0	0	0	0
46	17	10	22	15	1	5	2	2	4	6	4	4	4	0	0	4	6	2	4	4	4	3	6	0	3	4	2	1	4	0	0	1	5	0	2	3	0	0	2	3	0	1	3	0	1	0	2	0	2
29	16	8	15	19	2	7	0	6	5	5	7	4	3	2	2	4	5	5	0	3	3	2	1	5	1	2	2	3	1	0	1	0	2	1	0	0	1	1	2	2	5	0	3	0	3	2	2	5	0
25	21	21	8	7	10	2	5	0	3	1	4	2	2	9	4	3	8	3	0	0	8	4	0	1	0	0	0	0	1	3	3	4	4	0	1	0	2	0	4	3	1	3	0	2	1	1	0	1	0
17	16	14	5	9	7	9	1	4	3	3	7	3	3	1	5	2	2	3	0	2	3	3	0	2	3	0	1	6	2	3	1	1	1	3	8	0	2	3	1	3	1	1	0	0	5	0	0	1	7
25	20	18	17	13	12	2	4	4	6	7	2	5	12	5	1	2	6	1	0	3	2	2	4	2	0	0	1	1	0	5	1	4	2	0	1	0	0	3	0	1	0	0	5	1	4	1	1	2	0
30	12	16	16	21	18	10	0	7	9	4	3	14	5	0	1	5	1	0	0	4	1	3	0	1	1	0	2	2	1	2	0	5	0	0	4	2	3	1	1	0	2	0	0	0	3	0	0	1	0
32	19	9	10	8	0	2	1	0	3	5	7	5	9	6	0	6	6	3	0	4	1	0	4	1	0	3	0	0	7	0	2	4	2	1	0	5	2	0	4	1	0	1	5	7	1	0	2	0	0
8	35	7	3	0	23	6	7	3	0	4	2	2	2	11	8	8	2	2	0	4	3	3	2	1	5	2	2	0	0	3	7	1	0	3	2	1	5	7	2	3	0	2	1	2	1	0	4	0	5
43	13	17	11	15	4	9	1	16	1	4	11	3	4	2	2	6	4	1	0	3	6	3	1	1	1	3	3	2	4	1	1	2	2	4	3	1	0	2	1	1	2	2	4	0	1	0	0	2	0
22	12	25	12	6	9	1	1	3	7	2	10	7	3	4	1	5	2	1	0	5	3	1	1	3	0	0	0	3	2	3	2	2	7	0	2	3	0	1	3	2	0	2	0	0	1	0	0	2	0
22	14	22	11	12	1	1	1	0	1	3	2	10	2	3	4	2	1	1	0	4	1	1	3	2	1	4	1	1	1	1	0	3	3	1	3	5	1	1	4	7	0	2	3	0	3	0	0	3	0
52	39	0	29	17	1	7	4	0	1	3	5	2	2	8	4	0	0	0	0	4	2	4	1	1	4	2	1	0	1	4	5	3	7	0	1	1	3	1	1	3	1	0	5	1	3	0	1	0	2
50	18	3	15	17	1	3	0	1	0	5	4	4	5	6	3	3	2	6	0	11	1	0	3	0	1	5	3	0	2	5	1	3	3	0	0	2	2	1	0	4	1	0	4	2	2	0	2	4	0
31	21	13	14	8	5	13	0	3	0	4	4	3	6	0	1	1	5	0	0	1	2	0	2	1	0	3	1	2	3	2	4	3	1	0	2	7	1	0	0	1	1	1	1	6	4	0	3	1	0
16	12	15	14	10	7	5	0	0	3	4	7	3	4	1	0	4	1	2	0	7	2	1	2	0	0	0	0	5	4	1	1	7	1	1	3	0	1	5	5	2	0	0	0	0	5	3	0	1	0
37	12	14	6	14	0	12	2	2	3	3	6	6	4	1	2	1	3	0	0	5	0	2	2	1	2	2	2	0	5	0	5	1	2	0	0	3	1	2	5	2	2	1	4	0	1	0	1	1	1
30	31	5	5	13	1	2	1	3	3	5	2	2	9	4	0	6	1	1	7	3	2	5	3	2	0	8	4	1	1	2	2	4	4	1	1	1	0	1	2	3	2	0	0	0	2	1	2	1	0
37	17	5	12	12	6	4	0	3	8	4	2	8	3	3	0	4	3	0	0	5	5	2	4	4	1	2	3	2	1	4	1	0	3	0	3	1	2	1	2	1	0	2	0	0	3	2	1	5	0
30	29	6	8	15	12	8	1	1	0	5	6	6	4	1	0	0	3	2	0	4	7	3	3	1	0	2	10	1	1	2	0	2	8	2	2	1	1	0	1	3	0	0	2	1	6	0	4	3	1
38	20	8	17	21	3	13	1	4	2	4	3	5	3	1	3	3	0	2	3	3	3	1	2	1	1	2	1	0	2	3	0	3	1	1	1	2	2	1	1	3	1	1	1	0	4	0	2	1	0
2	34	10	1	0	0	2	5	2	1	3	4	4	3	2	1	6	3	4	1	5	1	3	2	0	0	0	0	4	0	4	4	1	1	0	2	1	3	3	0	3	0	0	0	2	4	0	0	1	0
31	14	23	6	6	10	3	2	13	14	1	3	0	3	3	1	7	2	3	0	1	6	5	1	2	0	1	0	6	1	1	2	2	2	2	2	1	1	1	2	3	1	2	1	0	5	1	0	1	0
33	14	23	12	9	15	5	1	8	15	1	5	1	2	5	1	3	3	0	0	1	7	4	1	7	0	1	0	3	1	4	2	1	2	0	3	1	5	6	1	0	2	0	0	0	2	4	0	1	0
15	31	10	9	5	5	5	1	7	1	7	3	5	3	3	6	4	2	0	0	1	3	4	5	5	11	3	5	1	1	1	5	2	0	2	2	1	7	4	0	3	1	3	3	1	4	2	1	1	1
20	18	10	16	18	1	3	0	6	5	4	3	2	2	2	0	2	4	1	0	1	9	3	1	1	0	0	1	2	4	1	3	1	1	0	5	2	9	3	4	0	2	2	0	0	2	6	0	0	0
29	19	23	13	11	7	8	2	3	4	2	4	2	3	1	1	1	3	2	0	3	9	3	5	5	0	1	1	2	3	1	2	3	4	0	0	0	2	2	2	4	1	3	1	0	4	1	1	3	0
1	22	16	0	1	0	5	5	1	0	5	4	5	2	8	1	3	7	4	0	5	3	2	2	0	0	0	0	4	1	3	3	3	2	1	1	2	1	1	3	3	0	0	3	7	3	0	0	0	0
35	18	9	14	10	2	2	1	0	0	3	6	0	2	4	4	1	3	2	0	2	1	6	2	0	0	1	1	0	6	9	1	4	2	0	0	3	1	1	2	4	0	0	1	0	2	0	0	1	0
29	19	1	22	15	1	3	5	1	3	8	6	7	8	5	3	2	1	11	1	3	1	1	3	0	1	6	1	0	4	4	4	1	4	0	0	1	3	0	3	2	0	1	2	0	3	0	3	4	0
48	24	7	22	24	14	12	0	2	1	5	1	8	9	1	1	1	0	0	2	3	1	3	2	2	0	1	5	1	0	2	0	2	1	1	0	2	2	5	1	2	0	1	4	0	0	3	1	1	0
36	10	19	7	16	5	13	0	8	9	8	9	6	4	5	5	2	2	0	0	4	5	6	1	2	0	1	5	1	2	0	5	1	2	6	5	2	3	0	1	3	3	4	1	0	1	6	0	5	1
16	24	14	8	4	3	4	2	2	2	4	3	3	4	3	2	4	7	1	0	3	0	1	7	5	0	4	0	2	4	1	4	6	2	0	1	6	2	1	2	4	0	2	4	8	1	0	0	1	0
30	15	0	16	17	11	1	0	3	0	9	6	4	5	0	2	6	1	1	0	3	1	5	1	1	0	0	0	0	0	5	4	1	2	0	1	0	4	1	2	4	0	2	0	0	7	0	0	1	0
28	12	16	16	18	5	4	0	16	2	1	2	7	4	0	0	3	2	0	0	6	3	2	1	5	0	0	0	7	1	2	1	3	4	0	4	0	2	1	1	2	1	4	0	1	3	2	0	1	1
27	18	21	6	11	4	8	0	3	5	3	3	4	6	6	3	7	2	2	0	3	5	4	1	1	0	0	0	2	1	1	5	3	2	0	1	0	2	2	2	3	0	3	1	0	1	0	0	1	0
25	15	23	11	14	8	10	0	8	7	5	5	5	3	1	1	1	2	2	0	1	2	2	0	4	1	1	2	6	8	4	0	1	1	1	7	4	4	2	0	2	1	2	2	0	1	8	0	0	3
22	31	13	14	13	0	9	1	6	3	4	4	4	3	1	1	0	5	1	0	1	2	2	3	3	3	1	3	1	3	3	1	2	2	1	1	1	5	0	0	2	1	1	1	0	3	0	2	3	3
38	19	15	19	18	4	4	2	1	3	4	5	5	0	4	1	4	4	1	0	5	3	0	3	8	0	2	2	1	2	5	4	3	0	0	0	1	2	2	0	1	0	2	2	0	5	0	1	2	0
24	25	2	8	5	0	4	3	1	0	6	5	10	2	6	6	3	6	3	0	4	3	1	1	0	2	1	2	1	1	6	0	0	5	0	1	1	3	0	1	3	0	0	6	8	3	0	0	1	0
22	22	7	9	6	0	1	3	1	0	2	3	6	7	2	2	7	3	2	0	6	4	1	4	1	0	1	0	1	1	2	5	2	3	1	1	2	0	2	2	1	0	0	2	12	4	0	1	0	1
29	17	20	15	19	5	2	3	8	5	7	2	2	4	2	1	3	6	0	0	1	7	4	2	4	0	2	1	2	1	3	2	0	1	0	1	3	2	4	2	4	2	3	3	0	0	1	2	5	1
23	14	24	9	8	5	0	0	1	2	2	3	6	5	2	0	5	2	1	0	3	7	2	2	2	1	1	1	1	2	3	2	3	0	0	1	0	3	3	3	4	2	2	1	0	3	1	1	2	0
45	23	1	26	15	4	6	2	0	0	2	5	4	2	7	8	1	0	1	0	4	0	9	2	0	3	1	1	1	0	0	6	1	3	3	0	3	4	0	0	0	3	0	2	4	1	0	7	0	1
25	13	1	11	9	2	4	2	1	2	8	8	5	7	2	4	8	4	8	0	5	0	2	2	0	0	1	0	1	1	2	1	5	2	1	0	1	6	1	3	3	0	1	0	0	2	1	1	4	0
27	23	9	18	13	3	7	0	3	1	3	3	5	5	5	4	6	2	1	0	3	3	4	3	0	0	1	2	1	1	2	3	2	1	0	1	0	0	0	5	2	1	4	2	4	2	1	1	4	0
12	11	8	6	9	18	5	0	8	14	5	5	5	3	2	2	1	4	1	0	1	4	1	4	3	0	2	2	4	0	4	1	1	2	0	0	0	0	5	7	1	4	2	4	0	0	1	0	2	5
21	8	9	18	10	2	0	2	3	4	3	7	2	5	4	2	4	2	0	0	4	0	4	6	1	0	0	0	1	1	3	1	3	2	1	1	2	2	1	1	1	0	2	6	0	0	2	0	1	1
31	7	12	19	18	8	9	3	6	5	1	2	0	0	6	1	3	1	2	0	4	5	1	2	3	0	0	2	6	3	2	2	3	1	2	1	0	2	4	2	1	1	2	2	0	0	7	0	0	0
25	13	18	12	9	9	3	4	8	4	7	1	5	5	2	0	1	2	1	0	2	1	2	0	2	0	2	0	1	3	1	0	1	1	3	3	1	6	1	2	2	6	0	4	0	1	3	1	2	4
15	18	3	7	1	30	6	0	2	2	4	1	2	5	2	7	1	7	0	0	1	1	0	1	4	1	0	0	1	4	0	3	2	2	2	3	2	2	1	2	2	1	1	1	0	6	0	0	0	0
36	16	5	19	18	4	5	1	3	3	4	4	7	5	2	1	0	1	11	1	1	4	0	5	7	0	1	3	1	5	2	0	0	0	2	0	1	3	2	0	0	6	3	5	0	1	1	1	1	3
33	19	18	12	17	14	6	4	7	2	0	5	4	5	4	4	2	2	5	3	0	1	2	3	2	0	3	5	0	1	1	3	1	0	0	2	1	2	1	1	1	1	1	1	2	3	0	3	1	1
39	15	4	14	27	8	4	1	1	2	4	2	1	4	1	1	1	3	3	0	3	0	6	6	1	1	10	2	0	3	2	0	0	2	0	0	2	1	0	4	2	3	2	2	0	1	0	6	1	2
23	18	18	10	6	6	3	1	6	11	7	3	3	2	1	2	3	4	4	1	5	3	3	2	3	0	0	0	3	1	2	1	3	2	0	5	0	3	4	2	1	5	2	1	0	2	3	1	0	0
24	19	13	9	15	5	3	3	3	0	2	2	6	4	1	0	0	6	0	5	4	3	3	3	0	0	6	5	3	2	6	1	4	1	0	0	5	3	2	4	5	0	3	3	3	0	1	1	4	0
22	17	19	10	9	24	4	4	3	0	4	4	2	5	5	6	3	2	0	0	7	7	1	3	1	0	3	1	0	3	0	0	5	3	1	4	3	6	1	1	2	1	1	2	0	0	1	0	1	0
28	18	19	12	6	6	4	0	1	7	9	7	9	6	5	1	1	2	4	0	6	6	0	2	1	2	6	2	0	2	2	1	1	1	1	0	1	0	1	1	3	0	1	4	0	2	1	1	2	0
28	18	1	24	23	3	6	4	3	1	5	4	3	4	5	0	5	4	1	0	6	1	2	4	1	0	1	1	3	4	3	2	1	4	0	1	0	3	0	2	1	0	0	1	0	1	0	3	3	1
20	13	15	10	15	6	2	2	7	3	7	2	5	5	3	1	8	1	2	0	4	2	1	3	1	0	1	1	10	2	4	1	2	1	4	8	0	0	2	1	5	4	2	3	0	0	5	0	4	2
36	25	5	16	15	0	5	2	4	1	5	5	10	2	5	4	7	0	5	0	4	1	1	3	1	0	1	1	0	1	8	0	5	2	0	0	0	2	0	1	2	0	0	1	2	0	1	1	4	0
24	16	14	11	14	2	12	0	5	5	4	3	7	4	5	2	1	0	1	0	5	2	3	1	2	3	2	2	0	3	1	1	2	5	2	3	0	4	3	1	5	5	1	0	0	3	1	2	2	0
18	28	11	6	8	7	2	1	6	2	4	10	2	7	5	3	2	7	0	0	1	2	2	7	3	2	0	0	3	2	5	1	1	2	0	4	0	0	0	1	4	0	2	1	0	0	1	0	2	0
46	16	1	14	26	3	6	4	1	3	7	3	2	6	2	7	5	0	4	3	2	2	6	2	0	2	1	2	1	2	1	2	2	1	3	0	2	3	1	1	1	3	0	2	0	0	0	0	5	0
27	25	18	7	8	10	7	5	5	5	3	3	6	0	1	5	1	4	1	1	1	2	1	1	2	4	2	1	1	2	0	2	0	0	0	0	0	3	2	0	2	6	1	0	0	0	1	0	1	1
15	23	14	9	7	8	4	3	2	4	4	4	3	4	1	1	1	2	2	0	5	3	1	4	5	1	0	5	1	4	1	1	3	1	0	3	0	2	1	0	1	5	4	0	0	2	2	0	1	1
18	15	23	13	7	0	10	0	8	4	5	0	2	4	4	0	3	8	1	0	0	3	3	1	4	0	0	0	6	0	3	2	1	0	0	2	2	4	5	4	3	3	4	1	0	2	7	2	0	0
43	21	8	14	18	5	8	5	0	4	4	8	2	1	0	0	2	6	1	4	5	4	2	0	3	0	1	2	2	1	1	5	4	2	0	0	1	0	2	1	1	1	1	1	2	2	1	0	2	0
25	27	21	11	7	5	6	1	14	11	3	6	4	0	2	1	3	7	2	0	1	3	1	3	3	0	1	3	9	1	3	2	1	2	1	3	2	1	1	3	3	0	1	1	0	2	0	1	1	1
25	16	20	11	15	14	5	0	6	1	2	1	5	5	2	3	3	6	11	0	1	4	2	1	4	0	2	4	1	2	1	1	0	3	0	0	2	4	1	0	3	0	2	3	0	0	1	0	2	1
45	11	14	11	18	5	6	1	4	8	4	4	2	9	3	0	5	1	4	1	1	5	4	0	2	5	3	0	5	3	2	0	2	1	0	3	0	1	0	2	3	0	1	2	1	1	2	4	1	1
38	19	16	9	16	8	13	4	1	0	4	4	7	4	0	1	3	3	3	0	2	6	5	4	5	0	5	5	1	3	3	1	2	0	0	0	0	2	2	1	3	1	1	1	2	0	1	4	2	0
28	11	20	14	12	1	9	2	6	3	3	4	9	6	1	0	1	1	0	0	5	8	5	3	2	0	1	2	2	1	1	0	1	2	3	3	2	2	3	1	2	5	4	1	0	0	3	0	2	3
20	18	20	20	13	13	3	1	1	3	6	6	4	2	4	2	0	2	5	9	1	1	5	5	2	0	3	2	1	2	1	2	3	3	1	0	2	1	0	3	2	4	0	3	5	2	1	1	3	0
27	24	10	20	16	2	2	0	1	3	5	1	3	2	10	2	0	2	1	0	1	2	1	2	0	0	3	1	4	3	1	0	5	4	0	3	0	2	2	2	5	0	1	3	0	4	0	0	2	0
32	34	1	21	10	11	1	0	0	1	4	1	4	1	5	3	3	2	3	10	3	2	0	4	2	0	0	2	2	6	0	1	4	4	0	2	3	1	0	2	3	3	0	5	6	2	2	4	1	0
31	19	3	22	15	0	3	1	1	1	9	6	6	5	5	4	5	3	3	0	3	3	1	3	2	0	2	2	0	1	3	3	1	2	2	1	0	1	0	0	6	0	0	2	0	2	0	1	2	0
32	24	15	16	12	9	5	0	6	6	4	5	3	7	1	1	2	6	3	0	5	2	3	3	1	0	4	1	2	1	3	2	4	3	0	3	1	3	2	0	2	0	2	0	2	2	2	0	1	0
28	17	0	14	13	1	5	1	0	2	6	2	3	7	7	4	2	3	4	0	3	1	0	4	1	0	5	2	1	8	3	4	2	4	1	0	2	1	0	5	2	0	0	7	0	2	1	6	2	0
23	20	8	9	6	6	2	0	3	3	1	2	6	2	2	1	7	3	1	1	2	6	5	2	1	3	3	2	1	1	2	6	0	1	3	3	0	0	12	2	2	2	3	2	0	7	1	2	0	1
14	23	7	13	5	0	6	0	4	5	4	6	4	2	3	0	2	0	1	0	3	2	2	4	2	2	4	2	1	1	3	2	4	1	2	0	1	3	2	2	1	0	0	2	0	0	2	3	0	2
23	19	12	11	12	3	6	2	5	4	3	3	0	2	4	5	3	1	1	0	0	3	3	2	3	0	1	1	0	1	3	1	2	3	2	2	0	2	6	0	2	2	2	4	0	5	2	2	0	2
35	9	10	13	11	8	3	2	3	10	4	4	4	1	1	1	3	1	4	0	3	7	3	3	7	0	0	1	2	2	4	0	2	1	0	1	2	2	1	1	1	0	2	0	0	3	2	0	2	0
29	21	18	19	11	12	8	0	2	1	4	5	6	7	3	1	4	5	0	0	1	3	8	3	0	4	1	3	2	2	3	1	1	1	3	0	1	4	3	1	2	4	3	1	0	1	1	1	1	0
14	15	3	4	8	0	2	2	1	2	7	5	2	9	8	4	2	5	2	0	2	0	3	1	0	0	1	2	1	1	1	3	3	2	0	0	3	2	1	4	1	0	3	1	6	1	0	0	0	1
22	22	19	11	14	0	1	1	3	6	4	7	4	1	2	1	2	2	3	0	7	2	3	4	3	0	0	0	0	1	0	1	1	6	1	1	2	1	3	0	1	7	2	2	0	2	1	0	0	2
45	25	10	24	17	0	5	2	0	2	7	5	3	6	2	0	4	0	2	0	3	0	3	2	2	3	3	1	0	2	1	1	3	5	0	1	1	3	1	2	1	0	2	0	1	3	0	0	2	0
35	21	2	19	11	0	2	3	1	2	6	2	2	3	6	1	2	1	8	0	5	0	3	1	2	0	3	0	2	3	8	2	4	4	0	0	0	2	1	3	1	0	0	0	0	2	0	0	1	0
40	17	11	22	11	0	1	1	4	1	1	3	10	4	2	4	0	5	1	4	1	6	0	7	0	0	4	1	2	1	2	2	3	4	0	3	0	0	2	2	0	2	1	1	5	2	2	1	1	0
31	13	12	15	16	0	1	0	1	2	4	3	6	3	5	2	8	0	7	0	5	3	3	8	0	0	1	0	4	2	8	4	6	4	0	0	2	2	1	3	3	0	0	3	1	4	1	2	2	0
19	19	17	15	9	6	6	1	4	3	6	8	5	3	0	1	3	1	0	0	3	1	1	2	10	0	0	1	1	0	3	0	6	4	0	1	1	2	0	1	1	5	3	0	0	0	5	1	2	0
27	20	15	12	15	3	3	3	5	1	2	7	3	3	5	0	4	6	0	0	1	2	3	2	0	1	0	0	1	0	2	2	3	3	0	2	1	2	1	0	3	1	1	2	0	3	1	0	1	0
18	19	7	18	12	0	11	1	11	4	2	4	4	3	2	0	2	0	2	0	3	1	5	2	2	1	0	1	7	2	1	1	3	1	0	2	1	3	2	0	1	5	1	0	0	3	1	0	1	2
34	23	23	16	17	12	8	3	9	1	4	1	5	5	4	4	2	7	2	0	1	5	0	0	0	0	1	2	5	4	2	3	2	1	1	1	3	1	2	0	3	0	0	1	0	1	0	8	4	1
27	16	15	12	7	9	9	2	7	5	3	3	3	6	0	1	4	3	1	0	1	5	3	2	3	0	0	1	2	0	2	2	1	3	0	5	2	3	0	4	3	1	1	1	0	3	3	0	2	0
28	21	17	10	9	4	4	1	5	6	3	1	6	4	3	0	2	2	1	0	2	6	4	0	4	0	0	2	4	0	1	2	1	2	0	2	1	2	4	2	1	0	2	1	2	1	1	1	1	0
17	17	6	12	6	10	2	0	4	1	6	1	6	6	3	2	3	5	0	0	4	1	5	1	2	3	7	0	3	3	2	4	6	5	2	2	0	1	2	1	3	3	0	4	0	8	2	5	5	3
28	18	12	11	15	1	5	0	4	8	5	2	4	1	2	2	5	1	1	0	3	1	1	2	1	0	0	2	5	1	6	1	3	3	3	1	0	2	0	2	5	1	5	2	0	4	1	0	1	0
20	25	19	11	16	0	1	3	5	7	1	3	3	3	5	4	2	4	2	0	3	1	1	3	2	1	0	0	4	0	4	4	2	0	1	2	0	1	2	4	3	1	1	2	0	0	0	2	0	0
39	17	18	18	22	2	5	0	5	9	1	1	0	2	1	2	2	1	3	6	0	1	3	3	1	3	3	1	1	0	4	2	3	0	3	1	3	1	2	0	2	1	1	2	0	0	1	4	0	0
46	18	2	26	14	12	5	3	1	2	6	4	4	2	0	1	0	3	4	0	1	0	2	3	0	0	2	1	1	2	1	1	1	5	1	0	6	4	0	2	2	0	1	3	1	1	0	3	0	1
31	10	2	20	16	1	7	30	0	1	4	3	2	1	3	18	3	2	0	1	5	0	8	1	0	4	1	2	0	0	2	1	3	0	0	1	1	1	0	0	1	3	1	3	3	0	0	0	4	7
19	54	3	4	7	3	4	2	1	1	5	6	3	0	6	3	1	2	0	0	3	1	1	1	0	5	2	2	2	4	1	4	6	3	2	1	0	4	0	2	0	1	1	1	1	0	0	1	1	4
30	16	18	8	12	2	6	2	4	10	6	1	3	3	4	0	6	5	0	0	3	2	2	2	5	0	1	2	0	2	4	2	1	1	0	0	0	3	1	4	2	0	4	1	0	0	3	0	3	0
36	15	28	10	9	0	5	0	3	6	4	4	2	5	2	1	2	4	1	0	2	4	2	3	10	2	3	2	3	1	2	4	1	4	0	1	2	2	2	2	1	0	1	2	0	1	2	1	3	0
28	19	14	11	22	7	5	2	2	2	4	7	1	5	2	1	2	3	4	0	5	2	2	1	0	2	4	7	3	2	0	0	3	3	1	1	3	6	5	0	3	0	1	1	0	0	1	1	0	0
14	20	8	8	6	0	1	1	3	0	2	3	4	4	4	3	5	6	1	0	2	0	3	0	4	0	1	0	5	2	1	1	4	0	0	1	3	4	5	3	4	0	1	4	1	0	1	0	2	0
36	19	14	14	16	7	5	0	6	4	1	2	1	4	9	1	3	1	0	0	6	2	5	1	4	0	1	9	1	0	2	0	3	4	0	3	1	1	2	2	3	2	3	1	0	0	3	0	0	1
36	22	1	9	18	3	2	19	0	2	3	4	5	2	6	11	1	0	2	0	3	2	2	0	1	2	1	4	1	0	1	3	2	4	3	0	0	3	2	0	4	3	0	1	3	0	0	1	6	4
11	28	3	1	0	6	9	11	1	0	8	3	4	1	6	12	6	0	0	0	3	1	14	4	1	12	2	0	0	0	0	3	4	2	7	0	0	6	0	0	2	3	0	0	1	0	0	5	0	2
27	11	22	5	10	7	13	2	13	15	4	4	2	3	1	0	6	4	0	0	0	3	8	3	6	1	0	1	4	2	2	0	1	2	3	2	2	1	2	2	1	1	1	1	0	1	2	1	1	0
35	17	21	12	14	8	5	1	3	2	6	1	7	4	2	0	3	2	3	1	0	3	4	2	5	0	0	2	6	3	2	2	4	3	0	1	0	1	2	1	3	4	3	1	0	0	2	1	3	1
13	14	20	5	4	17	6	1	4	6	7	2	5	3	0	1	3	1	1	0	8	2	2	0	3	0	3	0	0	2	2	3	2	5	0	4	0	2	1	3	3	6	2	1	1	1	0	0	1	0
24	12	21	16	18	9	5	4	3	4	8	1	1	0	7	0	2	3	2	0	1	3	6	0	4	1	0	2	3	0	2	4	1	1	0	4	1	4	0	0	2	4	3	3	0	0	0	0	0	1
37	23	23	10	16	7	2	0	18	6	4	2	3	4	3	1	4	5	0	0	1	6	4	2	4	0	0	2	1	2	3	2	1	1	0	1	2	3	1	0	0	0	4	0	0	0	1	0	1	1
45	24	12	6	7	3	3	0	5	2	5	1	6	6	1	2	1	1	10	1	2	3	5	0	2	0	1	5	0	1	4	3	1	1	2	5	1	1	0	1	3	2	2	0	2	0	2	0	2	6
35	10	18	31	13	1	9	0	3	2	4	0	1	5	5	2	5	1	1	0	1	3	2	0	3	0	0	4	3	0	3	5	3	0	0	7	0	6	2	0	0	3	9	0	0	0	3	0	0	1
35	6	14	15	13	4	6	1	10	5	3	1	4	2	4	1	5	4	2	0	0	2	7	0	1	3	2	1	4	1	2	4	5	1	1	2	0	4	4	4	2	1	2	1	0	0	4	2	1	1
10	19	15	5	1	1	0	4	1	1	6	5	2	6	6	2	4	6	6	0	3	3	1	5	1	0	3	0	5	3	5	2	0	2	0	1	0	0	2	4	1	0	1	1	2	0	0	0	2	0
34	20	2	16	17	1	1	8	1	5	7	5	4	4	8	1	2	0	2	1	1	2	4	5	1	3	7	3	2	1	0	2	2	2	0	0	1	4	0	2	3	4	0	1	0	0	0	4	4	1
2	28	0	2	1	0	1	5	0	6	5	5	5	3	3	2	9	3	5	0	1	2	4	5	1	1	3	2	5	3	3	3	3	4	0	1	2	1	1	0	2	1	3	5	3	0	1	0	1	0
39	22	0	12	11	0	4	1	0	2	4	6	2	2	3	3	2	0	3	0	3	0	2	2	0	2	10	1	0	3	5	3	4	3	0	0	0	1	1	5	4	0	0	3	0	0	0	4	2	0
26	22	14	13	18	4	4	0	3	0	4	3	3	2	1	2	3	3	1	0	5	0	5	2	0	5	5	4	1	1	2	1	2	2	1	0	1	2	0	2	5	2	3	3	0	0	2	4	3	0
11	30	18	2	5	3	5	0	2	0	3	5	2	0	4	4	4	7	9	0	3	0	2	1	0	0	4	0	2	0	5	2	2	1	0	0	2	3	0	1	0	0	3	1	4	0	0	0	4	0
27	24	19	5	9	0	3	1	2	2	3	3	5	0	6	1	3	5	0	1	2	3	1	3	0	2	0	0	1	2	2	3	5	4	2	1	1	1	1	4	2	0	1	0	0	1	0	0	1	0
38	24	1	16	11	0	1	0	0	5	9	5	5	1	10	0	2	2	3	0	5	1	3	3	1	0	7	0	0	0	4	2	0	1	0	0	0	4	2	2	0	0	0	1	1	0	0	0	3	0
30	26	16	12	11	4	5	1	0	2	5	8	3	4	4	2	3	3	2	0	4	4	4	6	2	0	6	5	2	1	3	3	2	1	1	2	0	0	0	1	2	1	3	3	1	0	1	1	1	4
17	22	20	12	7	10	7	2	5	5	3	4	3	2	3	3	1	2	2	0	4	3	1	5	0	0	2	2	3	2	0	3	1	2	1	3	3	2	2	1	4	5	2	2	0	0	6	1	1	0
37	31	13	12	7	3	4	9	0	3	4	6	2	6	3	1	3	3	4	0	6	1	0	4	1	0	0	0	5	1	3	1	2	4	1	0	2	0	1	0	3	0	4	1	3	0	0	0	2	0
52	18	3	23	33	0	5	2	1	2	6	3	2	4	1	0	3	0	0	5	6	0	7	3	1	5	10	7	0	5	1	1	2	1	0	0	1	2	1	3	2	1	1	0	0	0	0	3	1	6
24	24	20	15	12	8	6	2	0	1	5	0	3	5	6	4	3	1	1	5	5	1	1	4	1	2	3	2	2	4	5	4	3	2	0	1	1	3	1	1	3	0	3	5	0	0	0	2	3	0
16	21	13	9	5	6	6	0	9	10	3	5	6	4	0	0	9	1	0	0	1	3	0	2	1	4	1	2	2	0	1	7	1	1	0	3	2	4	3	6	0	0	4	2	0	0	1	0	1	0
25	24	7	14	9	0	7	1	3	4	4	8	5	3	5	1	6	2	3	0	3	0	1	2	3	3	0	4	6	0	4	0	2	3	0	1	1	2	4	0	3	0	4	1	0	0	2	1	9	0
42	27	17	24	16	6	2	2	1	1	2	4	6	7	6	4	2	3	0	0	6	0	3	6	0	0	4	2	1	1	1	4	1	1	1	2	0	5	0	1	2	0	2	1	0	0	0	1	0	0
16	33	11	5	2	0	2	8	2	8	1	5	2	4	3	1	5	6	9	0	4	1	1	3	1	0	1	0	0	0	3	4	1	4	0	1	2	2	2	2	3	0	1	3	2	0	0	0	4	0
37	19	9	12	10	21	4	3	2	0	2	1	3	5	2	0	1	6	6	20	4	2	2	2	2	0	2	3	0	2	2	5	4	0	1	1	3	3	2	0	4	0	4	2	1	0	0	0	2	0
31	12	17	10	18	3	2	0	9	4	5	1	2	4	3	0	8	5	0	0	1	2	2	2	2	0	0	1	0	0	0	2	0	1	0	1	1	2	2	1	2	2	5	4	0	0	3	1	3	0
17	21	10	19	6	5	6	7	2	1	5	2	2	5	6	0	2	3	1	7	0	1	4	8	4	0	3	1	1	3	2	3	2	2	0	0	6	2	1	3	2	0	4	1	0	0	0	2	2	0
37	10	15	17	31	2	8	2	4	3	5	5	10	4	3	2	4	0	0	0	2	1	3	1	2	1	4	1	0	0	2	1	0	2	1	1	1	2	2	1	2	1	3	2	0	0	1	4	0	0
22	14	20	17	12	6	4	0	11	9	6	2	2	3	5	1	5	2	2	0	0	3	2	1	4	1	0	1	1	3	1	3	0	2	0	3	2	2	3	3	3	0	2	1	0	0	2	0	1	0
27	12	11	15	16	1	5	0	3	5	4	0	7	1	4	1	2	3	2	0	3	1	5	1	6	0	2	0	4	3	2	2	1	2	0	5	3	0	3	2	3	1	0	1	0	0	2	1	1	0
6	22	26	3	8	6	3	1	10	1	7	4	6	4	1	4	1	7	2	1	3	4	2	1	3	0	0	1	1	7	3	5	6	4	1	1	0	3	3	1	3	0	6	0	6	1	9	0	2	0
27	20	11	12	14	5	9	2	8	14	5	2	2	5	2	0	3	2	1	5	2	4	5	2	2	1	2	1	3	4	1	3	0	2	0	2	1	0	4	2	2	2	2	1	0	0	2	3	2	1
31	17	0	15	18	4	3	8	1	1	3	6	6	3	1	0	2	5	5	6	2	2	3	6	0	0	0	0	1	8	1	2	1	3	0	1	7	1	0	2	2	1	1	2	0	0	1	2	0	0
27	11	11	14	15	1	9	0	8	5	2	0	1	1	2	3	6	5	0	5	3	5	2	4	8	2	1	1	1	0	0	2	2	0	1	2	0	4	2	2	1	6	1	1	0	0	2	0	1	0
6	22	16	4	3	10	3	0	10	5	5	3	4	1	0	0	2	3	0	0	2	2	2	4	7	0	0	2	7	0	5	2	2	2	0	2	0	0	1	1	4	1	11	1	1	0	3	0	2	0
37	19	23	12	20	6	8	3	3	0	2	4	3	3	3	3	0	3	2	2	2	4	5	0	3	2	3	4	2	3	1	2	5	3	0	5	1	3	3	1	2	0	1	0	1	0	0	1	4	0
41	27	7	25	19	0	3	6	0	4	7	3	2	2	3	4	2	1	1	5	2	3	0	6	1	2	2	2	3	2	1	4	1	4	0	0	3	2	1	1	5	1	0	0	1	0	0	1	0	3
14	17	9	4	7	4	1	0	6	2	10	3	6	3	1	4	3	2	4	0	3	2	4	7	4	2	0	1	0	2	6	1	7	0	0	2	0	0	2	2	4	6	2	1	0	1	1	0	2	5
45	18	30	22	27	7	3	0	7	0	3	2	4	3	4	0	4	4	4	0	7	1	3	6	0	0	1	2	1	0	4	2	4	0	1	2	2	2	2	1	4	0	1	2	1	0	0	1	1	5
24	21	12	14	10	1	3	0	1	2	6	8	2	1	3	3	1	2	6	0	7	1	3	1	0	3	0	2	0	1	2	1	4	2	1	0	2	2	1	2	1	2	1	2	1	1	0	3	2	0
38	12	8	6	6	11	6	1	9	6	4	0	3	4	0	0	2	3	1	0	1	5	0	2	3	11	3	0	1	2	0	1	5	1	0	4	2	0	0	0	2	2	4	2	1	0	2	1	1	0
20	10	19	20	7	5	5	1	5	7	2	4	9	6	3	1	3	1	1	0	4	2	3	2	5	2	3	0	1	0	0	4	2	2	0	1	3	4	0	2	0	1	1	1	0	1	0	0	1	0
19	34	16	5	5	5	3	0	7	6	5	2	1	2	2	2	0	3	2	0	3	3	3	3	1	0	0	0	5	2	2	1	2	2	2	2	1	1	2	4	2	1	4	3	1	0	4	1	0	0
27	26	11	8	9	1	7	9	1	1	4	5	4	9	0	1	4	11	2	1	5	2	2	5	1	0	2	1	0	5	2	1	1	2	0	0	5	3	1	1	5	0	0	2	4	0	2	1	2	0
51	13	16	21	19	5	4	1	7	5	4	1	2	6	3	2	2	0	4	0	2	1	1	1	1	1	1	1	3	3	3	1	0	0	0	1	1	0	4	0	0	2	2	2	0	0	1	5	1	0
31	14	10	15	6	10	2	1	10	3	0	4	4	3	0	1	2	2	1	0	3	2	3	1	3	0	0	2	1	4	3	5	1	0	0	2	1	2	3	0	1	1	5	1	0	4	2	1	1	0
32	20	12	17	11	3	3	1	2	0	8	3	5	2	5	0	1	5	1	2	2	2	2	4	2	2	4	8	3	1	2	4	5	4	0	1	2	1	3	1	4	0	1	2	1	3	1	1	1	2
28	14	7	16	21	9	6	2	2	6	5	4	5	1	1	1	5	1	0	0	1	6	7	1	1	1	0	3	4	3	3	0	0	2	1	0	0	4	0	2	0	5	3	2	0	3	5	1	2	4
25	21	22	13	8	5	8	0	3	7	5	1	8	3	4	1	5	5	0	0	1	4	3	1	2	4	0	0	4	1	3	0	3	4	1	2	2	4	2	4	5	2	2	2	0	5	5	0	1	1
30	20	14	22	18	0	5	1	1	1	8	3	7	2	0	1	3	5	6	1	1	0	3	1	1	5	5	2	2	3	2	4	4	5	0	1	1	1	0	2	2	1	2	1	0	2	0	1	3	2
34	39	5	17	16	8	4	3	5	1	3	2	2	8	4	0	0	3	3	7	2	2	1	1	0	0	2	1	2	4	1	3	1	2	0	2	1	0	0	0	3	0	2	7	2	5	1	2	3	0
38	21	8	20	14	7	3	1	2	1	3	4	4	2	3	1	6	1	1	5	4	5	1	1	1	0	1	5	2	4	3	1	4	4	0	0	4	2	4	4	0	1	1	2	2	2	0	0	2	0
26	18	20	15	11	7	4	0	2	5	5	3	6	1	1	1	5	3	4	0	4	6	5	0	0	5	1	2	1	1	1	3	1	4	0	5	0	3	1	3	3	4	0	3	0	1	1	0	0	3
20	24	17	11	15	1	2	0	7	4	8	2	3	1	1	0	5	1	4	0	1	3	1	3	2	0	0	2	4	1	1	1	1	1	0	4	0	3	0	3	2	1	3	2	0	1	1	0	2	0
21	22	21	12	10	10	7	2	9	13	3	4	3	4	0	3	2	1	1	0	2	4	1	4	6	0	0	4	2	2	3	2	1	1	0	2	3	0	5	3	1	4	4	0	0	1	4	1	2	2
23	21	17	12	11	6	5	3	7	7	6	2	5	2	4	0	7	0	1	0	2	7	2	0	2	2	1	0	4	2	0	2	2	0	5	6	2	1	3	0	3	3	3	2	0	3	0	0	0	1
35	23	6	13	12	1	8	1	0	2	8	5	4	7	4	0	1	4	3	0	3	3	6	3	5	6	2	0	0	4	1	2	7	3	0	0	0	2	1	2	3	0	1	1	0	5	2	1	2	0
20	23	15	15	4	5	6	0	5	0	9	5	2	2	1	1	2	4	0	0	2	2	2	1	5	4	3	2	2	1	3	0	2	6	1	3	1	1	0	1	1	3	4	0	0	2	5	0	4	3
34	16	0	11	10	5	2	2	0	1	7	5	4	1	5	7	2	0	0	0	2	0	9	7	0	6	2	4	0	2	4	1	4	6	4	1	1	5	0	0	1	1	0	2	1	2	0	4	3	3
17	16	15	8	6	4	6	1	6	11	2	2	1	5	0	2	3	3	1	0	3	3	6	2	2	0	1	0	0	0	3	0	0	1	2	1	0	0	6	2	1	9	1	1	0	5	0	0	2	0
25	29	17	13	8	7	3	3	4	0	2	2	3	5	3	1	2	3	4	0	2	5	4	5	3	0	1	3	3	0	1	6	5	0	1	0	1	1	5	1	0	2	2	1	2	5	2	1	2	0
2	19	19	1	0	0	2	2	1	0	7	1	4	6	2	0	6	1	0	8	1	1	4	5	1	0	3	0	0	1	4	6	3	1	2	0	2	4	3	0	1	1	2	3	8	2	0	1	2	1
36	32	13	18	18	2	6	0	3	3	4	5	4	2	2	3	3	1	2	0	3	3	3	4	2	0	3	3	1	3	1	5	1	1	1	0	1	1	1	2	0	1	2	2	0	2	0	6	0	3
34	20	8	11	14	0	9	11	0	5	3	3	0	1	0	0	4	1	1	0	1	2	0	0	1	0	1	2	2	2	1	5	2	4	4	4	3	2	6	1	0	2	1	2	1	4	0	0	1	1
30	25	14	11	10	2	3	3	3	6	7	4	2	0	1	0	2	4	0	0	1	0	4	1	2	0	3	5	0	7	1	2	2	2	2	3	1	1	3	1	1	2	1	1	0	3	1	2	2	2
22	13	17	19	14	2	2	0	3	5	5	3	3	1	1	0	2	4	1	0	3	3	5	3	3	0	0	3	4	2	3	1	2	2	0	5	1	0	4	1	3	2	1	1	0	2	2	0	2	0
36	21	10	23	14	4	6	3	6	2	2	5	6	3	3	1	2	2	2	0	4	1	2	0	2	2	2	6	10	0	0	4	2	1	0	2	0	2	1	3	0	0	5	3	1	1	3	0	2	2
23	16	10	11	9	10	7	2	5	0	1	1	1	2	2	2	1	4	3	0	3	2	1	5	3	7	3	2	2	2	2	5	3	1	1	6	0	2	7	3	0	0	4	1	0	0	6	0	2	2
25	23	17	12	12	3	5	0	8	4	8	2	1	5	1	0	4	0	1	0	2	7	3	4	8	0	2	1	5	2	0	0	3	2	0	3	1	2	1	2	2	2	1	0	0	4	1	0	0	0
51	24	7	15	15	1	1	0	7	2	4	3	1	0	5	1	3	3	3	0	1	3	2	4	3	3	2	1	1	0	5	2	0	2	3	1	2	4	0	1	1	0	2	1	1	3	4	2	1	0
35	23	2	15	17	5	3	1	0	5	4	8	1	2	3	6	0	0	2	0	4	1	4	1	0	13	5	0	0	6	2	1	1	4	0	0	2	4	0	3	2	0	0	2	1	6	0	6	2	0
24	21	16	10	6	7	2	9	1	5	7	3	5	4	8	0	4	7	0	6	1	1	1	0	4	0	2	0	3	1	4	4	3	6	0	1	0	3	0	4	2	0	1	3	4	4	0	0	0	0
35	25	7	14	15	3	4	1	1	1	9	1	5	7	0	1	1	2	2	1	1	1	0	3	1	2	3	1	1	2	4	4	3	4	0	0	1	3	0	0	5	0	2	3	1	1	0	0	2	0
16	14	17	11	8	4	2	0	6	2	4	3	2	2	2	2	3	5	1	0	2	3	2	2	1	3	3	1	2	1	2	2	1	0	4	5	3	3	2	2	2	1	7	3	2	4	1	0	4	2
24	31	15	12	9	2	7	1	6	1	5	3	7	0	5	1	2	2	0	0	4	8	0	2	0	0	9	0	1	1	2	5	2	1	0	5	3	3	0	0	3	0	1	2	0	2	2	2	2	3
19	16	13	1	7	0	4	1	3	4	9	6	4	0	3	8	6	2	3	0	0	3	2	4	4	0	1	2	1	3	2	2	2	4	1	1	5	1	0	1	2	1	1	2	2	0	2	0	2	0
39	7	1	25	8	0	8	11	0	3	7	3	4	8	3	2	1	0	1	9	3	0	2	4	0	3	0	3	0	2	4	3	4	4	4	0	0	2	2	2	4	3	3	2	0	1	0	0	4	3
37	37	1	14	10	1	7	1	1	5	5	8	8	1	4	5	0	0	0	0	5	0	6	7	0	5	9	2	1	2	4	1	5	3	1	0	1	0	0	3	0	0	0	1	0	2	0	2	2	2
42	34	2	22	24	2	4	3	0	0	5	5	2	3	4	1	3	0	2	0	4	0	5	2	2	8	5	2	1	1	4	3	1	5	0	0	0	3	0	0	5	0	0	1	0	4	0	2	2	3
14	24	21	14	3	2	0	2	0	1	6	0	1	2	2	5	8	3	1	0	4	5	3	2	0	0	2	0	1	3	3	3	3	3	0	1	3	1	0	4	0	0	0	2	4	2	0	0	1	0
26	18	11	13	7	1	2	0	0	3	5	3	2	2	4	2	5	0	0	0	5	0	1	2	3	1	1	2	2	3	2	4	2	0	1	4	1	1	3	1	3	0	3	2	0	1	0	1	0	0
23	16	9	9	7	11	5	3	7	14	2	4	3	2	1	0	7	1	0	0	3	4	2	3	3	0	1	2	8	1	4	5	1	2	0	3	1	2	0	2	2	5	2	3	0	3	3	0	0	0
26	21	20	9	9	4	1	0	6	3	4	4	4	6	1	1	4	3	1	0	5	4	2	3	5	1	1	4	6	2	0	3	2	2	4	1	0	1	1	1	2	2	3	5	0	1	1	1	1	0
28	27	10	16	10	1	8	4	4	0	6	1	3	4	3	8	4	5	1	0	4	1	1	1	1	2	2	1	0	4	2	1	3	0	1	0	0	2	0	6	2	1	3	3	1	3	1	1	2	1
39	8	20	13	23	8	3	0	6	7	0	4	0	2	1	0	3	4	3	1	4	4	5	0	1	2	5	1	2	3	1	2	1	1	2	3	4	3	4	2	2	0	2	0	0	3	1	4	1	1
35	14	1	23	16	2	6	0	0	1	7	7	5	1	8	2	1	0	1	0	4	1	7	3	0	6	5	0	0	1	1	1	2	1	1	0	3	6	0	0	0	0	1	3	0	3	0	4	1	0
27	25	25	17	16	2	4	1	1	2	9	5	4	4	1	1	4	5	1	0	0	0	3	2	3	0	1	2	0	1	3	3	2	3	1	5	3	1	2	1	4	4	4	2	0	0	0	0	0	3
29	19	15	11	6	0	1	0	5	7	2	6	3	2	4	1	1	5	0	0	1	1	4	4	3	5	2	0	3	5	4	2	2	1	0	0	0	2	0	1	2	1	0	1	0	1	0	0	4	0
37	17	2	27	24	11	4	3	0	0	5	7	9	4	10	9	0	0	1	0	3	0	7	1	0	4	2	4	0	0	3	11	3	2	2	0	0	1	1	0	2	3	0	1	3	1	0	5	1	3
21	20	21	16	9	1	4	3	3	2	5	2	2	4	3	1	5	2	8	0	1	3	2	2	4	1	1	2	4	3	2	2	4	1	0	1	0	2	1	1	4	4	2	1	0	2	1	0	2	1
36	21	12	18	18	5	4	3	8	5	2	0	4	4	2	2	2	3	1	0	0	6	1	1	5	1	1	1	4	5	1	1	2	1	0	4	1	2	5	3	0	3	3	1	0	0	2	1	0	1
32	17	6	11	2	10	13	2	1	0	8	3	2	5	0	6	4	2	6	0	0	5	6	2	1	0	4	2	1	3	4	2	1	5	1	1	0	1	2	0	1	0	1	2	1	2	1	3	0	0
23	26	22	12	5	0	8	0	1	6	4	4	2	1	5	0	2	3	2	0	1	6	3	4	0	5	1	1	1	0	2	2	1	1	1	0	0	3	2	0	2	0	1	2	0	3	2	1	2	1
42	23	13	17	14	1	7	0	6	2	4	2	0	4	6	2	4	2	1	1	2	4	4	4	0	1	1	1	2	4	2	0	1	3	0	2	1	3	0	2	2	0	1	1	0	2	1	1	3	0
19	12	18	9	10	9	8	0	10	6	4	1	5	4	4	0	5	4	1	0	2	5	5	0	4	3	1	3	6	0	1	2	1	0	0	0	1	2	2	0	2	3	2	0	0	1	3	1	1	0
11	41	12	0	0	0	3	3	0	2	5	2	5	0	3	3	3	3	7	0	1	3	2	4	4	0	0	0	4	1	2	2	3	3	1	1	0	5	1	1	0	1	1	1	3	4	0	0	0	0
33	27	12	15	26	4	17	2	2	3	6	2	2	2	5	1	3	1	4	0	1	4	4	2	1	2	12	2	1	6	0	1	3	2	1	0	2	1	2	4	4	0	3	1	0	1	1	2	0	0
31	17	17	15	14	0	4	0	1	2	4	3	2	4	4	5	3	4	1	0	2	2	3	0	4	3	0	1	3	0	7	1	0	2	0	1	1	2	4	2	2	0	0	1	0	1	0	0	5	0
33	16	14	14	14	1	0	0	1	3	7	12	5	0	4	3	1	1	6	0	4	1	4	3	1	3	2	0	3	6	6	2	10	2	0	0	1	3	0	2	3	2	2	4	1	8	0	1	2	0
29	24	11	14	9	0	1	3	2	2	6	3	2	3	6	1	5	2	5	0	5	4	0	3	0	0	3	0	1	4	4	3	2	0	0	0	0	2	1	0	3	1	0	3	3	3	2	0	1	0
30	10	20	14	8	0	3	3	5	0	8	3	2	2	5	1	2	1	8	0	1	1	6	3	9	0	2	2	1	1	0	1	1	4	0	1	0	2	3	0	3	0	4	5	1	1	0	0	2	0
[truncated: 450 more columns]
