# Supplementary material for: Geometry of the Gene Expression Space of Individual Cells
Source: PLoS Comput Biol. 2015 Jul 10;11(7):e1004224. doi: 10.1371/journal.pcbi.1004224 (PMC4498931; doi:10.1371/journal.pcbi.1004224)
Supplement: S7 Dataset — This dataset includes 34 genes not included in the original publication, kindly provided by Dalerba et al. (XLSX) [file pcbi.1004224.s039.xlsx]

## Sheet: Normalized
DLL4--092	DLL4--332	FSCN1--051	CDKN1A--782	PHLDA1--810	CLDN1--357	DLL1--325	MUC2--094	SPINK4--780	TFF3--625	SPDEF--942	SPDEF--048	PSAT1--278	CFC1_1-6--	UGT1A1--055	CLDN8--282	NODAL--136	TDGF1--496	PCGF6--882	ACTB--333	EPCAM--980	CDH1--895	CLDN7--772	AGR2--767	GAPDH--905	NAMPT--184	TCF7L2--053	CXCL2--975	MLLT10--021	LATS2--008	BIRC5 (Survivin)--353	MKI67--195	ECT2--168	TOP2A--137	STMN1--370	ANLN--612	EZH2--789	VEGFA--129	MET--845	AQP1--916	NOTCH1--187	HES1--948	LEFTY1--128	UGT2B17--486	CDCA7--242	RGMB--808	PTPRO--097	RNF43--304	KIF12--523	METTL3--158
1	1	0.898577	-0.550144	-0.546916	1	1	1	1	0.147942	1	1	1	1	1	-0.00150052	1	1	1	-0.662227	-0.422706	-0.256898	-0.37669	-0.395546	-0.488227	-0.278467	-0.245479	-0.345668	1	1	1	1	1	1	1	1	0.067351	0.202178	1	-0.226944	-0.146634	1	0.109273	-0.294872	-0.137911	0.397205	1	1	1	0.0303983
0.215591	-0.00240988	-0.977594	-0.333436	0.018151	1	1	1	1	0.296624	0.0759572	1	1	1	1	-0.196447	-0.255685	1	1	-0.40578	-0.399211	-0.446329	-0.329138	-0.47286	-0.472136	-0.459144	0.0180483	0.227125	-0.638167	1	1	1	1	1	1	-0.193903	-0.824898	-0.519126	1	0.39277	0.165873	-0.499925	-0.328494	-0.515157	0.639966	1	0.521076	0.386839	1	0.198245
1	1	1	-0.0165386	1	1	1	0.254951	1	1	1	1	1	1	1	0.588855	-0.114196	0.0662319	1	-0.560653	-0.318311	0.244915	-0.272766	-0.337504	-0.427774	-0.491594	-0.731549	-0.67092	0.581016	0.0578036	1	1	1	1	1	1	-0.684682	1	1	1	-0.258525	-0.436991	-0.187722	-0.427586	-0.0793813	1	0.526832	0.190427	0.957594	1
1	1	1	-0.442391	0.375868	1	1	1	0.268133	-0.0230339	1	-0.0935323	1	1	0.656695	1	0.0767288	-0.292158	1	-0.636069	-0.429988	-0.503833	-0.199746	-0.339236	-0.551244	-0.302458	-0.479854	-0.608978	0.0987363	1	0.0101303	1	1	1	0.319819	1	-0.0996526	-0.133041	1	1	1	0.323227	-0.0716264	-0.446119	0.3845	1	1	0.211589	-0.385665	-0.071544
-0.414411	-0.280823	1	0.153658	1	1	0.332329	1	0.0567252	-0.176978	0.440087	0.086026	1	1	-0.0278544	1	-0.139752	0.444938	1	-0.577282	-0.461923	-0.302615	-0.445917	-0.641291	-0.548857	-0.383984	-0.309751	-0.220222	1	1	1	1	1	1	1	1	0.273657	0.0448075	1	-0.718693	0.411566	-0.526308	-0.528744	-0.977567	0.0429352	-0.343989	0.0576819	0.172162	-0.19628	1
-0.528165	-0.344918	1	1	1	1	1	1	1	-0.0327307	1	1	1	1	1	1	1	0.411647	1	-0.108554	-0.295857	-0.385209	-0.271781	-0.442159	-0.569948	-0.137993	0.474429	0.36305	1	1	1	1	1	1	1	1	0.394507	1	1	-0.200401	1	-0.264079	-0.517439	-0.843331	0.179116	0.0650962	0.0187805	-0.399587	-0.397373	0.197629
-0.728715	-0.675285	0.25804	-0.0506911	0.505705	1	1	1	1	0.000244053	1	1	1	1	1	0.7728	-0.0812609	0.93442	1	-0.256765	-0.579618	-0.387947	-0.551916	-0.356431	-0.324816	-0.544013	-0.232668	0.122786	1	1	1	1	1	1	1	1	-1	-0.408185	-0.152307	-0.466294	-0.582658	-0.350004	-0.233738	-0.65106	0.0582042	-0.287579	0.23475	-0.436901	0.121448	-0.365793
-0.497838	-0.531829	0.325005	-0.196094	1	1	1	1	1	0.0422307	-0.252427	1	1	1	0.714307	1	0.108355	-0.310619	0.302122	-0.586643	-0.485189	-0.279862	-0.604732	-0.668855	-0.505582	-0.123159	-0.0722433	0.166714	-0.547447	1	1	1	1	1	1	1	-0.0225755	-0.269675	-0.0658228	0.399965	1	-0.737619	-0.682078	-0.856825	1	1	0.387615	-0.60193	0.186891	1
-0.344817	-0.307209	-0.0319542	-0.0104779	1	1	1	0.786923	0.259227	0.0669162	0.0690632	-0.221911	1	1	1	0.442112	-0.0803138	0.435716	-0.56926	-0.502964	-0.577723	-0.680457	-0.422353	-0.525387	-0.552422	0.0427033	-0.122188	-0.468865	1	1	1	1	1	1	1	1	-0.205217	-0.077627	1	0.0367797	0.103625	-0.315849	-0.530433	-0.573306	0.298231	0.345965	1	-0.207131	-0.268958	0.510962
-1	-1	0.0477096	-0.160949	1	1	1	1	1	0.0310789	0.00355448	-0.166218	1	0.529698	1	0.0373817	-0.129446	0.734699	0.309193	-0.41605	-0.516711	-0.674268	-0.721699	-0.558305	-0.595162	-0.599927	-0.654582	-0.40721	-0.106933	1	1	1	1	1	1	1	1	-0.33644	0.117508	1	-0.457529	-0.512323	-0.429939	-0.826391	0.468526	0.661988	1	-0.822565	-0.235713	0.647529
-0.72592	-0.477056	1	-0.619717	1	1	1	1	1	0.196469	1	1	1	1	1	1	1	0.899881	1	-0.343898	-0.204015	-0.526064	-0.302469	-0.409216	-0.241641	-0.27009	0.137201	-0.501584	0.0538029	1	1	0.153908	1	1	0.586607	1	1	1	1	-0.0243337	-0.199343	-0.552622	-0.133089	0.0698073	0.621182	0.37335	1	1	1	0.121594
-0.285983	-0.305486	1	-0.0836444	1	1	1	-0.000945988	0.0763855	-0.272768	1	0.57897	1	1	0.21212	1	0.174801	1	1	-0.522183	-0.423086	-0.433171	-0.562574	-0.42971	-0.553199	-0.687537	0.0787182	-0.743286	-0.712742	-0.0900167	1	1	0.0389361	1	1	1	1	-0.0745451	1	1	-0.22675	-0.0782148	-0.247182	-0.209852	1	-0.348813	0.421359	1	1	0.0681628
1	1	1	1	1	1	1	1	1	1	-0.0484775	0.0192362	1	1	1	1	1	1	0.239125	-0.221557	-0.415019	-0.140729	-0.312852	-0.467495	-0.633336	0.0889684	1	1	1	1	1	1	1	1	0.340505	1	1	1	1	0.396556	1	0.310782	-0.220286	-0.599663	-0.121302	0.135824	1	0.636379	1	-0.000394008
1	1	1	1	1	1	1	1	1	1	1	1	1	1	1	1	1	1	0.646836	0.257043	-0.1627	-0.258882	0.143467	-0.365164	-0.254131	-0.0510148	1	1	1	1	1	1	-0.0440471	1	-0.284404	1	1	1	1	0.545766	1	0.416725	-0.28391	-0.109333	-0.0652675	0.103829	0.661969	1	0.461595	0.0274898
1	1	1	0.378445	1	1	1	1	1	1	1	0.00288591	1	0.613226	1	1	-0.137608	0.947565	1	-0.303413	-0.256527	-0.150063	-0.265846	-0.258677	-0.432805	-0.607084	0.468251	0.212609	1	1	1	1	1	1	0.270279	1	-0.200988	1	1	1	0.171801	-0.0631912	-0.141882	-0.0563601	0.532325	0.155645	1	-0.277856	1	0.0875763
0.327848	1	1	0.54473	1	1	1	1	1	1	1	1	1	1	1	1	1	1	1	0.278279	0.352539	0.314067	0.372246	-0.174645	-0.0213177	-0.0343298	1	0.0839344	1	1	1	1	1	1	1	1	1	1	1	0.555001	1	1	0.370717	0.0305283	1	1	1	0.264967	1	-0.324457
-0.425092	-0.281674	1	-0.437345	0.0372677	1	1	0.290564	1	0.139904	1	0.230099	1	1	1	1	0.17178	-0.135067	1	-0.437664	-0.678155	-0.676253	-0.495663	-0.509918	-0.521942	-0.514398	0.406984	-0.0331589	1	-0.114494	-0.00805264	-0.0395867	0.248707	-0.297022	-0.654863	1	-0.103476	1	1	0.42932	-0.0473139	-0.569905	-0.422706	-0.558685	-0.0534244	-0.300127	1	0.176537	1	-0.38422
0.28476	1	0.323272	0.0298043	0.47819	1	1	1	1	0.161274	0.273675	1	1	1	1	0.527169	1	0.0357174	0.232455	-0.625931	-0.453907	-0.614329	-0.602992	-0.49456	-0.56287	-0.354319	-0.229255	-0.288195	1	1	-0.928314	-0.669204	-0.27592	-0.298477	-0.780346	1	0.313265	1	1	-0.121209	-0.515036	0.566817	-0.306667	-0.289928	-0.449121	-0.0095502	-0.209141	-0.454502	0.329347	-0.307565
1	1	1	-0.324645	-0.327338	1	1	1	1	-0.151554	0.154731	1	1	1	1	0.561631	0.545302	0.696894	1	-0.43651	-0.505559	-0.594993	-0.359382	-0.522719	-0.487817	-0.69292	0.0617167	-0.599915	-0.412023	0.00683014	-0.572208	-0.290893	-0.0405448	-0.343188	-0.196631	1	-0.00525177	-0.0291684	1	0.042246	0.0677656	-0.491675	-0.223758	-0.540112	1	0.249842	0.457378	0.44307	1	1
1	1	1	-0.123432	-0.279988	0.286276	1	1	1	0.221579	0.116407	1	1	1	1	1	1	1	1	-0.416252	-0.227585	-0.0733311	-0.424338	-0.281767	-0.355897	-0.11328	0.347158	-0.362371	1	1	1	1	1	1	1	1	1	1	0.110048	0.0733049	1	0.47937	0.0298234	-0.277486	0.424416	1	1	1	0.484732	1
1	1	1	-0.527837	-0.705296	-0.465243	1	1	0.049039	-0.363569	1	0.130021	1	1	1	0.917963	0.0437521	-0.133302	1	-0.8047	-0.729724	-0.465794	-0.937241	-0.571968	-0.679061	-0.646761	-0.364172	-0.131659	1	0.0502291	1	1	1	1	0.153223	1	1	0.0208513	1	-0.540963	-0.0764736	0.485805	-0.0909606	-0.608272	-0.470943	0.270285	0.298144	0.0443835	0.165303	0.43521
1	1	1	0.607464	1	0.311107	1	1	1	0.150329	1	1	1	1	1	0.928079	1	1	1	-0.162447	-0.429655	-0.544171	-0.367006	-0.488127	-0.504886	-0.0378093	-0.0737844	0.408078	1	1	1	1	0.147341	1	1	1	1	1	1	0.263418	0.476489	0.690475	-0.409913	-0.60606	0.3811	1	1	1	-0.206933	1
1	1	1	-0.359397	-0.68386	1	1	0.0333525	0.101408	-0.288775	1	1	1	1	1	0.748019	0.630205	0.967907	1	-0.6486	-0.473486	-0.68144	-0.289347	-0.490452	-0.580479	-0.600882	-0.173274	-0.373268	-0.381535	1	0.51159	1	1	1	0.372755	-0.510175	0.0473348	-0.409295	-0.142774	-0.0619829	-0.220248	0.432655	-0.149617	-0.55325	0.135825	0.0403514	0.64937	1	0.579911	0.152139
1	1	1	-0.150976	1	1	1	1	0.265246	0.398531	1	1	1	1	1	0.374565	1	1	1	-0.276421	-0.21191	-0.199404	-0.00746637	-0.387192	-0.445724	-0.223697	1	1	0.0815758	1	1	1	1	1	0.394044	1	1	1	1	1	-0.398743	0.33154	-0.202537	-0.489625	0.0142412	0.346901	0.60818	1	0.212983	0.229267
0.447518	0.2825	-0.388553	-0.213822	-0.474761	-0.223352	1	1	0.110933	0.147959	0.152385	0.0718894	1	0.352079	-0.0135638	-0.0172116	1	-0.304645	1	-0.395833	-0.315643	-0.140961	-0.441872	-0.339094	-0.410446	-0.427357	-0.603112	-0.398064	-0.0353966	-0.113303	1	1	0.0268351	1	1	1	1	0.256063	1	-0.21299	1	0.0370614	0.131374	-0.490197	1	0.349858	1	0.246747	-0.0392647	0.316083
-0.143884	1	1	-0.0941321	0.170084	1	1	1	1	0.347204	-0.446239	-0.157812	1	1	0.193035	-0.0631381	1	-0.316113	1	-0.610059	-0.290199	-0.4138	-0.372237	-0.277446	-0.500374	-0.476212	-0.678898	-0.316557	-0.528273	1	1	1	-0.0900175	1	1	1	-0.291588	1	1	0.583981	1	-0.230871	0.30542	-0.38916	1	0.348491	1	0.103344	0.0857986	1
1	1	1	1	1	1	1	0.552675	1	0.435711	0.49542	1	1	1	1	1	-0.086948	-0.0856067	1	0.0436494	-0.172716	0.523264	0.157562	-0.0612705	-0.0809032	0.260572	0.56034	0.455674	-0.110468	1	1	1	1	1	1	1	1	0.287381	1	0.45968	-0.120309	0.252214	1	0.151226	1	0.421432	1	1	0.161912	1
1	1	1	-0.494154	0.302817	1	1	0.361864	1	-0.0975147	1	1	1	1	1	1	0.0206729	1	1	-0.748983	-0.525363	-0.393188	-0.616006	-0.546408	-0.572234	-0.307996	-0.76513	-0.133239	-0.0707661	-0.397343	1	1	1	1	1	-0.146987	0.832624	1	0.200194	-0.473537	-0.468649	0.468362	-0.116055	-0.585914	1	0.262209	0.65748	0.066406	0.455354	1
1	1	1	-0.580768	1	1	1	0.230259	-0.129454	-0.232764	-0.103001	1	1	1	1	1	-0.330917	-0.132568	1	-0.710289	-0.616079	-0.741784	-0.633689	-0.501619	-0.573969	-0.813104	-0.575615	-0.529644	-0.544302	1	1	1	1	1	1	1	1	1	1	-0.177083	-0.470345	1	-0.40721	-0.664442	1	0.430212	1	0.367876	1	1
0.150157	0.443082	1	0.204206	1	1	1	1	1	0.0352053	1	0.144019	1	0.211009	0.493026	0.867742	1	1	1	-0.41437	-0.210576	-0.0756392	-0.407906	-0.346706	-0.48266	-0.438967	-0.0321593	1	0.0481333	-0.00928099	1	1	1	1	1	1	1	-0.416723	0.115087	1	-0.11214	-0.555322	-0.420937	-0.607788	1	0.117607	1	0.550207	0.178718	0.140781
1	1	1	1	1	1	1	0.347482	0.343476	0.351313	1	-0.457508	1	1	0.0953977	-0.312596	1	-0.239054	1	-0.420799	-0.46498	-0.623837	-0.176519	-0.538345	-0.559039	-0.0577984	-0.0310854	1	1	0.117802	1	1	1	1	1	1	1	-0.47998	1	-0.188216	-0.175877	-0.467492	-0.52685	-0.642027	1	1	0.498997	0.528723	-0.10008	-0.274678
1	1	1	1	1	1	1	1	1	0.259083	0.548471	-0.0893925	1	0.514235	0.544222	0.212362	0.202316	-0.180609	0.398064	-0.141603	-0.428283	-0.252595	-0.539916	-0.446684	-0.564283	0.308531	-0.441311	0.367408	0.0396396	1	1	1	1	1	1	1	0.249193	0.277641	0.0406234	0.474853	-0.219376	-0.433043	-0.485358	-0.815864	0.462965	0.0146176	0.607747	-0.0134319	0.695081	-0.49785
1	1	1	0.912272	1	1	1	0.446607	0.243843	0.121683	1	1	1	1	0.588756	-0.258762	1	1	1	-0.400377	-0.671653	-0.0432063	-0.86862	-0.5194	-0.553344	-0.28983	0.157323	0.682864	-0.461221	1	1	1	-0.00505279	1	1	1	1	0.177072	-0.468453	0.663995	0.126618	-0.667534	-0.701814	-0.79812	1	0.0482133	1	-0.199054	0.0175451	1
1	1	1	1	1	1	1	0.363888	0.299941	1	0.0738358	-0.587085	1	1	1	-0.756004	1	-0.310849	1	-0.323186	-0.561839	-0.646289	-0.528186	-0.41959	-0.483701	-0.142102	-0.257211	1	-0.419135	1	1	1	0.0422291	1	1	1	1	1	0.230945	0.385483	0.254783	-0.0229311	-0.351697	-0.614391	1	-0.130935	0.186657	-0.164123	1	1
0.359227	1	1	0.199698	1	1	1	1	0.322507	0.0797484	1	1	1	1	-0.182475	1	1	0.803165	-0.0319022	-0.349266	-0.374335	-0.516508	-0.277687	-0.475036	-0.578658	-0.303394	-0.252097	-0.00856707	0.127008	1	1	1	1	1	1	1	1	0.0424621	1	-0.361798	0.0476819	-0.552168	-0.555544	-0.622856	1	-0.0654619	1	0.433623	1	1
0.349566	0.347985	1	0.131518	1	1	1	1	0.157537	0.46909	0.55413	0.634945	1	1	0.672619	-0.190834	1	0.814321	0.0588013	-0.487466	-0.443061	-0.265375	-0.376424	-0.305074	-0.469272	-0.488223	-0.38654	0.0904898	-0.809697	1	1	1	1	1	1	1	1	0.237914	1	0.343699	-0.397916	-0.299285	0.0509518	-0.501368	1	-0.0352143	1	-0.0666796	0.386052	0.0452046
1	0.345466	0.147499	0.214689	1	1	1	1	1	1	0.145192	0.72886	1	1	-0.159058	-0.257969	0.870801	1	1	-0.123071	-0.419714	-0.521733	0.13393	-0.422174	-0.51966	-0.485258	-0.206799	-0.468244	1	1	1	1	1	1	1	0.20684	0.0399363	1	1	0.768158	0.131568	-0.313044	-0.373404	-0.562567	-0.0943613	0.213338	0.118558	-0.287831	-0.407455	0.222513
1	0.400522	1	-0.0206715	0.320408	1	1	1	0.321113	1	0.311347	1	1	1	1	-0.188135	0.591327	1	1	-0.22316	-0.391837	-0.273467	-0.35778	-0.313114	-0.46055	-0.316083	-0.0500013	0.610972	-0.273935	1	1	1	1	1	1	1	-0.548924	1	0.00636932	0.0489353	-0.00630979	1	-0.0996172	-0.613409	0.342716	1	1	-0.531379	-0.601866	-0.00173368
1	1	1	-0.428261	1	1	1	1	1	1	-0.0344561	1	1	1	0.871874	-0.0135216	-0.110744	0.371514	1	-0.484533	-0.626918	-0.531875	-0.789154	-0.469952	-0.60174	-0.617659	-0.601852	-0.230306	1	1	1	1	1	1	1	1	1	1	1	-0.460781	-0.12999	-0.34939	-0.346541	-0.402655	-0.0767111	-0.00292017	1	-0.333706	-0.412832	0.256547
1	1	1	0.0674683	0.277608	1	1	1	0.080437	0.0133448	0.0531163	1	1	0.114854	-0.168047	-0.212165	0.833397	-0.220829	1	-0.486607	-0.562017	-0.630108	-0.326951	-0.472428	-0.627054	-0.372643	-0.0162455	-0.459871	1	1	1	1	1	1	1	1	1	1	1	0.134436	1	0.285363	-0.488076	-0.666032	0.550847	1	1	-0.23881	-0.0470148	1
1	1	1	0.355549	1	1	1	1	1	1	0.221106	1	1	1	-0.0713261	0.160801	1	-0.108832	1	-0.177755	-0.270783	0.258723	-0.356026	-0.476674	-0.349612	1	0.230939	0.583721	1	1	1	1	1	1	1	1	1	1	1	0.461554	1	-0.159409	-0.360774	-0.420416	0.430505	1	0.425356	0.22966	1	1
1	1	1	-0.292579	1	1	1	0.313672	0.0402906	0.036714	1	-0.219787	1	1	1	0.126716	1	0.552714	1	-0.60519	-0.229032	-0.345041	-0.329448	-0.486159	-0.558964	-0.468837	-0.19271	-0.671914	1	1	1	1	1	1	1	1	1	1	1	-0.177266	-0.219651	-0.623834	-0.23392	-0.563789	0.414566	0.433085	1	0.348204	1	0.281885
1	1	1	-0.666438	-0.471881	-0.0457915	1	-0.108907	1	0.265705	1	-0.0135812	1	1	0.0012604	-0.213745	0.0618515	-0.289283	-0.0947707	-0.78121	-0.533393	-0.456446	-0.304154	-0.279737	-0.354046	-0.531489	-0.397244	0.375069	1	1	1	1	-0.206069	1	0.551873	-0.0321598	1	1	1	-0.446092	-0.484652	1	-0.166801	-0.480468	-0.169507	-0.0804841	0.537061	1	0.0788542	1
1	1	0.243309	-0.241948	-0.266735	1	1	1	1	1	1	1	1	1	1	1	0.965939	0.66319	0.369132	-0.589625	-0.169738	-0.260621	-0.326648	-0.32105	-0.349957	-0.475329	0.0400035	-0.460285	1	1	0.16518	1	1	1	1	1	1	1	1	-0.595168	0.152805	0.452698	-0.423865	-0.574944	-0.183288	-0.246745	-0.201889	-0.0303528	1	-0.143375
1	1	0.301061	-0.383544	-0.857994	-0.292301	1	1	1	1	1	1	1	1	1	0.810669	0.462675	0.503713	1	-0.663636	-0.366217	-0.547995	0.0118893	-0.431448	-0.422027	-0.0863935	-0.263237	-0.168392	1	1	1	1	1	1	0.690853	1	1	-0.643519	1	0.0150035	-0.478609	1	0.00436842	-0.121018	0.130709	0.150567	0.42792	0.83133	0.129405	1
1	1	1	-0.325553	0.0101738	0.0909129	1	1	1	1	1	1	1	1	1	0.168241	1	1	1	-0.383145	-0.21035	-0.61091	0.191743	-0.136484	-0.206155	-0.336709	-0.186866	-0.630558	1	1	1	1	0.00191498	1	1	1	1	0.0637073	1	-0.450981	-0.0646563	0.49772	1	-0.329997	-0.229252	0.263075	0.633157	1	-0.236817	1
0.287118	1	1	-0.529838	-0.54795	1	1	0.460769	0.144718	-0.0553121	1	-0.0092476	1	1	-0.140455	0.163231	0.734162	0.0624413	1	-0.635948	-0.541309	-0.303324	-0.11852	-0.466012	-0.541749	-0.435417	-0.611195	-0.517384	0.181868	-0.271861	1	1	1	1	1	1	1	-0.0539439	1	-0.295368	0.252202	-0.137485	-0.290041	-0.67993	1	0.272374	1	-0.0207064	1	1
1	1	1	-0.487124	-0.549456	0.0334647	1	1	1	1	1	1	1	1	1	0.718357	1	0.484971	1	-0.413045	-0.418516	-0.531932	-0.99925	-0.24745	-0.470876	-0.337215	-0.352217	0.202332	1	-0.175191	1	1	1	1	-0.0430802	1	0.510086	0.0421567	1	-0.0712074	-0.202642	-0.0205241	-0.0438775	-0.520966	1	0.455382	1	1	1	1
1	1	1	-0.923566	-0.849258	0.15458	1	1	1	-0.0403427	1	1	1	1	1	1	1	0.565915	0.0316101	-0.804564	-0.726655	-0.623785	-0.653828	-0.514055	-0.695914	-0.450271	-0.719428	0.518457	1	0.0179625	1	1	1	1	0.682718	1	-0.232255	-0.76517	0.0310997	-0.357009	0.277629	-0.161394	0.178833	-0.606492	1	1	-0.129532	1	0.0188991	1
1	1	1	0.154623	-0.154151	1	1	1	1	0.174591	1	1	1	1	1	1	1	0.703654	0.523258	-0.464699	-0.223049	-0.187341	-0.181689	-0.392328	-0.57696	-0.334741	-0.364422	-0.342173	-0.301519	1	1	1	1	1	1	0.0479596	-0.248477	0.349744	1	-0.0344573	1	0.261239	0.25766	-0.249847	0.101148	0.494092	1	1	0.272161	1
1	1	1	-0.213342	-0.490016	1	1	1	1	0.0188525	1	1	1	1	1	0.0241522	0.994234	1	0.387782	-0.518999	-0.450263	-0.547702	-0.0851401	-0.350738	-0.497055	-0.548217	-0.155739	-0.354613	1	1	1	1	1	1	1	-0.175315	-0.253054	0.049774	1	-0.0101315	0.192335	0.435951	-0.16729	-0.500405	0.0267457	-0.0380011	-0.274208	-0.342353	0.118094	1
1	1	1	-0.11872	-0.360197	1	1	1	1	0.218224	1	1	1	1	0.285671	1	1	0.121822	-0.228798	-0.415363	-0.463795	-0.592882	-0.0885137	-0.172906	-0.461783	-0.397488	-0.366075	-0.427114	0.172245	1	1	1	0.160118	1	1	1	1	1	-0.207085	0.528556	1	1	0.301356	-0.329127	0.35314	1	1	1	1	0.287644
0.0728786	1	1	-0.664847	-0.628887	1	1	1	1	1	1	0.169347	1	1	1	0.611652	1	0.68142	1	-0.578762	-0.518659	-0.508142	-0.545478	-0.474253	-0.437299	-0.502123	-0.486313	-0.203411	1	1	1	1	-0.270001	1	1	1	0.00708637	1	1	0.207527	-0.0188204	1	-0.259161	-0.347089	1	1	1	0.217293	0.181708	0.36695
1	1	1	-0.617929	-0.232216	0.308346	1	1	1	0.0596549	1	1	1	1	1	-0.0482865	0.0772529	-0.0557238	1	-0.669861	-0.32872	-0.462031	-0.159472	-0.247139	-0.29964	-0.131365	-0.109606	-0.689036	0.0480686	0.224164	1	1	1	1	1	0.303682	1	1	1	1	1	1	-0.00380267	0.0948242	1	1	0.626887	0.704178	0.452895	1
1	1	1	0.473051	-0.0481962	1	1	0.345805	0.648876	0.209141	0.572343	1	1	0.152158	-0.365134	-0.495655	-0.258631	-0.207768	1	0.363465	-0.299519	0.180189	0.169154	-0.159936	-0.1723	1	-0.00586255	0.445693	1	1	1	1	1	1	1	1	1	-0.128148	1	-0.0891367	-0.0477744	-0.117542	-0.0231859	-0.0526165	-0.215769	-0.297466	0.0909723	0.257528	-0.291611	0.545625
1	1	1	1	1	1	1	1	1	1	1	1	1	0.414213	0.00422583	-0.261923	-0.154628	-0.334512	1	-0.0491719	-0.19064	0.341293	1	-0.322275	-0.254272	0.309963	0.022316	-0.173858	1	1	1	1	1	1	0.127032	1	1	1	1	0.335742	0.0591708	-0.0949294	0.083238	-0.00270441	0.254884	-0.413238	-0.00562392	0.159698	0.472697	-0.383574
1	1	0.0113376	0.172625	-0.151726	1	1	1	1	0.00235454	0.150664	1	1	0.0212035	-0.0932474	-0.561963	-0.281582	-0.258442	1	-0.144424	-0.331621	-0.210377	-0.0362192	-0.427451	-0.396289	0.160616	0.567391	-0.254872	1	1	1	0.611758	1	1	-0.52512	1	-0.127544	1	1	1	1	0.127224	0.0131538	-0.223206	-0.00617986	-0.0457719	0.0726955	0.216124	0.335706	-0.769538
0.294369	1	-0.139654	0.794625	0.950922	1	1	1	1	0.169202	1	1	1	1	1	1	-0.101322	-0.0436672	1	0.276938	0.0222899	0.924121	0.530943	0.017874	-0.0503021	0.162584	0.490772	0.557831	1	1	1	1	1	1	1	1	1	1	1	0.38083	0.1406	-0.128199	-0.590216	-0.0874385	-0.17727	-0.464519	-0.60751	-0.519369	-0.771716	-0.323061
1	1	0.105674	-0.282747	-0.194452	1	1	1	0.143517	-0.0224606	1	1	1	1	-0.0726367	1	0.647515	-0.108064	1	0.188969	0.0372541	0.44358	0.484635	-0.0449952	-0.132784	-0.0615068	0.38457	0.466506	1	1	1	1	1	1	-0.0289587	1	-0.233094	1	1	0.21925	-0.393282	-0.0461852	-0.0962732	0.075795	-0.0754604	-0.327011	-0.248929	1	-0.271189	-0.52831
-0.72275	-0.487805	-0.996249	-0.180359	0.058629	1	1	1	0.274894	-0.0948989	1	0.481054	1	1	1	1	1	0.619721	1	-0.318062	-0.387742	-0.0703879	-0.318747	-0.266224	-0.448794	-0.7057	-0.00866988	-0.75296	-0.331349	1	-0.018371	1	1	1	-0.128542	-0.13637	0.0404778	1	1	0.0340763	-0.536344	-0.138039	-0.327945	-0.0478595	-0.712163	-0.675947	-0.604713	-0.568701	-0.582785	-0.157994
0.331944	0.401037	-0.311345	0.537163	0.275585	1	1	0.332428	0.436516	-0.207448	1	1	1	1	0.175945	0.667241	1	1	1	0.00728081	-0.0964745	1	-0.360801	-0.21535	-0.227335	0.00818335	1	-0.302755	1	1	1	1	1	1	-0.0186214	1	-0.109119	-0.444063	1	0.231522	-0.174978	-0.62669	-0.205525	-0.243059	0.638456	-0.315063	-0.301159	-0.326254	0.137263	-0.307096
-0.466803	-0.327995	1	0.327739	-0.250414	1	1	1	-0.0181303	-0.128565	1	1	1	1	-0.0494748	0.0335184	1	0.310376	1	0.0463839	-0.361378	-0.0347399	1	-0.148075	-0.356637	0.443471	0.416293	-0.175073	1	1	1	1	1	1	1	1	0.177224	0.14315	-0.112256	-0.362076	-0.286091	-0.527219	-0.55063	-0.235582	-0.448183	-0.892781	-0.500958	-0.865595	-0.83978	-0.462571
-0.555842	-0.2307	1	1	-0.607727	1	1	1	1	-0.171338	1	1	1	1	1	1	1	-0.234388	1	0.0105785	-0.00221473	-0.113579	1	-0.220782	-0.221918	0.442372	0.142629	-0.356913	1	1	1	1	1	1	-0.344837	1	1	1	1	-0.294572	-0.661909	-0.344067	-0.449445	-0.505048	-0.554976	-0.754088	-0.400687	-0.5297	-0.592166	1
-0.371044	-0.49361	0.302776	-0.10272	-0.0428178	1	1	1	1	-0.0799852	1	1	1	1	1	1	-0.0573145	0.955512	0.0880303	-0.363776	0.0555706	0.969529	-0.19999	-0.144805	-0.309297	-0.467216	0.00840071	-0.649904	1	1	1	1	-0.131228	1	0.101013	1	-0.491676	-0.146791	1	1	-0.0160767	-0.374649	0.197893	-0.00435858	0.663536	-0.00115351	1	1	-0.596443	-0.43105
-0.249234	-0.229389	1	-0.181633	-0.204534	1	1	1	1	-0.0530159	1	1	0.0190552	0.916855	0.102664	0.275532	1	-0.210589	0.163593	-0.155695	-0.102109	0.879043	-0.203816	-0.230229	-0.304468	0.0291871	0.0154827	0.145246	0.340543	1	1	1	1	1	-0.245198	1	1	1	1	0.332681	0.247356	-0.42541	-0.256826	0.126744	-0.0372956	0.0275341	0.517947	-0.176524	0.0526513	-0.403065
-0.0992218	0.229921	0.217564	-0.221037	0.0248216	1	1	1	1	0.217763	1	1	1	1	1	1	1	0.148677	1	-0.108557	-0.0537125	0.198797	1	-0.181367	-0.209458	-0.133539	0.509548	-0.399	0.407226	1	1	1	1	1	1	1	1	0.0225085	1	0.0743641	0.890889	0.48736	-0.122125	0.472804	-0.0784417	-0.319867	0.149437	1	-0.111086	0.436283
1	1	1	1	1	1	1	1	1	0.371421	1	1	1	1	1	1	1	0.776615	1	0.630298	0.212613	1	0.0629626	0.11436	-0.00429862	0.119769	0.542465	-0.210158	1	1	1	1	1	1	1	1	1	1	1	1	1	-0.524153	-0.0344978	0.312265	0.732322	1	0.0489325	1	-0.640975	-0.219663
1	1	0.101719	1	1	1	1	1	1	0.118154	1	1	1	1	1	-0.15903	1	0.692284	1	-0.684014	0.011152	1	0.15541	-0.253994	-0.0196982	0.15167	0.539163	-0.841964	1	1	-0.209581	1	1	1	1	1	1	-0.18379	1	1	1	0.0179272	-0.137557	0.0111544	-0.369098	-0.297775	-0.0862779	0.311782	1	1
1	1	1	-0.219195	1	1	1	1	1	1	0.509299	1	1	1	1	1	0.486835	-0.0924529	1	-0.578686	0.281542	0.617828	-0.141696	-0.228199	-0.349138	-0.15547	-0.383894	0.734517	-0.606175	1	1	1	-0.578241	-0.781691	-1	-0.360799	0.858935	1	1	0.464537	0.242146	1	0.0673515	-0.11166	0.417313	0.0911381	-0.143585	-0.232386	-0.272734	1
1	1	1	1	1	1	1	1	0.264346	0.0209577	1	1	1	1	1	1	1	1	1	-0.0989396	-0.101424	0.0127759	-0.332365	-0.295562	-0.563789	-0.0672488	0.508364	1	1	1	0.10561	1	1	0.318351	-0.449495	-0.308013	1	1	1	-0.0663726	-0.431564	-0.352229	0.182151	-0.0707218	-0.469713	0.322285	-0.325024	-0.467393	0.0992803	-0.0176044
1	1	1	-0.457181	0.433869	-0.148328	1	1	1	0.230207	1	1	1	1	-0.164801	0.231532	0.158748	-0.0818914	1	-0.475735	-0.443854	-0.223702	-0.442484	-0.352478	-0.432238	0.0232464	-0.34258	0.0421654	1	1	1	1	1	1	-0.204593	1	-0.0276811	1	1	1	0.330378	-0.129202	-0.297993	1	1	0.598293	0.118839	0.443427	-0.184145	-0.0498681
-0.0837156	1	1	-0.0354174	0.394903	0.128686	1	1	1	0.0343993	1	1	1	1	1	0.197425	-0.289915	0.209472	1	-0.40439	-0.379404	0.0428349	-0.290663	-0.467025	-0.554848	-0.0389024	-0.193001	-0.144699	0.330744	1	1	1	1	1	-0.237998	1	0.10029	1	1	1	-0.237196	-0.652937	-0.416172	-0.334373	-0.399963	-0.463501	-0.130429	0.214497	-0.330758	1
0.298108	0.446889	1	0.29619	-0.101391	1	1	1	1	-0.325323	1	1	1	1	-0.0532615	0.815135	1	1	1	-0.0478279	-0.320332	-0.432411	-0.14763	-0.220403	-0.42881	0.395895	-0.0408792	1	1	1	1	1	1	1	-0.299716	1	-0.288373	1	1	0.187807	0.114432	-0.24381	-0.49826	-0.20968	1	-0.374682	-0.728823	1	0.176516	1
0.413797	0.0388352	1	-0.247084	1	-0.61296	1	1	1	0.072105	1	1	1	1	1	1	1	-0.0828269	1	-0.190333	-0.404519	-0.266195	0.0492321	-0.250206	-0.352005	-0.142468	-0.286506	1	0.113663	1	1	1	1	1	-0.713939	1	-0.0398078	-0.00268583	1	1	1	-0.368767	-0.582595	-0.489697	1	0.0491574	1	1	0.699673	1
0.340008	0.0749809	1	-0.516587	-0.0619633	1	1	1	0.346313	-0.729814	0.323811	1	-0.0880126	1	1	0.208673	-0.0355816	0.131699	1	-0.584944	-0.480772	-0.523848	-0.130682	-0.489087	-0.556697	0.168969	-0.186774	0.0840082	-0.221647	1	1	1	1	1	-0.474908	1	0.11702	0.115831	1	0.515879	1	1	-0.202497	-0.309835	1	0.0711958	-0.34136	1	0.159749	1
0.367524	1	1	-0.407422	-0.032638	0.0298527	1	-0.123789	-0.181545	-0.745069	0.194412	1	1	1	0.214634	0.219632	-0.0581613	0.538068	1	-0.377091	-0.425578	-0.5606	-0.214197	-0.378378	-0.534797	-0.347901	-0.722635	-0.132277	1	-0.00731741	1	1	1	1	-0.211675	1	1	1	1	1	0.953327	1	0.0377732	-0.262655	1	0.0566511	0.624204	-0.187205	1	1
0.459346	0.35282	0.207281	-0.110147	-0.0606077	1	1	1	0.0371133	-0.16817	1	1	1	1	1	1	-0.0824373	0.808277	0.237126	-0.239748	-0.519535	-0.18967	-0.247866	-0.385696	-0.417132	-0.32066	-0.203621	1	-0.00264772	1	1	1	0.0673924	1	-0.198808	1	1	1	1	-0.492825	0.701858	-0.761366	-0.54852	-0.73032	-0.493335	-0.377482	-0.601963	-0.680778	-0.461519	-0.547556
-0.620377	-0.162074	1	0.109015	-0.104878	1	1	1	1	-0.311289	1	1	1	1	1	1	0.121987	0.512906	1	-0.00596408	-0.287155	-0.0482944	-0.189384	-0.28715	-0.414561	-0.109078	-0.464751	-0.504086	-0.0795571	1	1	1	-0.0653751	1	-0.455943	1	1	-0.515924	1	-0.211057	1	-0.764338	-0.312887	-0.258421	-0.415539	-0.809658	0.30119	-0.780139	-0.402135	0.176146
0.230341	1	1	0.398005	0.0884364	1	1	1	1	0.208539	1	1	1	1	1	1	1	1	0.352448	0.0367484	-0.271872	-0.0106801	-0.203014	-0.551698	-0.44685	-0.123276	0.182048	1	0.247888	1	1	1	1	1	-0.370082	1	-0.0671193	-0.0787581	-0.0584867	0.183155	0.239585	-0.424063	-0.495433	-0.644795	-0.481006	-0.764843	-0.512527	-0.360059	-0.534614	-0.71199
0.12681	1	1	-0.0646464	0.401195	1	1	1	1	-0.313319	1	1	1	1	0.0208838	0.309002	0.0532107	0.211087	0.214108	-0.217166	-0.481412	-0.340125	-0.160222	-0.459455	-0.510687	-0.0701543	-0.200339	-0.042172	0.437374	-0.0131037	0.0827335	1	-0.435784	1	-0.503634	1	0.298394	-0.657824	1	-0.172899	-0.484449	-0.522025	-0.663476	-0.658947	-0.637394	-0.579488	-0.666635	-0.218984	-0.791065	0.274771
0.270863	1	1	0.547499	-0.106599	1	1	1	1	-0.0468912	1	1	1	1	0.192102	0.0485532	0.0302858	0.593209	0.467591	0.137478	-0.207782	0.539564	0.544366	-0.370301	-0.405311	0.23353	0.0232481	1	1	1	1	1	1	1	1	1	1	-0.275751	1	1	-0.408732	-0.291845	-0.325062	-0.193838	-0.335727	-0.381609	-0.259215	0.333369	-0.0340101	0.0470284
1	1	1	0.637015	1	1	1	0.47453	0.0537291	-0.372195	0.61515	1	1	1	0.0413898	0.48482	0.103052	0.00289659	1	0.0434721	-0.453345	0.0689115	-0.385303	-0.478356	-0.658947	-0.0981099	-0.430155	-0.401478	-0.598462	1	1	1	1	1	-1	1	0.447551	0.896223	1	-0.572731	0.302446	-0.389322	-0.623584	-0.583078	-0.620813	-0.822079	-0.975518	-0.952299	-0.250986	0.21855
1	1	0.226003	0.413307	-0.354101	0.266534	1	1	0.259929	0.260344	1	1	1	1	1	0.342651	1	-0.121527	1	-0.621262	-0.305818	-0.246675	-0.31061	-0.210334	-0.416466	-0.391448	-0.688866	0.161517	-0.315176	0.156665	1	1	1	1	-0.00103893	1	1	0.281818	1	-0.620372	0.230056	1	-0.464272	-0.422453	-0.560813	-0.321181	-0.581165	-0.0736272	-0.0180736	1
-0.498451	-0.517157	1	-0.162439	1	1	1	1	1	1	1	1	1	0.28541	1	0.624492	1	0.696124	1	-0.154622	-0.217001	-0.207161	0.36814	-0.409305	-0.49285	-0.614573	-0.285922	-0.255082	-0.223336	-0.136376	1	1	1	1	1	1	1	1	1	-0.440928	-0.512831	-0.375344	-0.564738	-0.393691	-0.36479	-0.36158	-0.434261	-0.704212	1	0.113621
0.417989	1	1	0.55638	1	1	1	0.427886	1	-0.393434	0.0375272	0.195165	1	1	1	-0.111381	1	-0.169292	0.29557	-0.284558	-0.255541	0.0422297	-0.276093	-0.452979	-0.565809	-0.403526	-0.497406	-0.169607	1	1	1	1	-0.0774904	1	0.358591	1	1	0.161472	1	0.589679	-0.0464619	1	-0.301151	-0.475664	-0.505191	-0.431452	-0.159465	-0.226412	-0.718866	-0.407569
0.0258442	1	1	1	-0.0994175	1	1	1	1	0.447436	1	1	1	1	1	0.508905	1	0.0349929	0.0205864	0.208491	-0.509228	-0.262038	-0.371846	-0.0678708	-0.247119	-0.180183	0.0365325	1	-0.00300879	1	1	1	1	1	1	1	1	-0.410462	1	-0.286072	-0.353437	0.41632	-0.222193	-0.297502	-0.192552	-0.145771	0.2271	-0.78998	-0.561507	-0.362325
1	1	1	0.347299	1	1	1	0.511662	1	0.0645489	1	1	1	1	1	0.627932	1	-0.0612381	1	0.147369	-0.433781	-0.318645	-0.185478	-0.431208	-0.57915	0.0726115	0.254593	0.482008	0.301563	1	1	1	0.0241132	1	0.333058	1	1	1	1	-0.128132	-0.238606	-0.251215	-0.246162	-0.479345	-0.748889	-0.415227	-0.532416	-0.325712	-0.153556	-0.111732
0.267722	0.533247	1	1	0.555554	1	1	1	1	-0.211806	1	-0.0237327	1	0.218851	1	1	1	-0.151988	1	-0.106182	-0.6109	-0.50694	-0.460166	-0.455826	-0.459305	0.036585	0.434479	1	1	1	1	1	1	1	-0.0932971	1	1	1	1	-0.798418	-0.205137	-0.0605906	-0.445209	-0.375644	-0.658345	-0.710877	-0.299698	-0.743566	-0.384846	0.127568
1	1	1	0.345138	0.185955	1	1	1	0.312171	0.205402	1	1	1	1	0.436368	-0.0139029	1	1	1	-0.28272	-0.217139	-0.351634	0.0631113	-0.33324	-0.46593	-0.100296	-0.0385948	0.0159902	0.131772	1	1	1	1	1	0.342782	1	1	1	1	0.2794	-0.0707025	0.5044	-0.156232	-0.313317	-0.154235	-0.136478	0.153603	-0.0673018	0.0556474	0.164556
0.574021	1	1	-0.196305	1	1	1	1	1	0.0156953	1	1	0.0553626	1	1	1	1	0.870206	1	-0.0191151	-0.300294	-0.190861	-0.38246	-0.259156	-0.49402	0.0583931	0.089151	0.203822	1	1	1	1	1	1	1	1	1	1	1	-0.0107134	1	-0.465509	-0.272126	-0.617541	-0.182834	-0.440792	-0.225505	-0.53103	-0.465893	-0.227459
0.401733	0.128993	1	1	1	1	1	1	0.405161	-0.328926	1	1	1	1	0.00683619	1	0.637586	1	1	-0.321743	-0.419198	-0.366616	-0.254181	-0.400017	-0.593107	0.205719	-0.478707	1	0.40381	1	1	1	1	1	-0.402634	1	1	1	1	-0.0368166	1	-0.528886	-0.383541	-0.579088	-0.805577	-0.590221	-0.504878	-0.766075	-0.259896	-0.841459
1	1	1	1	1	1	1	1	1	-0.229162	1	1	1	1	0.255956	0.437548	0.775069	0.874477	1	-0.0416407	-0.348509	-0.311171	-0.134539	-0.392189	-0.443426	0.397352	-0.223431	0.238464	1	1	1	1	1	1	-0.0683389	1	1	-0.0841385	1	-0.469049	-0.0854863	-0.181496	-0.396629	-0.376925	-0.426825	-0.767407	-0.294182	-0.0465135	-0.3447	-0.71728
1	1	1	-0.346083	1	1	0.208641	1	1	-0.100862	1	1	1	1	1	-0.295881	0.935516	0.963548	-0.148575	-0.509585	-0.303382	-0.395172	-0.452829	-0.280111	-0.48663	-0.445052	-0.355681	-0.325744	1	1	1	1	0.0112375	1	0.201929	-0.253541	1	-0.0620475	-0.00651176	-0.603452	-0.603359	0.14291	-0.317595	-0.443621	-0.789114	-0.427927	-0.496028	-0.676429	-0.0678622	-0.136241
-0.05991	-0.0250063	-0.234132	1	0.106483	1	1	1	-0.0927501	-0.396843	1	1	1	1	1	0.184826	0.116031	0.768546	-0.224966	-0.144676	-0.0728811	-0.245107	-0.171605	-0.377201	-0.531901	-0.148662	0.459946	-0.196071	1	1	0.570374	1	-0.377913	1	1	1	1	1	1	-0.510044	-0.200106	-0.792868	-0.0726064	-0.212789	-0.389238	-0.556344	-0.26227	0.401593	0.170739	-0.268766
0.190203	0.312272	1	0.409709	-0.149925	1	1	0.381664	0.12263	-0.0190805	1	0.190018	1	1	1	0.520919	-0.0664229	0.962523	0.334882	-0.190106	-0.473881	-0.465636	-0.109884	-0.454584	-0.643764	-0.451449	0.0443533	-0.0836666	0.275715	1	1	1	0.0300523	1	0.315739	1	-0.332157	-0.0767985	1	0.546005	-0.558175	-0.151429	-0.324787	-0.609773	-0.842526	-0.642719	-0.274456	-0.744423	0.465451	0.289779
1	1	1	-0.385879	-0.178743	1	1	1	1	-0.0673362	1	1	1	1	1	0.0919881	1	1	1	0.0545555	-0.283332	-0.233134	-0.246004	-0.310209	-0.292768	-0.1288	0.123936	-0.0760688	1	1	1	1	0.0190253	1	0.534058	1	-0.0780503	1	1	0.310179	-0.578992	-0.163689	-0.451979	-0.325084	-0.174964	-0.427059	-0.343599	-0.259508	-0.450879	-0.272426
1	1	1	1	1	1	1	1	1	0.293482	1	0.182123	1	1	1	1	1	0.708037	1	0.325407	-0.144023	0.407599	0.123934	-0.116477	-0.175462	0.0797328	-0.310889	1	1	1	1	1	1	1	1	1	1	0.282374	1	0.293193	-0.0573497	-0.0283818	-0.0697812	-0.102634	0.158875	0.351747	-0.13576	0.0523777	0.000666706	1
-0.00387192	-0.154587	1	0.955952	1	0.0644229	1	1	1	0.168253	1	-0.273845	1	1	1	1	1	1	1	-0.37187	-0.473445	-0.372475	-0.0923067	-0.462861	-0.535707	-0.426446	-0.277429	-0.408183	0.0904321	1	1	1	1	1	1	1	1	-0.924066	1	-1	-0.613332	-0.192357	-0.267284	-0.473789	-0.227206	-0.184137	0.310387	0.0948538	0.221705	1
0.111544	0.319604	1	-0.221794	1	1	1	1	1	-0.021053	1	0.702239	1	1	-0.149244	0.518103	0.724127	-0.228217	0.361599	-0.0947949	-0.241497	-0.0676138	0.392679	-0.259218	-0.436733	-0.834924	0.500864	0.526665	-0.014511	1	0.110189	1	1	1	0.294598	1	0.0284748	1	1	-0.331251	-0.333607	-0.242647	-0.102334	-0.348835	0.0232874	0.0878267	1	0.136403	-0.293734	-0.340485
0.0013345	0.535855	1	1	1	0.167917	1	1	0.150486	-0.0959702	1	1	1	0.317968	-0.101943	0.0695299	1	-0.315652	0.0871342	-0.27246	-0.158916	0.0534538	-0.606969	-0.274281	-0.597495	-0.25221	0.0763025	-0.133545	0.209428	1	1	1	1	1	0.272073	1	-0.0663005	1	1	-0.363436	-0.477409	-0.628993	-0.297792	-0.587154	0.63085	-0.012658	-0.136217	-0.039494	-0.414362	-0.470563
-0.134007	-0.154612	-0.661355	0.0721315	1	1	1	1	1	0.379711	0.047368	0.393528	-0.0347728	1	1	0.0346799	1	0.573035	-0.0124361	-0.329402	-0.641493	-0.431545	-0.501315	-0.426444	-0.689774	-0.682415	-0.763817	-0.472568	-0.319138	1	-0.171576	1	1	1	1	1	1	1	1	-0.478289	-0.277698	-0.373198	-0.229977	-0.523105	1	0.312695	-0.10258	-0.254049	-0.345318	-0.400767
1	0.578499	0.182929	-0.327567	1	1	1	1	1	0.235395	0.288652	1	1	1	1	1	1	-0.168771	0.0126481	-0.321503	-0.318453	-0.144781	-0.285943	-0.387541	-0.380199	-0.756179	-0.880109	1	0.203231	1	0.0149957	1	1	1	1	1	1	1	1	0.607137	-0.20503	-0.663837	-0.249546	-0.552441	1	0.378072	0.323348	0.21279	1	0.00886745
0.345998	-0.000744611	-0.094732	0.447736	1	1	1	1	1	-0.168803	0.0623777	1	1	1	0.103481	0.426461	0.991798	-0.112764	0.210127	-0.493894	-0.399474	-0.411194	-0.343102	-0.551091	-0.494417	-0.37997	-0.284045	0.647464	0.0460115	1	1	1	-0.165847	1	1	1	1	1	1	-0.384418	-0.283262	-0.514422	-0.625786	-0.732691	0.00876445	-0.00499895	0.0301161	-0.324345	-0.244972	0.0937662
-0.176245	-0.0776958	-0.408002	1	1	1	1	1	0.158694	-0.00216018	0.285553	-0.431755	1	1	0.750457	0.991838	1	0.143407	0.533706	-0.30497	-0.515648	-0.441489	-0.663828	-0.551713	-0.686386	-0.731335	-0.206242	-0.0832818	1	1	1	1	-0.115184	0.250951	-0.523891	1	-0.140254	-0.133547	1	-0.841453	-0.481076	-0.84017	-0.624678	-0.759425	-0.301302	-0.205821	-0.544144	-0.257124	-0.202928	-0.471428
-0.252522	-0.160666	1	-0.241333	1	1	1	1	1	-0.0544485	1	1	1	1	-0.406505	-0.0827474	0.891239	-0.0951517	1	-0.62966	-0.294228	-0.594908	-0.628353	-0.419434	-0.534692	-0.755348	-0.488278	-0.356395	-0.577225	1	1	1	-0.291972	1	-0.972578	1	1	-0.0451888	1	-0.794088	0.128971	-0.435165	-0.242702	-0.678382	-0.282856	-0.209856	-0.0529698	-0.379338	1	-0.634108
-0.0393929	0.00861244	1	-0.277113	1	1	1	1	1	0.365363	1	1	1	1	0.0630966	0.213318	1	-0.12789	1	-0.348424	-0.319864	-0.468907	-0.347764	-0.348276	-0.481614	-0.569263	0.185169	-0.520142	0.0542273	1	1	1	0.19605	-0.222171	0.155692	0.0417819	1	1	1	0.0439519	-0.197266	-0.464447	-0.267612	-0.383059	-0.287754	0.085306	-0.369063	-0.120813	1	-0.652677
0.186325	-0.265532	1	-0.212819	0.692751	1	1	1	0.246943	-0.0197157	-0.0981935	0.00471628	1	1	0.329388	0.054514	-0.00735288	-0.0890412	1	-0.49397	-0.274906	-0.0782646	-0.457095	-0.400353	-0.543137	-0.360335	1	-0.176375	1	-0.183509	1	1	1	1	-0.301387	1	0.255844	0.252621	-0.0249525	-0.691633	0.00221159	-0.774817	-0.431071	-0.503993	0.268037	-0.270852	-0.587474	-0.347929	1	1
1	1	1	0.556613	0.842236	1	1	1	0.106108	-0.187446	1	0.539502	1	1	1	1	0.705117	0.032783	1	0.121467	-0.305677	-0.27336	0.155449	-0.551685	-0.334569	0.498526	1	-0.332187	1	1	1	1	1	1	0.231331	1	0.182424	0.111723	1	0.474195	0.28682	-0.158185	-0.372164	-0.349263	0.0480166	-0.482697	-0.625078	-0.64759	0.300697	1
1	1	1	-0.393233	1	0.216391	0.326085	1	1	-0.148498	1	1	1	-0.150563	1	0.219261	1	-0.137625	1	-0.793486	-0.612667	-0.416591	-0.788787	-0.508028	-0.698797	-0.515744	-0.662636	-0.602289	1	1	1	1	-0.0810245	1	0.658407	-0.0370026	1	-0.356774	1	0.165472	-0.000934802	-0.0587943	-0.316943	-0.641555	0.205449	0.257619	1	0.193484	-0.200203	-0.0674837
1	1	1	-0.640558	1	0.182247	1	1	0.282999	-0.0470853	1	1	1	1	1	-0.146721	0.91135	1	1	-0.731814	-0.234441	-0.371204	-0.439976	-0.378422	-0.365967	-0.211121	-0.563752	-0.481565	0.190922	1	1	1	1	1	1	1	1	0.135161	0.346739	0.472075	-0.00388552	1	0.24133	-0.442793	0.315605	1	0.0712009	0.161793	-0.0955416	1
-0.170659	0.182206	0.168149	-0.410245	0.396034	1	1	1	1	0.218621	1	0.666557	1	1	1	0.197493	1	1	1	-0.450311	-0.177647	-0.311887	-0.358812	-0.41373	-0.506087	-0.646581	-0.227987	-0.810668	1	1	1	1	-0.259069	1	1	1	0.163319	-0.381125	1	0.156783	-0.166601	-0.615576	-0.329472	-0.617221	-0.227691	0.318038	1	-0.249145	0.129363	1
1	1	1	-0.431564	1	1	1	1	1	-0.207032	1	1	1	1	1	0.330697	1	-0.125245	-0.103822	-0.626149	-0.441414	-0.401296	-0.329139	-0.490668	-0.618467	-0.598381	0.0366946	0.235911	1	1	1	1	-0.248581	1	1	1	0.103821	-0.312556	-0.257586	-0.344192	-0.0284169	1	-0.303434	-0.73662	0.394556	0.181577	0.128058	-0.157059	-0.314714	-0.00291635
1	1	0.287946	-0.642842	1	1	1	1	1	0.32458	1	1	1	1	-0.172458	-0.251438	1	-0.214352	1	-0.246981	-0.498342	-0.298779	-0.455779	-0.400513	-0.459635	-0.633475	0.131953	1	1	1	1	1	0.0664682	1	0.370442	1	-0.242656	1	1	-0.225621	-0.485182	-0.0507798	-0.178549	-0.563145	0.0599448	0.153498	-0.0585776	-0.359056	-0.0653384	-0.0514703
1	1	-0.480454	-0.363607	1	1	1	1	1	0.0047037	1	1	1	0.791341	1	-0.0200722	0.846411	-0.170616	0.150183	-0.422327	-0.401347	-0.598715	-0.381805	-0.658723	-0.633939	-0.435504	-0.209228	1	0.202594	1	1	1	1	1	1	1	0.112084	0.180529	1	-0.399107	0.00889333	-0.130657	-0.467374	-0.73927	0.183352	-0.570687	-0.258042	0.251062	-0.25401	-0.562808
1	1	1	-0.388338	1	1	1	1	1	0.198403	1	1	0.0789773	1	1	1	0.253638	0.020285	1	-0.355279	-0.344328	-0.635211	-0.100153	-0.396311	-0.49661	-0.385633	-0.0226142	1	0.827005	1	1	1	1	1	1	1	0.0574809	1	1	1	1	-0.336019	0.385118	-0.614879	0.174685	0.357456	0.341817	0.255591	0.152813	0.130433
1	1	1	1	1	1	1	1	1	1	1	1	1	1	1	1	1	1	1	1	0.370852	1	1	-0.00819083	0.19825	1	1	1	1	1	1	1	1	1	1	1	1	1	1	0.143764	1	1	1	1	1	1	1	0.232206	0.0138541	1
0.470121	0.294516	1	0.348469	1	1	1	1	1	0.0612291	1	1	1	1	-0.0750498	-0.134323	1	0.0301592	1	0.337741	-0.255091	-0.188529	-0.00999179	-0.182665	-0.248439	0.297665	1	-0.191777	1	1	1	1	1	1	1	1	1	1	1	0.407278	0.192152	-0.300831	-0.420503	0.571394	-0.39632	-0.171009	1	1	-0.623982	0.101534
1	1	1	0.484237	1	1	1	0.306286	0.158541	0.0708604	1	0.089849	1	1	1	0.247516	1	-0.285205	1	0.171913	-0.359044	-0.0599272	0.349582	-0.0377829	-0.202951	0.7612	1	1	1	1	1	1	1	1	0.213963	1	1	1	1	1	1	-0.152469	-0.101038	-0.288939	1	1	1	0.144232	-0.132899	0.259363
1	1	1	1	1	1	1	1	0.13877	0.275173	1	1	1	1	1	1	1	1	1	0.489462	0.545559	1	0.287657	-0.053673	-0.156201	1	1	1	1	1	1	1	1	1	1	1	1	1	1	1	1	0.558303	0.387867	-0.0184085	1	1	1	1	0.785378	1
0.311738	0.319507	1	1	1	1	1	1	1	0.0479906	1	1	1	1	1	1	1	1	1	-0.198152	-0.147434	0.170635	0.618664	-0.380119	-0.335306	1	1	1	1	1	1	1	1	1	1	1	1	1	1	0.265807	1	1	-0.316909	-0.514017	1	0.365516	1	1	1	1
1	1	1	1	1	1	1	0.217201	-0.324011	-0.693768	1	0.233095	1	1	1	1	1	1	1	-0.00120063	-0.0063627	0.0938539	0.09503	-0.324327	-0.377403	1	1	1	1	1	1	1	1	1	1	1	1	1	1	1	1	0.643637	-0.133214	-0.358234	0.572976	0.453404	0.0909455	1	0.29467	1
1	1	1	1	1	1	1	1	1	0.135587	1	1	1	1	1	1	1	1	1	0.248055	0.141299	1	0.373785	0.21864	-0.00967418	0.0851127	0.346145	0.352165	1	1	1	1	1	1	1	1	1	1	1	1	-0.00755504	1	0.479745	0.203542	1	1	1	1	1	1
1	1	1	1	1	1	1	1	1	0.31971	1	1	1	1	1	1	1	1	1	0.666271	0.389809	1	1	0.329162	0.342425	1	1	1	1	1	1	1	1	1	1	1	1	1	1	1	1	1	1	0.463512	1	1	1	1	1	1
1	1	1	1	-0.0714918	1	1	1	1	0.126781	1	1	1	1	0.66677	1	1	1	1	0.0938378	-0.018618	1	1	-0.0967191	-0.113298	0.384119	1	1	1	1	1	1	1	1	1	1	1	1	1	1	1	0.404022	0.15616	0.360923	1	1	1	1	1	1
1	1	1	1	0.271793	1	1	0.232106	1	0.680612	1	1	1	0.049553	1	0.0751528	1	1	1	0.33817	0.0101334	1	0.552985	0.0317941	0.136575	0.314152	1	1	1	1	1	1	1	1	1	1	1	1	1	1	1	1	0.35171	0.468997	1	1	0.40567	1	1	1
1	1	1	1	-0.0771566	1	1	1	1	0.351647	1	1	1	-0.263821	0.24224	1	1	1	1	0.0738308	-0.0879967	-0.0568988	-0.0800494	0.259656	0.0413873	0.19206	1	0.295686	1	1	1	1	1	1	1	1	1	1	1	1	0.275384	1	1	0.408017	1	1	1	1	1	1
1	1	1	1	1	1	1	1	1	0.286086	1	1	1	1	1	1	1	1	1	0.489252	0.400953	0.0862967	1	0.501381	0.276368	1	0.516256	1	1	1	1	1	1	1	1	1	1	1	1	1	1	1	1	1	1	1	1	1	1	1
0.258897	1	1	1	0.303203	1	1	1	1	-0.113381	1	1	1	1	1	1	1	1	1	0.300424	0.454726	0.585501	1	0.982158	0.282583	1	1	0.507321	1	1	1	1	1	1	1	1	1	1	1	1	1	1	1	1	1	0.272771	1	1	1	1
1	1	1	1	1	1	1	1	1	1	1	1	1	1	1	1	1	1	1	0.635077	0.341309	1	1	1	0.299668	1	1	1	1	1	1	1	1	1	1	1	1	1	1	1	1	1	1	1	1	1	1	1	1	1
1	1	1	1	1	1	1	0.26556	1	1	1	1	1	1	1	1	1	1	1	1	0.607208	1	1	1	0.668795	1	1	1	1	1	1	1	1	1	1	1	1	1	1	1	1	1	1	1	1	1	1	1	1	1
-0.479354	-0.224553	1	-0.566826	0.490384	1	0.359184	-0.812434	-1	-1	-0.926752	-0.429838	1	1	0.0857545	1	1	0.570352	1	-0.586022	-0.346077	-0.40968	-0.725672	-0.571183	-0.198816	-0.0464383	-1	0.480873	-0.0392282	1	1	1	1	1	1	1	-0.433584	1	1	1	1	1	1	0.550047	1	1	1	1	1	1
-0.61809	-0.434313	0.22274	-0.629696	0.0893025	1	-0.327604	-0.557335	-0.738885	-1	0.104094	-0.766293	1	1	1	0.742057	1	0.275722	1	-0.381351	-0.612827	-0.552864	-0.088962	-0.590988	-0.273947	-0.0887124	-0.350334	1	1	1	1	1	1	1	1	1	1	1	1	1	1	1	0.248381	-0.00116597	1	0.476571	1	-0.0462943	1	1
0.257928	0.223973	1	-0.54804	-0.581031	1	0.33443	-0.408336	-0.596335	-0.903879	1	0.00849204	1	1	-0.0299775	0.61666	1	-0.225475	1	-0.657286	-0.559473	-0.276373	-0.318205	-0.282353	-0.389479	-0.141778	-0.121999	0.805504	1	1	1	1	1	1	1	1	1	1	1	1	1	1	0.252872	1	1	1	1	1	1	1
1	1	1	-0.60435	-0.49121	1	0.462108	-0.280971	-0.857236	-1	0.0829547	-0.275478	1	1	1	1	1	1	1	-0.41699	-0.60007	-0.427504	-0.277619	-0.579794	-0.411062	-0.0508737	0.178201	1	1	1	1	1	1	1	0.0611141	1	-0.0289746	1	1	1	1	1	1	0.27705	1	0.361572	1	1	1	1
1	1	1	-0.859917	-0.567948	-0.324034	1	-0.639315	-0.822377	-0.924348	-0.125138	-0.945523	1	1	1	1	0.0159467	-0.222015	1	-0.4625	-0.828398	-0.49016	-0.49603	-0.469626	-0.257234	0.0135231	-0.553304	1	1	1	1	1	1	1	1	1	1	1	0.0206875	1	1	1	1	0.270141	1	1	1	0.450824	1	1
0.351811	0.259166	1	-0.380969	-0.452989	1	1	-0.696939	-0.939485	-1	-0.851256	-0.892869	1	1	0.747616	1	1	1	0.597949	-0.552846	-0.549759	-0.48869	-0.320749	-0.793438	-0.445458	0.204494	-0.577017	-0.290672	1	1	1	0.0988049	0.719689	1	1	1	-0.345111	0.147709	0.107705	1	0.635673	0.521388	1	0.15646	1	1	1	1	0.242388	0.572726
0.422007	0.311004	0.733713	-0.701143	-0.621313	-0.631952	-0.174175	-0.226343	-0.628805	-0.917884	0.437347	1	1	1	0.588366	-0.126049	-0.286768	0.3535	0.622599	-0.4791	-0.440011	-0.640598	-0.192148	-0.302995	-0.266515	-0.119102	-0.562025	-0.0745602	0.425824	1	1	1	1	1	0.39876	1	-0.0792825	-0.484682	-0.0456158	1	1	1	1	0.491448	1	1	1	1	0.204545	1
0.188375	0.28386	1	1	0.0314906	1	-0.209644	-0.370692	-0.843659	-0.864135	-0.209819	0.107271	1	1	1	0.0146313	-0.0622004	-0.179128	1	0.166422	-0.0969559	0.00746521	-0.0841286	-0.68152	-0.198038	0.946638	0.121154	0.560156	0.0496942	1	1	1	-0.0468938	1	1	1	1	1	1	1	1	0.0356784	0.202668	-0.0525897	1	0.194735	1	1	1	-0.524407
1	1	0.167855	-0.179816	-0.577576	1	-0.76749	-0.0759704	-0.741135	-0.848286	0.250354	-0.239651	1	1	-0.0902373	0.701809	1	0.348439	1	-0.322675	-0.260644	0.0674831	-0.160305	-0.549885	-0.358212	-0.0969744	-0.338213	-0.129992	-0.242427	1	1	1	-0.040427	1	-0.321898	1	1	1	1	1	1	0.0312862	0.915033	0.226577	1	0.219821	1	1	-0.0752087	1
1	1	-0.147517	-0.392432	0.14506	-0.53034	0.294463	-0.616172	-0.960369	-1	-0.558689	-0.751227	-0.192965	1	0.0793842	-0.15709	1	-0.188959	0.403615	-0.40296	-0.570651	-0.250346	-0.66967	-0.681211	-0.419075	-0.368179	-0.28752	1	0.332216	1	1	1	1	1	-0.189494	1	1	1	1	1	0.0511635	-0.223593	0.388993	0.135244	0.893417	0.502117	0.360747	-0.103864	1	0.0984091
1	0.350611	1	-0.64225	1	1	-0.872104	-0.579406	-0.776865	-1	-0.970986	-0.454876	1	1	0.837353	-0.337004	-0.0889846	-0.191049	-0.229498	-0.372392	-0.558161	0.163545	-0.454541	-0.517746	-0.270594	-0.188766	0.0764396	-0.711826	-0.0806834	1	1	1	1	1	1	1	1	1	1	1	1	0.0717601	0.202297	0.109458	1	-0.256921	1	-0.16763	1	1
-0.261166	-0.299399	1	-0.436928	0.355783	1	-0.444557	-0.535339	-0.385974	-1	-0.460061	-0.372156	1	1	-0.248129	-0.204574	-0.242896	-0.252043	1	-0.432383	-0.389366	-0.379454	-0.402795	-0.295002	-0.3911	-0.115208	-0.0335608	1	1	1	1	1	1	1	1	1	1	1	1	1	-0.151555	0.549697	1	0.12466	1	-0.362984	1	-0.0704404	1	1
0.259318	-0.0177182	1	-0.279477	-0.127241	1	0.432596	-0.503476	-0.731313	-0.819475	0.294428	0.281691	1	1	0.362587	0.77268	1	-0.0182884	1	-0.520429	-0.481204	-0.497917	-0.316563	-0.690381	-0.399437	0.0312131	-0.284575	0.771806	-0.0778792	1	1	0.135213	-0.216496	1	-0.356536	1	1	1	1	0.250236	0.0349365	0.344879	0.544094	0.331399	1	1	1	-0.270595	1	1
-0.0225785	-0.486508	0.480745	-0.579272	-0.294354	1	-0.518518	-0.326686	-0.833948	-1	-0.162518	0.408174	1	1	1	0.445743	1	1	1	-0.307868	-0.336579	-0.284296	-0.279086	-0.516103	-0.295599	-0.298147	-0.581358	0.335547	0.122261	1	-0.297909	1	1	1	1	1	1	0.0689475	1	1	0.129344	0.222732	0.364764	0.470507	1	1	1	1	1	1
-0.436243	-0.354868	-1	-0.349447	0.0186743	0.298096	-0.759866	-0.389101	-0.563077	-1	-0.440593	-0.763049	1	1	1	1	1	0.731131	1	-0.425012	-0.391007	-0.566364	-0.553674	-0.644292	-0.413802	-0.449243	0.150503	-0.0202983	1	1	1	1	-0.0969553	-0.0140665	-0.0549761	1	1	-0.0301724	1	0.00316121	-0.0144343	-0.103918	0.0495992	-0.254224	0.452963	0.0980082	1	-0.260935	-0.242992	-0.0990354
-0.813077	-0.859719	-0.234728	-0.0269005	0.669888	0.0560024	0.196528	-0.647994	-0.536317	-0.943727	-0.317028	1	1	1	1	1	1	-0.293687	1	-0.348249	-0.22111	0.0395395	-0.0403081	-0.00272273	-0.381051	-0.0260507	-0.252125	-0.0514467	1	1	1	1	1	1	0.425154	1	1	1	1	1	-0.527875	1	1	1	0.154276	1	1	0.365308	0.352901	1
-0.0928085	-0.393119	0.0165051	-0.579893	1	1	-0.446148	-0.612252	-0.616344	-1	-1	-0.755177	1	1	1	0.00763799	1	0.512439	1	-0.622845	-0.388296	-0.470293	-0.0836684	-0.610702	-0.362433	-0.332471	-0.657021	1	1	1	1	1	-0.0304878	1	1	1	-0.00217073	-0.0569458	1	1	-0.371356	1	0.381796	1	0.443458	1	1	1	0.106796	1
-0.266004	-0.357178	-0.143581	-0.411945	1	1	-0.440791	-0.573411	-0.531813	-0.979485	-0.561966	1	1	1	0.777022	0.126517	1	0.622887	-0.295407	-0.327206	-0.253274	-0.452053	0.322311	-0.360561	-0.167464	-0.360778	0.161641	1	-0.281975	-0.0252926	1	1	-0.302582	-0.0905155	1	1	1	0.11911	1	1	1	-0.332673	1	1	1	1	1	0.697595	1	1
1	1	1	1	-1	1	1	1	-0.0777203	-0.0263263	1	1	1	1	1	1	1	1	1	0.704587	0.552224	1	1	0.141662	-0.327531	1	1	1	1	1	1	1	1	1	1	1	1	1	1	1	1	-0.665748	-1	1	1	1	1	1	1	1
1	1	1	1	0.597044	1	1	1	0.312566	0.191794	1	1	1	0.394362	1	1	1	1	1	0.558316	0.935039	1	1	0.449758	0.370832	1	0.477858	0.5017	1	1	1	1	1	1	1	1	1	1	1	1	1	1	0.0466588	1	1	1	1	1	1	1
1	1	1	1	1	1	1	1	1	1	1	1	1	1	1	1	1	1	1	-0.161471	0.313105	1	1	1	0.903883	1	0.193312	1	1	1	1	1	1	1	1	1	1	1	1	1	1	-0.0122731	1	1	1	1	1	1	1	1
1	1	1	1	1	1	1	1	1	1	1	1	1	1	1	1	1	1	1	0.3894	1	1	1	0.385297	0.574302	1	1	1	1	1	1	1	1	1	0.167895	1	1	1	1	1	1	0.28794	1	1	1	1	1	1	1	1
1	1	1	1	1	1	1	1	1	1	1	1	1	1	1	1	1	1	1	0.0644022	0.165239	0.477163	1	1	0.174535	0.233572	1	0.462511	1	1	1	1	1	1	1	1	1	1	1	1	1	1	1	0.294161	1	1	1	1	1	1
1	1	-0.035721	0.814177	1	1	1	1	1	1	1	1	1	1	1	1	1	0.00308912	1	0.0548818	0.262077	1	1	0.563573	0.0281286	-0.11119	1	-0.504984	1	1	1	1	1	1	1	1	1	1	1	1	1	0.148036	1	1	1	1	1	1	1	1
0.422317	0.256653	1	-0.205735	1	1	1	0.265349	0.00424089	-0.0625619	1	1	1	-0.200129	-0.173792	0.00880229	-0.257973	-0.299782	0.48311	-0.174247	-0.0415805	0.249715	0.171818	-0.216243	-0.188378	-0.335131	0.0923291	-0.1283	1	1	1	1	1	1	1	1	1	1	1	1	1	0.0906974	0.169674	-0.0419569	1	1	1	0.763062	1	0.390504
0.420562	0.381259	1	0.204242	0.106279	1	1	0.404536	1	0.762872	1	1	1	1	1	-0.0726425	-0.17208	-0.276249	1	0.138553	0.229838	0.375643	0.480092	0.428054	0.291359	-0.519768	0.553914	0.262463	1	1	1	1	1	1	1	1	1	1	1	1	1	0.224036	1	0.554188	1	1	1	1	1	1
1	1	1	0.670769	1	1	1	1	1	1	1	1	1	1	1	1	1	-0.0757955	1	0.300677	0.2384	1	1	0.15399	0.350448	1	1	0.403998	1	1	1	1	1	1	1	1	1	1	1	1	1	0.316842	1	0.370992	1	1	1	1	1	1
1	1	1	0.147528	0.212335	1	1	0.385192	1	0.0748383	1	1	1	1	-0.325862	1	1	-0.1061	1	0.145694	0.294837	0.291669	0.543871	0.161753	-0.0368932	1	1	0.385621	1	1	1	1	1	1	1	1	1	1	1	1	0.0910201	1	0.359306	0.242877	1	0.402842	1	1	1	1
1	1	0.104658	0.209558	1	1	1	1	0.0250647	0.380372	1	1	1	1	1	1	1	1	1	0.139028	0.218299	1	1	-5.71384e-05	0.21003	1	1	0.169068	1	1	1	1	1	1	1	1	1	1	1	1	1	1	1	1	1	1	1	1	1	1
1	1	1	0.48925	1	1	1	0.173826	0.341711	-0.227386	0.146132	0.401934	1	0.0818729	1	1	1	1	1	0.148312	0.00755998	0.395451	1	-0.106331	-0.168346	0.334226	1	0.0392235	1	1	1	1	1	1	1	1	1	1	1	1	1	1	1	0.217915	1	1	1	1	1	1
1	1	1	0.00372478	1	1	1	1	0.375509	0.417572	1	1	1	1	1	1	1	1	1	-0.352406	0.225566	0.449506	0.0731229	-0.104015	-0.174505	1	0.478763	-0.290983	1	-0.205055	1	1	1	1	1	1	1	1	1	0.227197	0.0804441	0.00147615	1	0.151087	1	0.281922	1	0.651139	1	0.104856
1	1	1	-0.0699132	0.0947171	1	1	1	1	0.201949	1	1	1	1	1	1	1	1	1	-0.278113	0.177294	1	1	0.21597	-0.262623	1	0.473264	-0.0253311	1	1	1	1	1	1	0.0725688	1	1	1	1	-0.0991843	0.178754	1	0.0279896	1	1	1	1	1	1	1
1	1	1	0.400921	1	1	1	1	1	1	1	1	1	1	1	1	1	1	0.194262	0.13521	0.789752	1	1	0.145451	0.283865	1	1	0.201781	1	1	1	1	1	1	1	1	1	1	1	1	1	1	0.102474	1	1	1	1	0.292891	1	1
1	1	1	0.22914	1	1	1	1	1	1	1	1	1	1	1	1	1	1	1	-0.0123462	0.374207	0.165942	1	0.185258	0.207297	1	1	1	1	1	1	1	1	1	1	1	1	1	1	1	1	1	0.207512	1	1	1	1	1	1	1
1	1	1	-0.201368	1	1	1	0.440392	1	1	1	1	1	1	1	0.439957	1	1	-0.300443	-0.246149	-0.0510711	-0.0289042	0.499641	0.0364999	-0.061802	0.079814	0.165581	-0.145252	1	1	1	1	1	1	1	1	1	1	1	1	1	0.426165	0.388708	0.0162487	1	1	1	1	1	1
1	1	1	1	1	1	1	1	1	0.38841	1	0.243104	1	1	1	0.452222	1	1	1	-0.0496393	-0.137543	0.233403	-0.531618	-0.186337	-0.307259	0.111165	1	1	1	1	1	1	1	1	1	1	1	1	1	1	0.551964	1	-0.124295	-0.30585	1	1	1	1	0.192096	-0.0929414
1	1	1	0.446655	1	1	1	1	1	0.41543	1	1	1	1	1	1	1	1	1	0.451375	0.537892	0.649513	0.634142	0.186349	0.240781	1	0.346959	0.511526	1	1	1	1	1	1	1	1	1	1	1	1	0.1161	1	0.336382	0.291277	1	1	1	1	1	1
1	1	1	-0.174484	1	1	1	1	1	0.343911	1	1	1	1	1	1	1	1	1	-0.129983	-0.130394	0.0336805	0.389642	-0.0952283	-0.298629	0.485284	0.367357	0.455716	1	1	1	1	1	1	1	1	1	1	1	1	1	0.461753	0.058464	-0.125287	1	1	1	0.164347	1	0.450489
1	1	1	1	1	1	1	0.548223	0.256508	0.475725	0.148022	1	1	1	1	0.234997	1	1	0.198492	0.0141972	0.181276	0.441808	-0.0505684	0.283161	-0.133737	1	0.610173	0.406585	1	1	1	1	1	1	1	1	1	1	1	1	1	1	1	0.205911	1	1	1	0.113209	1	1
1	1	1	1	1	1	1	0.473301	0.376348	0.117832	1	1	1	1	1	1	1	1	1	-0.0526109	0.162024	0.289322	-0.277924	-0.0941265	-0.248043	0.273518	0.512407	1	1	1	1	1	0.189894	1	1	1	1	1	0.277328	1	1	0.602569	0.189546	-0.320457	1	1	1	-0.0352568	0.720397	1
1	1	1	1	1	1	1	1	1	1	1	1	1	1	1	0.270124	1	1	1	0.375841	0.287478	1	0.354921	0.0258982	0.0436502	1	1	1	1	1	1	1	1	1	1	1	1	1	1	1	1	1	0.278764	0.369487	1	1	1	0.0599029	1	1
1	1	1	1	1	1	1	1	1	0.183726	0.0371158	-0.151269	1	1	1	1	1	1	1	-0.00361055	0.723246	0.0557993	-0.0225581	0.180584	-0.0129594	1	0.524886	0.280297	1	1	1	1	1	1	1	1	1	1	1	1	1	1	1	1	1	1	1	1	1	1
1	1	1	1	1	1	1	1	1	0.348914	0.34345	0.283972	1	1	1	1	1	1	1	-0.0122906	-0.0427081	-0.158508	0.161627	-0.187416	-0.302228	-0.211381	1	0.424474	1	1	1	1	1	1	1	1	1	1	1	1	1	-0.0410512	0.212229	0.0530372	1	1	1	0.299277	1	1
1	1	1	1	1	1	1	1	1	1	1	1	1	1	1	1	1	1	1	0.680362	0.884308	0.520051	1	1	0.221809	1	1	1	1	1	1	1	1	1	1	1	1	1	1	1	1	1	1	1	1	1	1	1	1	1
1	1	1	1	1	1	1	1	1	1	1	1	1	1	1	1	1	1	1	0.624345	0.561168	1	1	0.180637	0.495587	1	0.390031	1	1	1	1	1	1	1	1	1	1	1	1	1	1	1	1	1	1	0.386848	1	1	1	1
1	1	1	0.29058	1	1	1	1	0.310142	1	1	1	1	1	1	0.238175	1	1	1	0.463016	0.37027	0.317687	1	0.243639	0.234395	0.355131	0.263874	1	1	1	1	1	1	1	1	1	1	1	1	1	1	1	1	1	1	1	1	1	1	1
1	1	1	0.143559	1	1	1	1	1	0.294329	1	1	1	0.122459	-0.109949	1	1	0.996374	1	-0.0436104	-0.187686	0.28883	0.190204	0.234696	-0.200934	0.667413	-0.0667958	0.832912	0.616235	1	1	1	1	1	1	1	1	1	1	1	0.0447133	0.43749	1	0.0208475	1	1	1	-0.151755	1	0.181747
1	1	1	1	1	1	1	1	1	1	1	1	1	-0.0470727	-0.0547889	-0.102817	1	1	1	0.554273	0.390669	1	0.404587	0.257229	0.51811	0.322836	0.0914552	1	1	1	1	1	1	1	1	1	1	1	1	1	1	1	1	1	1	1	1	0.246019	1	1
1	1	1	0.504355	0.26619	1	1	0.230527	1	-0.119474	-0.592262	-0.310429	1	0.127314	1	0.098733	-0.183535	-0.0653101	-0.226456	0.0828146	0.111202	0.558461	-0.183211	-0.0314505	-0.209888	0.514735	-0.365668	0.610181	1	1	1	1	1	1	1	1	0.166682	-0.227076	1	1	0.0319298	0.364138	0.576521	-0.210147	1	1	1	1	-0.144172	1
1	1	1	0.14885	1	1	1	0.205206	0.153241	-0.0656714	1	0.110514	1	0.370046	1	-0.203378	1	1	1	-0.402993	-0.314657	0.304701	-0.448373	-0.397929	-0.31519	0.000503924	-0.202712	1	0.0205754	1	1	1	1	1	1	1	0.262072	-0.0196242	1	1	0.0741671	-0.524596	0.0268844	-0.359903	1	1	1	1	-0.149483	1
1	1	1	1	1	1	1	1	1	1	1	1	1	1	0.702124	-0.271189	0.923504	-0.145693	1	0.346761	0.407533	0.591419	0.524	0.137365	0.271696	0.172623	0.10837	1	1	1	1	1	1	1	1	1	1	1	1	1	1	0.507085	1	0.297423	0.318394	1	1	1	1	1
1	1	1	0.34911	0.135216	1	1	1	0.0942528	0.282122	0.188937	1	1	-0.331579	-0.223166	-0.0494568	-0.315356	-0.369515	-0.270808	-0.0524776	0.0228311	0.263019	0.232034	-0.0708261	-0.119149	-0.0482574	-0.212736	0.358439	1	1	1	1	1	1	1	1	1	1	1	1	1	1	-0.138721	0.132447	-0.0630821	1	1	0.209611	0.122722	1
1	1	1	0.418946	1	1	1	1	1	0.421448	1	1	1	0.293637	-0.0102944	-0.0410924	-0.0516018	-0.334134	1	-0.201264	-0.407299	0.151447	-0.189589	-0.225221	-0.362067	-0.237356	-0.297039	-0.0516895	-0.282789	-0.194685	1	1	1	1	1	1	1	0.0105318	1	0.610793	1	1	0.34482	-0.0362416	1	-0.0163526	1	0.110583	0.112643	0.329151
0.137366	1	1	0.353555	0.0103062	1	1	-0.2064	1	-0.426382	0.100538	1	1	1	-0.1775	-0.422636	-0.122523	-0.155687	0.628753	1	0.165664	0.129127	0.111234	-0.148046	0.446764	1	1	1	1	1	1	1	1	1	1	1	1	1	1	1	1	1	1	0.392334	1	1	1	1	1	1
-0.457304	-0.658887	1	-0.363967	1	1	1	-0.761916	1	-1	1	1	1	-0.343533	-0.41154	-0.404271	0.186414	-0.27914	0.18088	-0.0409933	-0.464968	-0.072498	-0.29894	-0.163764	0.387109	0.576313	-0.757444	1	1	1	1	1	1	1	1	1	1	-0.389134	-0.11112	1	1	1	0.0536077	0.0631594	1	1	1	1	1	1
1	1	1	0.302423	1	1	1	-0.444592	1	-0.491315	1	1	1	0.0732082	-0.33965	-0.36321	-0.256023	-0.270311	0.295115	0.250468	-0.293466	-0.0466797	1	-0.0338246	0.366428	1	-0.391113	1	1	1	1	1	1	1	1	1	1	-0.154934	1	1	1	1	1	0.159394	1	1	1	1	1	1
1	1	1	-0.00623406	0.0545816	1	1	-0.762989	-0.0985407	-0.807393	-0.53616	0.0601143	1	-0.199846	-0.222989	-0.528645	-0.213634	-0.22986	0.103411	-0.132832	-0.544664	-0.104886	0.443693	1	0.364488	1	-0.645848	1	1	1	1	1	1	1	1	1	1	1	1	1	1	1	0.488856	0.0748405	1	1	1	1	1	0.0136674
1	1	1	-0.136867	0.0476127	1	1	-0.408582	1	0.0185787	0.128953	1	1	-0.174335	-0.130419	-0.125723	-0.220501	-0.305578	-0.0624138	0.247153	0.108342	1	1	1	0.754896	1	-0.269506	1	1	1	1	1	1	1	1	1	1	1	1	1	1	1	0.507457	0.155147	1	1	1	1	1	1
1	1	1	-0.228704	0.666779	1	1	1	1	0.212981	1	0.33855	1	-0.328171	-0.290927	0.220898	-0.188163	-0.212927	0.479605	-0.143481	-0.16027	-0.149392	0.513687	0.072344	-0.177766	1	-0.232559	1	1	-0.0197746	1	1	1	1	1	1	1	1	1	1	1	0.479978	1	-0.0054172	1	1	1	1	1	1
1	1	1	0.639393	0.0510293	1	1	1	1	0.250707	1	1	1	-0.149752	1	0.164799	-0.198147	0.006506	0.0918154	0.26551	0.203496	0.13807	1	0.240288	0.0276491	1	-0.436362	1	1	1	1	1	1	1	1	1	1	1	1	1	1	1	0.326206	0.171105	1	1	1	1	1	1
1	1	1	-0.595957	-0.0186063	1	1	1	1	-0.0987493	1	1	1	-0.20762	-0.415168	-0.544434	-0.274634	-0.101337	-0.214167	-0.340898	-0.5002	-0.247346	0.121353	0.338132	-0.186977	1	-0.272156	1	0.128745	1	1	1	1	1	1	1	1	1	1	1	1	0.339866	1	0.0991113	1	1	1	1	1	1
1	1	1	-0.309742	0.0855671	1	1	1	1	0.341917	1	1	1	-0.176074	-0.331678	-0.109048	-0.145276	-0.148263	-0.161963	0.0673507	-0.225358	1	0.052774	0.347676	0.407165	1	-0.0412579	1	1	1	1	1	1	1	1	1	1	1	1	1	1	0.418853	1	0.458787	1	1	1	1	1	1
1	1	1	0.360103	-0.121728	1	1	1	0.0462255	-0.0269155	1	1	1	-0.436876	-0.396747	-0.363682	-0.298078	-0.202113	-0.16454	-0.0747352	0.0531156	0.235296	-0.269858	0.122736	-0.0599195	-0.220723	0.524609	1	-0.0327809	1	1	1	1	1	1	1	0.101711	1	1	1	1	1	0.478587	0.0416555	1	1	1	1	1	1
1	1	1	0.278479	-0.020613	1	1	1	0.252025	1	1	1	1	-0.228381	-0.0597117	-0.425379	-0.151788	-0.143027	-0.442153	0.0350044	-0.126855	0.00291122	0.167375	0.190676	0.0195558	0.334732	-0.447286	1	1	1	1	1	1	1	1	1	1	1	1	1	1	1	0.29903	0.165965	1	1	1	1	1	1
1	1	1	-0.421239	1	1	1	1	1	1	1	1	1	-0.149655	-0.0827527	-0.145465	-0.0677543	0.0115076	1	-0.164128	-0.0369322	-0.00735575	-0.0858788	0.190175	0.241402	1	-0.200416	1	1	1	1	1	1	1	1	1	1	1	1	1	1	1	1	0.115548	1	1	1	1	1	1
1	1	1	-0.222333	0.337205	1	1	1	1	1	1	1	1	0.204307	-0.337507	-0.269334	-0.288165	-0.24688	1	0.0284587	-0.251986	0.0536862	-0.1493	-0.0192342	0.748154	0.144307	-0.43451	1	1	1	1	1	1	1	1	1	1	1	1	1	1	1	0.345209	0.151078	1	1	1	1	1	1
1	1	1	0.312545	0.112764	1	1	1	1	1	1	1	1	-0.0270595	-0.253046	-0.31509	-0.0503526	0.0983595	-0.261769	0.220307	-0.233427	0.619637	0.172148	0.304004	0.46091	0.378396	0.507711	0.211169	1	1	1	1	1	1	1	1	1	0.126692	1	1	1	1	0.0799316	0.0630334	1	1	1	1	1	1
1	1	1	-0.122103	0.0496584	1	1	1	1	1	1	1	1	-0.301993	-0.3013	-0.096666	-0.0187093	-0.07609	-0.246124	0.18135	-0.144717	0.135201	0.673695	0.551088	0.413333	1	-0.203938	1	0.432996	1	1	1	1	1	1	1	1	1	1	1	1	1	0.0960889	0.204537	1	1	1	1	1	0.0170406
1	1	1	-0.387664	-0.0163352	1	1	1	1	0.263083	1	1	1	-0.342787	-0.048701	-0.245833	-0.287549	-0.279033	-0.18817	-0.34601	-0.547787	0.117225	-0.343797	0.318772	0.152032	-0.451929	-0.340828	0.157482	1	1	1	1	1	1	1	1	1	0.113798	1	1	1	1	0.393721	0.03022	1	1	1	1	1	0.311497
1	1	1	-0.0729034	0.108447	1	1	1	1	1	1	1	1	-0.338456	-0.0373535	-0.0641877	-0.260628	-0.340175	0.337302	0.314763	0.0298155	0.170174	0.272248	1	0.353425	0.57887	-0.507462	1	1	1	1	1	1	1	1	1	1	-0.227851	1	1	1	1	0.143624	0.389606	1	1	1	1	1	1
1	1	1	-0.647986	-0.14244	1	1	1	1	1	1	1	1	1	-0.240742	-0.75771	-0.222953	-0.263601	-0.433678	-0.0370984	-0.448718	-0.301314	-0.61007	-0.157674	0.190042	1	0.161504	1	1	1	1	1	1	1	1	1	1	-0.253548	1	1	1	1	0.215683	0.0361933	1	1	1	0.0426064	0.127435	1
1	1	1	-0.331565	1	1	1	1	1	0.330435	1	1	1	-0.46953	-0.385416	-0.400921	-0.363244	-0.301408	-0.0233839	0.552053	-0.185416	-0.436411	0.375281	0.102372	0.215626	1	1	1	0.0885707	1	1	1	1	1	1	1	-0.211531	-0.0246387	1	1	1	0.107147	0.0838795	0.23847	1	1	1	1	1	-0.104427
0.00076824	1	1	-0.62806	0.0793559	0.070654	1	1	1	1	1	1	1	0.122531	-0.359165	-0.576466	-0.347106	-0.190666	0.158566	0.0794988	-0.488617	-0.271214	0.494417	0.687916	-0.0192651	0.240909	-0.655044	1	1	1	1	1	1	1	1	1	-0.324905	1	1	1	1	1	0.272745	0.206665	1	1	1	1	1	0.0748459
1	1	1	-0.16826	1	1	1	1	1	0.465314	1	1	1	-0.21698	0.184463	-0.505126	-0.271658	-0.165248	0.0313472	-0.320116	-0.241502	-0.399444	-0.0304505	0.059026	-0.242862	1	-0.623338	1	1	0.169175	1	1	1	1	1	1	1	1	1	1	1	1	0.102197	0.127593	1	1	1	0.121941	0.307895	0.233178
1	0.267859	1	0.383025	0.036522	1	1	0.33	1	0.156435	1	1	1	-0.204287	-0.307382	-0.525338	-0.288839	-0.319104	-0.0882681	-0.157157	-0.37698	1	0.0960486	0.40937	0.0560994	0.52056	-0.26562	1	1	1	1	1	1	1	1	1	1	1	1	1	1	1	0.0838451	0.0636446	1	1	1	1	1	1
1	1	1	-0.268051	0.057601	1	1	1	1	0.0171638	1	1	1	-0.234009	-0.285229	-0.341175	-0.253604	-0.220298	-0.198052	-0.181162	-0.202496	0.295352	0.435911	0.245887	-0.101657	1	-0.0229514	1	1	1	1	1	1	1	1	1	1	1	1	1	1	0.512272	-0.0985784	0.126419	1	1	1	1	1	-0.274497
1	1	1	1	0.137845	1	1	1	1	-0.264227	1	1	1	-0.130197	-0.352948	-0.288856	-0.302567	-0.237785	0.0880255	-0.142083	0.0100432	0.232831	0.309516	0.369385	0.0723026	1	0.470597	1	1	1	1	1	1	1	1	1	1	1	1	1	1	0.468823	0.0119524	0.146452	1	1	1	1	1	1
1	1	1	-0.106431	0.247746	1	1	1	1	0.269624	1	1	1	-0.292843	-0.296241	1	-0.21202	-0.0676424	-0.158086	-0.37797	-0.204847	0.118513	0.382038	1	0.0234405	1	-0.100052	1	1	1	1	1	1	1	1	1	1	1	1	1	1	1	0.359906	0.975904	1	1	1	1	1	0.247507
1	1	1	-0.456418	0.0778014	1	1	1	0.359958	0.395455	1	1	1	-0.427549	-0.340476	-0.0819503	-0.284109	-0.143323	-0.133621	-0.365611	-0.0784238	-0.304118	0.329257	0.0264524	-0.114978	0.474298	1	1	1	1	1	1	1	1	1	1	1	1	1	1	1	1	0.196712	0.261473	1	1	1	1	1	0.528487
1	1	1	0.0825953	0.34604	1	1	1	1	1	1	1	1	-0.34779	-0.241477	-0.28553	-0.214515	-0.2298	0.224577	-0.356095	-0.0480474	-0.0803979	-0.163852	1	0.0627399	0.423386	-0.22169	1	1	1	1	1	1	1	1	1	1	1	1	1	1	0.456591	0.0643279	0.184639	1	1	1	1	1	1
1	1	1	-0.422804	1	1	1	1	1	1	1	1	1	-0.392126	-0.293552	-0.339745	-0.266835	-0.394535	0.208672	-0.0951979	-0.23276	-0.334635	-0.106168	-0.0804416	-0.0395853	0.252391	-0.376093	1	1	1	1	1	1	1	1	1	1	1	1	1	1	0.338638	-0.0111475	0.14813	1	1	1	1	1	1
1	1	1	-0.640869	-0.0261444	1	1	1	1	0.092756	1	1	1	-0.227895	-0.180539	-0.529795	-0.236505	-0.329495	-0.355473	-0.624637	-0.693574	-0.559097	0.235168	-0.0773356	-0.0775968	-0.0387018	-0.76297	1	1	1	1	1	1	1	1	1	1	1	1	1	1	0.347143	-0.052399	0.0521904	1	1	1	1	1	1
1	1	1	-0.653706	-0.431884	1	1	1	1	0.182936	1	1	1	1	0.00578446	-0.112636	-0.105124	-0.0193828	0.383418	-0.83064	-0.809762	-0.63028	-0.561984	-0.449967	-0.46195	-0.328389	-0.609906	1	1	1	1	1	1	1	1	1	1	1	1	1	1	1	0.590631	-0.364806	1	0.283539	1	1	1	0.18859
1	1	1	-0.379303	1	1	1	1	1	-0.157396	1	1	1	-0.250828	-0.40401	-0.332542	-0.0570794	-0.161962	1	-0.24335	-0.0916256	-0.0759977	-0.149404	0.122353	-0.00197774	-0.0563018	0.524088	-0.0601057	1	1	1	1	1	1	1	1	1	1	1	1	1	-0.331886	0.198465	-0.02284	1	1	0.0529062	0.299456	1	0.14585
1	1	1	-0.494249	0.374906	1	1	1	1	-0.300144	0.226096	0.21726	1	1	-0.126805	0.0222549	-0.242981	-0.334183	1	-0.571103	-0.400924	-0.113319	1	0.139085	-0.0457484	0.198577	-0.132033	0.473988	1	1	1	1	1	1	1	1	1	1	1	1	1	0.0656054	0.166337	0.096621	1	1	1	1	1	1
1	1	1	-0.00730219	1	1	1	1	1	1	1	1	1	1	1	-0.0925286	-0.0996273	0.0514183	1	0.396355	-0.176863	0.226923	1	1	0.625838	0.273359	0.431493	1	1	1	1	1	1	1	1	1	1	1	1	1	1	0.381688	0.158725	0.278265	1	1	1	1	1	1
1	1	1	-0.0218763	0.196958	1	1	1	1	0.346267	1	1	1	0.036589	-0.414648	-0.374142	-0.0627532	-0.143745	0.0984339	0.019029	-0.0692023	0.311711	0.476141	0.35154	0.107633	-0.151916	1	1	1	1	1	1	1	1	1	1	1	1	1	1	0.159704	0.07125	0.194222	0.0459312	1	1	1	1	1	1
1	1	1	0.248517	0.626362	1	1	1	1	-0.151479	1	1	1	-0.318399	-0.131364	-0.410837	-0.24324	-0.245178	0.00830875	-0.167296	0.554171	-0.234634	0.182935	0.326995	0.136179	0.499605	1	1	1	1	1	1	1	1	1	1	1	1	-0.0459664	1	1	0.316406	0.243836	0.296475	1	1	1	1	1	1
1	0.321352	1	-0.605207	0.41951	1	1	1	1	-0.229545	1	1	1	0.0834232	-0.291377	-0.293162	-0.249225	-0.302714	0.169057	-0.0419557	-0.223955	-0.17598	0.13176	1	0.237607	0.175573	0.0334464	1	1	1	1	1	1	1	1	1	1	0.128165	1	1	1	-0.244968	1	0.154482	1	1	1	1	1	1
1	1	1	0.210534	1	1	1	1	1	1	1	1	1	0.0720125	0.0497335	0.472962	1	1	-0.131572	0.338162	0.356031	0.532976	1	1	0.768553	0.575684	1	1	1	1	1	1	1	1	1	1	1	1	1	1	1	1	1	0.223948	1	1	1	1	1	1
1	1	1	0.35615	1	1	1	1	1	0.340463	1	1	1	-0.169652	-0.0794213	-0.0590094	1	1	-0.0208173	0.499516	0.358629	0.302623	0.212663	1	0.712535	0.221625	1	1	1	1	1	1	1	1	1	1	1	1	1	1	1	1	1	0.480242	1	1	1	1	1	1
1	1	1	0.520138	0.155183	1	1	0.239405	1	0.359811	1	1	1	0.109909	-0.0272574	-0.296644	1	1	-0.199408	0.517771	0.357061	0.423543	0.58383	0.394402	0.777074	0.125769	1	1	1	1	1	1	1	1	1	1	1	0.23241	1	1	1	0.455177	0.215773	1	1	1	1	1	1	1
1	1	1	1	-0.185647	1	1	-0.165319	0.0959421	-0.242362	1	1	1	-0.127477	-0.0456558	-0.204227	-0.215278	1	-0.170544	0.240688	0.269093	-0.33457	1	-0.0491957	0.233185	0.25174	1	1	1	1	1	1	1	1	1	1	1	1	1	1	1	1	1	0.0940877	1	1	1	1	0.38587	1
1	0.0921373	1	-0.53179	-0.353755	1	0.141485	1	1	1	1	1	1	0.385091	0.194611	0.0768194	1	0.152035	1	-0.494897	-0.468209	-0.357822	-0.609143	0.477037	-0.0191173	0.110697	0.122712	1	1	1	1	1	1	1	0.130467	1	1	1	1	1	1	1	1	1	1	1	1	1	-0.611547	-0.366022
1	-0.04045	1	-0.182662	-0.506218	1	0.222257	1	1	0.419126	1	1	1	-0.183717	1	1	1	0.0182639	-0.203009	-0.206915	0.395862	1	1	1	0.200601	1	1	-0.167698	1	1	1	1	1	1	1	1	1	1	1	1	0.071348	1	1	1	1	1	1	1	-0.58663	1
0.0809618	-0.257406	1	-0.00657595	0.322445	1	-0.0635826	1	1	0.181444	1	1	1	-0.0453318	1	1	-0.0261745	-0.0669987	1	0.442642	0.60444	1	1	0.303206	0.472319	0.481734	0.522941	1	1	1	1	1	1	1	1	1	1	1	1	1	1	1	1	0.241449	1	1	1	1	-0.154729	1
1	1	1	0.135359	-0.0248401	1	0.352783	-0.98751	-0.355218	-0.3546	0.249731	-0.473663	1	-0.221213	-0.245292	-0.0303315	-0.135525	-0.237925	1	0.176682	-0.0488161	-0.0855533	0.474801	0.133354	0.788189	0.17421	-0.912655	1	0.308346	1	1	1	1	1	1	1	1	1	1	1	1	1	0.305322	0.246976	1	1	1	1	1	1
0.0963724	0.209627	1	-0.529984	-0.0903593	1	-0.179909	-0.74164	-0.793803	-1	-1	-0.509448	1	-0.412481	-0.349076	-0.594427	-0.296518	-0.305103	-0.363104	-0.548121	-0.623448	-0.626086	0.420563	-0.590823	-0.262592	0.124605	-0.817346	0.312371	1	1	1	1	1	1	1	1	1	1	1	1	1	1	0.147153	-0.0311465	1	1	1	0.028922	1	1
1	1	1	0.298247	1	1	0.126482	-0.327803	-0.170545	-0.609843	1	1	1	-0.130507	1	-0.118055	1	-0.25115	-0.362081	0.480704	0.344592	0.815011	1	0.395555	0.593187	0.0227314	-0.356418	0.00994585	-0.0517929	1	1	1	1	1	1	1	1	1	1	1	1	1	1	0.293536	1	1	1	1	1	1
1	1	1	0.192411	0.0927712	1	0.20282	-0.523368	-0.516934	-0.733164	0.230811	-0.226156	1	0.252245	0.66562	0.0536118	1	-0.297844	1	0.168994	-0.117065	-0.213374	0.011855	-0.193874	-0.0447352	1	0.155015	1	0.225021	1	1	1	0.186215	1	1	1	0.089809	0.0627398	1	1	1	1	1	0.164643	1	-0.0479843	1	0.974552	0.083776	1
0.109851	1	1	-0.208403	-0.106458	1	0.239229	0.194222	-0.475673	-0.816337	1	1	1	-0.0166761	1	-0.358124	-0.262887	-0.200395	1	0.175359	0.225148	1	1	-0.225962	0.0203819	1	0.510369	1	-0.0668689	1	1	1	1	1	1	1	1	1	1	1	1	1	0.235626	0.0929589	1	-0.00498964	1	1	1	1
-0.833526	-0.837024	1	0.194002	0.0732795	0.0221955	0.20618	-0.17458	-0.326344	-1	1	-0.283259	1	-0.118523	-0.392674	-0.439447	-0.250348	-0.346288	1	-0.174108	-0.0101156	0.18688	0.321973	-0.25831	-0.0718656	-0.183948	0.0862414	0.321088	1	1	1	1	1	0.78265	-0.0611071	1	1	1	1	0.0419088	1	0.375765	0.158465	0.115305	0.404127	1	1	1	1	0.0368881
-0.741521	-0.693828	0.402335	0.0215051	-0.0660361	1	-0.429708	-0.453552	-0.467649	-0.943447	-0.363604	-0.428511	1	-0.156971	-0.292017	0.504244	-0.304115	-0.308314	-0.34839	0.00391306	0.221131	0.873179	1	-0.264771	-0.145801	-0.10939	-0.405031	1	-0.521825	1	1	1	1	1	1	1	1	0.265486	1	1	1	0.373281	0.120345	0.247008	1	1	1	1	1	1
1	0.233876	1	0.452969	-0.130506	1	0.16136	0.237612	0.0291281	-0.306453	1	0.150612	1	-0.170422	-0.0755098	1	-0.284207	1	1	0.623159	0.862055	1	1	0.100549	0.416431	1	0.344153	1	1	1	1	1	1	1	1	1	1	1	1	1	1	1	1	1	1	0.423351	1	1	0.147177	1
1	1	1	0.947002	0.188979	1	0.5245	-0.10508	0.297846	-0.0760651	1	1	1	-0.128701	-0.313305	-0.368739	-0.174802	-0.310682	1	0.607533	1	1	1	1	1	1	0.472575	1	1	1	1	1	1	1	-0.062916	1	1	1	1	1	1	1	0.472492	0.312805	1	1	1	1	1	1
1	1	1	0.399982	1	1	1	-0.19664	-0.386671	-0.595908	1	1	1	-0.0664029	0.0880421	-0.120426	-0.283501	-0.265271	1	0.671463	0.20641	0.543667	0.684973	0.138893	0.103942	1	1	1	1	1	1	1	1	1	1	1	1	1	1	1	1	1	0.233992	0.270329	1	1	1	1	1	1
1	1	1	0.14907	0.179434	1	0.539338	-0.00994506	-0.0233184	-0.177898	0.213523	0.138805	1	0.088251	-0.0931896	-0.226262	-0.264743	-0.202194	1	0.723683	0.577755	0.442665	1	0.153199	0.464277	1	1	0.0501275	1	1	1	1	1	1	1	1	1	1	1	1	1	0.48484	0.26324	0.364155	1	1	1	1	1	1
1	1	1	1	-0.164441	-0.358737	1	1	1	-0.232191	1	1	1	-0.23463	-0.177784	1	0.0476243	1	-0.325915	0.00714348	0.21747	1	0.232624	1	0.297125	1	1	1	1	1	1	1	1	1	1	1	1	1	1	1	1	1	0.370342	0.11405	1	1	1	-0.000735659	1	0.122949
1	1	1	1	0.261441	-0.222554	1	1	1	0.274972	1	1	-0.0712707	0.087955	-0.29722	0.0170161	-0.0530603	-0.344154	-0.407191	0.254161	0.0837632	1	1	1	0.127103	1	0.258235	1	1	1	1	1	1	1	0.344953	-0.0162012	1	1	1	1	1	1	1	0.0941173	1	1	1	1	1	1
1	1	1	1	1	0.0863498	1	1	1	0.338447	1	1	1	0.0349112	-0.293948	-0.366945	-0.16019	-0.267203	1	0.0925427	-0.121135	0.24975	1	-0.140656	-0.135284	0.0438029	0.225363	1	1	1	1	1	1	1	1	1	1	-0.0123291	1	1	1	-0.591154	-0.0911345	0.111406	-0.342565	-0.298817	1	-0.490232	-0.656945	1
1	1	1	1	-0.422661	1	1	1	1	-0.18251	1	1	1	-0.227103	-0.197346	-0.247839	-0.181966	-0.17082	0.517644	-0.116352	0.0386843	0.383119	1	0.245278	-0.0368551	-0.0171374	0.0221398	-0.622568	1	1	1	1	1	1	1	1	0.0831291	1	1	0.518853	0.251208	-0.0226811	0.0598358	0.123144	0.0823182	0.167905	0.282812	-0.129668	-0.483661	0.108062
1	1	1	-0.237484	-0.033971	1	1	1	1	1	1	1	1	-0.324667	-0.2726	0.543329	-0.248101	-0.256444	1	-0.176394	0.506784	-0.257301	1	1	0.340806	0.521711	0.521951	1	0.0399671	1	1	1	1	1	1	1	1	1	1	1	1	-0.0888087	1	0.136881	1	1	1	1	-0.324133	1
0.370419	1	-0.243022	-0.207356	-0.0411953	1	1	1	1	0.333416	1	1	1	0.144585	0.0830412	0.413067	-0.0422516	0.0615717	1	0.605204	0.600808	0.200584	1	0.0692533	0.0546662	0.4921	0.40544	0.433826	1	1	1	1	1	1	1	1	1	1	1	1	0.537093	0.211736	0.088733	0.332629	0.520258	-0.00493746	0.198365	1	0.48727	1
1	1	1	1	1	1	1	1	1	1	1	1	1	0.0507667	-0.330707	-0.327376	-0.241471	-0.250212	1	0.0229079	0.167727	1	0.364811	0.911389	0.032809	0.493009	0.17935	0.444311	1	-0.109563	1	1	1	1	1	1	1	1	1	1	1	0.254842	1	0.0386585	1	0.212145	1	1	0.114831	1
1	1	1	1	0.188037	1	0.230731	1	1	1	1	1	1	-0.0369312	-0.105962	-0.383568	-0.289892	-0.319911	-0.370115	0.668772	0.142539	1	1	0.406072	0.699131	0.374868	0.469666	1	1	1	1	1	1	1	1	1	-0.14462	1	1	1	1	1	0.586188	0.126701	1	1	1	1	0.299127	1
1	1	1	1	0.257035	1	1	1	1	-0.207488	1	1	1	-0.233186	-0.360165	1	-0.19664	-0.349919	-0.589865	0.267765	-0.191559	1	0.744479	0.287249	0.171572	1	-0.151204	0.792868	1	1	1	1	1	1	0.473737	1	1	1	1	1	0.295058	0.138891	0.361062	0.0528201	1	0.161519	0.195217	0.142525	1	1
1	1	1	1	0.378915	1	1	1	1	1	1	1	1	-0.134396	0.0704145	0.250062	-0.198749	-0.204897	1	0.718707	0.816838	1	1	0.407825	0.308805	1	-0.0347926	1	1	1	1	1	1	1	1	1	1	1	1	1	1	-0.0677923	0.459303	0.169751	1	0.372886	0.0829416	0.0364892	0.558386	1
1	1	1	0.444338	0.163568	1	1	1	1	1	1	1	1	0.156334	0.136891	1	-0.227076	-0.0290851	1	0.4246	0.423903	1	-0.0411192	1	0.451205	1	0.578335	1	1	1	1	1	1	1	1	1	0.0157533	0.130834	1	1	1	1	-0.0331494	0.340383	1	1	1	1	1	1
0.228373	1	1	1	0.0364416	1	1	1	1	0.417557	1	1	1	-0.296003	-0.0457297	1	0.00638163	-0.262076	-0.417561	0.381011	0.0130605	-0.0485275	0.175233	0.196432	0.00946118	0.835532	0.405648	1	1	1	1	1	1	1	1	1	0.0567647	0.387671	1	0.364445	1	-0.392394	0.212984	0.662098	1	1	1	1	1	1
-0.122425	-0.153046	-0.140195	-0.741723	-0.131426	1	1	1	1	-0.56184	1	1	1	0.149155	-0.204451	-0.36743	-0.269959	-0.359942	-0.150064	-0.596364	-0.437575	-0.390352	0.324347	-0.314998	-0.344712	-0.0561307	1	-0.215745	1	1	1	1	1	1	-0.122913	1	-0.434393	1	-0.641043	-0.171748	-0.616501	0.319484	-0.0551219	-0.0197861	1	1	0.589371	1	0.404603	1
1	0.0971605	1	0.0609724	0.191177	1	1	1	1	-0.203453	1	1	1	-0.012962	-0.437238	0.409893	-0.302661	-0.230109	-0.333653	-0.284299	0.122103	0.252061	0.596068	-0.018803	-0.0946673	0.425541	0.512609	-0.142474	1	1	1	1	1	0.218236	-0.457669	1	1	1	1	1	1	0.0844823	1	0.205966	1	1	1	1	1	1
0.574496	0.33082	1	-0.229903	-0.233284	1	1	1	1	-0.22615	1	0.204576	1	-0.330011	-0.302107	-0.382749	-0.339183	-0.290393	0.203125	0.0591298	-0.301254	-0.229453	-0.0124148	0.245588	0.342955	0.495694	0.398947	0.0759057	1	1	1	1	1	1	1	1	1	1	1	1	1	1	0.174732	0.184248	1	1	1	1	1	1
1	1	1	-0.135532	-0.0390283	1	1	1	1	1	1	1	1	0.0840961	0.0427805	-0.0126574	-0.264447	-0.340666	0.118653	-0.0484217	-0.0696542	0.234441	0.506128	0.540719	0.55532	0.295752	0.0425648	0.344458	1	1	1	1	1	1	0.369709	1	1	1	1	1	-0.385319	0.229853	1	0.18811	1	1	1	1	1	1
0.139109	-0.112174	1	0.253257	-0.213598	1	1	1	1	1	1	1	1	1	-0.189697	-0.550013	-0.0794305	-0.427656	-0.401313	0.0718328	0.0789442	1	1	0.216439	0.287492	-0.0713149	1	-0.561137	-0.124083	1	1	1	1	1	-0.123572	1	1	1	1	1	1	-0.748285	1	-0.0522645	1	1	1	1	1	1
1	0.260298	-0.233048	-0.267775	0.277491	1	1	1	0.273848	1	1	1	1	0.317013	-0.306054	-0.330883	-0.291797	-0.320378	0.0911502	-0.22083	0.0360207	1	-0.0869178	-0.183291	-0.103257	-0.125311	0.419086	-0.0267198	1	1	1	1	1	1	1	1	1	-0.253559	1	1	1	0.151196	0.0315653	0.129507	1	1	1	0.211204	0.187466	1
-0.377535	-0.588539	0.112349	-0.121108	0.0476134	1	1	1	0.464183	-0.317939	1	1	1	-0.221125	-0.371063	-0.267813	-0.273795	-0.230913	-0.364562	-0.088914	0.235793	0.0547571	1	0.111733	0.0719578	1	1	1	1	1	1	1	1	1	0.429521	1	1	1	1	1	0.0574155	1	0.223623	0.056877	1	0.195529	1	1	0.0953898	-0.319731
0.202886	-0.336046	1	1	-0.357889	1	1	1	1	1	1	1	1	-0.310992	-0.0564664	-0.356292	-0.248771	-0.269705	-0.428226	0.292809	-0.0758826	1	1	0.19597	0.529434	1	-0.0818737	0.293786	1	1	1	1	1	1	0.099378	1	1	1	1	1	1	-0.145524	1	0.123285	1	1	1	1	1	-0.112767
1	0.353911	0.15602	0.139425	-0.471974	0.124168	-0.259434	1	1	-0.282528	1	1	-0.23385	-0.532562	-0.280597	-0.521413	-0.42461	-0.575409	-0.419876	-0.299	-0.0352575	0.120258	0.444368	0.264416	-0.129398	-0.123273	1	1	1	1	1	1	1	1	-0.135239	1	-0.0367351	1	1	0.2522	0.171656	0.323397	0.0881907	-0.0445188	1	1	1	-0.147401	0.209849	-0.201751
1	1	1	0.434996	0.033527	1	1	1	1	0.373701	1	1	1	-0.223231	-0.157272	0.0334452	-0.224108	-0.39479	-0.587881	0.0328705	0.0248682	1	1	0.220363	0.208524	1	1	-0.137443	1	1	1	1	1	1	0.351975	1	1	1	1	1	1	1	0.413063	0.444246	0.201022	1	1	1	1	1
1	1	1	1	0.201258	1	1	1	1	0.370851	1	1	1	-0.0979189	0.218914	0.0518491	-0.299357	-0.29489	0.132387	0.228339	0.549002	1	1	0.24157	0.569239	1	1	0.171124	1	1	1	1	1	1	1	1	1	1	1	1	1	1	0.0788812	0.226621	0.0276479	-0.0609875	1	1	1	1
1	1	1	0.747758	0.309248	1	1	1	1	0.21302	1	1	1	1	1	1	-0.222164	-0.227549	-0.253393	-0.0728342	0.574221	0.748454	0.275093	0.0942923	-0.122839	0.157041	0.127174	1	1	1	1	1	1	1	1	1	1	1	1	1	1	0.408539	0.283292	0.408468	0.424249	1	1	1	1	1
1	1	1	-0.18256	-0.112737	1	1	1	1	0.0938332	1	1	1	-0.382357	1	-0.405689	-0.252411	-0.246051	-0.444881	-0.0155864	-0.155124	-0.280036	0.466208	0.0329704	-0.0599067	-0.10342	1	0.0971665	1	1	1	1	1	1	0.0986482	1	1	1	1	1	1	1	1	0.202051	1	-0.00747749	0.201756	0.321391	0.392681	1
1	0.383498	1	-0.0835267	-0.505637	1	1	1	1	0.370056	1	1	1	-0.271639	-0.184098	-0.373642	-0.302537	-0.302262	-0.61163	-0.0803295	-0.010129	0.329589	0.114512	0.0623165	-0.132743	-0.0775292	0.465939	-0.060263	1	1	1	1	1	1	1	1	0.021833	1	1	1	-0.257091	0.475116	0.192359	-0.0258973	0.632638	-0.153366	1	1	0.39548	-0.306093
1	1	1	0.0567648	0.260342	1	1	1	0.145994	0.0842193	1	1	1	-0.0209905	-0.131663	-0.196774	-0.255691	-0.0442415	-0.540072	-0.0130961	-0.0491099	0.0445347	0.175404	-0.180628	-0.134607	-0.0070556	0.186281	0.0787937	1	1	1	1	1	1	1	1	1	1	1	1	1	0.166646	0.180128	-0.205519	1	1	1	1	1	1
1	1	1	0.531776	1	1	1	1	1	0.203226	1	1	1	-0.183251	-0.331453	-0.320799	-0.200715	-0.192949	-0.0829137	-0.0598216	0.146492	0.559864	1	0.445817	0.390093	1	0.277777	1	1	1	1	1	1	1	1	1	1	1	1	1	1	-0.357501	0.00731932	0.167006	1	1	1	1	1	1
1	1	1	0.230807	1	1	1	1	1	0.126781	1	1	1	1	-0.230285	0.00326162	-0.222996	-0.322392	-0.133899	0.378858	0.154381	1	1	0.422312	0.616324	1	0.463871	1	1	1	1	1	1	1	1	1	1	1	1	1	1	-0.165665	0.184689	0.149391	1	1	1	1	0.149033	1
1	1	1	-0.349798	-0.103291	1	1	1	1	0.0209217	1	1	1	-0.344199	-0.352012	-0.492848	-0.32717	-0.206332	-0.107626	-0.199729	-0.0815825	0.0840784	1	-0.0128732	-0.0739578	0.023859	0.476912	1	1	1	1	1	1	1	1	1	0.14655	1	1	1	0.921969	1	0.0528293	0.203005	1	1	1	1	1	1
1	1	1	-0.159694	0.328387	1	1	1	1	0.705978	1	1	1	0.0655213	-0.343797	-0.276936	-0.310219	1	-0.293146	-0.0717819	-0.248145	-0.0672219	1	0.123728	0.00435759	-0.084964	0.708109	1	1	1	1	1	1	1	1	1	1	1	1	1	1	0.543853	0.219704	0.121635	1	1	1	1	0.131089	1
1	0.646335	1	0.0135085	0.424503	1	1	1	0.155442	-0.283398	1	1	1	-0.166591	-0.383309	-0.293897	-0.288568	-0.204813	-0.663044	0.225474	0.485408	1	0.434521	0.0763934	0.233222	-0.0814674	0.397031	1	1	1	1	1	1	1	0.0892901	1	1	1	1	1	1	0.147528	0.251036	0.0563292	1	1	1	1	0.232685	1
1	1	1	-0.470615	0.0099899	1	1	1	1	1	1	1	1	-0.355731	-0.242187	-0.583413	-0.238389	-0.273059	-0.136474	-0.251451	-0.235713	1	0.0974473	0.0445656	-0.15006	0.00310515	1	1	1	1	1	1	1	1	1	1	1	1	1	1	1	0.190121	1	0.0410324	1	1	1	1	1	0.0253884
1	1	1	-0.377255	-0.117165	1	1	1	1	0.1188	1	1	1	-0.22154	-0.182317	-0.47022	-0.285408	-0.270599	-0.343241	-0.457386	-0.409951	0.245614	0.417859	0.00205838	-0.228131	-0.169191	1	1	1	1	1	1	1	1	1	1	1	1	1	1	1	0.0584057	1	0.0547167	1	1	1	1	1	0.325657
1	1	1	-0.41555	0.0931158	1	1	1	1	0.288026	1	1	1	-0.271762	-0.252828	-0.0708234	-0.242959	-0.30415	0.180502	-0.454449	-0.264397	0.111592	0.360892	0.0347013	-0.301747	0.552506	1	1	1	1	1	1	1	1	1	1	0.141732	1	1	1	1	1	0.201668	0.0575882	1	1	1	1	1	1
1	1	1	0.0587461	0.164573	1	1	1	1	0.105736	1	1	1	-0.0198522	-0.0636202	-0.579891	-0.305819	-0.359744	-0.264035	-0.398797	-0.180825	-0.298977	-0.239517	0.116705	-0.178287	-0.0263058	1	1	1	1	1	1	1	1	0.124049	1	1	1	1	1	1	1	0.307256	0.0747873	1	1	1	1	1	1
1	1	1	-0.0936658	-0.113884	1	1	1	1	0.0443607	1	1	1	-0.377827	0.15174	-0.55292	-0.207081	-0.363325	-0.734854	-0.442729	-0.40721	-0.332545	-0.314609	0.0192684	0.0064359	0.0446657	4.44033e-05	1	1	1	1	1	1	1	-0.0439802	1	1	1	1	1	1	-0.234492	0.116998	0.0436518	1	1	1	1	0.162802	1
1	0.24732	1	-0.122704	0.220362	1	1	1	0.127877	0.149493	1	1	1	-0.115278	-0.410345	-0.187369	-0.26154	-0.31351	-0.108857	-0.248558	-0.205913	0.117774	0.390355	0.056251	0.424193	0.448133	0.367519	1	1	1	1	1	1	1	1	1	1	1	1	1	1	0.069761	0.286256	0.0709436	1	1	1	1	0.21985	1
1	1	1	-0.380614	1	1	1	1	1	0.127165	1	1	1	-0.4323	-0.351327	-0.340348	-0.279245	-0.299308	-0.297982	-0.38583	-0.319162	-0.106678	0.59971	0.0744177	0.0182218	1	1	1	1	1	1	1	1	1	1	1	1	1	1	1	0.593157	0.414397	0.0637717	0.320799	1	1	1	1	1	1
1	1	1	0.0517706	0.353243	1	1	1	1	0.180426	1	1	1	-0.180198	-0.366043	-0.269493	-0.0313621	-0.256739	0.109458	-0.241119	-0.317889	0.404049	0.162404	0.14585	-0.110356	1	0.607269	0.523047	0.068451	1	1	1	1	1	0.482108	1	1	1	1	1	1	0.535067	0.23314	0.329274	1	1	1	1	1	1
1	1	1	1	1	1	1	1	1	0.0849682	1	1	1	-0.0159031	-0.308332	-0.211341	-0.288308	-0.232559	0.430287	-0.0864141	0.0586552	0.27845	0.505736	0.285889	0.53244	1	1	1	1	1	1	1	1	1	1	1	1	1	1	1	1	1	0.426259	0.0764755	1	1	1	1	1	1
1	1	1	-0.335374	0.273356	1	1	1	1	1	1	1	1	-0.0881953	-0.368873	-0.407382	-0.287545	-0.268936	0.0152392	-0.252002	-0.0905787	1	1	0.112818	-0.0992031	1	0.0216584	1	1	1	1	1	1	1	1	1	1	1	1	1	1	0.48845	0.139952	0.154068	1	1	1	0.37807	1	1
1	1	1	-0.190635	0.131001	1	1	1	1	1	1	1	1	0.0352933	-0.065023	0.227436	-0.223591	-0.284773	1	-0.183695	0.203491	0.205235	1	0.264762	0.246152	1	0.406397	1	1	1	1	1	1	1	1	1	1	1	1	1	1	1	1	0.155703	1	1	1	1	1	1
1	1	1	1	0.0129118	1	1	1	0.319376	0.250912	1	1	1	-0.440004	-0.41592	-0.342993	-0.23991	-0.0538069	-0.0810749	0.144734	-0.0239893	1	1	0.4956	0.133945	1	0.393238	0.218147	1	1	0.635211	1	1	0.333051	0.465169	1	1	0.127815	1	1	-0.347825	-0.625979	-0.254821	0.0189244	1	1	1	1	1	-0.279543
1	1	1	1	0.0677885	1	1	1	1	0.320251	1	1	1	0.287909	-0.15131	0.179731	0.0710386	-0.186769	1	-0.0656759	0.0570683	0.042681	1	-0.177854	-0.150989	-0.0908408	1	1	0.160315	1	1	1	1	1	1	1	1	0.158675	1	1	0.13093	0.1714	0.0317745	-0.138692	1	0.349971	1	0.441506	1	0.114315
1	1	1	0.457315	0.00742919	1	1	1	1	-0.0194747	1	1	1	-0.347969	-0.20639	-0.150073	-0.18382	-0.188017	-0.290456	-0.357716	-0.0475843	1	0.760901	0.0863661	-0.0399975	0.571086	0.633104	1	1	1	1	1	1	1	1	1	1	1	1	1	-0.110342	0.400859	0.251216	0.178878	1	1	1	1	1	1
1	1	1	0.522631	-0.338607	1	1	1	1	0.286109	1	1	1	-0.137316	-0.193552	-0.41908	-0.166329	-0.400964	-0.26659	-0.2111	-0.205245	0.405882	0.197628	0.380999	-0.0139116	0.389078	1	1	0.135353	1	1	1	1	1	1	1	1	1	1	1	0.0199827	1	0.229183	0.149444	1	1	1	1	1	1
1	1	1	0.777747	0.28	1	1	1	1	0.461267	1	1	1	0.0757894	-0.0531869	-0.117541	-0.232116	-0.238066	-0.540644	-0.442698	-0.172748	-0.00803541	1	0.382718	-0.115439	1	0.586384	1	1	1	1	1	1	1	1	1	1	1	1	1	0.0914311	1	0.421143	0.152301	1	1	1	1	1	1
1	1	1	0.320953	0.00139518	1	1	1	1	1	1	1	1	1	-0.214979	-0.202143	-0.199441	-0.354091	-0.270134	0.273454	0.355647	1	1	1	0.243252	1	0.387609	1	1	1	1	1	1	1	1	1	1	1	1	1	1	1	1	0.120236	1	1	1	1	1	1
1	1	1	0.254218	0.0283218	1	1	1	1	1	1	1	1	0.00858978	-0.0472308	-0.183043	-0.0460916	-0.098475	-0.489623	0.149079	0.279845	1	-0.0685424	1	0.341099	-0.0161252	0.398123	1	1	1	1	1	1	1	1	1	1	1	1	0.171982	0.029491	0.430496	1	0.476984	1	1	1	1	1	1
1	1	1	0.110839	-0.259312	1	1	0.302031	0.398826	1	1	1	1	-0.173738	-0.282106	-0.297156	-0.191326	-0.174528	-0.451351	0.158236	-0.025971	0.0258429	0.354794	0.0672821	0.0212395	1	-0.148685	1	1	1	1	1	1	1	1	1	1	1	1	1	1	0.365007	1	0.21227	1	1	1	1	1	1
1	0.357519	1	-0.543098	-0.360683	1	1	-0.257106	-0.143259	-0.648659	1	1	1	-0.226924	-0.165904	0.0451005	-0.167518	-0.226688	-0.136256	0.0905635	-0.0445378	0.334818	1	-0.273551	0.158843	-0.0431237	-0.267658	1	1	1	1	1	1	1	1	1	1	1	1	1	1	0.465258	1	0.340893	1	1	1	1	1	1
1	1	1	-0.0539258	0.136991	1	1	1	1	1	0.125791	0.138341	1	-0.174753	-0.0340109	-0.282821	-0.248658	-0.371136	0.228326	-0.165297	0.117622	0.382883	0.727079	0.247399	0.230384	-0.282454	1	1	1	1	1	1	-0.217419	0.143894	1	0.271601	-0.394329	1	1	0.408598	0.122582	1	0.359301	0.0144329	1	1	1	1	1	1
1	1	1	0.343412	1	1	1	1	1	1	1	1	1	1	0.1286	1	1	1	1	0.308649	-0.121396	1	0.67807	1	0.487584	1	-0.368513	1	-0.162571	1	1	1	1	1	1	1	1	1	1	1	1	1	1	1	1	1	1	1	1	1
1	1	1	1	0.373944	1	1	0.22195	1	-0.023944	1	1	1	1	1	1	0.00180809	1	1	0.655455	0.497946	0.438979	1	1	0.730004	1	0.410773	1	1	1	1	1	1	1	1	1	1	0.158961	1	1	1	1	1	1	1	1	1	1	1	1
1	1	1	1	1	1	1	1	1	0.176433	1	1	1	1	1	1	1	1	1	0.5809	0.568248	0.469753	0.516887	0.637416	0.721266	1	1	1	1	1	1	1	1	1	1	1	1	-0.0435892	1	1	1	1	1	1	1	1	1	1	1	1
1	1	1	1	1	1	1	1	1	0.385414	1	1	1	1	1	1	1	1	1	-0.0114524	0.16467	1	0.933952	0.417488	0.763713	1	1	1	1	1	1	1	1	1	1	1	1	0.25117	1	1	1	1	1	0.231891	1	1	1	1	1	1
1	1	1	0.20254	1	1	1	1	1	0.390919	1	1	1	1	1	1	1	1	1	0.574754	0.238978	1	1	1	0.655857	1	1	1	1	1	1	1	1	1	1	1	1	1	1	1	1	1	1	1	1	1	1	1	1	1
1	1	1	0.16332	1	1	1	1	1	0.086185	1	1	1	1	1	1	1	1	1	0.218471	0.0871889	1	0.292382	1	0.615044	0.392696	0.498588	1	1	1	1	1	1	1	1	1	1	1	1	1	1	1	1	1	1	1	1	1	1	1
1	1	1	1	1	1	1	1	1	1	1	1	1	1	1	1	1	1	1	0.898908	0.653175	1	1	0.448098	0.830215	1	1	1	1	1	1	1	1	1	1	1	1	1	1	1	1	1	1	1	1	1	1	1	1	1
1	1	1	1	1	1	1	1	1	1	1	1	1	1	1	1	1	1	1	0.292387	1	1	1	1	0.631575	1	1	1	1	1	1	1	1	1	1	1	1	1	1	1	1	1	1	0.811491	1	1	1	1	1	1
1	1	1	1	1	1	1	1	1	1	1	1	1	1	1	1	1	1	1	0.740854	0.707842	1	0.658703	1	0.681395	1	1	1	1	1	1	1	1	1	1	1	1	1	1	1	1	1	1	1	1	1	1	1	1	1
1	1	1	1	1	1	1	1	1	1	1	1	1	1	1	1	1	1	1	0.82811	0.193911	0.399334	1	1	0.661477	1	1	1	1	1	1	1	1	1	1	1	1	1	1	1	1	1	1	1	1	1	1	1	1	1
1	1	1	1	1	1	1	1	1	1	1	1	1	1	1	1	1	1	1	0.652117	0.411148	1	1	1	0.517776	1	1	1	1	1	1	1	1	1	1	1	1	1	1	1	1	1	1	1	1	1	1	1	1	1
1	1	1	1	1	1	1	1	1	0.757425	1	1	1	1	1	1	1	1	1	0.478762	-0.0670533	1	0.542284	0.402468	0.326888	1	1	1	1	1	1	1	1	1	1	1	1	1	1	1	1	1	1	1	1	1	1	1	1	1
1	1	1	1	1	1	1	1	1	1	1	1	1	1	1	1	1	1	1	0.715284	0.495319	0.544601	1	1	0.619635	1	1	1	1	1	1	1	1	1	1	1	1	1	1	1	1	1	1	1	1	1	1	1	1	1
1	1	1	0.0578783	1	1	1	1	1	0.487404	1	1	1	1	1	1	1	1	0.209917	0.348339	0.242985	1	0.161761	0.392588	0.472028	1	0.318013	1	1	1	1	1	1	1	1	1	1	1	1	1	1	1	1	0.267626	1	1	1	1	1	1
1	1	1	0.685953	1	1	1	1	1	1	1	1	1	0.131296	-0.0882378	1	0.24741	1	1	0.144223	0.0586074	0.80273	0.056003	1	0.359756	0.523182	0.213132	0.51184	1	1	1	1	1	1	1	1	1	1	1	1	1	1	0.221627	0.579402	1	1	1	1	1	1
1	1	1	0.0832568	1	1	1	1	1	1	1	1	1	1	1	0.0452813	1	1	1	0.260066	-0.272166	1	-0.0336952	0.282705	0.150263	1	0.290273	1	1	1	1	1	1	1	1	1	1	1	1	1	1	1	1	1	1	1	1	1	1	1
1	1	1	0.599384	1	1	1	1	1	1	1	1	1	1	1	1	1	1	1	0.160073	-0.0422601	0.210259	1	0.407108	0.385017	1	0.610952	1	1	1	1	1	1	1	1	1	1	0.195713	1	1	1	1	1	1	1	1	1	1	1	1
1	1	1	0.283716	1	1	1	1	1	1	1	1	1	1	1	1	1	1	1	0.413119	0.00933987	0.572992	0.529332	0.299461	0.738481	1	1	1	1	1	1	1	1	1	1	1	1	1	1	1	1	1	1	0.391757	1	1	1	1	1	1
1	1	1	-0.232642	1	1	1	1	1	0.381292	1	1	1	1	1	1	1	1	1	-0.00167656	0.0354792	-0.044558	-0.504509	1	0.00833852	0.523144	0.165373	1	1	1	1	1	1	1	1	1	1	1	1	1	1	1	1	1	1	1	1	1	1	1
1	1	1	-0.0986689	1	1	1	1	1	0.430251	1	1	1	1	1	1	1	1	1	0.376727	0.0464583	0.577935	-0.0134281	1	0.36085	1	1	1	1	1	1	1	1	1	1	1	1	1	1	1	1	1	1	0.386586	1	1	1	1	1	1
1	1	1	1	1	1	1	1	1	0.105745	1	1	1	1	1	1	0.179462	1	1	0.295099	0.439212	0.459022	0.599786	0.408255	0.236898	1	1	1	1	1	1	1	1	1	1	1	1	1	1	1	1	1	1	1	1	1	1	1	1	1
1	1	1	0.517198	1	1	1	1	1	1	1	1	1	1	1	1	1	1	1	0.521746	0.543471	0.928434	1	1	0.513096	1	1	1	1	1	1	1	1	1	1	1	1	1	1	1	1	1	1	1	1	1	1	1	1	1
1	1	1	1	1	1	1	1	1	1	1	1	1	1	1	1	1	1	1	0.140608	0.268795	1	1	0.382809	0.181485	1	0.298094	1	1	1	1	1	1	1	1	1	1	1	1	1	1	0.365338	1	0.356109	1	1	1	1	1	1
1	1	1	-0.088188	1	1	1	1	1	1	1	1	1	1	1	1	1	1	1	0.0715756	0.492213	0.342159	1	0.299492	0.175118	1	1	1	1	1	1	1	1	1	1	1	1	1	1	1	1	1	1	0.771711	1	1	1	1	1	1
1	1	1	0.196152	1	1	1	1	1	1	1	1	1	1	1	1	1	1	1	0.387192	0.493119	1	0.0913048	1	0.405422	1	1	1	1	1	1	1	1	1	1	1	1	1	1	1	1	1	1	1	1	1	1	1	1	1
1	1	1	-0.408753	1	1	1	1	0.279259	-0.140986	1	1	1	1	1	1	1	1	1	-0.246468	-0.295826	0.173891	-0.0182718	-0.0236704	-0.113619	-0.0748768	1	1	1	1	1	1	1	1	1	1	1	1	1	1	1	1	1	1	1	1	1	1	1	1
1	1	1	0.0311465	1	1	1	1	0.337511	0.212104	1	1	1	0.451307	1	1	1	1	1	0.107756	0.0751464	0.173279	-0.0424177	0.143387	0.237388	1	1	1	1	1	1	1	1	1	1	1	1	1	1	1	1	1	1	0.0590539	1	1	1	1	1	1
0.264531	1	1	-0.0482568	1	1	1	1	1	1	1	1	1	1	1	1	1	1	1	-0.031261	0.115425	0.372195	0.542646	0.306478	0.114772	1	1	1	1	1	1	1	1	1	1	1	1	1	1	1	1	1	1	0.330393	1	1	1	1	1	1
1	1	1	1	1	1	1	1	1	1	1	1	1	1	1	1	1	1	1	0.234246	0.675188	0.57607	1	0.421969	0.234127	1	1	0.410436	1	1	1	1	1	1	1	1	1	1	1	1	1	1	1	0.179779	1	1	1	1	1	1
1	1	1	1	1	1	1	1	1	1	1	1	1	1	1	-0.264237	1	1	1	0.50397	0.489729	0.471109	0.532454	1	0.413729	1	1	0.248495	1	1	1	1	1	1	1	1	1	1	1	1	1	1	1	1	1	1	1	1	1	1
1	1	1	0.0599017	1	1	1	1	1	0.405722	1	1	1	1	1	1	1	1	1	0.425563	0.0460895	1	0.692361	0.544365	0.643849	1	0.348434	1	1	1	1	1	1	1	1	1	1	1	1	1	1	1	1	0.322586	1	1	1	1	1	1
1	1	1	1	1	1	1	1	1	0.449844	1	1	1	1	1	1	1	1	1	1	0.615944	1	1	1	0.662657	1	1	1	1	1	1	1	1	1	1	1	1	1	1	1	1	1	1	0.374498	1	1	1	1	1	1
1	1	1	-0.0683364	1	1	1	1	1	1	1	1	1	1	1	1	1	0.0262303	1	0.343757	-0.244142	1	0.177306	1	0.90917	0.0768322	0.155332	1	1	1	1	1	1	1	1	1	1	-0.0175636	1	1	1	1	1	0.391517	1	1	1	1	1	1
1	1	1	1	0.0527262	1	1	1	1	1	1	1	1	1	1	1	1	-0.220185	1	0.298226	0.827602	1	1	1	0.643945	1	1	1	1	1	1	1	1	1	1	1	1	1	1	1	1	1	0.568491	0.635629	1	1	1	1	1	1
1	1	1	0.532687	1	1	1	-0.393789	1	0.279296	1	1	1	1	1	1	1	1	1	0.657023	1	0.986063	1	1	0.641438	1	1	1	1	1	1	1	1	1	1	1	1	1	1	1	1	1	1	1	1	1	1	1	1	1
1	1	1	1	1	1	1	0.196175	1	0.0984478	1	1	-0.345191	1	1	1	1	1	1	0.982985	0.49054	1	1	1	0.674886	1	1	1	1	1	1	1	1	1	1	1	1	1	1	1	1	1	1	1	1	1	1	1	1	1
1	1	1	1	1	1	1	1	0.0804385	0.00365323	1	1	1	1	1	1	1	1	1	0.221308	0.382442	1	1	1	0.491675	1	1	1	1	1	1	1	1	1	1	1	1	1	1	1	1	1	1	1	1	1	1	1	1	1
1	1	1	1	1	1	1	1	1	0.120967	1	1	1	1	1	-0.026511	1	1	1	0.659386	0.238232	1	1	0.444186	0.646062	1	1	1	1	1	1	1	1	1	1	1	1	1	1	1	1	1	1	1	1	1	1	1	1	1
1	1	1	0.0666145	0.0570335	1	1	1	1	0.0632045	1	1	1	1	1	-0.0385822	1	1	1	0.410508	0.673154	1	1	1	0.398592	1	1	1	1	1	1	1	1	1	1	1	1	1	1	1	1	1	1	1	1	1	1	1	1	1
1	1	1	-0.0438135	1	1	1	1	1	0.167296	1	1	1	1	1	1	1	1	1	0.0895693	0.268989	1	1	1	0.154479	1	1	1	1	1	1	1	1	1	1	1	1	1	1	1	1	1	1	1	1	1	1	1	1	1
1	1	1	0.0115062	1	1	1	1	1	0.198131	1	1	1	1	1	1	1	1	1	0.436284	0.663012	1	0.544249	0.520919	0.365557	1	1	1	1	1	1	1	1	1	1	1	1	1	1	1	1	1	1	1	1	1	1	1	1	1
1	1	1	-0.188949	1	-0.207433	1	1	1	0.0681764	1	1	1	1	1	1	1	1	1	0.22046	0.088901	0.376407	1	1	0.912389	1	1	1	1	1	1	1	1	1	1	1	1	1	1	1	1	1	1	1	1	1	1	1	1	1
1	1	1	1	1	1	1	1	1	0.30933	1	0.228648	1	1	1	1	1	1	1	0.123787	-0.0143311	1	1	1	0.668191	1	1	1	1	1	1	1	1	1	1	1	1	1	1	1	1	1	1	0.617667	1	1	1	1	1	1
1	1	1	1	1	1	1	1	1	1	1	1	1	1	1	1	1	1	1	0.626455	0.555445	1	1	1	0.72038	1	1	1	1	1	1	1	1	1	1	1	1	1	1	1	1	1	1	1	1	1	1	1	1	1
1	1	1	1	1	1	1	1	1	1	1	1	1	1	1	1	1	1	1	0.636329	0.466051	1	1	0.62647	0.736802	1	1	1	1	1	1	1	1	1	1	1	1	1	1	1	1	1	1	1	1	1	1	1	1	1
1	1	1	1	1	1	1	1	0.363052	0.0830025	1	1	1	1	1	1	1	1	1	-0.216773	0.273234	0.434963	0.172654	0.303662	0.0671248	1	1	1	1	1	1	1	1	1	1	1	1	1	1	1	1	1	1	0.656491	1	1	1	1	1	-0.180591
1	1	1	-0.0166707	1	1	1	0.2074	1	-0.448615	1	0.26647	1	1	1	1	1	1	1	0.0378378	-0.131535	0.578823	-0.00885569	-0.319474	-0.295275	0.581506	0.205958	1	1	1	1	1	1	1	1	1	1	1	1	1	1	1	1	1	1	1	1	1	1	1
1	1	1	0.00642764	1	1	1	-0.126268	1	0.235951	1	1	1	1	1	1	1	1	1	0.290038	-0.0453408	-0.181773	0.352038	0.362686	0.492372	1	1	1	1	1	1	1	1	1	1	1	1	1	1	1	1	1	1	1	1	1	1	1	1	1
1	1	1	0.165828	1	1	1	1	1	1	1	1	1	1	1	1	1	1	1	0.286668	1	0.593429	1	0.411093	0.327468	1	0.375106	1	1	1	1	1	1	1	1	1	1	1	1	1	1	1	1	0.415749	1	1	1	1	1	1
1	1	1	0.0257571	1	1	1	1	1	-0.0135554	1	1	1	1	1	1	1	1	1	0.0180274	0.309986	0.415463	0.418444	0.329386	-0.0931479	1	0.321162	1	1	1	1	1	1	1	1	1	1	1	1	1	1	1	1	0.307459	1	1	1	1	1	1
0.278422	1	1	-0.22168	0.290378	1	1	0.36576	1	0.197178	1	1	1	-0.00503285	1	1	1	-0.0121834	1	-0.0242052	-0.0798115	-0.0819765	0.562455	0.0854532	0.164237	0.499958	0.415197	-0.484312	1	1	1	1	1	1	1	1	1	1	1	1	1	1	0.203234	0.269193	1	1	1	0.159282	1	1
1	1	1	0.0170568	1	1	1	1	1	0.275009	1	1	1	1	1	1	1	1	1	0.00807458	0.887365	-0.140068	1	-0.0999229	-0.0125748	0.459702	0.268498	0.361389	1	1	1	1	1	1	1	1	1	1	1	1	1	1	1	1	1	1	1	1	1	1
1	1	1	0.359616	1	1	1	1	1	0.373266	1	1	1	1	1	1	1	1	1	0.0241252	0.250419	0.435829	1	0.157756	0.097076	1	1	0.319793	1	1	1	1	1	1	1	1	1	1	1	1	1	1	1	0.405807	1	1	1	1	1	1
0.228012	0.310103	1	-0.330839	1	1	1	1	1	0.354892	1	1	1	1	1	0.222139	1	-0.0650853	0.131343	-0.514693	-0.650571	-0.187782	-0.642291	-0.301247	-0.346152	0.30156	-0.155439	0.677435	-0.103737	1	1	1	1	1	1	1	1	0.206953	1	1	0.183074	-0.0436261	-0.48855	-0.55391	0.354115	1	1	1	1	-0.523948
-0.095257	0.0560362	1	-0.240874	1	-0.540966	1	0.131994	1	0.0987974	0.0772328	1	1	0.190662	1	0.489317	1	0.782941	0.0354331	-0.729651	-0.602598	-0.299604	-0.750192	-0.512479	-0.538481	-0.461633	-0.830697	1	-0.329233	1	1	1	1	1	1	1	1	1	1	1	0.218421	-0.0980055	-0.000787363	-0.756481	1	1	1	1	0.114585	1
1	1	1	0.119753	0.319291	1	1	1	1	1	1	1	1	1	1	1	1	1	1	0.0384242	-0.00146152	1	1	0.179753	0.308297	1	1	1	1	1	1	1	1	1	1	1	1	1	1	1	1	1	1	0.322023	1	1	1	1	1	1
1	1	1	0.495835	1	1	1	1	1	0.338004	1	1	1	1	1	1	1	1	1	0.249012	0.585077	1	1	0.0965087	0.535735	1	1	1	1	1	1	1	1	1	1	1	1	1	1	1	1	1	1	0.308949	1	1	1	1	1	1
1	1	1	0.021277	1	1	1	1	1	1	1	1	1	1	1	1	1	1	1	0.150632	0.22798	0.402681	0.101161	0.426953	0.165563	0.250456	1	1	1	1	1	1	1	1	1	1	1	1	1	1	1	1	1	0.142243	1	1	1	1	1	1
1	1	1	0.348917	1	1	1	1	1	1	1	1	1	1	1	1	1	1	1	0.171057	0.23147	0.381195	1	1	0.251692	0.30939	1	1	1	1	1	1	1	1	1	1	1	1	1	1	1	1	1	1	1	1	1	1	1	1
1	1	1	-0.346242	1	1	1	1	1	0.0989588	1	1	1	1	1	1	1	1	1	-0.0402285	0.191596	0.219361	-0.128136	1	-0.0227393	1	0.405633	1	1	1	1	1	1	1	1	1	1	1	1	1	1	1	1	0.558803	1	1	1	0.201115	1	1
1	1	1	-0.254476	1	1	1	1	1	1	1	1	1	1	1	1	1	1	1	0.278759	0.893043	1	1	0.430199	0.0691418	1	0.431551	1	1	1	1	1	1	1	1	1	1	1	1	1	1	1	1	1	1	1	1	1	1	1
1	1	1	0.104169	1	1	1	1	1	1	1	1	1	1	0.0291657	1	0.691766	-0.272862	1	-0.0206824	-0.263578	-0.169196	0.414499	0.0790587	0.245427	0.241775	0.0109998	1	1	1	1	1	1	1	1	1	1	1	1	1	1	1	1	1	1	1	1	1	1	1
1	1	1	-0.0522567	0.0594559	1	1	1	1	1	1	1	1	1	1	1	1	1	1	0.921176	0.161747	0.773332	0.0820899	0.234779	0.288076	1	0.414888	1	1	1	1	1	1	1	1	1	1	1	1	1	1	1	1	1	1	1	1	1	1	1
1	1	1	0.393756	1	1	1	1	1	1	1	1	1	1	1	1	1	1	1	0.462694	0.307344	1	-0.0153207	0.306018	0.279786	1	-0.055129	1	1	1	1	1	1	1	1	1	1	1	1	1	1	0.379095	1	0.542152	1	1	1	1	1	1
1	1	1	0.462548	1	1	1	1	1	0.328842	1	1	1	1	1	1	1	1	1	0.487745	0.130863	0.391505	1	0.308417	0.3415	1	1	1	1	1	1	1	1	1	1	1	1	1	1	1	1	1	1	0.72736	1	1	1	1	1	1
1	1	1	0.480478	1	1	1	1	1	1	1	1	1	1	1	1	1	1	1	0.304485	0.392426	0.588877	1	1	0.724469	1	1	1	1	1	1	1	1	1	1	1	1	1	1	1	1	1	1	1	1	1	1	1	1	1
1	1	1	1	1	1	1	1	1	1	1	1	1	1	1	1	1	1	1	0.19279	0.212268	0.382454	1	0.425803	0.295905	0.544632	1	1	1	1	1	1	1	1	1	1	1	1	1	1	1	1	1	1	1	1	1	0.350969	1	1
1	1	1	0.249261	0.447456	1	1	1	1	1	1	1	1	0.392971	1	1	1	1	1	-0.00594394	0.0360021	-0.146542	1	0.353968	0.150888	1	0.160783	1	1	1	1	1	1	1	1	1	1	1	1	1	1	1	1	0.199612	1	1	1	1	1	1
1	1	1	-0.268355	0.340734	1	1	1	1	1	1	1	1	1	1	-0.248248	1	1	1	-0.0902997	-0.0181628	0.595061	0.0286729	0.057532	0.135458	0.300566	1	1	1	1	1	1	1	1	1	1	1	1	1	1	1	1	1	1	1	1	1	0.346022	1	1
1	1	1	-0.116309	1	1	1	1	0.247805	-0.0240467	-0.215165	1	1	1	1	-0.504722	1	1	1	0.0332298	0.424305	-0.193559	-0.029737	-0.118175	-0.144498	0.613765	0.403491	1	1	1	1	1	1	1	1	1	1	1	1	1	1	0.376734	1	-0.159014	1	0.290449	1	1	1	1
1	1	1	-0.272505	1	1	1	1	1	0.0204759	1	1	1	0.101568	1	0.0464116	1	1	1	0.0680174	0.15049	0.311419	-0.136209	0.0941952	-0.0838768	1	1	1	1	1	1	1	1	1	1	1	1	1	1	1	1	1	1	0.203582	1	1	1	1	1	1
1	1	1	-0.00405027	1	1	1	0.318502	0.027835	-0.158468	1	0.509426	1	1	1	1	1	1	1	-0.112658	-0.028818	0.160149	-0.0778977	-0.115221	-0.128374	1	0.459436	1	1	1	1	1	1	1	1	1	1	1	1	1	1	0.375775	1	0.0881931	1	1	1	0.700804	1	1
1	1	1	-0.0963905	1	1	1	1	-0.0451731	-0.289752	1	-0.011746	1	1	1	1	1	1	1	-0.353877	0.199516	0.123366	0.213905	-0.0564121	-0.179355	0.159067	1	0.311779	1	1	1	1	1	1	1	1	1	1	1	1	1	1	1	-0.0219408	1	1	1	1	1	1
1	1	1	0.347211	1	1	1	0.246636	0.294734	0.327111	1	1	1	1	1	1	1	1	1	0.362973	0.302144	-0.0824839	-0.099486	0.39264	0.003908	1	1	0.394966	1	1	1	1	1	1	1	1	1	1	1	1	1	1	1	1	1	1	1	1	1	1
1	0.10525	1	0.232799	1	1	1	0.0932885	1	-0.0751959	1	1	1	1	1	1	1	1	1	0.131684	0.135677	1.52572e-05	-0.0365325	0.23585	0.365715	0.537362	1	0.207283	1	1	1	1	1	1	1	1	1	1	1	1	1	1	1	0.330672	1	1	1	1	1	1
1	1	1	-0.0261878	1	1	1	1	1	0.344936	1	1	1	1	1	1	1	1	1	0.0623744	0.242849	1	1	0.256866	0.172509	0.464794	0.505475	1	1	1	1	1	1	1	1	1	1	1	1	1	1	1	0.401523	1	1	1	1	1	1	1
1	1	1	-0.133842	1	1	1	1	1	0.070835	1	1	1	1	1	1	1	1	1	-0.404313	-0.0850215	-0.0458044	-0.194704	0.233887	0.0755012	1	0.105456	0.0302062	1	1	1	1	1	1	1	1	1	1	1	1	1	1	1	1	1	1	1	0.32625	1	1
1	1	1	-0.325575	1	1	1	1	1	0.0064735	1	1	1	1	-0.048409	1	-0.149606	-0.203253	1	0.196803	-0.0960673	0.0987829	0.394303	0.448698	0.269859	1	0.363428	1	1	1	1	1	1	1	1	1	1	1	1	1	1	1	1	0.397891	1	1	1	1	1	1
1	1	1	1	1	1	1	1	1	1	1	1	1	1	1	1	1	1	1	0.35523	0.763627	0.386783	0.417512	0.415755	0.358405	0.535526	0.368166	1	1	1	1	1	1	1	1	1	1	-0.128081	1	1	1	0.320218	1	1	1	1	1	1	1	1
1	1	1	-0.349045	1	1	1	1	1	0.0966383	1	1	1	1	1	-0.0791867	1	-0.133081	1	-0.0894053	0.23694	0.411661	0.158158	0.0934611	-0.0612876	0.375465	1	1	1	1	1	1	1	1	1	1	1	1	1	1	0.00561558	1	1	1	1	1	1	0.200423	1	1
1	1	1	-0.41445	0.352202	1	1	1	1	1	1	1	1	0.0103176	-0.133429	1	0.358154	-0.283981	1	-0.254179	-0.405716	0.0227071	0.0410169	0.0193666	-0.356915	-0.228023	0.602885	1	1	1	1	1	1	1	1	1	1	1	1	1	1	1	1	0.501143	1	1	1	0.237492	1	1
1	0.521298	1	0.370734	1	1	1	1	1	1	1	1	1	1	0.022131	1	1	1	0.594843	0.36999	0.351151	1	1	0.301585	0.17056	0.834934	0.369666	1	1	1	1	1	1	1	1	1	1	1	1	1	1	1	1	0.260351	1	1	1	1	1	1
1	1	1	0.391917	1	1	1	1	0.337698	1	1	1	1	1	1	1	1	1	1	0.25957	0.0125579	0.731143	1	0.272714	0.356312	0.277973	1	1	0.125463	1	1	1	1	1	1	1	1	1	1	1	1	1	1	1	1	1	1	1	1	1
1	1	1	0.410389	1	1	1	1	0.468622	0.171589	1	1	1	1	1	1	1	1	1	0.258403	0.243711	1	0.511058	0.426256	0.350859	1	1	1	1	1	1	1	1	1	1	1	1	1	1	1	1	1	1	1	1	1	1	1	1	1
1	1	1	0.378362	1	1	1	-0.171884	0.0953749	-0.454862	1	1	1	1	1	1	1	1	1	0.441354	0.0415743	0.172195	1	-0.0582338	0.0590746	0.300126	0.515125	1	1	1	1	1	1	1	1	1	1	1	1	1	1	1	1	0.474314	1	1	1	1	1	1
1	1	1	0.290046	1	1	1	0.0452701	0.00372761	0.299004	1	1	1	1	1	1	1	1	1	0.0671404	0.0788344	-0.0503103	0.0560437	0.42932	0.225392	0.918507	1	1	1	1	1	1	1	1	1	1	1	1	1	1	1	1	1	1	1	1	1	1	1	1
1	1	1	0.00315248	1	1	1	0.540128	0.261586	0.322939	1	1	1	1	1	-0.303401	1	1	1	-0.222719	-0.196022	0.0771839	1	1	-0.257339	0.160816	1	1	1	1	1	1	1	1	1	1	1	1	1	1	1	1	1	0.101528	1	1	1	1	1	1
1	1	1	0.380901	1	1	1	1	0.300321	0.341465	1	1	1	1	1	1	1	1	1	0.568752	0.429857	1	1	1	0.299265	1	1	1	1	1	1	1	1	1	1	1	1	1	1	1	1	1	1	1	1	1	1	0.366805	1	1
1	1	1	0.921673	0.0506366	1	1	1	1	0.163684	1	1	1	1	1	1	1	1	1	0.0210862	0.173203	1	0.605766	0.242097	0.473432	1	1	1	1	1	1	1	1	1	1	1	1	1	1	1	1	1	1	1	1	1	1	1	1	1
1	1	1	0.425204	1	1	1	1	1	0.475223	1	1	1	1	1	1	1	1	1	0.252503	-0.0535412	1	0.713852	0.334766	0.0898041	1	1	1	1	1	1	1	1	1	1	1	1	1	1	1	1	1	1	0.24129	1	1	1	1	1	1
1	1	1	0.270688	0.316286	1	1	0.178948	1	0.349018	1	1	1	1	1	1	1	1	1	0.319975	0.611043	1	1	0.729358	0.770954	1	1	1	1	1	1	1	1	1	1	1	1	1	1	1	1	1	1	0.469124	1	1	1	1	1	1
1	1	1	1	1	1	1	1	1	1	1	1	1	1	1	1	1	1	1	0.934967	1	0.761326	1	0.310242	0.39221	1	0.632173	1	1	1	1	1	1	1	1	1	1	1	1	1	1	1	1	1	1	1	1	1	1	1
1	1	1	0.504773	1	1	1	1	1	1	1	1	1	1	1	1	1	1	1	0.223823	0.840841	1	1	0.3875	-0.0150478	1	1	1	1	1	1	1	1	1	1	1	1	1	1	1	1	0.341435	1	0.590434	1	1	1	1	1	1
1	1	1	1	1	1	1	1	1	1	1	1	1	1	1	1	1	1	1	0.411607	0.488889	0.2024	1	0.454786	0.685325	1	1	1	1	1	1	1	1	1	1	1	1	1	1	1	1	1	1	1	1	1	1	1	1	1
1	1	1	0.182422	1	1	1	1	0.228101	1	1	1	1	1	1	0.31272	1	1	1	0.149825	0.71069	0.0369996	1	0.0275438	0.204843	1	0.418221	1	1	1	1	1	1	1	1	1	1	1	1	1	1	1	1	0.0935707	1	1	1	1	1	1
1	1	1	-0.382512	1	1	1	1	0.301139	0.32905	1	1	1	1	1	1	1	1	1	-0.0212784	0.0682233	0.00315315	-0.246616	0.0758788	0.17215	1	-0.166323	1	1	1	1	1	1	1	1	1	1	1	1	1	1	1	1	-0.144034	1	1	1	1	1	1
1	1	1	0.327285	1	1	1	1	-0.0267301	0.540463	1	1	1	1	1	1	1	1	1	0.256514	0.130859	0.0293769	0.100041	1	0.0536722	1	0.477448	1	1	1	1	1	1	1	1	1	1	1	1	1	1	1	1	0.189643	1	1	1	1	1	1
1	1	1	0.358115	1	1	1	1	1	1	1	1	1	1	1	0.647865	1	1	1	0.310987	1	0.135174	0.128809	0.111948	-0.202574	1	1	1	1	1	1	1	1	1	1	1	1	1	1	1	1	0.347009	1	0.0249952	1	1	1	1	1	1
1	1	1	0.0900737	1	1	1	1	1	1	1	1	1	1	1	0.022292	1	1	1	0.470122	0.280014	1	0.0153535	0.280285	0.222876	1	1	1	1	1	1	1	1	1	1	1	1	1	1	1	1	1	1	0.241428	1	1	1	1	1	1
1	1	1	0.37354	1	1	1	1	1	1	1	1	-0.313044	1	1	0.683744	1	1	1	0.161526	0.578346	1	0.169541	0.00657335	0.363776	1	1	1	1	1	1	1	1	1	1	1	1	1	1	1	1	1	1	0.78004	1	1	1	1	1	1
1	1	1	0.263797	1	1	1	1	1	1	1	1	1	1	1	1	1	1	1	0.297533	0.00198812	0.0444229	-0.0201407	0.542022	0.242967	1	1	1	1	1	1	1	1	1	1	1	1	1	1	1	1	1	1	1	1	1	1	1	1	1
1	1	1	1	1	1	1	1	1	1	1	1	1	1	1	1	1	1	1	0.639405	0.0987201	1	1	0.402137	0.747579	1	1	1	1	1	1	1	1	1	1	1	1	1	1	1	1	1	1	1	1	1	1	1	1	1
1	1	1	0.330752	1	1	1	1	1	1	1	1	1	1	1	1	1	1	1	0.560065	0.352796	1	1	0.439964	0.459527	1	1	1	0.300127	1	1	1	1	1	1	1	1	1	1	1	1	0.475366	1	0.414787	1	1	1	1	1	1
1	1	1	1	1	1	1	1	1	1	1	1	1	1	1	1	1	1	1	1	0.714296	1	1	0.253283	0.265704	0.728368	1	1	1	1	1	1	1	1	1	1	1	1	1	1	1	1	1	1	1	1	1	1	1	1
1	1	1	1	1	1	1	1	1	1	1	1	1	1	1	1	1	1	1	0.899408	0.459623	1	0.469461	0.473527	0.816275	1	1	1	1	1	1	1	1	1	1	1	1	1	1	1	1	1	1	1	1	1	1	1	1	1
1	1	1	1	1	1	1	0.354327	0.222513	0.0602084	1	1	1	1	1	1	1	1	1	0.176963	0.216187	0.5221	0.407725	0.0354821	-0.00249261	0.165025	1	1	1	1	1	1	1	1	1	1	1	1	1	1	1	1	0.279159	1	1	1	1	1	1	1
1	1	1	0.925061	1	1	1	0.369688	1	0.159853	1	1	1	1	1	1	1	1	1	0.118445	0.39561	1	0.603581	0.0697708	-0.027069	-0.00237993	1	1	1	1	1	1	1	1	1	1	1	1	1	1	1	1	1	1	1	1	1	1	1	1
1	1	1	0.519106	1	1	1	0.211598	1	0.0866122	1	1	1	1	1	1	1	1	1	0.529985	0.659787	1	0.575514	0.236929	0.182128	1	1	1	1	1	1	1	1	1	1	1	1	1	1	1	1	1	1	1	1	1	1	1	1	1
1	1	1	0.406852	1	1	1	0.0978811	-0.0465253	-0.244385	1	1	1	1	1	0.370253	1	1	1	0.284035	0.139528	0.405175	0.456039	0.129188	0.126511	1	1	1	1	1	1	1	1	1	1	1	1	1	1	1	1	1	1	1	1	1	1	1	1	1
1	1	1	-0.0365094	1	1	1	1	0.413628	0.0275446	1	1	1	1	1	0.0608495	1	1	1	0.205912	0.0594018	0.599482	0.133854	0.487422	0.171239	1	1	1	1	1	1	1	1	1	1	1	1	1	1	1	1	1	1	1	1	1	1	1	1	1
1	1	1	1	1	1	1	1	0.0765246	0.404289	1	1	1	1	1	1	1	1	1	0.702195	0.670052	1	1	1	0.193913	1	1	1	1	1	1	1	1	1	1	1	1	1	1	1	1	1	1	1	1	1	1	1	1	1
1	1	1	1	1	1	1	1	0.166291	0.314456	1	1	1	1	1	1	1	1	1	0.552694	0.418939	1	1	0.234068	0.400063	1	1	1	1	1	1	1	1	1	1	1	1	1	1	1	1	1	1	0.513115	1	1	1	1	1	1
1	1	1	1	1	1	1	1	-0.116329	-0.262789	1	1	1	1	1	1	1	1	1	0.0800819	0.696106	1	1	0.165055	0.207952	1	1	1	1	1	1	1	1	1	1	1	1	1	1	1	1	1	1	0.316202	1	1	1	1	1	1
1	1	1	1	1	1	1	1	0.309461	1	1	1	1	1	1	1	1	1	1	0.321981	0.262291	1	1	0.0784262	-0.000250435	0.331436	1	1	1	1	1	1	1	1	1	1	1	1	1	1	1	1	1	0.335477	1	1	1	1	1	1
1	1	1	1	1	1	1	0.423498	1	0.368037	1	1	1	1	1	1	1	1	1	0.49106	0.483592	1	1	0.327074	0.313052	1	1	1	1	1	1	1	1	1	1	1	1	1	1	1	1	1	1	1	1	1	1	1	1	1
1	1	1	1	1	1	1	1	0.0898458	0.148735	1	1	1	1	1	1	1	1	1	0.389759	0.668107	0.630352	1	0.344031	0.245453	1	1	1	1	1	1	1	1	1	1	1	1	1	1	1	1	1	1	0.573631	1	1	1	1	1	1
1	1	1	1	1	1	1	1	-0.0546207	-0.243298	1	1	1	1	1	0.228891	1	1	1	0.285652	0.550662	1	1	0.0495109	-0.0816074	1	1	1	1	1	1	1	1	1	1	1	1	1	1	1	0.283711	1	1	0.309394	1	1	1	1	1	1
[truncated: 44 more columns]

## Sheet: Raw qPCR data (Ct)
DLL4--092	DLL4--332	FSCN1--051	CDKN1A--782	PHLDA1--810	CLDN1--357	DLL1--325	MUC2--094	SPINK4--780	TFF3--625	SPDEF--942	SPDEF--048	PSAT1--278	CFC1_1-6--	UGT1A1--055	CLDN8--282	NODAL--136	TDGF1--496	PCGF6--882	ACTB--333	EPCAM--980	CDH1--895	CLDN7--772	AGR2--767	GAPDH--905	NAMPT--184	TCF7L2--053	CXCL2--975	MLLT10--021	LATS2--008	BIRC5 (Survivin)--353	MKI67--195	ECT2--168	TOP2A--137	STMN1--370	ANLN--612	EZH2--789	VEGFA--129	MET--845	AQP1--916	NOTCH1--187	HES1--948	LEFTY1--128	UGT2B17--486	CDCA7--242	RGMB--808	PTPRO--097	RNF43--304	KIF12--523	METTL3--158
40	40	24.3309	21.1372	17.789	40	40	40	40	21.6064	40	40	40	40	40	25.0208	40	40	40	14.3974	19.8831	20.5162	20.6924	15.8432	16.9233	21.5701	18.8306	18.644	40	40	40	40	40	40	40	40	22.8112	22.7256	40	22.4334	20.9846	40	21.1139	19.1553	20.8127	23.4593	40	40	40	21.8299
23.541	20.682	19.8179	22.2045	21.3701	40	40	40	40	22.495	23.767	40	40	40	40	24.214	20.6393	40	40	15.6377	19.9968	19.7237	20.8613	15.2728	17.0121	20.6696	19.7164	21.9243	20.7512	40	40	40	40	40	40	20.9537	19.9148	20.6657	40	24.3272	22.0241	17.6731	18.4146	17.913	23.7291	40	24.0167	22.7246	40	22.2708
40	40	40	23.7651	40	40	40	20.2857	40	40	40	40	40	40	40	27.464	21.4018	23.0058	40	14.8887	20.3884	22.6155	21.0614	16.2714	17.2569	20.5079	17.1967	16.7813	23.8485	23.0207	40	40	40	40	40	40	20.3699	40	40	40	20.6125	17.9389	19.2826	18.4069	21.0322	40	24.0394	22.1758	26.8521	40
40	40	40	21.6679	23.6371	40	40	40	23.3263	20.5846	40	22.5143	40	40	26.293	40	22.4307	20.9792	40	14.5239	19.8479	19.4831	21.3207	16.2586	16.5755	21.4505	18.0427	17.136	22.6233	40	21.2584	40	40	40	22.202	40	22.269	21.7683	40	40	40	21.1495	19.9985	18.3023	22.7713	40	40	22.2349	21.3194	21.5622
21.2282	19.7326	40	24.6033	40	40	22.9222	40	21.8968	19.6646	24.4821	23.0073	40	40	22.6284	40	21.2641	25.1472	40	14.8083	19.6933	20.3249	20.4466	14.0302	16.5887	21.0442	18.6145	19.3624	40	40	40	40	40	40	40	40	23.4809	22.2762	40	20.9306	22.8414	17.5617	17.1798	15.3051	21.4908	19.8548	22.1926	22.1248	22.0995	40
20.8106	19.514	40	40	40	40	40	40	40	20.5267	40	40	40	40	40	40	40	24.9589	40	17.0752	20.4971	19.9794	21.0649	15.4993	16.4723	22.2702	21.2505	22.7027	40	40	40	40	40	40	40	40	23.8732	25.0601	40	22.5145	40	18.6692	17.2496	16.0622	22.0013	21.8442	22.0395	20.5274	21.2712	22.2692
20.0743	18.3874	22.7901	23.5969	24.46	40	40	40	40	20.7237	40	40	40	40	40	28.2253	21.5793	27.915	40	16.3584	19.1236	19.9679	20.0703	16.1318	17.8251	20.2467	18.8736	21.3268	40	40	40	40	40	40	40	40	18.9797	20.9826	23.4538	21.7019	19.5343	18.3063	18.9989	17.1465	21.548	20.1291	22.8896	20.4231	23.4081	20.7893
20.9219	18.8766	22.9512	22.8808	40	40	40	40	40	20.9747	23.1221	40	40	40	26.6014	40	22.6012	20.8748	26.2369	14.763	19.5807	20.4201	19.8827	13.8268	16.8275	22.3441	19.4129	21.5783	20.9817	40	40	40	40	40	40	40	22.5193	21.3781	23.6485	24.3492	40	16.6693	16.2344	15.9861	40	40	23.4914	19.962	23.6777	40
21.4837	19.6426	22.0926	23.7949	40	40	40	23.7536	23.2661	21.1222	23.7535	22.1618	40	40	40	26.8567	21.5844	25.095	23.2349	15.1677	19.1328	18.7443	20.5303	14.8853	16.569	23.1707	19.245	17.9384	40	40	40	40	40	40	40	40	21.9264	21.9266	40	23.2393	21.8171	18.4505	17.1694	17.585	22.4479	23.2101	40	21.0651	21.8001	23.0922
18.6718	17.1478	22.2842	23.0539	40	40	40	40	40	20.908	23.6248	22.3147	40	24.0285	40	25.1817	21.3196	26.7857	26.2613	15.588	19.4281	18.7701	19.4674	14.6424	16.3332	19.968	17.4554	18.2915	22.1008	40	40	40	40	40	40	40	40	21.1874	24.0614	40	19.9505	17.6208	17.7891	16.1577	23.0863	24.747	40	19.3456	21.9371	23.4509
20.0846	19.0634	40	20.7946	40	40	40	40	40	21.8964	40	40	40	40	40	40	40	27.7197	40	15.937	20.9416	19.3901	20.956	15.7423	18.2841	21.6118	20.1169	17.751	22.5091	40	40	22.5374	40	40	22.9653	40	40	40	40	23.0526	20.8093	17.4506	19.6195	21.212	23.6587	23.3433	40	40	40	22.0695
21.6996	19.6485	40	23.4346	40	40	40	18.6176	22.0297	19.0921	40	24.3609	40	40	23.913	40	22.9593	40	40	15.0747	19.8813	19.7788	20.0324	15.5911	16.5647	19.5314	19.9203	16.3668	20.5618	22.5032	40	40	23.9255	40	40	40	40	21.9354	40	40	20.7181	19.4541	18.916	19.6348	40	19.8313	23.6242	40	40	21.9291
40	40	40	40	40	40	40	40	40	40	23.5226	22.8239	40	40	40	40	40	40	26.0199	16.5287	19.9203	21.0022	20.9191	15.3124	16.1225	23.4013	40	40	40	40	40	40	40	40	22.2612	40	40	40	40	24.3388	40	21.097	19.0818	17.4364	20.875	22.1882	40	23.4218	40	21.749
40	40	40	40	40	40	40	40	40	40	40	40	40	40	40	40	40	40	27.4245	18.8433	21.1416	20.5079	22.5393	16.0673	18.2152	22.7036	40	40	40	40	40	40	23.616	40	20.4731	40	40	40	40	24.7948	40	21.5444	18.6895	20.2017	21.0851	22.0326	24.5714	40	24.8092	21.8223
40	40	40	25.7103	40	40	40	40	40	40	40	22.779	40	24.4163	40	40	21.2757	27.9893	40	16.1328	20.6875	20.9631	21.086	16.853	17.2291	19.9323	21.2297	21.8412	40	40	40	40	40	40	22.0602	40	21.9401	40	40	40	22.0438	19.5176	19.5653	20.5005	23.3255	22.2846	40	20.8675	40	21.9801
23.9531	40	40	26.5292	40	40	40	40	40	40	40	40	40	40	40	40	40	40	40	18.946	23.6355	22.9048	23.3516	17.4729	19.5	22.7868	40	21.1043	40	40	40	40	40	40	40	40	40	40	40	24.823	40	40	22.726	20.9905	40	40	40	22.3841	40	20.8978
21.1889	19.7297	40	21.6927	21.4912	40	40	20.5179	40	21.5584	40	23.4029	40	40	40	40	22.943	21.8675	40	15.4835	18.6467	18.7618	20.27	14.9994	16.7372	20.3943	21.0237	20.4337	40	22.4175	21.2277	21.9835	24.7079	22.6702	19.4131	40	22.2566	40	40	24.4389	21.315	17.3776	17.8337	17.6675	21.1295	20.0681	40	22.137	40	20.7409
23.7949	40	22.9471	23.9933	24.2856	40	40	40	40	21.6861	24.1553	40	40	40	40	27.2087	40	22.8332	25.9969	14.573	19.7321	19.0209	19.8889	15.1127	16.5114	21.192	18.8851	18.9731	40	40	19.673	20.1812	22.7513	22.6638	19.054	40	23.6094	25.0821	40	22.7565	19.7592	22.1783	18.5492	19.1832	19.646	21.4812	21.1423	20.3739	24.2645	20.9422
40	40	40	22.2478	19.1806	40	40	40	40	19.8165	23.9217	40	40	40	28.7709	27.3513	24.9559	26.5719	40	15.4891	19.4821	19.1018	20.7539	14.9049	16.9256	19.5046	19.8632	17.1879	21.3257	22.8423	20.2746	21.2641	23.6291	22.4687	20.7242	40	22.5755	22.065	40	23.256	21.6978	17.708	19.0604	17.7722	40	22.7427	23.766	22.8817	40	40
40	40	40	23.2387	19.4806	22.8497	40	40	40	22.0465	23.8464	40	40	40	40	40	40	40	40	15.587	20.8275	21.2841	20.5233	16.6826	17.6536	22.3933	20.8226	18.5483	40	40	40	40	40	40	40	40	40	40	24.0446	23.3509	40	21.809	20.624	19.2534	22.921	40	40	40	24.9045	40
40	40	40	21.2471	16.7853	20.1476	40	40	21.8448	18.5494	40	23.1281	40	40	40	28.826	22.253	21.8775	40	13.7084	18.3971	19.6423	18.7022	14.5416	15.8701	19.7346	18.4316	19.8696	40	22.9942	40	40	40	40	21.7253	40	40	22.2078	40	21.4738	21.218	21.8362	19.8793	17.3878	19.5642	22.8421	23.1392	21.7678	23.5888	22.8932
40	40	40	26.8381	40	22.939	40	40	40	21.6207	40	40	40	40	40	28.8679	40	28.9493	28.6481	16.8145	19.8495	19.3144	20.7268	15.1602	16.8314	22.7694	19.4077	22.9606	40	40	40	40	24.3298	40	40	40	40	40	40	23.9319	23.0573	22.7005	17.9126	17.4003	22.7586	28.8689	40	40	22.0556	40
40	40	40	22.0766	16.9211	40	40	18.8412	22.1989	18.9964	40	40	40	40	40	28.1227	25.4135	28.1044	40	14.4633	19.6373	18.7401	21.0025	15.143	16.4142	19.9632	19.0733	18.4859	21.4032	40	22.1056	40	40	40	22.3534	19.7789	22.7462	20.9794	23.4753	22.9375	20.7398	21.6117	19.5176	17.6981	21.839	21.7239	24.5218	40	25.2965	22.1497
40	40	40	23.103	40	40	40	40	23.3068	23.104	40	40	40	40	40	26.5772	40	40	40	16.2633	20.9034	20.7567	22.0034	15.9048	17.1579	21.843	40	40	22.5797	40	40	40	40	40	22.4143	40	40	40	40	40	20.1461	21.1846	19.1913	18.057	21.3832	23.2147	24.3596	40	23.7852	22.3523
24.3925	21.6535	21.2348	22.7935	18.2463	21.0173	40	40	22.2633	21.6065	23.9171	22.9685	40	23.204	22.7049	24.9558	28.8059	20.9086	40	15.6858	20.4013	21.0012	20.461	16.2597	17.3525	20.828	17.6284	18.3439	22.2825	22.4217	40	40	23.8804	40	40	40	40	22.8795	40	22.476	40	19.941	21.2502	18.0538	40	23.229	40	22.3332	22.7462	22.5803
22.2213	40	40	23.383	22.333	40	40	40	40	22.7973	22.7415	22.3378	40	40	23.8109	24.7657	40	20.8438	40	14.6497	20.5245	19.8598	20.7082	16.7145	16.8563	20.5846	17.3737	18.8107	21.0304	40	40	40	23.4446	40	40	40	21.646	40	40	24.9116	26.0763	18.8094	22.3234	18.6236	40	23.2224	40	21.9325	23.2613	40
40	40	40	40	40	40	40	22.2265	40	23.3263	24.5908	40	40	40	40	29.7763	21.5487	22.1472	40	17.8113	21.0931	23.7799	22.5893	18.3094	19.1712	24.2565	21.5392	23.2332	22.0918	40	40	40	40	40	40	40	40	22.969	40	24.5317	21.0722	20.8496	28.4652	21.6712	40	23.5771	40	40	23.5748	40
40	40	40	21.413	23.1742	40	40	20.9827	40	20.1395	40	40	40	40	28.7168	40	22.1286	40	40	13.9779	19.3862	19.946	19.8427	14.7302	16.4597	21.4229	17.0838	19.8605	22.1927	21.4273	40	40	40	40	40	21.128	25.2954	40	24.2476	21.6798	19.9135	21.7625	19.7245	17.5139	40	22.8028	24.5537	21.8293	24.7835	40
40	40	40	20.9864	40	40	40	20.1248	20.6379	19.3312	23.4155	40	40	40	40	40	20.2339	21.8816	29.8743	14.165	18.9471	18.4877	19.7799	15.0606	16.4501	18.9056	17.7208	17.5903	20.9897	40	40	40	40	40	40	40	40	40	40	22.5858	19.9079	40	17.9292	17.0711	40	23.6198	40	22.6716	40	40
23.3008	22.2011	40	24.8522	40	40	40	40	40	20.9327	40	23.1665	40	22.5491	25.4168	28.6182	40	28.575	40	15.5961	20.9099	21.2745	20.5816	16.2035	16.954	20.7702	19.5476	40	22.4947	22.7859	40	40	40	40	40	40	40	20.9582	24.056	40	21.0994	17.4392	17.8446	17.3906	40	22.0996	40	23.181	23.644	22.1199
40	40	40	40	40	40	40	20.8889	23.8357	22.8219	40	21.5148	40	40	23.2882	23.7333	40	21.2795	40	15.5651	19.6785	18.9811	21.4032	14.7897	16.5325	22.6698	19.5512	40	40	23.2308	40	40	40	40	40	40	40	20.7775	40	22.5517	20.8874	17.8101	17.1915	17.1975	40	40	23.9298	23.121	22.4957	21.0286
40	40	40	40	40	40	40	40	40	22.2707	24.695	22.5256	40	23.9567	25.6909	25.9059	23.1075	21.61	26.5675	16.9153	19.8561	20.5342	20.1129	15.4659	16.5036	24.4955	18.1723	22.7277	22.4731	40	40	40	40	40	40	40	23.4015	22.9411	23.8883	24.5781	20.7427	17.9556	17.4474	16.2171	23.0655	21.5987	24.3579	21.6062	25.7709	20.4424
40	40	40	28.3392	40	40	40	21.5351	23.162	21.4495	40	40	40	40	25.9293	23.9561	40	40	40	15.6638	18.6781	21.4102	18.9458	14.9294	16.5639	21.5134	20.1845	24.5343	21.2007	40	40	40	23.7615	40	40	40	26.6349	22.6539	22.7418	25.1561	21.8935	16.9653	16.1127	16.3172	40	21.7621	40	21.0876	22.9802	40
40	40	40	40	40	40	40	20.9959	23.5414	40	23.7628	21.159	40	40	40	21.8982	40	20.8735	40	16.0371	19.2097	18.8872	20.1545	15.6658	16.9483	22.2497	18.7911	40	21.3077	40	40	40	23.9378	40	40	40	40	40	24.3169	24.305	22.3199	19.6876	18.2715	17.3533	40	20.8909	22.7003	21.1852	40	40
24.0683	40	40	24.83	40	40	40	40	23.6939	21.1989	40	40	40	40	21.8006	40	40	27.1728	25.0862	15.911	20.1172	19.4301	21.0439	15.2567	16.4242	21.4458	18.8083	20.5745	22.6951	40	40	40	40	40	40	40	40	22.2695	40	22.0213	21.631	17.4525	17.0146	17.3056	40	21.2093	40	22.8553	40	40
24.0329	21.8768	40	24.4942	40	40	40	40	22.5785	23.5257	24.7061	24.5146	40	40	26.3782	24.2372	40	27.2359	25.3986	15.2426	19.7846	20.4807	20.6934	16.5107	17.0279	20.5247	18.3564	21.1418	20.3155	40	40	40	40	40	40	40	40	22.8277	40	24.1773	20.1488	18.5205	20.7543	17.9907	40	21.3564	40	21.4575	24.498	21.8688
40	21.8682	22.5242	24.9038	40	40	40	40	40	40	23.903	24.7724	40	40	21.926	23.9594	26.7101	29.6974	40	17.005	19.8976	19.4083	22.5054	15.6467	16.7498	20.5395	18.9606	17.942	40	40	40	40	40	40	40	22.4423	22.7222	40	40	25.4744	21.91	18.4624	18.1377	17.6456	20.976	22.5651	22.4323	20.8396	21.2297	22.3345
40	22.056	40	23.7447	23.2856	40	40	40	23.6845	40	24.2293	40	40	40	28.7453	24.2484	25.204	28.3444	40	16.5209	20.0325	20.4469	20.7596	16.4514	17.076	21.3826	19.4876	24.1226	21.6765	40	40	40	40	40	40	40	20.8106	40	23.8111	23.2765	21.4514	40	19.8259	17.3589	22.6147	40	40	20.1591	20.4289	21.7455
40	40	40	21.7375	40	40	40	40	40	40	23.5502	40	40	40	27.4449	24.971	21.4204	24.732	40	15.2568	18.8947	19.3658	19.2279	15.2942	16.2969	19.8796	17.6326	19.3046	40	40	40	40	40	40	40	40	40	40	40	21.7188	21.04	18.3089	18.3033	18.5475	21.0422	21.5134	40	20.7114	21.2075	22.4239
40	40	40	24.1788	23.0144	40	40	40	22.0571	20.802	23.7221	40	40	22.1028	21.8779	24.1489	26.5085	21.3826	40	15.2468	19.2088	18.9549	20.869	15.276	16.1572	21.1007	19.6011	17.9899	40	40	40	40	40	40	40	40	40	40	40	23.5378	40	20.9896	17.4306	17.0621	23.395	40	40	20.9766	22.7143	40
40	40	40	25.5975	40	40	40	40	40	40	24.052	40	40	40	22.3956	25.6925	40	22.0159	40	16.7405	20.6185	22.6733	20.7658	15.2446	17.6883	40	20.432	23.9665	40	40	40	40	40	40	40	40	40	40	40	24.5374	40	19.1112	18.2156	18.4473	22.9438	28.15	23.6399	22.2854	40	40
40	40	40	22.4057	40	40	40	20.6685	21.7857	20.9417	40	22.1676	40	40	40	25.5514	40	25.7566	40	14.6733	20.8205	20.1474	20.8602	15.1747	16.5329	20.6213	19.0079	16.7756	40	40	40	40	40	40	40	40	40	25.2487	40	22.5852	20.7418	17.1498	18.9978	17.6387	22.884	23.6338	40	22.6166	40	22.4905
40	40	40	20.5645	18.2645	21.6557	40	17.9138	40	22.3102	40	22.7338	40	40	22.7842	24.1424	22.3506	20.9955	24.8696	13.822	19.3474	19.6814	20.95	16.6976	17.6638	20.3091	18.3204	22.7716	40	40	40	40	23.0118	40	22.8659	21.5545	40	40	40	21.7637	19.8603	40	19.4116	18.1086	20.6943	21.1362	24.0797	40	23.2327	40
40	40	22.7547	22.655	19.5646	40	40	40	40	40	40	40	40	40	40	40	27.2228	26.3813	26.4678	14.7486	21.1075	20.5006	20.8701	16.3928	17.6863	20.589	19.7902	17.9876	40	40	21.5204	40	40	40	40	40	40	40	40	21.3081	21.9806	21.6963	17.8265	17.5758	20.6426	20.3277	21.1709	21.559	40	21.3735
40	40	22.8936	21.9577	15.8175	20.7694	40	40	40	40	40	40	40	27.4453	40	28.382	24.5107	25.4795	40	14.3906	20.1565	19.2984	22.0721	15.5783	17.2886	22.5273	18.7709	19.6592	40	40	40	40	40	40	23.2636	40	40	20.3105	40	23.1728	19.8804	40	20.4671	20.1358	21.8198	22.2599	23.65	23.9664	23.4409	40
40	40	40	22.2433	21.3195	22.1473	40	40	40	40	40	40	40	40	40	25.7233	40	40	40	15.7472	20.911	19.0352	22.7107	17.7545	18.4799	21.2798	19.0276	17.0124	40	40	40	40	23.7874	40	40	40	40	22.3302	40	21.7487	21.2573	21.8865	40	18.9572	20.4703	22.807	24.4579	40	21.9325	40
23.8036	40	40	21.2372	17.7824	27.926	40	21.6274	22.4918	20.3917	40	22.7457	40	40	22.0256	25.7025	25.9737	22.9843	40	14.5245	19.309	20.322	21.6091	15.3233	16.6279	20.7879	17.6012	17.6605	22.8345	21.8666	40	40	40	40	40	40	28.3445	21.9942	40	22.2243	22.3113	19.2038	18.6517	16.9837	40	22.8522	40	21.5859	40	40
40	40	40	21.4476	17.7729	21.9407	40	40	40	40	40	40	40	40	40	28	40	25.3736	40	15.6026	19.9034	19.3656	18.482	16.9358	17.019	21.2773	18.4718	21.7823	40	22.205	40	40	40	40	21.1636	40	24.2484	22.2686	40	22.9093	20.7983	19.6978	20.1696	17.8802	40	23.7422	40	40	40	40
40	40	40	19.2982	15.8729	22.3762	40	40	40	20.4812	40	40	40	40	40	40	40	25.8313	25.305	13.709	18.4119	18.9813	19.7084	14.9689	15.7771	20.7138	17.2374	23.5927	40	22.8812	40	40	40	40	23.2403	40	21.8386	19.9631	23.8668	22.0359	22.3958	19.1028	21.5428	17.3979	40	40	21.4557	40	22.9858	40
26.7928	40	40	24.608	20.2781	40	40	40	40	21.7657	40	40	40	40	40	29.1711	40	26.6101	26.9988	15.3527	20.8495	20.8072	21.3848	15.8669	16.4336	21.2896	18.4307	18.664	21.6065	40	40	40	40	40	40	21.8521	21.7859	23.1471	40	23.0216	40	20.8877	22.0289	19.4092	21.709	23.9305	40	40	24.0289	40
40	40	40	22.7959	18.1496	40	40	40	40	20.8349	40	40	40	40	40	25.127	27.3753	40	26.532	15.0901	19.7497	19.2996	21.7276	16.1738	16.8746	20.2257	19.1322	18.5927	40	40	40	40	40	40	40	21.0228	21.7711	22.2904	40	23.096	22.1121	21.6256	19.4086	17.9962	21.4301	21.3428	20.8862	20.6873	23.3943	40
40	40	40	23.2619	18.9723	40	40	40	40	22.0265	40	40	40	40	24.3068	40	27.6983	23.3201	24.4078	15.5913	19.6842	19.1106	21.7156	17.4858	17.0692	20.9769	18.4252	18.1775	22.81	40	40	40	24.3775	40	40	40	40	40	23.3304	24.7422	40	40	22.2983	18.9621	22.6537	40	40	40	40	22.5056
23.0171	40	40	20.5724	17.2695	40	40	40	40	40	40	23.2361	40	40	29.1417	27.5584	40	26.4844	40	14.8011	19.4187	19.4651	20.0931	15.2625	17.2043	20.4554	18.021	19.4587	40	40	40	40	22.7733	40	40	40	22.6155	40	40	23.7611	21.4098	40	18.8421	18.8608	40	40	40	22.2509	23.6564	22.7139
40	40	40	20.8034	19.7834	22.9291	40	40	40	21.0788	40	40	40	40	40	24.8272	22.4336	22.3162	40	14.3605	20.338	19.658	21.4637	16.9381	17.964	22.3032	19.2873	16.6775	22.4946	23.6032	40	40	40	40	40	22.802	40	40	40	40	40	40	20.4167	21.3531	40	40	24.4333	23.6112	24.7733	40
40	40	40	26.1762	20.9496	40	40	20.878	25.9007	21.9722	24.7418	40	40	22.276	20.8228	22.9757	20.6234	21.4564	40	19.358	20.4794	22.3447	22.6305	17.5815	18.6668	40	19.636	23.176	40	40	40	40	40	40	40	40	40	21.7823	40	22.8545	21.3135	19.288	20.2972	20.5216	20.5208	20.081	22.3237	22.3633	21.7068	23.1832
40	40	40	40	40	40	40	40	40	40	40	40	40	23.4924	22.8001	23.943	21.1839	20.7397	40	17.3624	21.0064	23.0187	40	16.3838	18.2144	24.5026	19.7307	19.6279	40	40	40	40	40	40	21.6503	40	40	40	40	24.1529	21.6692	19.3835	20.9534	20.8031	22.2854	19.518	21.9434	22.09	24.8549	20.7426
40	40	22.1967	24.6967	20.2935	40	40	40	40	20.7363	23.9137	40	40	21.6681	22.2783	22.7013	20.4998	21.1699	40	16.9017	20.324	20.7108	21.9013	15.6078	17.4307	23.7583	21.5629	19.1639	40	40	40	23.848	40	40	19.7843	40	22.1785	40	40	40	40	20.3218	20.5212	19.5595	21.3066	21.305	22.2517	22.2476	24.2906	19.7288
23.8302	40	21.8335	27.7598	27.2815	40	40	40	40	21.7335	40	40	40	40	40	40	21.4712	22.3843	40	18.9395	22.037	25.4569	23.915	18.8933	19.34	23.7681	21.3054	23.8182	40	40	40	40	40	40	40	40	40	40	40	24.2907	21.94	19.243	16.8008	20.3252	20.6652	19.2686	19.5742	20.1927	19.7293	20.9015
40	40	22.4236	22.4541	20.0227	40	40	40	22.4837	20.588	40	40	40	40	22.3886	40	25.5068	22.0202	40	18.5141	22.1094	23.4466	23.7506	18.4295	18.8848	22.6513	20.9484	23.2952	40	40	40	40	40	40	21.204	40	21.8359	40	40	23.797	20.1642	19.5894	19.8465	21.2458	21.0469	19.9373	20.9857	40	21.7909	20.3624
20.0962	19.0267	19.773	22.9583	21.6266	40	40	40	23.372	20.1551	40	24.092	40	40	40	40	40	26.1355	40	16.0619	20.0523	21.2964	20.8982	16.7973	17.1409	19.4409	19.6266	16.3114	21.5307	40	21.2103	40	40	40	20.9191	21.1674	22.7239	40	40	23.2311	19.6884	19.2015	18.418	20.5484	18.6598	18.2404	19.5852	20.0549	20.5075	21.3351
23.9682	22.0577	21.4205	26.4919	23.0016	40	40	20.7908	24.4648	19.4825	40	40	40	40	23.7194	27.7884	40	40	40	17.6354	21.4622	40	20.7488	17.1726	18.3631	22.9987	40	18.8897	40	40	40	40	40	40	21.2336	40	22.2383	20.8801	40	23.8345	20.8904	17.1378	19.1728	19.4475	23.7234	19.9954	20.7801	20.7322	23.4733	20.9434
21.0358	19.5717	40	25.4605	19.6681	40	40	40	21.3907	19.9539	40	40	40	40	22.5126	25.1657	40	24.3863	40	17.8245	20.18	21.4456	40	17.669	17.6495	25.168	21.055	19.6209	40	40	40	40	40	40	40	40	23.1678	22.5571	23.544	22.0204	20.5208	17.5578	17.0449	19.4897	19.6495	17.1859	19.9936	19.2254	19.449	20.5351
20.7089	19.9035	40	40	17.4036	40	40	40	40	19.6983	40	40	40	28.3158	40	40	40	21.3059	40	17.6513	21.9184	21.1158	40	17.1326	18.3929	25.1625	20.1351	18.5796	40	40	40	40	40	40	20.3002	40	40	40	40	22.2267	19.2707	18.3314	17.6688	17.97	19.2491	17.8604	20.3883	20.1638	20.4689	40
21.3874	19.0069	22.8978	23.3407	20.9837	40	40	40	40	20.2442	40	40	40	40	40	40	21.7084	28.0343	25.4993	15.8408	22.1981	25.6469	21.3198	17.6931	17.9107	20.6294	19.6839	16.9016	40	40	40	40	23.2909	40	21.5759	40	20.9965	21.729	40	40	21.4189	18.2022	21.6604	20.7937	23.8175	21.522	40	40	20.4513	20.6179
21.8346	19.908	40	22.952	19.9588	40	40	40	40	20.4054	40	40	23.1578	25.8257	23.3271	26.1673	40	21.4405	25.7597	16.8472	21.4349	25.2683	21.3062	17.0629	17.9374	23.1033	19.7078	21.4554	23.2376	40	40	40	40	40	20.5853	40	40	40	40	24.1436	22.2951	17.9878	18.8565	21.5331	21.19	21.6615	24.0044	21.1506	23.1248	20.6914
22.3853	21.4742	22.6928	22.758	21.4124	40	40	40	40	22.0237	40	40	40	40	28.9263	40	29.6529	23.472	40	17.0752	21.6691	22.4226	40	17.4234	18.4617	22.2924	21.3685	18.3385	23.407	40	40	40	40	40	40	40	40	22.2125	40	23.3542	24.4357	21.8427	19.6871	23.4848	21.0357	19.9721	22.5538	40	22.4504	22.896
40	40	40	40	40	40	40	40	40	22.942	40	40	40	40	40	29.2636	40	27.0227	40	20.6485	22.9582	40	22.2534	19.6052	19.5939	23.5548	21.4792	19.42	40	40	40	40	40	40	40	40	40	40	40	40	40	17.5708	20.2274	22.5794	24.0753	40	22.1582	40	20.2678	21.1731
40	40	22.4141	40	40	40	40	40	40	21.4284	40	40	40	40	40	24.3688	28.5294	26.5458	40	14.2921	21.9831	40	22.5817	16.8875	19.5089	23.7138	21.4681	15.8017	40	40	20.8872	40	40	40	40	40	40	21.6234	40	40	40	19.8602	19.5919	20.8812	19.946	20.0795	21.626	22.5149	40	40
40	40	40	22.7671	40	40	40	40	40	40	24.618	40	40	40	40	40	24.6409	22.1085	28.7371	14.8015	23.2918	24.1755	21.5268	17.0778	17.6909	22.1831	18.3653	24.8301	20.8325	40	40	40	21.6237	20.5545	18.3457	20.3338	25.3808	40	40	24.5465	22.2778	40	20.8554	20.1886	22.8943	21.9709	21.4004	20.9945	21.7846	40
40	40	40	40	40	40	40	40	23.3007	20.8475	40	40	40	40	40	40	40	40	40	17.1217	21.4382	21.6443	20.8498	16.5809	16.5063	22.6227	21.3645	40	40	40	21.4197	40	40	25.3565	20.0007	20.5299	40	40	40	22.9241	20.0369	18.2969	21.5633	20.4195	19.5688	23.0949	20.6862	20.3379	23.3168	21.7038
40	40	40	21.5951	24.0047	21.2871	40	40	40	22.0981	40	40	40	40	21.8952	25.9852	22.8728	22.1682	40	15.2994	19.7808	20.6551	20.4588	16.1609	17.2323	23.0737	18.5042	20.8651	40	40	40	40	40	40	20.7015	40	22.5027	40	40	40	22.5713	19.2388	18.6027	28.7422	40	24.4372	22.4334	22.8827	22.1495	21.6191
22.4422	40	40	23.6721	23.7578	22.2831	40	40	40	20.9279	40	40	40	40	40	25.8441	20.4549	23.8157	40	15.6444	20.0927	21.7701	20.9979	15.3158	16.5556	22.764	19.007	19.7949	23.2127	40	40	40	40	40	20.6059	40	22.9181	40	40	40	20.6834	17.0269	17.874	18.9325	19.8303	19.2736	21.4522	22.2431	21.5456	40
23.844	22.2141	40	25.3052	20.6125	40	40	40	40	18.778	40	40	40	40	22.4923	28.4005	40	40	40	17.3689	20.3786	19.7819	21.5057	17.1354	17.2512	24.9309	19.5183	40	40	40	40	40	40	40	20.4293	40	21.6564	40	40	23.7009	21.853	18.7548	17.3678	19.6358	40	19.7055	19.0966	40	23.635	40
24.2687	20.8226	40	22.6297	40	19.6164	40	40	40	21.1532	40	40	40	28.4206	40	29.5348	40	22.1629	40	16.6797	19.9711	20.4773	22.2047	16.9155	17.675	22.2479	18.6926	40	22.6612	40	40	40	40	40	19.244	40	22.4633	22.1406	40	40	40	18.227	16.8478	18.0566	40	21.7667	40	40	25.7898	40
23.9978	20.9459	40	21.3025	20.8624	40	40	40	23.8549	16.3606	24.2537	40	22.8055	40	40	25.8906	21.8255	23.376	40	14.7712	19.6021	19.3994	21.5659	15.1531	16.5454	23.8	19.0279	21.1047	21.8094	40	40	40	40	40	19.928	40	22.9724	22.479	40	24.7034	40	40	19.1915	19.0709	40	21.8739	20.6219	40	23.5659	40
24.0988	40	40	21.8401	21.0482	21.9277	40	17.8168	20.2857	16.2694	23.9996	40	40	40	23.9265	25.936	21.7038	25.6738	40	15.7764	19.8692	19.2457	21.2694	15.9699	16.6663	21.224	17.2266	19.866	40	22.7927	40	40	40	40	20.6812	40	40	40	40	40	24.6434	40	20.6731	19.337	40	21.8031	24.4227	21.1207	40	40
24.4359	21.8933	22.6681	23.3041	20.871	40	40	40	21.7642	19.7172	40	40	40	40	40	40	21.573	27.2017	26.013	16.4407	19.4144	20.7974	21.1498	15.9159	17.3156	21.3598	18.9713	40	22.3657	40	40	40	24.0316	40	20.718	40	40	40	40	21.6209	23.8069	16.569	17.0579	16.6995	19.4802	19.6919	19.596	19.7417	21.007	20.3118
20.472	20.1375	40	24.3834	20.5904	40	40	40	40	18.8619	40	40	40	40	40	40	22.6746	25.5315	40	17.5713	20.5392	21.3889	21.3575	16.6429	17.3298	22.4143	18.0935	17.7367	22.1703	40	40	40	23.5365	40	19.9823	40	40	20.6749	40	22.4819	40	16.5564	18.5108	19.3609	19.7719	17.5902	23.1512	19.4641	21.2516	22.2127
23.5952	40	40	25.8066	21.8155	40	40	40	40	21.9686	40	40	40	40	40	40	40	40	26.4103	17.7779	20.6132	21.5462	21.3091	14.6911	17.1516	22.3435	20.2676	40	23.0022	40	40	40	40	40	20.2279	40	22.3747	21.9233	23.6651	23.6866	22.2693	17.9935	17.3852	17.1819	19.5264	17.8081	19.9481	20.6378	20.7059	19.8799
23.2151	40	40	23.5282	23.7976	40	40	40	40	18.8497	40	40	40	40	22.8893	26.3058	22.304	23.8249	25.9337	16.5499	19.599	20.168	21.461	15.3717	16.7993	22.6082	18.9823	20.3821	23.4836	22.7725	21.3811	40	22.155	40	19.8458	40	23.5612	20.2696	40	22.5985	19.861	17.5798	16.3491	17.1021	18.9401	18.7095	19.3414	21.0319	19.6496	22.4718
23.7439	40	40	26.5428	20.5795	40	40	40	40	20.442	40	40	40	40	23.8059	25.2279	22.1805	25.9856	26.807	18.2651	20.9234	23.8481	23.9627	16.0294	17.3809	24.1217	19.7339	40	40	40	40	40	40	40	40	40	40	21.3608	40	40	20.1128	18.5519	18.4358	19.7251	20.0711	19.6718	20.9452	22.5752	22.7678	21.8736
40	40	40	26.9836	40	40	40	21.7171	21.8766	18.4979	24.8259	40	40	40	22.999	27.0334	22.5726	22.6476	40	17.8104	19.7348	21.8792	20.6618	15.2322	15.9812	22.4689	18.2098	18.3243	20.8521	40	40	40	40	40	17.9227	40	24.0454	24.7077	40	21.3767	22.4784	18.1402	16.595	17.5299	19.0023	17.5297	18.1256	18.9831	21.8741	22.3241
40	40	22.7131	25.8819	19.011	22.7787	40	40	23.2708	22.2782	40	40	40	40	29.2482	26.4451	40	21.9441	40	14.5956	20.4489	20.559	20.9271	17.2096	17.3193	21.007	17.3402	21.5486	21.5718	23.3668	40	40	40	40	21.2839	40	40	22.9531	27.5385	21.2311	22.2376	40	17.5774	18.4358	19.2272	19.9657	19.6779	21.4381	22.8335	40
20.9196	18.9266	40	23.0466	40	40	40	40	40	40	40	40	40	22.8945	40	27.6115	40	26.5675	40	16.8524	20.8788	20.7243	23.337	15.7417	16.8978	19.895	18.6946	19.1627	21.8051	22.3409	40	40	40	40	40	40	40	40	40	21.7795	19.7666	18.1993	16.9579	18.598	19.9621	19.7692	20.2562	19.6763	40	22.0485
24.2841	40	40	26.5865	40	40	40	21.4131	40	18.3709	23.6915	23.307	40	40	40	24.566	40	21.674	26.2144	16.224	20.6922	21.7676	21.0496	15.4195	16.4951	20.9468	17.9837	19.6522	28.0053	40	40	40	23.4913	40	22.3129	40	40	22.6094	40	24.929	21.3178	40	18.5832	18.1357	19.4358	19.4294	21.3379	21.0112	19.947	20.6795
22.8444	40	40	40	20.625	40	40	40	40	23.3963	40	40	40	40	28.3854	27.1331	40	22.8291	25.267	18.6085	19.4643	20.4947	20.7096	18.2607	18.2539	22.0599	19.7785	40	22.3648	40	40	40	40	40	40	40	40	20.9761	40	22.2527	20.2968	21.5427	19.0701	19.1405	20.6079	20.8187	22.8595	19.4366	20.5951	20.7984
40	40	40	25.5569	40	40	40	21.9592	40	21.108	40	40	40	40	28.5064	27.6257	40	22.285	40	18.3129	19.8295	20.2579	21.3713	15.5801	16.4215	23.3197	20.5115	23.384	23.1386	40	40	40	23.8702	40	22.2398	40	40	40	40	22.7354	20.6787	18.7235	18.9223	18.115	18.5221	19.5083	19.8698	20.7338	22.2754	21.4566
23.7324	22.5086	40	40	24.7759	40	40	40	40	19.4564	40	22.7059	40	22.5856	40	40	40	21.7718	40	17.0866	18.9722	19.4701	20.396	15.3985	17.0829	23.1402	21.1162	40	40	40	40	40	40	40	21.0199	40	40	40	40	20.687	20.79	19.5286	17.6949	18.6998	18.8616	18.0705	20.7858	19.5663	21.3228	22.0851
40	40	40	25.5462	22.4335	40	40	40	23.6241	21.9498	40	40	40	40	25.1135	24.9695	40	28.7027	40	16.2328	20.8781	20.1199	22.254	16.3029	17.0463	22.458	19.526	20.7151	22.7072	40	40	40	40	40	22.2677	40	40	40	40	23.9808	21.2372	21.9147	19.4768	19.0513	20.7515	20.8639	22.5702	21.4557	23.1371	22.1823
24.8569	40	40	22.8798	40	40	40	40	40	20.8161	40	40	23.2773	40	40	40	40	27.5519	40	17.5077	20.4756	20.7924	20.6719	16.8494	16.8913	23.2489	19.9554	21.7909	40	40	40	40	40	40	40	40	40	40	40	23.0942	40	17.8185	18.7622	17.3356	20.6443	19.384	21.0779	20.1601	20.989	21.1526
24.2244	21.1301	40	40	40	40	40	40	24.2528	18.7565	40	40	40	40	22.8141	40	25.4533	40	40	16.0441	19.9001	20.0572	21.1274	15.8102	16.3445	23.9831	18.0466	40	23.3983	40	40	40	40	40	20.1348	40	40	40	40	23.0144	40	17.5508	18.0752	17.5524	18.3096	18.6573	19.9782	19.5034	21.8374	19.5399
40	40	40	40	40	40	40	40	40	19.3527	40	40	40	40	24.1477	26.8378	26.1942	27.576	40	17.3988	20.2422	20.2891	21.5522	15.868	17.1705	24.9382	18.9047	21.9892	40	40	40	40	40	40	21.0913	40	40	21.908	40	21.6935	21.188	19.0179	17.9945	18.6926	19.7296	17.7956	20.8076	21.5138	21.4881	19.866
40	40	40	22.1422	40	40	22.4863	40	40	20.1195	40	40	40	40	40	23.8025	27.0589	28.0797	24.6842	15.1357	20.4607	19.9377	20.4221	16.6948	16.9321	20.7399	18.4601	18.7581	40	40	40	40	23.8222	40	21.8646	20.7322	40	21.9711	23.7821	21.2828	19.4655	20.388	18.4818	18.3164	18.3713	19.4466	20.013	19.7539	22.6284	21.3922
22.5296	20.6049	21.6063	40	21.9299	40	40	40	20.8861	18.3506	40	40	40	40	40	25.7919	22.6425	26.9771	24.421	16.9005	21.5764	20.5655	21.4206	15.9785	16.6823	22.217	21.2018	19.5007	40	40	22.2049	40	22.3709	40	40	40	40	40	40	21.5682	20.8068	16.4359	19.9924	19.6182	19.8705	18.8221	20.9332	22.7658	23.6112	21.0441
23.4478	21.755	40	25.8642	20.3049	40	40	21.1117	22.3424	20.6082	40	23.2929	40	40	40	27.1828	21.6593	28.0739	26.3498	16.6808	19.6354	19.6429	21.6397	15.4076	16.0649	20.708	19.8048	20.1444	23.0729	40	40	40	23.8924	40	22.1903	40	21.5143	21.9289	40	24.7955	19.6157	19.1449	18.4375	17.3794	18.1711	18.402	20.8852	19.5639	24.8251	22.5112
40	40	40	21.9462	20.1223	40	40	40	40	20.3198	40	40	40	40	40	25.4077	40	40	40	17.864	20.5577	20.6156	21.1564	16.4728	18.002	22.316	20.0723	20.1879	40	40	40	40	23.8513	40	22.815	40	22.3392	40	40	24.0748	19.5465	19.0931	17.6532	18.9849	20.6738	19.4508	20.613	20.9187	21.0508	21.0345
40	40	40	40	40	40	40	40	40	22.4762	40	23.2712	40	40	40	40	40	26.6349	40	19.1739	21.232	23.2961	22.4699	17.9021	18.6493	23.3552	18.6107	40	40	40	40	40	40	40	40	40	40	22.9547	40	24.0229	21.2816	19.6646	20.0099	20.2395	21.9254	23.2382	21.4312	21.7901	22.9107	40
22.7353	20.163	40	28.5543	40	22.052	40	40	40	21.7278	40	22.0191	40	40	40	40	40	40	40	15.8017	19.6375	20.0327	21.7022	15.3466	16.6613	20.8326	18.7232	18.2859	22.6022	40	40	40	40	40	40	40	40	19.5093	40	20.0259	19.4323	18.9721	18.792	18.1463	20.478	20.6321	23.1874	21.9088	23.8211	25.4409
23.159	21.78	40	22.7543	40	40	40	40	40	20.5964	40	24.6993	40	40	21.9785	27.1712	25.9197	21.3408	26.4418	17.1417	20.7602	21.308	23.4241	16.849	17.2075	18.7968	21.3393	23.6397	22.3356	40	21.4275	40	40	40	22.1298	40	22.685	40	40	22.1146	20.3627	18.7597	19.8091	18.851	21.4171	21.9547	40	22.0249	21.6981	20.8557
22.7544	22.5175	40	40	40	22.4241	40	40	22.5308	20.1487	40	40	40	23.0457	22.2317	25.3148	40	20.8464	25.4963	16.2825	21.1599	21.8145	19.8748	16.7379	16.3203	21.7009	19.9122	19.8588	22.9045	40	40	40	40	40	22.0653	40	22.3773	40	40	22.0163	19.8844	17.128	18.6039	17.5069	23.6949	21.4661	21.4294	21.5334	21.2012	20.5141
22.2576	20.1629	20.5786	24.2018	40	40	40	40	40	22.9916	23.7108	23.8517	22.9807	40	40	25.1705	40	25.8715	25.1532	16.0071	18.8241	19.7856	20.2499	15.6152	15.811	19.5569	17.0882	17.9172	21.5617	40	20.9514	40	40	40	40	40	40	40	40	21.6653	20.5487	18.2083	19.0221	17.8682	40	23.0483	21.5618	20.934	21.4856	20.6974
40	22.6629	22.6095	22.2334	40	40	40	40	40	22.1291	24.1847	40	40	27.6455	40	40	40	21.6769	25.2396	16.0453	20.3877	20.9852	21.0146	15.9022	17.5195	19.1893	16.6973	40	22.8887	40	21.2666	40	40	40	40	40	40	40	40	24.9823	20.7904	16.9809	18.9014	17.7027	40	23.3662	23.2384	22.2383	40	21.7734
24.0198	20.6876	21.9416	26.0515	40	40	40	40	40	19.7134	23.7403	40	40	40	23.3314	26.7919	27.3622	21.9936	25.92	15.2115	19.9956	19.8707	20.8117	14.6956	16.8891	21.0642	18.7009	24.3316	22.4893	40	40	40	23.1618	40	40	40	40	40	40	21.9522	20.5302	17.6119	16.5815	16.6862	21.3626	21.5033	22.0841	20.7376	21.8989	21.9964
22.1025	20.4252	21.188	40	40	40	40	40	22.5863	20.7094	24.1786	21.5855	40	40	26.7949	29.1318	40	23.4422	27.0348	16.1252	19.4332	19.744	19.6729	14.691	15.8297	19.3131	18.9624	20.1466	40	40	40	40	23.3507	25.0623	19.7878	40	22.1372	21.7669	40	20.5555	19.8722	16.2362	16.5883	16.5354	20.2002	20.5267	19.8236	20.9254	22.0721	20.5118
21.8225	20.1423	40	22.658	40	40	40	40	40	20.3969	40	40	40	26.6011	20.6013	24.6845	26.8202	22.0932	40	14.5549	20.505	19.1021	19.7989	15.667	16.6669	19.1934	18.0144	18.5825	20.906	40	40	40	22.6914	40	18.504	40	40	22.0192	40	20.7002	21.9014	17.9466	18.9436	16.9924	20.2693	20.5071	21.7571	20.5839	40	20.0845
22.6049	20.7195	40	22.4818	40	40	40	40	40	22.9058	40	40	40	40	23.1153	25.9098	40	21.9081	40	15.9151	20.3809	19.6293	20.7951	16.1919	16.9598	20.1208	20.2781	17.6448	22.5102	40	40	40	24.5115	22.9969	21.7323	21.8292	40	40	40	23.2612	20.8162	17.823	18.79	18.658	20.251	21.9425	20.5128	21.3062	40	20.0357
23.4336	19.7847	40	22.7985	25.6454	40	40	40	23.183	20.6044	23.425	22.784	40	40	24.5408	25.2526	21.9776	22.1278	40	15.2112	20.5985	21.2635	20.4069	15.8077	16.6203	21.1621	40	19.6135	40	22.1759	40	40	40	40	20.4245	40	23.4231	22.8697	23.7406	21.0133	21.4797	16.5122	17.7821	17.9759	22.3347	20.2104	19.653	20.6717	40	40
40	40	40	26.5877	26.5927	40	40	40	22.2307	19.602	40	24.2525	40	40	40	40	25.8172	22.8166	40	18.1876	20.4496	20.4473	22.5818	14.6912	17.7713	25.4424	40	18.7212	40	40	40	40	40	40	21.9488	40	23.1847	22.4673	40	24.5761	22.4264	19.1164	18.1453	18.8486	21.5098	19.1802	19.505	19.8345	24.1465	40
40	40	40	21.91	40	22.5984	22.9002	40	40	19.8348	40	40	40	20.8707	40	25.9344	40	21.853	40	13.7626	18.9637	19.8481	19.2292	15.0133	15.7612	20.3875	17.4283	17.1743	40	40	40	40	23.4781	40	23.1708	21.5365	40	21.1294	40	23.6326	21.4693	19.5361	18.4858	17.2001	22.1	22.7805	40	22.1844	22.0833	21.5728
40	40	40	20.692	28.638	22.4757	40	40	23.4268	20.4409	40	40	40	40	40	24.4198	26.9286	40	40	14.0609	20.7944	20.038	20.4677	15.9695	17.598	21.9057	17.7607	17.8657	22.8575	40	40	40	40	40	40	40	40	22.5342	24.5776	24.5696	21.4595	40	21.9282	18.3211	22.513	40	22.2459	22.0958	22.5144	40
22.123	21.3115	22.5739	21.8262	23.7649	40	40	40	40	22.0288	40	24.6014	40	40	40	25.8443	40	40	40	15.4223	21.0693	20.2861	20.7559	15.709	16.8247	19.7355	18.8894	15.9809	40	40	40	40	22.8141	40	40	40	23.1227	21.0598	40	23.6061	20.9182	17.1847	18.4086	17.3374	20.4761	23.0743	40	20.9477	23.4407	40
40	40	40	21.7212	40	40	40	40	40	19.485	40	40	40	40	28.427	26.3956	40	21.923	24.8384	14.5719	19.7926	19.9121	20.8613	15.1414	16.2045	19.9757	19.7791	21.9746	40	40	40	40	22.8532	40	40	26.4977	22.9296	21.2557	23.2167	22.0751	21.3779	40	18.5691	16.664	22.809	22.4107	22.4697	21.205	21.6117	21.7424
40	40	22.8621	20.6807	40	40	40	40	40	22.6621	40	40	40	40	21.8542	23.9864	40	21.4192	40	16.4057	19.517	20.341	20.4116	15.8066	17.0811	19.8008	20.0993	40	40	40	40	40	24.0282	40	22.3468	40	21.8048	40	40	22.4374	19.8585	19.57	19.3392	17.6423	21.5545	22.2741	21.735	20.6406	22.6388	21.6149
40	40	21.0137	22.0559	40	40	40	40	40	20.7504	40	40	40	25.2431	40	24.9439	26.5787	21.6665	25.7135	15.5577	19.9865	19.0862	20.6743	13.9015	16.1192	20.7874	18.9524	40	22.8871	40	40	40	40	40	40	40	22.9564	22.6638	40	21.9073	21.502	19.2326	17.5583	16.6491	22.0172	18.7523	20.9498	22.3452	21.8617	20.2718
40	40	40	21.9341	40	40	40	40	40	21.908	40	40	23.355	28.0835	40	40	23.3841	22.746	40	15.8819	20.2625	18.9335	21.6743	15.8375	16.877	21.036	19.5797	40	24.4734	40	40	40	40	40	40	40	22.7791	40	40	40	40	18.3653	22.8148	17.3506	21.9847	23.266	23.3111	22.3579	23.5373	22.0927
40	40	40	40	40	40	40	40	40	40	40	40	40	40	40	40	40	40	40	22.6041	23.7241	40	40	18.701	20.7117	40	40	40	40	40	40	40	40	40	40	40	40	40	40	23.5663	40	40	40	40	40	40	40	22.2925	22.965	40
24.4754	21.6945	40	25.5626	40	40	40	40	40	21.0882	40	40	40	40	22.3757	24.4711	40	22.8018	40	19.2336	20.6944	20.8022	21.9944	17.4138	18.2466	24.4414	40	19.5253	40	40	40	40	40	40	40	40	40	40	40	24.3716	22.1115	18.514	17.8473	24.0408	19.8439	20.696	40	40	20.3378	22.0168
40	40	40	26.2313	40	40	40	20.6204	22.5853	21.1458	40	23.0178	40	40	40	26.0514	27.6422	21.0185	40	18.4316	20.1913	21.3402	23.2711	18.4827	18.4976	26.7515	40	40	40	40	40	40	40	40	21.8991	40	40	40	40	40	40	19.1405	19.8171	19.1888	40	40	40	22.0467	22.3605	22.4313
40	40	40	40	40	40	40	40	22.4516	22.3668	40	40	40	40	40	40	40	40	40	19.9674	24.5698	40	23.0512	18.3654	18.7556	40	40	40	40	40	40	40	40	40	40	40	40	40	40	40	40	22.1423	22.8318	20.7145	40	40	40	40	26.1428	40
23.894	21.7797	40	40	40	40	40	40	40	21.0091	40	40	40	40	40	40	40	40	40	16.6418	21.2155	22.3047	24.2265	15.957	17.7672	40	40	40	40	40	40	40	40	40	40	40	40	40	40	23.9392	40	40	18.486	17.9194	40	23.3052	40	40	40	40
40	40	40	40	40	40	40	20.0396	19.3224	16.576	40	23.4111	40	40	40	40	40	40	40	17.5944	21.8983	21.9835	22.3673	16.3686	17.5349	28.6951	40	40	40	40	40	40	40	40	40	40	40	40	40	40	40	22.5027	19.6187	18.798	23.4779	23.7326	22.3236	40	24.1216	40
40	40	40	40	40	40	40	40	40	21.5326	40	40	40	40	40	40	40	40	40	18.7998	22.613	40	23.357	20.3745	19.5642	23.3821	20.8192	22.6404	40	40	40	40	40	40	40	40	40	40	40	40	21.4472	40	23.3983	21.9662	40	40	40	40	40	40
40	40	40	40	40	40	40	40	40	22.633	40	40	40	40	40	40	40	40	40	20.8225	23.8159	40	40	21.1899	21.5073	40	40	40	40	40	40	40	40	40	40	40	40	40	40	40	40	40	40	23.4324	40	40	40	40	40	40
40	40	40	40	20.802	40	40	40	40	21.48	40	40	40	40	26.3469	40	40	40	40	18.054	21.839	40	40	18.0479	18.9924	24.8722	40	40	40	40	40	40	40	40	40	40	40	40	40	40	40	21.4908	21.403	22.8538	40	40	40	40	40	40
40	40	40	40	22.9775	40	40	20.1368	40	24.7899	40	40	40	21.7997	40	25.338	40	40	40	19.2357	21.9782	40	23.9933	18.996	20.3713	24.5235	40	40	40	40	40	40	40	40	40	40	40	40	40	40	40	40	22.6088	23.4633	40	40	23.5625	40	40	40
40	40	40	40	20.7661	40	40	40	40	22.8239	40	40	40	20.345	24.0743	40	40	40	40	17.9572	21.5032	21.3529	21.7457	20.6771	19.846	23.915	40	22.3169	40	40	40	40	40	40	40	40	40	40	40	40	22.3884	40	40	23.1194	40	40	40	40	40	40
40	40	40	40	40	40	40	40	40	22.432	40	40	40	40	40	40	40	40	40	19.9664	23.8698	21.9519	40	22.4605	21.1428	40	21.3911	40	40	40	40	40	40	40	40	40	40	40	40	40	40	40	40	40	40	40	40	40	40	40
23.7	40	40	40	23.1766	40	40	40	40	20.0447	40	40	40	40	40	40	40	40	40	19.0531	24.1301	24.0403	40	26.0075	21.1771	40	40	23.529	40	40	40	40	40	40	40	40	40	40	40	40	40	40	40	40	40	22.8542	40	40	40	40
40	40	40	40	40	40	40	40	40	40	40	40	40	40	40	40	40	40	40	20.6716	23.5811	40	40	40	21.2714	40	40	40	40	40	40	40	40	40	40	40	40	40	40	40	40	40	40	40	40	40	40	40	40	40
40	40	40	40	40	40	40	20.3549	40	40	40	40	40	40	40	40	40	40	40	23.6448	24.8681	40	40	40	23.3084	40	40	40	40	40	40	40	40	40	40	40	40	40	40	40	40	40	40	40	40	40	40	40	40	40
20.9897	19.9244	40	21.0551	24.3629	40	23.0169	13.3276	14.616	14.0409	21.7978	21.5908	40	40	23.2365	40	40	25.8564	40	14.766	20.254	19.877	19.4533	14.5474	18.5204	22.7264	15.8349	23.3775	22.2728	40	40	40	40	40	40	40	21.185	40	40	40	40	40	40	23.9204	40	40	40	40	40	40
20.4804	19.2091	22.7052	20.7455	21.821	40	20.5963	14.9906	16.5172	14.4794	23.8222	20.667	40	40	40	28.098	40	24.1903	40	15.7558	18.9629	19.278	21.714	14.4013	18.1058	22.5158	18.4781	40	40	40	40	40	40	40	40	40	40	40	40	40	40	40	21.9717	20.8117	40	23.8453	40	21.5144	40	40
23.6964	21.4539	40	21.1476	17.5728	40	22.9296	15.9619	17.481	15.3203	40	22.7944	40	40	22.617	27.5791	40	21.3563	40	14.4213	19.2211	20.4347	20.9001	16.6783	17.4682	22.2513	19.2456	25.2366	40	40	40	40	40	40	40	40	40	40	40	40	40	40	21.9994	40	40	40	40	40	40	40
40	40	40	20.8703	18.142	40	23.3796	16.7921	15.7169	13.3907	23.7807	22.0147	40	40	40	40	40	40	40	15.5835	19.0246	19.8025	21.0442	14.4839	17.3491	22.7043	20.2547	40	40	40	40	40	40	40	21.4617	40	22.4985	40	40	40	40	40	40	22.3808	40	23.286	40	40	40	40
40	40	40	19.6117	17.6557	20.6553	40	14.4561	15.9526	15.198	23.3721	20.1748	40	40	40	29.6437	22.1032	21.3759	40	15.3634	17.9195	19.5403	20.2687	15.2967	18.1981	23.0253	17.7958	40	40	40	40	40	40	40	40	40	40	40	23.8434	40	40	40	40	22.3418	40	40	40	22.9033	40	40
24.0411	21.574	40	21.9704	18.3843	40	40	14.0805	15.1608	14.2103	21.9461	20.3194	40	40	26.7797	40	40	40	27.2561	14.9264	19.2681	19.5465	20.8911	12.9077	17.1593	23.977	17.7161	18.9589	40	40	40	22.3797	26.4644	40	40	40	21.4722	22.5701	24.0393	40	23.5868	21.9864	40	21.7007	40	40	40	40	23.9063	23.2544
24.2988	21.7507	23.9343	20.3936	17.3175	19.5481	21.1371	17.1482	17.2615	15.2366	24.4767	40	40	40	25.9272	24.5053	20.4718	24.6301	27.341	15.2831	19.7994	18.911	21.3477	16.526	18.1468	22.3643	17.7665	20.1966	23.4542	40	40	40	40	40	22.4278	40	22.3352	20.7641	23.6941	40	40	40	40	23.5899	40	40	40	40	23.7504	40
23.4411	21.6582	40	40	21.4546	40	21.0121	16.2073	15.8087	15.5578	23.2058	23.0656	40	27.6795	40	25.0876	21.682	21.6184	40	18.405	21.4598	21.6221	21.7312	13.7334	18.5247	27.6756	20.063	23.8315	22.4987	40	40	40	23.6054	40	40	40	40	40	40	40	40	19.9351	21.6898	20.5217	40	22.4747	40	40	40	20.3726
40	40	22.5732	22.961	17.5947	40	19.046	18.1285	16.5019	15.6526	24.1095	22.113	40	40	22.2944	27.9315	40	24.6015	40	16.0396	20.6675	21.8732	21.4607	14.7045	17.6408	22.4746	18.5188	19.8791	21.7566	40	40	40	23.6295	40	20.3658	40	40	40	40	40	40	19.9166	26.0823	22.0961	40	22.5967	40	40	22.5981	40
40	40	21.8146	21.9139	22.1744	19.9135	22.7888	14.607	15.0195	13.7488	22.5206	20.7083	22.4602	40	23.2024	24.3769	40	21.5628	26.5866	15.6513	19.167	20.5436	19.6522	13.7356	17.3049	21.123	18.6892	40	23.2164	40	40	40	40	40	20.7447	40	40	40	40	40	21.6426	18.8402	22.8387	21.581	24.6793	23.9695	23.3856	21.3536	40	22.0086
40	21.8858	40	20.6836	40	40	18.6773	14.8467	16.2603	14.6594	21.7109	21.5221	40	40	27.2601	23.6323	21.5377	21.551	24.4054	15.7992	19.2275	22.2751	20.416	14.9416	18.1243	22.0171	19.9127	16.547	22.1675	40	40	40	40	40	40	40	40	40	40	40	40	20.0875	21.6875	21.4356	40	20.2782	40	21.1754	40	40
21.7908	19.6692	40	21.6948	23.5098	40	20.1842	15.1339	18.9034	14.7035	22.7143	21.7492	40	40	21.4492	24.1804	20.7082	21.2061	40	15.509	20.0445	20.0035	20.5997	16.585	17.4593	22.3837	19.5429	40	40	40	40	40	29.6988	40	40	40	40	40	40	40	20.9683	22.106	40	21.5214	40	19.7624	40	21.447	40	40
23.7015	20.6298	40	22.4702	20.4487	40	23.2756	15.3417	16.5683	15.8247	24.196	23.5446	40	40	24.7185	28.2248	40	22.5278	29.4426	15.0832	19.6	19.5079	20.9059	13.668	17.4133	23.1134	18.6991	25.0437	22.1746	40	40	22.4839	22.9729	40	20.2667	40	40	40	40	23.8916	21.5886	21.241	23.7951	22.6873	40	40	40	20.8877	40	25.1925
22.6667	19.0312	23.3259	20.9938	19.3896	40	19.9235	16.4941	15.8744	14.6098	23.2987	23.8919	40	40	29.4367	26.8717	40	40	40	16.1112	20.3	20.4016	21.039	14.9538	17.9863	21.472	17.7015	22.5452	22.683	40	20.738	40	40	40	40	40	40	22.3452	40	40	21.9026	20.7251	22.6893	23.4718	40	40	40	40	40	40
21.148	19.4801	19.5001	22.1256	21.3734	22.8922	19.0729	16.0872	17.7059	13.5829	22.7525	20.6759	40	40	40	40	40	26.7655	40	15.5447	20.0365	19.2215	20.064	14.008	17.334	20.719	20.1616	20.5073	40	40	40	40	23.4187	23.9054	21.1296	40	40	22.0621	40	23.1366	21.4244	19.3456	20.746	19.3846	23.028	22.0043	40	20.9147	21.9071	21.4899
19.7646	17.7585	21.6048	23.7141	25.5005	22.0217	22.4436	14.3996	17.8869	15.0822	22.9952	40	40	40	40	40	40	20.9706	40	15.9159	20.8589	21.7563	21.8868	18.7413	17.5148	22.828	18.8082	20.3289	40	40	40	40	40	40	22.5034	40	40	40	40	40	19.7165	40	40	27.6925	21.9082	40	40	22.6644	24.3615	40
22.4088	19.3496	22.2092	20.9907	40	40	20.1785	14.6326	17.3457	14.3946	20.9747	20.6975	40	40	40	25.0586	40	25.5289	40	14.5879	20.0497	19.6235	21.7328	14.2558	17.6175	21.3009	17.4472	40	40	40	40	40	23.6666	40	40	40	22.5855	21.9856	40	40	20.2372	40	22.7943	40	22.9924	40	40	40	23.3478	40
21.773	19.4722	21.8241	21.8178	40	40	20.1974	14.8858	17.9173	14.8685	22.5142	25.627	40	40	26.9371	25.5506	40	26.1534	24.1783	16.0177	20.7032	19.6998	23.1743	16.1013	18.6935	21.1599	20.1991	40	21.6561	22.7298	40	40	22.6518	23.5716	40	40	40	22.4884	40	40	40	18.3795	40	40	40	40	40	23.5928	28.478	40
40	40	40	40	4.46871	40	40	40	20.9877	20.5649	40	40	40	40	40	40	40	40	40	21.0078	24.602	40	40	19.8066	17.8101	40	40	40	40	40	40	40	40	40	40	40	40	40	40	40	40	16.9728	2.5	40	40	40	40	40	29.1043	40
40	40	40	40	25.0388	40	40	40	23.6267	21.8685	40	40	40	23.4003	40	40	40	40	40	20.3004	26.4549	40	40	22.0796	21.6641	40	21.262	23.4968	40	40	40	40	40	40	40	40	40	40	40	40	40	40	20.7278	40	40	40	40	40	40	40
40	40	40	40	40	40	40	40	40	40	40	40	40	40	40	40	40	40	40	16.8192	23.4446	40	40	40	24.6058	40	20.3055	40	40	40	40	40	40	40	40	40	40	40	40	40	40	19.7326	40	40	40	40	40	40	40	40
40	40	40	40	40	40	40	40	40	40	40	40	40	40	40	40	40	40	40	19.4834	26.7799	40	40	21.6041	22.787	40	40	40	40	40	40	40	40	40	21.7673	40	40	40	40	40	40	21.0005	40	40	40	40	40	40	40	40
40	40	40	40	40	40	40	40	40	40	40	40	40	40	40	40	40	40	40	17.9116	22.7289	23.5871	40	40	20.5808	24.1219	40	23.2723	40	40	40	40	40	40	40	40	40	40	40	40	40	40	40	22.4773	40	40	40	40	40	40
40	40	22.0835	27.8561	40	40	40	40	40	40	40	40	40	40	40	40	40	22.6487	40	17.8656	23.1976	40	40	22.9193	19.7729	22.4037	40	17.7316	40	40	40	40	40	40	40	40	40	40	40	40	40	20.4097	40	27.856	40	40	40	40	40	40
24.2999	21.5654	40	22.8333	40	40	40	20.3535	21.5419	20.3484	40	40	40	20.6406	21.8471	25.0634	20.627	20.9361	26.8605	16.7575	21.7279	22.6356	22.6399	17.166	18.578	21.2877	19.9661	19.8888	40	40	40	40	40	40	40	40	40	40	40	40	40	20.1675	21.4864	20.5817	40	40	40	23.7757	40	22.7758
24.2935	21.9903	40	24.8524	21.9286	40	40	21.2608	40	25.2815	40	40	40	40	40	24.7264	21.0899	21.0692	28.6909	18.2703	23.0416	23.1624	23.7345	21.9195	21.2255	20.3675	21.5176	22.1267	40	29.2726	40	40	40	40	40	40	40	40	40	40	40	20.7306	40	23.9438	40	40	40	40	40	40
40	40	40	27.1499	40	40	40	40	40	40	40	40	40	40	40	40	40	22.2027	40	19.0543	23.083	40	40	19.8975	21.5516	40	40	22.9372	40	40	40	40	40	40	40	40	40	40	40	40	40	21.1226	40	22.9106	40	40	40	40	40	40
40	40	40	24.5731	22.6007	40	40	21.1347	40	21.1695	40	40	40	40	21.033	40	40	22.0313	40	18.3048	23.3562	22.8111	23.9609	19.9548	19.414	40	40	22.832	40	40	40	40	40	40	40	40	40	40	40	40	21.7751	40	22.6557	22.1881	40	23.4867	40	40	40	40
40	40	22.4212	24.8785	40	40	40	40	21.6827	22.9955	40	40	40	40	40	40	40	40	40	18.2726	22.9857	40	40	18.761	20.7767	40	40	21.5918	40	40	40	40	40	40	40	40	40	40	40	40	40	40	40	40	40	40	40	40	40	40
40	40	40	26.2559	40	40	40	19.7569	23.8238	19.3633	23.9048	23.8747	40	21.9497	40	40	40	40	40	18.3175	21.9657	23.2452	40	17.9769	18.6886	24.6236	40	20.8482	40	40	40	40	40	40	40	40	40	40	40	40	40	40	40	22.0473	40	40	40	40	40	40
40	40	40	23.8649	40	40	40	40	24.0523	23.2178	40	40	40	40	40	40	40	40	40	15.8958	23.0209	23.4714	22.2895	17.994	18.6546	29.0871	21.265	18.9571	40	22.1005	40	40	40	40	40	40	40	40	40	23.8212	21.74	19.7907	40	21.6704	40	22.8987	40	23.463	40	22.0255
40	40	40	23.5022	21.8553	40	40	40	40	21.9292	40	40	40	40	40	40	40	40	40	16.2551	22.7873	40	40	20.3548	18.1683	40	21.2465	20.4785	40	40	40	40	40	40	21.4945	40	40	40	40	22.8238	22.067	40	20.6127	40	40	40	40	40	40	40
40	40	40	25.8209	40	40	40	40	40	40	40	40	40	40	40	40	40	40	25.8653	18.2541	25.7517	40	40	19.8345	21.1842	40	40	21.7792	40	40	40	40	40	40	40	40	40	40	40	40	40	40	21.072	40	40	40	40	22.4621	40	40
40	40	40	24.975	40	40	40	40	40	40	40	40	40	40	40	40	40	40	40	17.5405	23.7404	22.2851	40	20.1282	20.7616	40	40	40	40	40	40	40	40	40	40	40	40	40	40	40	40	40	21.7197	40	40	40	40	40	40	40
40	40	40	22.8549	40	40	40	21.4946	40	40	40	40	40	40	40	26.8478	40	40	24.161	16.4097	21.6819	21.47	23.8039	19.0307	19.2766	23.3556	20.2123	19.7917	40	40	40	40	40	40	40	40	40	40	40	40	40	21.5843	22.837	20.9099	40	40	40	40	40	40
40	40	40	40	40	40	40	40	40	23.0436	40	23.4386	40	40	40	26.8985	40	40	40	17.3601	21.2634	22.5673	20.1423	17.3867	17.922	23.5119	40	40	40	40	40	40	40	40	40	40	40	40	40	40	23.3084	40	19.6737	19.0934	40	40	40	40	23.6991	21.5059
40	40	40	26.0462	40	40	40	40	40	23.205	40	40	40	40	40	40	40	40	40	19.7832	24.5326	24.3081	24.2815	20.1363	20.9464	40	20.822	23.553	40	40	40	40	40	40	40	40	40	40	40	40	21.8586	40	22.5143	22.461	40	40	40	40	40	40
40	40	40	22.9873	40	40	40	40	40	22.7776	40	40	40	40	40	40	40	40	40	16.9715	21.298	21.7318	23.4133	18.0589	17.9696	25.3764	20.8905	23.2334	40	40	40	40	40	40	40	40	40	40	40	40	40	21.7346	20.8006	20.1117	40	40	40	22.1029	40	22.9333
40	40	40	28.8345	40	40	40	22.1975	23.2477	23.5654	23.9085	40	40	40	40	25.9995	40	40	25.8799	17.6688	22.8065	23.4392	21.8503	20.8505	18.8796	40	21.7067	22.9521	40	40	40	40	40	40	40	40	40	40	40	40	40	40	40	21.9796	40	40	40	21.9601	40	40
40	40	40	29.925	40	40	40	21.7091	24.058	21.4265	40	40	40	40	40	40	40	40	40	17.3457	22.7134	22.8013	21.0431	18.067	18.2488	24.321	21.3781	40	40	40	40	40	24.4885	40	40	40	40	40	24.4213	40	25.5186	22.3293	21.6089	19.011	40	40	40	21.5453	25.8751	40
40	40	40	40	40	40	40	40	40	40	40	40	40	40	40	26.1449	40	40	40	19.4179	23.3206	40	23.2901	18.9525	19.8585	40	40	40	40	40	40	40	40	40	40	40	40	40	40	40	40	40	22.159	22.9021	40	40	40	21.8111	40	40
40	40	40	40	40	40	40	40	40	21.8203	23.6907	22.3557	40	40	40	40	40	40	40	17.5827	25.4298	21.8243	21.9498	20.0937	19.5461	40	21.4201	22.2288	40	40	40	40	40	40	40	40	40	40	40	40	40	40	40	40	40	40	40	40	40	40
40	40	40	40	40	40	40	40	40	22.8075	24.2923	23.5508	40	40	40	40	40	40	40	17.5407	21.7224	20.9278	22.6038	17.3787	17.9497	21.9044	40	23.0545	40	40	40	40	40	40	40	40	40	40	40	40	40	19.6111	21.7488	21.1174	40	40	40	22.4799	40	40
40	40	40	40	40	40	40	40	40	40	40	40	40	40	40	40	40	40	40	20.8906	26.2094	23.7665	40	40	20.8417	40	40	40	40	40	40	40	40	40	40	40	40	40	40	40	40	40	40	40	40	40	40	40	40	40
40	40	40	40	40	40	40	40	40	40	40	40	40	40	40	40	40	40	40	20.6197	24.6453	40	40	20.0941	22.3526	40	20.9668	40	40	40	40	40	40	40	40	40	40	40	40	40	40	40	40	40	40	23.4089	40	40	40	40
40	40	40	25.2776	40	40	40	40	23.6103	40	40	40	40	40	40	26.0127	40	40	40	19.8395	23.7213	22.9199	40	20.5589	20.9112	24.7277	20.5427	40	40	40	40	40	40	40	40	40	40	40	40	40	40	40	40	40	40	40	40	40	40	40
40	40	40	24.5535	40	40	40	40	40	22.4813	40	40	40	22.1381	22.1889	40	40	28.2653	40	17.3893	21.0207	22.7992	22.7052	20.493	18.5087	26.2841	19.4312	25.3936	23.938	40	40	40	40	40	40	40	40	40	40	40	21.6211	21.6321	40	20.9359	40	40	40	21.2198	40	22.2275
40	40	40	40	40	40	40	40	40	40	40	40	40	21.3511	22.4842	24.6015	40	40	40	20.2808	23.82	40	23.4664	20.6592	22.4769	24.5668	19.9631	40	40	40	40	40	40	40	40	40	40	40	40	40	40	40	40	40	40	40	40	22.3311	40	40
40	40	40	26.3303	22.942	40	40	20.1265	40	20.0082	22.4547	21.9187	40	22.1606	40	25.4356	21.0281	22.262	24.4159	18.0007	22.4674	23.9272	21.3794	18.5294	18.4593	25.5232	18.4266	24.118	40	40	40	40	40	40	40	40	23.1336	21.4998	40	40	21.5786	21.3223	23.995	19.6331	40	40	40	40	22.3141	40
40	40	40	24.5796	40	40	40	19.9614	22.5494	20.3298	40	23.0745	40	23.2874	40	24.1853	40	40	40	15.6512	20.4061	22.8656	20.4379	15.8256	17.8782	22.9604	18.9743	40	22.4247	40	40	40	40	40	40	40	23.4433	22.0922	40	40	21.7191	17.5689	20.6059	18.7886	40	40	40	40	22.2922	40
40	40	40	40	40	40	40	40	40	40	40	40	40	40	26.5362	23.9047	26.9941	21.8074	40	19.2772	23.9017	24.0651	23.8904	19.7749	21.117	23.8182	20.02	40	40	40	40	40	40	40	40	40	40	40	40	40	40	21.926	40	22.4957	22.5235	40	40	40	40	40
40	40	40	25.5658	22.112	40	40	40	22.1506	22.4083	23.9889	40	40	20.0304	21.5828	24.8223	20.3177	20.5418	24.2631	17.3464	22.0396	22.6912	22.8538	18.2389	18.9601	22.7174	18.9406	22.6763	40	40	40	40	40	40	40	40	40	40	40	40	40	40	19.5848	21.5653	21.0933	40	40	22.2294	23.4134	40
40	40	40	25.9097	40	40	40	40	40	23.241	40	40	40	22.9327	22.7224	24.8569	21.7391	20.7419	40	16.6268	19.9577	22.2245	21.3567	17.0998	17.6195	21.775	18.6572	20.3276	21.654	22.1368	40	40	40	40	40	40	40	22.1783	40	24.9935	40	40	22.5663	20.6139	40	21.4481	40	21.9527	23.3719	22.6146
23.2538	40	40	25.5877	21.3204	40	40	17.2782	40	18.174	23.8153	40	40	40	21.8273	23.2779	21.3569	21.7509	27.3622	22.5231	22.731	22.1311	22.4248	17.6692	22.0831	40	40	40	40	40	40	40	40	40	40	40	40	40	40	40	40	40	40	23.031	40	40	40	40	40	40
21.0707	18.4433	40	22.0541	40	40	40	13.6569	40	14.2827	40	40	40	19.9749	20.5744	23.3539	23.0218	21.0528	25.8192	17.4019	19.6786	21.2876	20.9685	17.5532	21.7539	25.8301	17.1096	40	40	40	40	40	40	40	40	40	40	21.037	23.5465	40	40	40	20.7707	21.1745	40	40	40	40	40	40
40	40	40	25.3359	40	40	40	15.7255	40	17.786	40	40	40	21.9095	20.9592	23.5238	20.6375	21.1028	26.2128	18.8115	20.5087	21.3956	40	18.5119	21.6398	40	18.341	40	40	40	40	40	40	40	40	40	40	21.7058	40	40	40	40	40	21.7172	40	40	40	40	40	40
40	40	40	23.8158	21.601	40	40	13.6499	20.847	15.897	22.5649	22.9362	40	20.6419	21.5837	22.8392	20.8659	21.3315	25.5523	16.9578	19.2928	21.1521	23.6053	27.1719	21.6291	40	17.4848	40	40	40	40	40	40	40	40	40	40	40	40	40	40	40	23.4545	21.2404	40	40	40	40	40	21.786
40	40	40	23.1725	21.5568	40	40	15.9603	40	20.8333	23.8711	40	40	20.7604	22.0793	24.5067	20.8289	20.9033	24.981	18.7955	22.4535	40	40	28.0263	23.7836	40	18.7498	40	40	40	40	40	40	40	40	40	40	40	40	40	40	40	23.5692	21.6933	40	40	40	40	40	40
40	40	40	22.7202	25.4808	40	40	40	40	21.9951	40	23.7007	40	20.0462	21.22	25.9412	21.0032	21.4272	26.8484	16.9063	21.1534	20.9659	23.8538	19.2952	18.6366	40	18.874	40	40	22.7491	40	40	40	40	40	40	40	40	40	40	40	21.8115	40	20.7878	40	40	40	40	40	40
40	40	40	26.9953	21.5785	40	40	40	40	22.2206	40	40	40	20.8745	40	25.709	20.9494	22.668	25.5124	18.8843	22.9141	22.1685	40	20.5342	19.7702	40	18.1889	40	40	40	40	40	40	40	40	40	40	40	40	40	40	40	22.4516	21.7833	40	40	40	40	40	40
40	40	40	20.9116	21.1371	40	40	40	40	20.1321	40	40	40	20.6058	20.5549	22.7738	20.5372	22.0582	24.4582	15.9515	19.508	20.5561	22.4608	21.2561	18.5858	40	18.7409	40	22.6995	40	40	40	40	40	40	40	40	40	40	40	40	21.2198	40	21.3773	40	40	40	40	40	40
40	40	40	22.3211	21.7973	40	40	40	40	22.7657	40	40	40	20.7523	21.0019	24.5757	21.2343	21.7929	24.6381	17.9259	20.8383	26.2049	22.2173	21.3265	21.8646	40	19.517	40	40	40	40	40	40	40	40	40	40	40	40	40	40	21.5534	40	23.4057	40	40	40	40	40	40
40	40	40	25.6199	20.4836	40	40	40	21.8258	20.5614	40	40	40	19.5416	20.6535	23.5219	20.4109	21.4884	24.6292	17.2387	22.1862	22.5752	21.0717	19.6669	19.287	21.8579	21.4191	40	22.2892	40	40	40	40	40	40	40	22.9227	40	40	40	40	40	23.3912	21.0532	40	40	40	40	40	40
40	40	40	25.218	21.1244	40	40	40	23.2174	40	40	40	40	20.5095	22.4578	23.2665	21.1992	21.8225	23.6728	17.7695	21.3151	21.6031	22.6242	20.1682	19.7255	24.6261	18.1522	40	40	40	40	40	40	40	40	40	40	40	40	40	40	40	22.284	21.7543	40	40	40	40	40	40
40	40	40	21.7721	40	40	40	40	40	40	40	40	40	20.8749	22.3345	24.425	21.6521	22.6963	40	16.8064	21.7504	21.5601	21.725	20.1645	20.9498	40	18.982	40	40	40	40	40	40	40	40	40	40	40	40	40	40	40	40	21.47	40	40	40	40	40	40
40	40	40	22.7516	23.3921	40	40	40	40	40	40	40	40	22.518	20.9707	23.9123	20.4643	21.2353	29.3492	17.7378	20.7094	21.8155	21.4998	18.6195	23.7464	23.6771	18.1951	40	40	40	40	40	40	40	40	40	40	40	40	40	40	40	22.5687	21.6703	40	40	40	24.8404	40	40
40	40	40	25.3857	21.9697	40	40	40	40	40	40	40	40	21.444	21.4228	23.723	21.7459	23.1874	24.2942	18.6656	20.7993	24.1831	22.6411	21.0043	22.1612	24.8437	21.3623	21.8329	40	40	40	40	40	40	40	40	40	22.5101	40	40	40	40	20.933	21.1738	40	40	40	40	40	40
40	40	40	23.2452	21.5698	40	40	40	40	40	40	40	40	20.1678	21.1645	24.6269	21.9164	22.201	24.3481	18.4772	21.2286	22.1565	24.4219	22.8272	21.8986	40	18.9702	40	23.4724	40	40	40	40	40	40	40	40	40	40	40	40	40	21.0326	21.9718	40	40	40	40	40	21.7948
40	40	40	21.9374	21.1515	40	40	40	40	22.2946	40	40	40	19.9784	22.5168	24.0096	20.4676	21.0534	24.5478	15.9268	19.2777	22.0813	20.8092	21.1132	20.4566	20.7056	18.51	21.5255	40	40	40	40	40	40	40	40	40	22.4732	40	40	40	40	22.8679	20.9887	40	40	40	40	40	22.5683
40	40	40	23.4875	21.9423	40	40	40	40	40	40	40	40	19.9985	22.5775	24.7614	20.6127	20.7077	26.3581	19.1225	22.0734	22.3028	22.9965	40	21.568	25.8428	17.9499	40	40	40	40	40	40	40	40	40	40	21.4976	40	40	40	40	21.3257	23.0156	40	40	40	40	40	40
40	40	40	20.6554	20.3523	40	40	40	40	40	40	40	40	40	21.4887	21.8912	20.8157	21.1407	23.702	17.4208	19.7572	20.3304	19.8638	17.5981	20.6664	40	20.1986	40	40	40	40	40	40	40	40	40	40	21.4242	40	40	40	40	21.7701	21.0224	40	40	40	21.7628	23.4328	40
40	40	40	22.2137	40	40	40	40	40	22.6971	40	40	40	19.39	20.7142	23.3678	20.0597	20.9269	25.1155	20.2701	21.0317	19.7652	23.3624	19.5167	20.8076	40	40	40	22.5975	40	40	40	40	40	40	40	21.9059	22.0779	40	40	40	20.237	20.9573	22.1632	40	40	40	40	40	21.4758
22.7524	40	40	20.7535	21.758	22.0744	40	40	40	40	40	40	40	22.1384	20.8547	22.6413	20.1466	21.5531	25.7424	17.9847	19.5641	20.4563	23.7854	23.8367	19.5113	24.1585	17.4538	40	40	40	40	40	40	40	40	40	21.5378	40	40	40	40	40	22.1219	21.9838	40	40	40	40	40	21.9467
40	40	40	23.0179	28.2447	40	40	40	40	23.5032	40	40	40	20.5624	23.765	22.9365	20.5532	21.6968	25.3041	16.052	20.7602	19.9199	21.9218	19.1969	18.2774	40	17.5604	40	40	23.4106	40	40	40	40	40	40	40	40	40	40	40	40	21.0703	21.5379	40	40	40	21.9845	24.1761	22.3625
40	21.6036	40	25.7328	21.4865	40	40	20.775	40	21.6572	40	40	40	20.6213	21.132	22.8529	20.4606	20.8269	24.892	16.8401	20.1044	40	22.3709	21.7817	19.9272	25.5522	18.7629	40	40	40	40	40	40	40	40	40	40	40	40	40	40	40	20.9571	21.1772	40	40	40	40	40	40
40	40	40	22.5265	21.6201	40	40	40	40	20.8248	40	40	40	20.4833	21.2505	23.615	20.6505	21.3856	24.5137	16.724	20.949	22.8265	23.5776	20.5755	19.0566	40	19.5786	40	40	40	40	40	40	40	40	40	40	40	40	40	40	21.9479	19.8323	21.5313	40	40	40	40	40	21.0291
40	40	40	40	22.1286	40	40	40	40	19.1431	40	40	40	20.9652	20.888	23.8316	20.3867	21.2867	25.4993	16.913	21.9777	22.5649	23.1289	21.4867	20.0166	40	21.2376	40	40	40	40	40	40	40	40	40	40	40	40	40	40	21.7644	20.5138	21.6443	40	40	40	40	40	40
40	40	40	23.3224	22.8251	40	40	40	40	22.3336	40	40	40	20.2102	21.1916	40	20.8746	22.2488	24.6514	15.7722	20.9376	22.0867	23.3864	40	19.747	40	19.3194	40	40	40	40	40	40	40	40	40	40	40	40	40	40	40	22.6594	26.3221	40	40	40	40	40	22.4002
40	40	40	21.5988	21.7481	40	40	40	23.9472	23.0857	40	40	40	19.5849	20.9548	24.6878	20.4861	21.8208	24.7357	15.832	21.5495	20.3186	23.1989	18.9566	18.9831	25.3216	40	40	40	40	40	40	40	40	40	40	40	40	40	40	40	40	21.6531	22.2929	40	40	40	40	40	23.1382
40	40	40	24.2533	23.4481	40	40	40	40	40	40	40	40	19.9552	21.4848	23.8453	20.8612	21.3318	25.9698	15.878	21.6966	21.2546	21.4481	26.5941	19.9639	25.0679	18.9105	40	40	40	40	40	40	40	40	40	40	40	40	40	40	21.7128	20.8368	21.8596	40	40	40	40	40	40
40	40	40	21.7643	40	40	40	40	40	40	40	40	40	19.7494	21.206	23.6209	20.5792	20.4003	25.915	17.1398	20.8025	20.191	21.6529	18.168	19.3992	24.2157	18.3915	40	40	40	40	40	40	40	40	40	40	40	40	40	40	21.2146	20.3714	21.6537	40	40	40	40	40	40
40	40	40	20.6904	21.0894	40	40	40	40	21.2766	40	40	40	20.5117	21.811	22.8344	20.7427	20.7681	23.9714	14.5792	18.572	19.2519	22.8649	18.1909	19.1894	22.765	17.0911	40	40	40	40	40	40	40	40	40	40	40	40	40	40	21.2505	20.117	21.1126	40	40	40	40	40	40
40	40	40	20.6272	18.518	40	40	40	40	21.8156	40	40	40	40	22.8084	24.5608	21.4507	22.5217	26.517	13.5829	18.0097	18.9542	20.0345	15.4417	17.0683	21.3213	17.6056	40	40	40	40	40	40	40	40	40	40	40	40	40	40	40	24.082	18.7609	40	22.9065	40	40	40	22.2454
40	40	40	21.9786	40	40	40	40	40	19.7816	40	40	40	20.4053	20.6147	23.6508	21.7096	21.7154	40	16.4233	21.4856	21.273	21.4994	19.6641	19.6067	22.6773	21.4174	20.2794	40	40	40	40	40	40	40	40	40	40	40	40	40	18.3828	21.6639	20.6895	40	40	22.1738	22.4804	40	22.1332
40	40	40	21.4125	23.631	40	40	40	40	18.9285	24.0618	23.3677	40	40	22.0986	25.1191	20.7078	20.7416	40	14.8381	19.9885	21.1168	40	19.7876	19.3652	23.9475	19.2119	23.3381	40	40	40	40	40	40	40	40	40	40	40	40	40	20.0615	21.4658	21.3632	40	40	40	40	40	40
40	40	40	23.8106	40	40	40	40	40	40	40	40	40	40	40	24.6441	21.4803	22.922	40	19.5171	21.0731	22.5402	40	29.9325	23.0714	24.3202	21.1061	40	40	40	40	40	40	40	40	40	40	40	40	40	40	21.3964	21.4189	22.3876	40	40	40	40	40	25.485
40	40	40	23.7388	22.5033	40	40	40	40	22.7917	40	40	40	21.7395	20.5577	23.4786	21.6791	21.8184	25.5352	17.6922	21.5942	22.8949	23.7205	21.355	20.2116	22.2008	40	40	40	40	40	40	40	40	40	40	40	40	40	40	22.0036	20.0854	21.6377	21.0773	40	40	40	40	40	40
40	40	40	25.0704	25.2246	40	40	40	40	19.817	40	40	40	20.0916	22.0742	23.3267	20.7064	21.2449	25.2247	16.7911	24.6114	20.6093	22.6794	21.1739	20.3691	25.4478	40	40	40	40	40	40	40	40	40	40	40	40	23.6933	40	40	21.1207	21.9437	22.4903	40	40	40	40	40	40
40	21.786	40	20.8661	23.9137	40	40	40	40	19.3504	40	40	26.7989	21.9569	21.2176	23.8137	20.6741	20.9195	25.7785	17.3973	20.8451	20.8547	22.4977	26.9821	20.9289	23.8329	19.7681	40	40	40	40	40	40	40	40	40	40	22.5143	40	40	40	18.7499	40	21.6895	40	40	40	40	40	40
40	40	40	24.8833	40	40	40	40	40	40	40	40	40	21.9039	23.0437	26.9844	40	40	24.7428	19.2356	23.6524	23.8206	40	40	23.859	25.8269	40	40	40	40	40	40	40	40	40	40	40	40	40	40	40	40	40	22.0813	40	40	40	40	40	40
40	40	40	25.6005	40	40	40	40	40	22.757	40	40	40	20.7821	22.3523	24.7828	40	40	25.1243	20.016	23.665	22.8569	22.785	40	23.5498	24.0624	40	40	40	40	40	40	40	40	40	40	40	40	40	40	40	40	40	23.5267	40	40	40	40	40	40
40	40	40	26.4081	22.2385	40	40	20.1844	40	22.8726	40	40	40	22.0798	22.6316	23.7993	40	40	24.5091	20.1043	23.6574	23.3628	24.1028	21.6712	23.906	23.5847	40	40	40	40	40	40	40	40	40	40	40	22.812	40	40	40	21.7068	21.7706	40	40	40	40	40	40	40
40	40	40	40	20.0785	40	40	17.546	22.162	19.2738	40	40	40	20.9779	22.5331	24.1818	20.8571	40	24.6085	18.7642	23.2316	20.1912	40	18.3985	20.9045	24.2125	40	40	40	40	40	40	40	40	40	40	40	40	40	40	40	40	40	21.3489	40	40	40	40	24.4973	40
40	21.0044	40	21.2276	19.0131	40	22.2496	40	40	40	40	40	40	23.3572	23.8193	25.3449	28.8248	23.4909	40	15.2067	19.6629	20.094	19.8671	22.2809	19.5121	23.5096	20.0682	40	40	40	40	40	40	40	21.6602	40	40	40	40	40	40	40	40	40	40	40	40	40	20.389	20.7887
40	20.5522	40	22.947	18.0469	40	22.5343	40	40	23.2271	40	40	40	20.7168	40	40	40	22.7345	24.4967	16.5995	23.8452	40	40	40	20.7247	40	40	19.6632	40	40	40	40	40	40	40	40	40	40	40	40	21.7097	40	40	40	40	40	40	40	20.4917	40
23.0468	19.8124	40	23.8141	23.2986	40	21.5269	40	40	21.8067	40	40	40	21.3592	40	40	21.8762	22.2524	40	19.7409	24.8548	40	40	20.9984	22.2242	25.3587	21.4135	40	40	40	40	40	40	40	40	40	40	40	40	40	40	40	40	22.18	40	40	40	40	22.2706	40
40	40	40	24.5131	21.0976	40	22.9943	12.1863	19.1114	18.603	24.1083	21.4705	40	20.5427	21.4643	24.9015	21.2869	21.2859	40	18.4547	21.6928	21.233	23.7157	19.7453	23.9673	23.8261	16.5879	40	23.1558	40	40	40	40	40	40	40	40	40	40	40	40	40	22.3228	22.2112	40	40	40	40	40	40
23.1033	21.405	40	21.2365	20.6824	40	21.1169	13.7891	16.1458	13.7004	21.549	21.3722	40	19.6549	20.9087	22.5669	20.4193	20.906	23.9451	14.9493	18.9115	18.9717	23.5231	14.4025	18.1685	23.5789	16.9083	22.4125	40	40	40	40	40	40	40	40	40	40	40	40	40	40	21.3475	20.6427	40	40	40	21.7246	40	40
40	40	40	25.3153	40	40	22.1967	16.4868	20.3601	17.0776	40	40	40	20.9638	40	24.5384	40	21.2111	23.9486	19.925	23.597	25.0005	40	21.6797	22.8912	23.0712	18.4576	20.6805	22.2409	40	40	40	40	40	40	40	40	40	40	40	40	40	40	22.4738	40	40	40	40	40	40
40	40	40	24.7941	21.843	40	22.4658	15.212	18.0179	16.3406	24.0711	22.1501	40	22.7406	26.3408	25.2489	40	20.9471	40	18.4175	21.3625	20.6983	22.072	17.3311	19.3707	40	20.1768	40	22.9441	40	40	40	24.4748	40	40	40	22.8841	22.3274	40	40	40	40	40	21.7468	40	21.2943	40	24.3666	23.253	40
23.1528	40	40	22.8202	20.5804	40	22.5941	19.8898	18.2969	15.8435	40	40	40	21.4922	40	23.5449	20.6005	21.4981	40	18.4483	23.0189	40	40	17.0943	19.7301	29.2135	21.3713	40	22.2026	40	40	40	40	40	40	40	40	40	40	40	40	40	21.893	21.3426	40	21.5034	40	40	40	40
19.6895	17.8359	40	24.8019	21.7195	21.9002	22.4776	17.4857	19.3066	14.508	40	21.9933	40	21.0194	20.6754	23.2083	20.6681	20.6731	40	16.7581	21.8802	22.3727	23.1731	16.8557	19.221	22.0411	19.9456	22.4624	40	40	40	40	40	27.3833	21.112	40	40	40	40	23.255	40	21.3714	21.4173	21.4686	22.8449	40	40	40	40	21.847
20.0273	18.3242	23.1372	23.9524	20.8366	40	20.2365	15.6671	18.3512	15.0838	22.9037	21.5945	40	20.841	21.2142	27.1138	20.3783	20.8879	23.9958	17.6191	22.9994	25.2438	40	16.808	18.813	22.4127	18.2942	40	21.0468	40	40	40	40	40	40	40	40	22.9064	40	40	40	21.3609	21.1822	22.2114	40	40	40	40	40	40
40	21.4877	40	26.0773	20.428	40	22.3196	20.1727	21.7102	18.8908	40	23.1846	40	20.7785	22.3732	40	20.4856	40	40	20.614	26.1017	40	40	19.5033	21.9157	40	20.8125	40	40	40	40	40	40	40	40	40	40	40	40	40	40	40	40	40	40	23.5864	40	40	23.5141	40
40	40	40	28.5102	22.4527	40	23.5995	17.9387	23.5272	20.2677	40	40	40	20.9722	21.1002	23.501	21.0752	20.8745	40	20.5384	27.0858	40	40	29.563	26.2047	40	21.2442	40	40	40	40	40	40	40	21.1068	40	40	40	40	40	40	40	23.3536	22.5824	40	40	40	40	40	40
40	40	40	25.8163	40	40	40	17.3419	18.8987	17.1609	40	40	40	21.2614	23.2488	24.5286	20.4894	21.1313	40	20.8476	22.9282	23.8653	24.4619	19.7861	20.1912	40	40	40	40	40	40	40	40	40	40	40	40	40	40	40	40	40	21.883	22.3429	40	40	40	40	40	40
40	40	40	24.5807	22.3922	40	23.6518	18.5589	21.3556	19.6591	24.0372	23.1522	40	21.9793	22.2786	24.0906	20.5905	21.4879	40	21.1001	24.7256	23.4428	40	19.8917	22.1798	40	40	20.9107	40	40	40	40	40	40	40	40	40	40	40	40	40	21.8321	22.0633	22.872	40	40	40	40	40	40
40	40	40	40	20.2129	20.5305	40	40	40	19.3346	40	40	40	20.4805	21.8257	40	22.2739	40	24.0732	17.6347	22.9817	40	22.8558	26.6255	21.2573	40	40	40	40	40	40	40	40	40	40	40	40	40	40	40	40	40	22.7237	21.4615	40	40	40	21.6417	40	22.073
40	40	40	40	22.9119	21.0202	40	40	40	22.3656	40	40	22.8606	21.9779	21.1864	25.0974	21.7313	20.6852	23.7932	18.8294	22.3345	40	40	40	20.3191	40	20.5237	40	40	40	40	40	40	40	22.2739	21.6138	40	40	40	40	40	40	40	21.3491	40	40	40	40	40	40
40	40	40	40	40	22.1309	40	40	40	22.745	40	40	40	21.7317	21.2039	23.5084	21.154	21.1203	40	18.0477	21.3428	22.6357	40	17.7237	18.871	23.1762	20.4132	40	40	40	40	40	40	40	40	40	40	22.113	40	40	40	17.2878	19.8782	21.4466	20.0455	20.0744	40	20.2741	20.2021	40
40	40	40	40	18.5765	40	40	40	40	19.6315	40	40	40	20.5154	21.721	24.0013	21.0366	21.6653	26.9794	17.0375	22.1164	23.1937	40	20.571	19.4142	22.8725	19.7301	17.0582	40	40	40	40	40	40	40	40	22.8624	40	40	24.7125	22.308	19.6887	20.8091	21.5128	21.6384	22.3442	23.0788	21.2815	20.9158	22.0339
40	40	40	22.677	21.0398	40	40	40	40	40	40	40	40	20.0625	21.3181	27.2756	20.6802	21.1812	40	16.7471	24.3821	20.5145	28.3348	40	21.4984	25.5579	21.4102	40	22.474	40	40	40	40	40	40	40	40	40	40	40	40	19.4094	40	21.5903	40	40	40	40	21.5729	40
24.1094	40	21.5849	22.8254	20.994	40	40	40	40	22.7149	40	40	40	22.2408	23.222	26.7365	21.7895	22.9794	40	20.5271	24.8372	22.43	40	19.2724	19.9193	25.4104	21.0186	23.1081	40	40	40	40	40	40	40	40	40	40	40	40	23.2589	20.6787	20.9873	22.6942	23.2803	21.5036	22.7464	40	24.9149	40
40	40	40	40	40	40	40	40	40	40	40	40	40	21.8053	21.0071	23.6721	20.7159	21.2164	40	17.711	22.741	40	23.3252	25.4854	19.7987	25.4149	20.2586	23.1681	40	22.4348	40	40	40	40	40	40	40	40	40	40	40	20.8607	29.5695	21.0363	40	22.5593	40	40	23.3809	40
40	40	40	40	22.4467	40	22.5641	40	40	40	40	40	40	21.3982	22.2102	23.4396	20.455	20.8223	23.921	20.8346	22.619	40	40	21.7573	23.4759	24.8261	21.2344	40	40	40	40	40	40	40	40	40	22.1231	40	40	40	40	40	24.0546	21.5329	40	40	40	40	24.14	40
40	40	40	40	22.884	40	40	40	40	19.4822	40	40	40	20.4872	20.8494	40	20.9575	20.6526	23.1639	18.8952	21.0019	40	24.6732	20.8807	20.5645	40	19.1475	25.1643	40	40	40	40	40	40	22.6424	40	40	40	40	40	22.4538	20.371	22.6665	21.1162	40	22.3131	22.734	22.042	40	40
40	40	40	40	23.6564	40	40	40	40	40	40	40	40	20.9458	23.1544	26.0619	20.9462	21.4727	40	21.0761	25.8828	40	40	21.7703	21.3218	40	19.5388	40	40	40	40	40	40	40	40	40	40	40	40	40	40	19.4981	23.2723	21.7757	40	23.341	22.2921	21.7457	25.2078	40
40	40	40	26.0348	22.2917	40	40	40	40	40	40	40	40	22.2953	23.5103	40	20.7935	22.4668	40	19.6537	23.9809	40	21.8839	28.7699	22.1077	40	21.5997	40	40	40	40	40	40	40	40	40	22.6437	22.5219	40	40	40	40	20.2357	22.738	40	40	40	40	40	40
23.5879	40	40	40	21.486	40	40	40	40	23.2178	40	40	40	20.1956	22.5327	40	22.0516	21.1493	23.7575	19.4429	21.9923	21.3879	22.6521	20.2107	19.6698	27.1219	21.0193	40	40	40	40	40	40	40	40	40	22.7768	23.2554	40	24.2407	40	18.1273	21.7534	24.5523	40	40	40	40	40	40
22.3001	20.1683	21.8322	20.1938	20.4221	40	40	40	40	17.3645	40	40	40	22.262	21.683	23.5064	20.5624	20.5959	24.6791	14.716	19.8111	19.9579	23.1815	16.4375	17.7153	22.6781	40	19.388	40	40	40	40	40	40	20.9352	40	21.1824	40	22.3531	22.6021	19.4217	21.1337	20.1003	20.7067	40	40	24.2856	40	24.5744	40
40	21.0215	40	24.1468	22.4666	40	40	40	40	19.5063	40	40	40	21.5095	20.4368	26.7234	20.3862	21.3301	24.0466	16.2252	22.5201	22.6454	24.1463	18.6227	19.0952	25.0786	21.3788	19.8076	40	40	40	40	40	24.9194	19.9773	40	40	40	40	40	40	20.1412	40	21.9799	40	40	40	40	40	40
24.8586	21.8183	40	22.7143	19.7766	40	40	40	40	19.3707	40	23.3328	40	20.0377	21.1602	23.443	20.1893	20.9892	25.8959	17.8861	20.471	20.631	21.9858	20.5733	21.5103	25.4283	20.9967	21.0583	40	40	40	40	40	40	40	40	40	40	40	40	40	40	21.5176	21.8574	40	40	40	40	40	40
40	40	40	23.1791	21.0077	40	40	40	40	40	40	40	40	21.96	23.0065	24.9746	20.5921	20.7049	25.6048	17.366	21.592	22.5717	23.8269	22.7507	22.6822	24.4318	19.7988	22.5963	40	40	40	40	40	40	22.3447	40	40	40	40	40	20.1907	20.7552	40	21.8792	40	40	40	40	40	40
23.2602	20.3077	40	25.0937	19.9014	40	40	40	40	40	40	40	40	40	21.762	22.7507	21.5892	20.213	23.8135	17.9476	22.3112	40	40	20.3583	21.2042	22.6025	40	17.41	22.0572	40	40	40	40	40	20.9333	40	40	40	40	40	40	16.6242	40	20.5236	40	40	40	40	40	40
40	21.5778	21.6089	22.5278	23.0137	40	40	40	23.3649	40	40	40	40	23.0412	21.1391	23.6576	20.4447	20.8197	25.5101	16.5322	22.1035	40	21.7213	17.4092	19.0478	22.3334	21.0644	20.4706	40	40	40	40	40	40	40	40	40	21.4241	40	40	40	20.423	20.6348	21.5487	40	40	40	22.2339	23.6801	40
21.3635	18.6832	22.4397	23.2501	21.5568	40	40	40	24.6519	18.8221	40	40	40	20.5432	20.791	23.9186	20.5417	21.3255	23.9401	17.1702	23.0704	21.82	40	19.5858	20.0147	40	40	40	40	40	40	40	40	40	22.5159	40	40	40	40	40	21.6634	40	21.819	21.1391	40	22.4785	40	40	23.3008	20.9103
23.4944	19.5442	40	40	18.9869	40	40	40	40	40	40	40	40	20.126	22.4752	23.5525	20.6766	21.1062	23.7207	19.0163	21.5618	40	40	20.2072	22.5394	40	19.3805	22.3061	40	40	40	40	40	40	21.5712	40	40	40	40	40	40	19.1699	40	21.5136	40	40	40	40	40	21.4539
40	21.897	22.5447	24.5332	18.2639	22.2668	20.8366	40	40	19.0338	40	40	22.3257	19.0974	21.2753	22.8691	19.729	19.3776	23.7495	16.1541	21.7585	22.094	23.6077	20.7122	18.9035	22.3435	40	40	40	40	40	40	40	40	20.8999	40	22.4733	40	40	23.8976	22.0433	21.1503	20.9839	20.5672	40	40	40	21.2319	23.7723	21.2201
40	40	40	25.9888	21.4675	40	40	40	40	22.9557	40	40	40	20.5334	21.9355	25.1654	20.8095	20.3989	23.1707	17.7591	22.0495	40	40	20.3872	20.7684	40	40	19.8364	40	40	40	40	40	40	22.294	40	40	40	40	40	40	40	22.9871	23.3237	22.0834	40	40	40	40	40
40	40	40	40	22.5305	40	40	40	40	22.9386	40	40	40	21.1151	23.9494	25.2416	20.404	20.9638	25.6522	18.7045	24.5864	40	40	20.5437	22.759	40	40	21.6036	40	40	40	40	40	40	40	40	40	40	40	40	40	40	20.9265	22.0964	21.4334	21.231	40	40	40	40
40	40	40	27.529	23.2149	40	40	40	40	21.9954	40	40	40	40	40	40	20.82	21.3446	24.3231	17.2479	24.7085	24.722	23.0066	19.4571	18.9397	23.7405	20.0832	40	40	40	40	40	40	40	40	40	40	40	40	40	40	21.5098	22.1869	23.1219	22.9203	40	40	40	40	40
40	40	40	22.9475	20.5406	40	40	40	40	21.2831	40	40	40	19.7947	40	23.348	20.657	21.2399	23.6634	17.5248	21.1783	20.4194	23.6852	19.0047	19.287	22.4425	40	21.18	40	40	40	40	40	40	21.5691	40	40	40	40	40	26.9119	40	40	21.9578	40	21.4913	22.7598	22.5417	24.5253	40
40	21.9979	40	23.4352	18.0506	40	40	40	40	22.9339	40	40	40	20.3087	21.7919	23.4807	20.3868	20.9221	23.0889	17.2117	21.8801	22.9697	22.4365	19.2212	18.8851	22.5715	21.2219	20.2785	40	40	40	40	40	40	40	40	22.6634	40	40	40	20.6172	21.791	21.6262	20.6723	23.7016	20.7818	40	40	24.5369	20.9461
40	40	40	24.1261	22.905	40	40	40	22.5004	21.2256	40	40	40	21.4722	22.0726	24.2126	20.6393	22.3811	23.3354	17.5368	21.6914	21.7772	22.6527	17.4288	18.8748	22.9227	20.2819	21.0748	40	40	40	40	40	40	40	40	40	40	40	40	40	20.4882	21.5508	19.6592	40	40	40	40	40	40
40	40	40	26.4654	40	40	40	40	40	21.9368	40	40	40	20.719	21.0031	23.6994	20.9356	21.5402	24.9104	17.3109	22.6382	23.9331	40	22.0505	21.7704	40	20.5894	40	40	40	40	40	40	40	40	40	40	40	40	40	40	18.2746	20.4853	21.7602	40	40	40	40	40	40
40	25.0142	40	24.9832	40	40	40	40	40	21.48	40	40	40	40	21.5447	25.0405	20.8155	20.8083	24.7348	19.4325	22.6764	40	40	21.8771	23.0189	40	21.215	40	40	40	40	40	40	40	40	40	40	40	40	40	40	19.0848	21.579	21.6608	40	40	40	40	23.5218	40
40	40	40	22.1239	20.6005	40	40	40	40	20.8473	40	40	40	19.9718	20.893	22.9873	20.2541	21.4645	24.8253	16.6342	21.5342	21.9426	40	18.6665	19.2095	23.0768	21.2588	40	40	40	40	40	40	40	40	40	23.0683	40	40	40	24.5391	40	20.7659	21.9632	40	40	40	40	40	40
40	40	40	23.0601	23.3362	40	40	40	40	24.9415	40	40	40	21.8738	20.937	23.8809	20.3454	40	24.1861	17.253	20.728	21.3097	40	19.6743	19.6417	22.5344	22.036	40	40	40	40	40	40	40	40	40	40	40	40	40	40	22.0813	21.7949	21.5043	40	40	40	40	23.4479	40
40	22.8942	40	23.9131	23.9453	40	40	40	22.5643	19.0286	40	40	40	20.7963	20.7255	23.8107	20.4621	21.4731	22.9118	18.6906	24.2786	40	23.5727	19.325	20.9047	22.5519	20.9903	40	40	40	40	40	40	40	21.5423	40	40	40	40	40	40	20.4075	21.9881	21.136	40	40	40	40	23.8663	40
40	40	40	21.5289	21.3184	40	40	40	40	40	40	40	40	19.9183	21.481	22.6125	20.7325	21.0872	24.7259	16.3841	20.7882	40	22.3759	19.0902	18.7895	22.9733	40	40	40	40	40	40	40	40	40	40	40	40	40	40	40	20.5874	40	21.0497	40	40	40	40	40	21.8168
40	40	40	21.9887	20.5125	40	40	40	40	21.4323	40	40	40	20.5412	21.8015	23.081	20.4791	21.1011	24.0135	15.3881	19.9448	22.6184	23.5135	18.7766	18.3587	22.1147	40	40	40	40	40	40	40	40	40	40	40	40	40	40	40	20.0311	26.7876	21.1269	40	40	40	40	40	22.6055
40	40	40	21.8001	21.8452	40	40	40	40	22.4436	40	40	40	20.3081	21.424	24.7339	20.7079	20.9114	25.8179	15.4023	20.6494	22.0577	23.3113	19.0174	17.9524	25.7114	40	40	40	40	40	40	40	40	40	40	23.0526	40	40	40	40	40	21.6836	21.1431	40	40	40	40	40	40
40	40	40	24.1358	22.298	40	40	40	40	21.3542	40	40	40	21.4775	22.4369	22.6271	20.3691	20.5971	24.2864	15.6715	21.0539	20.3401	21.1795	19.6224	18.6337	22.8268	40	40	40	40	40	40	40	40	21.6418	40	40	40	40	40	40	40	22.3347	21.2401	40	40	40	40	40	40
40	40	40	23.3853	20.5333	40	40	40	40	20.9874	40	40	40	19.8157	23.5898	22.7387	20.9013	20.5768	22.6644	15.459	19.9581	20.1997	20.9129	18.9036	19.6531	23.1805	19.6559	40	40	40	40	40	40	40	21.161	40	40	40	40	40	40	18.7941	21.1616	21.0645	40	40	40	40	23.5785	40
40	21.5336	40	23.2423	22.6516	40	40	40	22.3779	21.6157	40	40	40	21.0345	20.5808	24.2516	20.6078	20.8585	24.821	16.3981	20.9324	22.0836	23.4159	19.1764	21.9586	25.1912	20.8911	40	40	40	40	40	40	40	40	40	40	40	40	40	40	20.0791	22.2052	21.2184	40	40	40	40	23.8135	40
40	40	40	21.9721	40	40	40	40	40	21.4823	40	40	40	19.5629	20.8967	23.6185	20.5124	20.9388	24.1695	15.7342	20.3843	21.1446	24.1592	19.3105	19.7182	40	40	40	40	40	40	40	40	40	40	40	40	40	40	40	23.4454	21.5346	20.8334	22.6275	40	40	40	40	40	40
40	40	40	24.1015	23.4937	40	40	40	40	21.8006	40	40	40	20.7331	20.8179	23.9117	21.8482	21.1795	25.5732	16.434	20.3905	23.2812	22.6065	19.8375	19.0086	40	21.697	23.619	22.5463	40	40	40	40	40	22.6663	40	40	40	40	40	40	22.0442	21.8777	22.6753	40	40	40	40	40	40
40	40	40	40	40	40	40	40	40	21.2301	40	40	40	21.4958	21.1269	24.1524	20.4635	21.3162	26.6785	17.1822	22.213	22.7558	23.8255	20.8706	22.556	40	40	40	40	40	40	40	40	40	40	40	40	40	40	40	40	40	23.0685	21.2496	40	40	40	40	40	40
40	40	40	22.1949	22.9875	40	40	40	40	40	40	40	40	21.1602	20.8028	23.341	20.4676	21.1105	25.2486	16.3814	21.4907	40	40	19.5938	19.0702	40	19.7285	40	40	40	40	40	40	40	40	40	40	40	40	40	40	21.8473	21.3031	21.6872	40	40	40	22.7001	40	40
40	40	40	22.9077	22.0853	40	40	40	40	40	40	40	40	21.7335	22.4294	25.9683	20.8123	21.021	40	16.7118	22.9141	22.4495	40	20.7148	20.976	40	21.0218	40	40	40	40	40	40	40	40	40	40	40	40	40	40	40	40	21.6964	40	40	40	40	40	40
40	40	40	40	21.3369	40	40	40	23.6728	22.2218	40	40	40	19.5271	20.5509	23.6075	20.7243	22.327	24.9167	18.3002	21.813	25.9004	40	22.4178	20.3568	40	20.9775	21.8729	40	40	22.3144	40	40	25.4207	22.6179	40	40	22.5133	40	40	20.3154	17.1408	18.8689	20.925	40	40	40	40	40	21.0158
40	40	40	40	21.6847	40	40	40	40	22.6362	40	40	40	22.9061	21.9675	25.7708	22.4001	21.5752	40	17.2825	22.2053	21.7695	40	17.4493	18.7844	22.5051	40	40	22.7797	40	40	40	40	40	40	40	40	22.6014	40	40	21.9079	20.5083	20.6361	20.0361	40	23.2296	40	22.8773	40	22.0503
40	40	40	26.0987	21.3021	40	40	40	40	20.6059	40	40	40	19.9543	21.6726	24.4059	21.0266	21.5681	24.1954	15.8701	21.6988	40	24.7315	19.3986	19.3969	25.804	21.7838	40	40	40	40	40	40	40	40	40	40	40	40	40	21.1054	21.4774	21.9892	21.8271	40	40	40	40	40	40
40	40	40	26.4203	19.1091	40	40	40	40	22.4322	40	40	40	20.9322	21.7413	23.2926	21.1209	20.364	24.2776	16.5792	20.9357	23.2889	22.7316	21.5723	19.5409	24.8969	40	40	22.7163	40	40	40	40	40	40	40	40	40	40	40	21.5388	40	21.8533	21.6611	40	40	40	40	40	40
40	40	40	27.6767	23.0296	40	40	40	40	23.479	40	40	40	21.9215	22.4927	24.5405	20.7663	21.2851	23.3334	15.4591	21.093	21.5573	40	21.585	18.9806	40	21.6268	40	40	40	40	40	40	40	40	40	40	40	40	40	21.7765	40	23.037	21.6772	40	40	40	40	40	40
40	40	40	25.4271	21.2639	40	40	40	40	40	40	40	40	40	21.6266	24.1904	20.9424	20.629	24.2654	18.9227	23.6505	40	40	27.5103	20.96	40	20.9586	40	40	40	40	40	40	40	40	40	40	40	40	40	40	40	40	21.4964	40	40	40	40	40	40
40	40	40	25.0985	21.4345	40	40	40	40	40	40	40	40	21.6095	22.5246	24.2695	21.7688	22.0744	23.5092	18.3212	23.2836	40	21.7865	29.3042	21.5	22.8775	20.994	40	40	40	40	40	40	40	40	40	40	40	40	23.6525	21.5705	21.6026	28.7204	23.5084	40	40	40	40	40	40
40	40	40	24.3924	19.6117	40	40	20.5926	24.21	40	40	40	40	20.7631	21.2673	23.7972	20.9862	21.6444	23.6411	18.3655	21.8034	21.699	23.2896	19.2578	19.7348	29.6022	19.1559	40	40	40	40	40	40	40	40	40	40	40	40	40	40	21.326	40	22.0154	40	40	40	40	40	40
40	21.9093	40	21.1719	18.9692	40	40	16.9477	20.5446	16.8456	40	40	40	20.5162	21.8893	25.2136	21.1145	21.3494	24.7266	18.0382	21.7135	22.9916	40	16.7432	20.4942	22.743	18.756	40	40	40	40	40	40	40	40	40	40	40	40	40	40	21.7494	40	22.7408	40	40	40	40	40	40
40	40	40	23.581	22.1232	40	40	40	40	40	23.8649	23.151	40	20.7584	22.5954	23.8565	20.6772	20.5326	25.9827	16.8007	22.4984	23.1927	24.6114	20.5867	20.889	21.5502	40	40	40	40	40	40	22.9694	24.5949	40	22.6829	21.3125	27.953	40	24.3756	21.8801	40	22.6556	20.8997	40	40	40	40	40	40
40	40	40	25.5377	40	40	40	40	40	40	40	40	40	40	23.4659	40	40	40	40	19.0929	21.3415	40	24.4374	40	22.3084	40	18.417	40	21.9594	40	40	40	40	40	40	40	40	40	40	40	40	40	40	40	40	40	40	40	40	40
40	40	40	40	23.6249	40	40	20.0706	40	20.5792	40	40	40	40	40	40	22.027	40	40	20.7702	24.3393	23.4273	40	40	23.6462	40	21.0365	40	40	40	40	40	40	40	40	40	40	22.6022	40	40	40	40	40	40	40	40	40	40	40	40
40	40	40	40	40	40	40	40	40	21.7767	40	40	40	40	40	40	40	40	40	20.4096	24.6796	23.5561	23.8651	23.4641	23.598	40	40	40	40	40	40	40	40	40	40	40	40	22.0238	40	40	40	40	40	40	40	40	40	40	40	40
40	40	40	40	40	40	40	40	40	23.0257	40	40	40	40	40	40	40	40	40	17.5448	22.7262	40	25.346	21.8415	23.8323	40	40	40	40	40	40	40	40	40	40	40	40	22.8655	40	40	40	40	40	22.1261	40	40	40	40	40	40
40	40	40	24.844	40	40	40	40	40	23.0586	40	40	40	40	40	40	40	40	40	20.3799	23.0858	40	40	40	23.237	40	40	40	40	40	40	40	40	40	40	40	40	40	40	40	40	40	40	40	40	40	40	40	40	40
40	40	40	24.6508	40	40	40	40	40	21.2373	40	40	40	40	40	40	40	40	40	18.6568	22.3511	40	23.068	40	23.0118	24.915	21.3317	40	40	40	40	40	40	40	40	40	40	40	40	40	40	40	40	40	40	40	40	40	40	40
40	40	40	40	40	40	40	40	40	40	40	40	40	40	40	40	40	40	40	21.9476	25.0906	40	40	22.0674	24.1993	40	40	40	40	40	40	40	40	40	40	40	40	40	40	40	40	40	40	40	40	40	40	40	40	40
40	40	40	40	40	40	40	40	40	40	40	40	40	40	40	40	40	40	40	19.0142	40	40	40	40	23.103	40	40	40	40	40	40	40	40	40	40	40	40	40	40	40	40	40	40	25.3949	40	40	40	40	40	40
40	40	40	40	40	40	40	40	40	40	40	40	40	40	40	40	40	40	40	21.1832	25.3552	40	24.3687	40	23.378	40	40	40	40	40	40	40	40	40	40	40	40	40	40	40	40	40	40	40	40	40	40	40	40	40
40	40	40	40	40	40	40	40	40	40	40	40	40	40	40	40	40	40	40	21.6052	22.8677	23.2615	40	40	23.2681	40	40	40	40	40	40	40	40	40	40	40	40	40	40	40	40	40	40	40	40	40	40	40	40	40
40	40	40	40	40	40	40	40	40	40	40	40	40	40	40	40	40	40	40	20.754	23.9192	40	40	40	22.475	40	40	40	40	40	40	40	40	40	40	40	40	40	40	40	40	40	40	40	40	40	40	40	40	40
40	40	40	40	40	40	40	40	40	25.2489	40	40	40	40	40	40	40	40	40	19.9156	21.6046	40	23.9553	21.7307	21.4216	40	40	40	40	40	40	40	40	40	40	40	40	40	40	40	40	40	40	40	40	40	40	40	40	40
40	40	40	40	40	40	40	40	40	40	40	40	40	40	40	40	40	40	40	21.0595	24.3266	23.8692	40	40	23.0371	40	40	40	40	40	40	40	40	40	40	40	40	40	40	40	40	40	40	40	40	40	40	40	40	40
40	40	40	24.1316	40	40	40	40	40	23.6352	40	40	40	40	40	40	40	40	25.9193	19.2848	23.1052	40	22.6042	21.6578	22.2226	40	20.7247	40	40	40	40	40	40	40	40	40	40	40	40	40	40	40	40	22.3276	40	40	40	40	40	40
40	40	40	27.2246	40	40	40	40	40	40	40	40	40	22.1791	22.3051	40	23.3506	40	40	18.2977	22.2128	24.9491	22.2287	40	21.603	25.5653	20.3721	23.5548	40	40	40	40	40	40	40	40	40	40	40	40	40	40	21.8067	24.086	40	40	40	40	40	40
40	40	40	24.2565	40	40	40	40	40	40	40	40	40	40	40	25.2144	40	40	40	18.8579	20.6118	40	21.9103	20.8472	20.4469	40	20.6314	40	40	40	40	40	40	40	40	40	40	40	40	40	40	40	40	40	40	40	40	40	40	40
40	40	40	26.7983	40	40	40	40	40	40	40	40	40	40	40	40	40	40	40	18.3743	21.7246	22.4705	40	21.765	21.7424	40	21.7094	40	40	40	40	40	40	40	40	40	40	22.7072	40	40	40	40	40	40	40	40	40	40	40	40
40	40	40	25.2437	40	40	40	40	40	40	40	40	40	40	40	40	40	40	40	19.5981	21.9743	23.988	23.9093	20.9708	23.693	40	40	40	40	40	40	40	40	40	40	40	40	40	40	40	40	40	40	23.0277	40	40	40	40	40	40
40	40	40	22.7008	40	40	40	40	40	23.001	40	40	40	40	40	40	40	40	40	17.5921	22.1008	21.4045	20.2386	40	19.6636	25.5651	20.2116	40	40	40	40	40	40	40	40	40	40	40	40	40	40	40	40	40	40	40	40	40	40	40
40	40	40	23.3606	40	40	40	40	40	23.2936	40	40	40	40	40	40	40	40	40	19.4221	22.154	24.0087	21.9822	40	21.609	40	40	40	40	40	40	40	40	40	40	40	40	40	40	40	40	40	40	22.9985	40	40	40	40	40	40
40	40	40	40	40	40	40	40	40	21.3542	40	40	40	40	40	40	22.9844	40	40	19.0274	24.055	23.5112	24.1595	21.7734	20.925	40	40	40	40	40	40	40	40	40	40	40	40	40	40	40	40	40	40	40	40	40	40	40	40	40
40	40	40	26.3936	40	40	40	40	40	40	40	40	40	40	40	40	40	40	40	20.1235	24.5596	25.475	40	40	22.4492	40	40	40	40	40	40	40	40	40	40	40	40	40	40	40	40	40	40	40	40	40	40	40	40	40
40	40	40	40	40	40	40	40	40	40	40	40	40	40	40	40	40	40	40	18.2802	23.2301	40	40	21.5857	20.6192	40	20.6577	40	40	40	40	40	40	40	40	40	40	40	40	40	40	21.3274	40	22.8267	40	40	40	40	40	40
40	40	40	23.4122	40	40	40	40	40	40	40	40	40	40	40	40	40	40	40	17.9463	24.3115	23.0223	40	20.971	20.584	40	40	40	40	40	40	40	40	40	40	40	40	40	40	40	40	40	40	25.1705	40	40	40	40	40	40
40	40	40	24.8125	40	40	40	40	40	40	40	40	40	40	40	40	40	40	40	19.4728	24.3159	40	22.3541	40	21.855	40	40	40	40	40	40	40	40	40	40	40	40	40	40	40	40	40	40	40	40	40	40	40	40	40
40	40	40	21.8335	40	40	40	40	23.4015	19.8797	40	40	40	40	40	40	40	40	40	16.4082	20.4972	22.3184	21.965	18.5868	18.9906	22.5847	40	40	40	40	40	40	40	40	40	40	40	40	40	40	40	40	40	40	40	40	40	40	40	40
40	40	40	23.9999	40	40	40	40	23.7954	21.9899	40	40	40	23.6646	40	40	40	40	40	18.1213	22.2928	22.3158	21.8793	19.8193	20.9277	40	40	40	40	40	40	40	40	40	40	40	40	40	40	40	40	40	40	21.1514	40	40	40	40	40	40
23.7207	40	40	23.6089	40	40	40	40	40	40	40	40	40	40	40	40	40	40	40	17.449	22.4878	23.148	23.9566	21.0225	20.251	40	40	40	40	40	40	40	40	40	40	40	40	40	40	40	40	40	40	22.6816	40	40	40	40	40	40
40	40	40	29.9949	40	40	40	40	40	27.1137	40	40	40	40	40	40	40	40	40	18.7331	25.1972	24.0009	40	21.8746	20.9097	40	40	22.9741	40	40	40	40	40	40	40	40	40	40	40	40	40	40	40	21.8322	40	40	40	40	40	40
40	40	40	40	40	40	40	40	40	40	40	40	40	40	40	23.9334	40	40	40	20.0375	24.2995	23.5618	23.9204	40	21.9008	40	40	22.0467	40	40	40	40	40	40	40	40	40	40	40	40	40	40	40	40	40	40	40	40	40	40
40	40	40	24.1415	40	40	40	40	40	23.147	40	40	40	40	40	40	40	40	40	19.6583	22.1522	40	24.4882	22.7776	23.1708	40	20.8269	40	40	40	40	40	40	40	40	40	40	40	40	40	40	40	40	22.6376	40	40	40	40	40	40
40	40	40	40	40	40	40	40	40	23.4107	40	40	40	40	40	40	40	40	40	23.5324	24.9104	40	40	40	23.2746	40	40	40	40	40	40	40	40	40	40	40	40	40	40	40	40	40	40	22.9304	40	40	40	40	40	40
40	40	40	23.51	40	40	40	40	40	40	40	40	40	40	40	40	40	22.7796	40	19.2627	20.7474	40	22.6594	40	24.635	23.3408	20.1778	40	40	40	40	40	40	40	40	40	40	22.0981	40	40	40	40	40	23.0263	40	40	40	40	40	40
40	40	40	40	21.5892	40	40	40	40	40	40	40	40	40	40	40	40	21.3862	40	19.0425	25.9349	40	40	40	23.1713	40	40	40	40	40	40	40	40	40	40	40	40	40	40	40	40	40	23.9455	24.4031	40	40	40	40	40	40
40	40	40	26.4699	40	40	40	16.0567	40	22.3915	40	40	40	40	40	40	40	40	40	20.7777	40	25.716	40	40	23.1575	40	40	40	40	40	40	40	40	40	40	40	40	40	40	40	40	40	40	40	40	40	40	40	40	40
40	40	40	40	40	40	40	19.9026	40	21.3106	40	40	21.9594	40	40	40	40	40	40	22.3542	24.3034	40	40	40	23.3421	40	40	40	40	40	40	40	40	40	40	40	40	40	40	40	40	40	40	40	40	40	40	40	40	40
40	40	40	40	40	40	40	40	22.0572	20.7441	40	40	40	40	40	40	40	40	40	18.6705	23.7802	40	40	40	22.331	40	40	40	40	40	40	40	40	40	40	40	40	40	40	40	40	40	40	40	40	40	40	40	40	40
40	40	40	40	40	40	40	40	40	21.4452	40	40	40	40	40	24.9173	40	40	40	20.7892	23.0822	40	40	22.0385	23.183	40	40	40	40	40	40	40	40	40	40	40	40	40	40	40	40	40	40	40	40	40	40	40	40	40
40	40	40	24.1746	21.6165	40	40	40	40	21.1	40	40	40	40	40	24.8673	40	40	40	19.5855	25.1873	40	40	40	21.8173	40	40	40	40	40	40	40	40	40	40	40	40	40	40	40	40	40	40	40	40	40	40	40	40	40
40	40	40	23.6308	40	40	40	40	40	21.7221	40	40	40	40	40	40	40	40	40	18.0334	23.2311	40	40	40	20.4701	40	40	40	40	40	40	40	40	40	40	40	40	40	40	40	40	40	40	40	40	40	40	40	40	40
40	40	40	23.9032	40	40	40	40	40	21.9064	40	40	40	40	40	40	40	40	40	19.7102	25.1383	40	23.9623	22.6046	21.635	40	40	40	40	40	40	40	40	40	40	40	40	40	40	40	40	40	40	40	40	40	40	40	40	40
40	40	40	22.916	40	21.0745	40	40	40	21.1297	40	40	40	40	40	40	40	40	40	18.6664	22.3594	23.1656	40	40	24.6527	40	40	40	40	40	40	40	40	40	40	40	40	40	40	40	40	40	40	40	40	40	40	40	40	40
40	40	40	40	40	40	40	40	40	22.571	40	23.3989	40	40	40	40	40	40	40	18.1988	21.8597	40	40	40	23.3051	40	40	40	40	40	40	40	40	40	40	40	40	40	40	40	40	40	40	24.3018	40	40	40	40	40	40
40	40	40	40	40	40	40	40	40	40	40	40	40	40	40	40	40	40	40	20.6299	24.6176	40	40	40	23.5931	40	40	40	40	40	40	40	40	40	40	40	40	40	40	40	40	40	40	40	40	40	40	40	40	40
40	40	40	40	40	40	40	40	40	40	40	40	40	40	40	40	40	40	40	20.6777	24.1849	40	40	23.3834	23.6838	40	40	40	40	40	40	40	40	40	40	40	40	40	40	40	40	40	40	40	40	40	40	40	40	40
40	40	40	40	40	40	40	40	23.9681	21.2183	40	40	40	40	40	40	40	40	40	16.5518	23.2516	23.4105	22.6429	21.0018	19.9881	40	40	40	40	40	40	40	40	40	40	40	40	40	40	40	40	40	40	24.5207	40	40	40	40	40	21.2757
40	40	40	23.7644	40	40	40	19.9757	40	18.0412	40	23.5028	40	40	40	40	40	40	40	17.7832	21.2925	24.0124	21.9985	16.4044	17.9881	25.8559	20.348	40	40	40	40	40	40	40	40	40	40	40	40	40	40	40	40	40	40	40	40	40	40	40
40	40	40	23.8782	40	40	40	17.8006	40	22.1324	40	40	40	40	40	40	40	40	40	19.0029	21.7097	20.8305	23.2798	21.4372	22.3348	40	40	40	40	40	40	40	40	40	40	40	40	40	40	40	40	40	40	40	40	40	40	40	40	40
40	40	40	24.6632	40	40	40	40	40	40	40	40	40	40	40	40	40	40	40	18.9866	27.1358	24.0735	40	21.7944	21.4248	40	20.9166	40	40	40	40	40	40	40	40	40	40	40	40	40	40	40	40	23.163	40	40	40	40	40	40
40	40	40	23.9734	40	40	40	40	40	20.6413	40	40	40	40	40	40	40	40	40	17.6874	23.4295	23.329	23.5156	21.1916	19.1036	40	20.7353	40	40	40	40	40	40	40	40	40	40	40	40	40	40	40	40	22.5523	40	40	40	40	40	40
23.7717	40	40	22.7548	23.0953	40	40	21.0081	40	21.9007	40	40	40	21.5463	40	40	40	22.5624	40	17.4831	21.5428	21.248	24.0269	19.3919	20.524	25.4495	21.0514	17.8499	40	40	40	40	40	40	40	40	40	40	40	40	40	40	21.6933	22.3365	40	40	40	22.0888	40	40
40	40	40	23.9305	40	40	40	40	40	22.3658	40	40	40	40	40	40	40	40	40	17.6392	26.2242	21.0049	40	18.0242	19.5482	25.2489	20.5582	22.6932	40	40	40	40	40	40	40	40	40	40	40	40	40	40	40	40	40	40	40	40	40	40
40	40	40	25.6175	40	40	40	40	40	22.9531	40	40	40	40	40	40	40	40	40	17.7168	23.1412	23.4142	40	19.9253	20.1533	40	40	22.455	40	40	40	40	40	40	40	40	40	40	40	40	40	40	40	23.1069	40	40	40	40	40	40
23.5866	21.7476	40	22.2172	40	40	40	40	40	22.8432	40	40	40	40	28.4094	25.9463	40	22.2632	25.6486	15.111	18.7802	20.8053	19.7494	16.5389	17.7073	24.4608	19.1332	24.5032	22.1089	40	40	40	40	40	40	40	40	22.7393	40	40	22.0813	19.6002	17.4277	17.6944	22.6574	40	40	40	40	20.3738
22.3998	20.8813	40	22.6603	40	19.8753	40	19.4842	40	21.3127	23.7695	40	40	22.4547	40	27.0521	40	27.0584	25.3181	14.0713	19.0124	20.3375	19.3663	14.9805	16.646	20.6572	16.8634	40	21.536	40	40	40	40	40	40	40	40	40	40	40	22.1989	19.3705	20.4353	16.552	40	40	40	40	23.3799	40
40	40	40	24.4363	23.2786	40	40	40	40	40	40	40	40	40	40	40	40	40	40	17.786	21.922	40	40	20.0876	21.319	40	40	40	40	40	40	40	40	40	40	40	40	40	40	40	40	40	40	22.6344	40	40	40	40	40	40
40	40	40	26.2884	40	40	40	40	40	22.7423	40	40	40	40	40	40	40	40	40	18.8045	24.761	40	40	19.4734	22.5741	40	40	40	40	40	40	40	40	40	40	40	40	40	40	40	40	40	40	22.5607	40	40	40	40	40	40
40	40	40	23.9513	40	40	40	40	40	40	40	40	40	40	40	40	40	40	40	18.3287	23.0326	23.2755	22.3891	21.9114	20.5313	24.2061	40	40	40	40	40	40	40	40	40	40	40	40	40	40	40	40	40	21.6205	40	40	40	40	40	40
40	40	40	25.5648	40	40	40	40	40	40	40	40	40	40	40	40	40	40	40	18.4275	23.0495	23.1856	40	40	21.0066	24.4998	40	40	40	40	40	40	40	40	40	40	40	40	40	40	40	40	40	40	40	40	40	40	40	40
40	40	40	22.1414	40	40	40	40	40	21.3137	40	40	40	40	40	40	40	40	40	17.4056	22.8565	22.5086	21.5749	40	19.4921	40	21.0192	40	40	40	40	40	40	40	40	40	40	40	40	40	40	40	40	23.9698	40	40	40	22.2057	40	40
40	40	40	22.5933	40	40	40	40	40	40	40	40	40	40	40	40	40	40	40	18.9483	26.2517	40	40	21.9353	19.9992	40	21.1063	40	40	40	40	40	40	40	40	40	40	40	40	40	40	40	40	40	40	40	40	40	40	40
40	40	40	24.3595	40	40	40	40	40	40	40	40	40	40	22.9336	40	25.7453	21.0883	40	17.5001	20.6533	20.8831	23.5016	19.3447	20.972	24.1628	19.6927	40	40	40	40	40	40	40	40	40	40	40	40	40	40	40	40	40	40	40	40	40	40	40
40	40	40	23.5892	21.6319	40	40	40	40	40	40	40	40	40	40	40	40	40	40	22.0553	22.712	24.8261	22.3214	20.4936	21.2074	40	21.0503	40	40	40	40	40	40	40	40	40	40	40	40	40	40	40	40	40	40	40	40	40	40	40
40	40	40	25.7857	40	40	40	40	40	40	40	40	40	40	40	40	40	40	40	19.8379	23.4167	40	21.9755	21.0192	21.1617	40	19.4704	40	40	40	40	40	40	40	40	40	40	40	40	40	40	21.3855	40	23.8759	40	40	40	40	40	40
40	40	40	26.1244	40	40	40	40	40	22.6876	40	40	40	40	40	40	40	40	40	19.9591	22.5625	23.2287	40	21.0369	21.5022	40	40	40	40	40	40	40	40	40	40	40	40	40	40	40	40	40	40	24.9204	40	40	40	40	40	40
40	40	40	26.2127	40	40	40	40	40	40	40	40	40	40	40	40	40	40	40	19.0728	23.8286	24.0544	40	40	23.6157	40	40	40	40	40	40	40	40	40	40	40	40	40	40	40	40	40	40	40	40	40	40	40	40	40
40	40	40	40	40	40	40	40	40	40	40	40	40	40	40	40	40	40	40	18.5326	22.9565	23.1909	40	21.9029	21.2506	25.6722	40	40	40	40	40	40	40	40	40	40	40	40	40	40	40	40	40	40	40	40	40	22.6244	40	40
40	40	40	25.0741	24.0908	40	40	40	40	40	40	40	40	23.3938	40	40	40	40	40	17.5714	22.1034	20.9778	40	21.3729	20.4503	40	20.1962	40	40	40	40	40	40	40	40	40	40	40	40	40	40	40	40	21.9441	40	40	40	40	40	40
40	40	40	22.525	23.4145	40	40	40	40	40	40	40	40	40	40	23.9996	40	40	40	17.1635	21.8412	24.0803	22.1317	19.1859	20.3652	24.4558	40	40	40	40	40	40	40	40	40	40	40	40	40	40	40	40	40	40	40	40	40	22.6105	40	40
40	40	40	23.2737	40	40	40	40	23.1888	20.5786	23.1953	40	40	40	40	22.9382	40	40	40	17.7609	23.9829	20.7812	21.9243	17.8896	18.8202	26.0167	21.012	40	40	40	40	40	40	40	40	40	40	40	40	40	40	21.3755	40	19.9215	40	22.9401	40	40	40	40
40	40	40	22.5045	40	40	40	40	40	20.8446	40	40	40	22.0411	40	25.2191	40	40	40	17.9291	22.6575	22.8937	21.5463	19.4564	19.1547	40	40	40	40	40	40	40	40	40	40	40	40	40	40	40	40	40	40	21.9664	40	40	40	40	40	40
40	40	40	23.8266	40	40	40	20.7	21.7015	19.7752	40	24.1699	40	40	40	40	40	40	40	17.0553	21.7896	22.2609	21.7533	17.9114	18.9092	40	21.2001	40	40	40	40	40	40	40	40	40	40	40	40	40	40	21.3715	40	21.3157	40	40	40	23.6018	40	40
40	40	40	23.3718	40	40	40	40	21.2078	18.9906	40	22.7388	40	40	40	40	40	40	40	15.8887	22.8948	22.107	22.7894	18.3452	18.6278	23.7506	40	22.4091	40	40	40	40	40	40	40	40	40	40	40	40	40	40	40	20.6946	40	40	40	40	40	40
40	40	40	25.5564	40	40	40	20.2315	23.5061	22.6772	40	40	40	40	40	40	40	40	40	19.3556	23.3916	21.2458	21.6767	21.6582	19.6392	40	40	22.8855	40	40	40	40	40	40	40	40	40	40	40	40	40	40	40	40	40	40	40	40	40	40
40	21.0491	40	24.993	40	40	40	19.2319	40	20.2729	40	40	40	40	40	40	40	40	40	18.237	22.5858	21.591	21.9002	20.5015	21.6359	25.6359	40	21.8107	40	40	40	40	40	40	40	40	40	40	40	40	40	40	40	22.6832	40	40	40	40	40	40
40	40	40	23.7176	40	40	40	40	40	22.7837	40	40	40	40	40	40	40	40	40	17.9018	23.1046	40	40	20.6565	20.5696	25.2743	21.3548	40	40	40	40	40	40	40	40	40	40	40	40	40	40	40	22.916	40	40	40	40	40	40	40
40	40	40	23.1874	40	40	40	40	40	21.1456	40	40	40	40	40	40	40	40	40	15.6448	21.5176	21.3993	21.3386	20.487	20.0343	40	20.0102	20.7966	40	40	40	40	40	40	40	40	40	40	40	40	40	40	40	40	40	40	40	22.5553	40	40
40	40	40	22.2432	40	40	40	40	40	20.761	40	40	40	40	22.5183	40	21.211	21.4819	40	18.552	21.4641	22.0042	23.4299	22.0718	21.1069	40	20.8773	40	40	40	40	40	40	40	40	40	40	40	40	40	40	40	40	23.0623	40	40	40	40	40	40
40	40	40	40	40	40	40	40	40	40	40	40	40	40	40	40	40	40	40	19.3182	25.6253	23.209	23.5123	21.8288	21.5955	25.6268	20.8933	40	40	40	40	40	40	40	40	40	40	21.7825	40	40	40	21.1368	40	40	40	40	40	40	40	40
40	40	40	22.1276	40	40	40	40	40	21.2998	40	40	40	40	40	24.6993	40	21.8787	40	17.1678	23.076	23.3131	22.5914	19.451	19.2794	24.8291	40	40	40	40	40	40	40	40	40	40	40	40	40	40	21.4911	40	40	40	40	40	40	22.2037	40	40
40	40	40	21.8055	23.4871	40	40	40	40	40	40	40	40	21.6175	22.0632	40	23.9474	21.0255	40	16.3709	19.9653	21.6859	22.1755	18.9043	17.6479	21.8215	21.6822	40	40	40	40	40	40	40	40	40	40	40	40	40	40	40	40	23.6446	40	40	40	22.3073	40	40
40	22.4678	40	25.6723	40	40	40	40	40	40	40	40	40	40	22.8959	40	40	40	27.2454	19.3896	23.6288	40	40	20.9864	20.5589	27.1189	20.8983	40	40	40	40	40	40	40	40	40	40	40	40	40	40	40	40	22.2866	40	40	40	40	40	40
40	40	40	25.7766	40	40	40	40	23.7967	40	40	40	40	40	40	40	40	40	40	18.8555	21.9899	24.6496	40	20.7734	21.584	24.3432	40	40	22.6912	40	40	40	40	40	40	40	40	40	40	40	40	40	40	40	40	40	40	40	40	40
40	40	40	25.8676	40	40	40	40	24.6819	21.7478	40	40	40	40	40	40	40	40	40	18.8499	23.1087	40	23.8444	21.9062	21.5539	40	40	40	40	40	40	40	40	40	40	40	40	40	40	40	40	40	40	40	40	40	40	40	40	40
40	40	40	25.7098	40	40	40	17.5033	22.1581	18.0038	40	40	40	40	40	40	40	40	40	19.7347	22.1303	22.3113	40	18.3318	19.9436	24.4536	21.3873	40	40	40	40	40	40	40	40	40	40	40	40	40	40	40	40	23.4933	40	40	40	40	40	40
40	40	40	25.2749	40	40	40	18.9188	21.5385	22.5092	40	40	40	40	40	40	40	40	40	17.9249	22.3107	21.3804	22.2289	21.9288	20.8615	27.5355	40	40	40	40	40	40	40	40	40	40	40	40	40	40	40	40	40	40	40	40	40	40	40	40
40	40	40	23.8621	40	40	40	22.1447	23.282	22.6523	40	40	40	40	40	23.7714	40	40	40	16.523	20.9803	21.9138	40	40	18.1975	23.7593	40	40	40	40	40	40	40	40	40	40	40	40	40	40	40	40	40	21.3909	40	40	40	40	40	40
40	40	40	25.7224	40	40	40	40	23.5439	22.763	40	40	40	40	40	40	40	40	40	20.3508	24.0097	40	40	40	21.2692	40	40	40	40	40	40	40	40	40	40	40	40	40	40	40	40	40	40	40	40	40	40	22.6686	40	40
40	40	40	28.3855	21.576	40	40	40	40	21.7005	40	40	40	40	40	40	40	40	40	17.7022	22.7675	40	24.1807	20.5476	22.2303	40	40	40	40	40	40	40	40	40	40	40	40	40	40	40	40	40	40	40	40	40	40	40	40	40
40	40	40	25.9405	40	40	40	40	40	23.5624	40	40	40	40	40	40	40	40	40	18.8214	21.67	40	24.5645	21.2312	20.1132	40	40	40	40	40	40	40	40	40	40	40	40	40	40	40	40	40	40	22.1791	40	40	40	40	40	40
40	40	40	25.1796	23.2595	40	40	19.7903	40	22.8081	40	40	40	40	40	40	40	40	40	19.1477	24.8867	40	40	24.1424	23.8722	40	40	40	40	40	40	40	40	40	40	40	40	40	40	40	40	40	40	23.464	40	40	40	40	40	40
40	40	40	40	40	40	40	40	40	40	40	40	40	40	40	40	40	40	40	22.122	27.6281	24.7759	40	21.0503	21.7821	40	21.7807	40	40	40	40	40	40	40	40	40	40	40	40	40	40	40	40	40	40	40	40	40	40	40
40	40	40	26.3324	40	40	40	40	40	40	40	40	40	40	40	40	40	40	40	18.6827	25.999	40	40	21.6203	19.5346	40	40	40	40	40	40	40	40	40	40	40	40	40	40	40	40	21.2264	40	24.1482	40	40	40	40	40	40
40	40	40	40	40	40	40	40	40	40	40	40	40	40	40	40	40	40	40	19.5908	24.2955	22.4376	40	22.1167	23.3997	40	40	40	40	40	40	40	40	40	40	40	40	40	40	40	40	40	40	40	40	40	40	40	40	40
40	40	40	24.7449	40	40	40	40	23.0556	40	40	40	40	40	40	26.3212	40	40	40	18.3248	25.369	21.7457	40	18.9646	20.7481	40	21.0615	40	40	40	40	40	40	40	40	40	40	40	40	40	40	40	40	21.346	40	40	40	40	40	40
40	40	40	21.9628	40	40	40	40	23.5495	22.6888	40	40	40	40	40	40	40	40	40	17.4973	22.2593	21.6041	21.1543	19.3212	20.5677	40	19.0966	40	40	40	40	40	40	40	40	40	40	40	40	40	40	40	40	20.006	40	40	40	40	40	40
40	40	40	25.4583	40	40	40	40	21.3325	23.9523	40	40	40	40	40	40	40	40	40	18.8408	22.5625	21.7138	22.3851	40	19.9138	40	21.2606	40	40	40	40	40	40	40	40	40	40	40	40	40	40	40	40	21.8878	40	40	40	40	40	40
40	40	40	25.6101	40	40	40	40	40	40	40	40	40	40	40	27.7082	40	40	40	19.1042	27.3062	22.1564	22.4872	19.5874	18.4997	40	40	40	40	40	40	40	29.389	40	40	40	40	40	40	40	40	21.25	40	20.9593	40	40	40	40	40	40
40	40	40	24.2901	40	40	40	40	40	40	40	40	40	40	40	25.1193	40	40	40	19.8738	23.2845	40	22.0844	20.8293	20.8476	40	40	40	40	40	40	40	40	40	40	40	40	40	40	40	40	40	40	22.1799	40	40	40	40	40	40
40	40	40	25.6861	40	40	40	40	40	40	40	40	22.0651	40	40	27.8567	40	40	40	18.3814	24.7285	40	22.6319	18.8099	21.6252	40	40	40	40	40	40	40	40	40	40	40	40	40	40	40	40	40	40	25.2175	40	40	40	40	40	40
40	40	40	25.1456	40	40	40	40	40	40	40	40	40	40	40	40	40	40	40	19.0391	21.9387	21.7767	21.9584	22.7603	20.9585	40	40	40	40	40	40	40	40	40	40	40	40	40	40	40	40	40	40	40	40	40	40	40	40	40
40	40	40	40	40	40	40	40	40	40	40	40	40	40	40	40	40	40	40	20.6925	22.4069	40	40	21.7283	23.7432	40	40	40	40	40	40	40	40	40	40	40	40	40	40	40	40	40	40	40	40	40	40	40	40	40
40	40	40	25.4754	40	40	40	40	40	40	40	40	40	40	40	40	40	40	40	20.3088	23.6367	40	40	22.0074	22.1536	40	40	40	23.1349	40	40	40	40	40	40	40	40	40	40	40	40	21.7921	40	23.1576	40	40	40	40	40	40
40	40	40	40	40	40	40	40	40	40	40	40	40	40	40	40	40	40	40	23.2256	25.3865	40	40	20.6301	21.0839	26.5879	40	40	40	40	40	40	40	40	40	40	40	40	40	40	40	40	40	40	40	40	40	40	40	40
40	40	40	40	40	40	40	40	40	40	40	40	40	40	40	40	40	40	40	21.95	24.1538	40	23.6968	22.255	24.1223	40	40	40	40	40	40	40	40	40	40	40	40	40	40	40	40	40	40	40	40	40	40	40	40	40
40	40	40	40	40	40	40	20.9335	23.0178	21.0821	40	40	40	40	40	40	40	40	40	18.456	22.9755	23.7751	23.4776	19.0232	19.6039	23.7803	40	40	40	40	40	40	40	40	40	40	40	40	40	40	40	40	22.1615	40	40	40	40	40	40	40
40	40	40	28.4022	40	40	40	21.0337	40	21.6776	40	40	40	40	40	40	40	40	40	18.173	23.844	40	24.173	19.2762	19.4682	22.946	40	40	40	40	40	40	40	40	40	40	40	40	40	40	40	40	40	40	40	40	40	40	40	40
40	40	40	26.403	40	40	40	20.0031	40	21.2399	40	40	40	40	40	40	40	40	40	20.1633	25.1226	40	24.0733	20.5094	20.6227	40	40	40	40	40	40	40	40	40	40	40	40	40	40	40	40	40	40	40	40	40	40	40	40	40
40	40	40	25.8502	40	40	40	19.2618	21.1987	19.2617	40	40	40	40	40	26.5593	40	40	40	18.9739	22.6045	23.2859	23.6491	19.7145	20.3158	40	40	40	40	40	40	40	40	40	40	40	40	40	40	40	40	40	40	40	40	40	40	40	40	40
40	40	40	23.6667	40	40	40	40	24.3101	20.8869	40	40	40	40	40	25.2788	40	40	40	18.596	22.2166	24.0988	22.5052	22.3575	20.5626	40	40	40	40	40	40	40	40	40	40	40	40	40	40	40	40	40	40	40	40	40	40	40	40	40
40	40	40	40	40	40	40	40	22.0307	23.1385	40	40	40	40	40	40	40	40	40	20.9962	25.1723	40	40	40	20.6878	40	40	40	40	40	40	40	40	40	40	40	40	40	40	40	40	40	40	40	40	40	40	40	40	40
40	40	40	40	40	40	40	40	22.6377	22.6016	40	40	40	40	40	40	40	40	40	20.2732	23.9569	40	40	20.4883	21.8254	40	40	40	40	40	40	40	40	40	40	40	40	40	40	40	40	40	40	23.7121	40	40	40	40	40	40
40	40	40	40	40	40	40	40	20.7267	19.1517	40	40	40	40	40	40	40	40	40	17.9875	25.2984	40	40	19.9792	20.7652	40	40	40	40	40	40	40	40	40	40	40	40	40	40	40	40	40	40	22.6016	40	40	40	40	40	40
40	40	40	40	40	40	40	40	23.6057	40	40	40	40	40	40	40	40	40	40	19.1574	23.1987	40	40	19.34	19.6162	24.6097	40	40	40	40	40	40	40	40	40	40	40	40	40	40	40	40	40	22.7103	40	40	40	40	40	40
40	40	40	40	40	40	40	21.3845	29.6706	22.9218	40	40	40	40	40	40	40	40	40	19.9751	24.2698	40	40	21.1745	21.3452	40	40	40	40	40	40	40	40	40	40	40	40	40	40	40	40	40	40	40	40	40	40	40	40	40
40	40	40	40	40	40	40	40	22.1208	21.6112	40	40	40	40	40	40	40	40	40	19.4852	25.1629	24.2279	40	21.2996	20.9722	40	40	40	40	40	40	40	40	40	40	40	40	40	40	40	40	40	40	24.0534	40	40	40	40	40	40
40	40	40	40	40	40	40	40	21.1439	19.2682	40	40	40	40	40	25.9743	40	40	40	18.9817	24.5945	40	40	19.1267	19.1673	40	40	40	40	40	40	40	40	40	40	40	40	40	40	40	22.4161	40	40	22.5632	40	40	40	40	40	40
[truncated: 44 more columns]
